# Supplementary material for: Comparative Proteomic Analysis of Grapevine Rootstock in Response to Waterlogging Stress
Source: Front Plant Sci. 2021 Oct 29;12:749184. doi: 10.3389/fpls.2021.749184 (PMC8589030; doi:10.3389/fpls.2021.749184)
Supplement: Supplementary Figure 1 — Pearson’s correlations of quantitation among treatments. [file Data_Sheet_1.ZIP]

Archive with 13 entries (13 files):
- Supplementary Spreadsheet S2.xls
- Supplementary Spreadsheet S3.xls
- Supplementary Spreadsheet S4.xls
- Supplementary Spreadsheet S5.xls
- Supplementary Table S1.doc
- Supplementary Txt S1.txt
- Supplementary Txt S2.txt
- Supplementary Txt S3.txt
- Supplementary Figure S1.png
- Supplementary Figure S2.png
- Supplementary Figure S3.png
- Supplementary Figure S4.png
- Supplementary Spreadsheet S1.xls
