# Supplementary material for: Comparative Proteomic Analysis of Grapevine Rootstock in Response to Waterlogging Stress
Source: Front Plant Sci. 2021 Oct 29;12:749184. doi: 10.3389/fpls.2021.749184 (PMC8589030; doi:10.3389/fpls.2021.749184)
Supplement: Supplementary Figure 1 — Pearson’s correlations of quantitation among treatments. [file Data_Sheet_1.ZIP › Supplementary Spreadsheet S2.xls]

	T0d-1	T0d-2	T0d-3	T10d-1	T10d-2	T10d-3	T20d-1	T20d-2	T20d-3
VIT_18s0001g05440	0.0869831339082341	0.100310939591741	0.0863420196860836	0.10726742908514998	0.112627398457989	0.10756553121892402	0.141421925836909	0.13207915774723	0.125402455347253
VIT_01s0011g04500	0.12928919619568902	0.10446701683508999	0.139457255226091	0.0687947309507665	0.0879005145538344	0.11031283383349699	0.13745600167474403	0.105932700541095	0.116389744439159
VIT_16s0039g01380	0.131975112691882	0.15603241496511902	0.110039504061876	0.0961882751946615	0.0748240463734388	0.11615864071196999	0.11041514881660801	0.110762771954142	0.0936040926744863
VIT_11s0016g03510	0.11567299845067698	0.111209915832678	0.133606001519255	0.137673542495102	0.115887723842471	0.12638034148271302	0.0922019421804677	0.0856854599578824	0.08168208286497701
VIT_12s0055g00290	0.0892453615266898	0.0770065897366611	0.0906607587854743	0.10515174960175401	0.0984906820990211	0.106294717649555	0.12974751118296698	0.163782774270474	0.139619837478765
VIT_03s0063g02680	0.159078939743432	0.18694377320866198	0.12110913788785602	0.11172721912094198	0.107178191733109	0.0834522751082492	0.0803115774614029	0.0729850624370167	0.0772138492796108
VIT_01s0011g01850	0.12860545936127302	0.158845254500241	0.0843049082414517	0.12417648955593999	0.15917596148430999	0.101702578970669	0.0932644483566655	0.077193924313359	0.0727309969422722
VIT_08s0040g02980	0.150316599438858	0.118755169812514	0.10225988187602801	0.0905437417406889	0.0942321506056146	0.0913698769109437	0.11771669032781801	0.112282097857438	0.12252379132321199
VIT_14s0060g00850	0.147069970438089	0.16920913049583	0.109766292355896	0.113228282422917	0.11698799632132198	0.0899934290231225	0.0873892460362186	0.0808910268343233	0.0854646466291791
VIT_13s0064g00670	0.0966240331709957	0.242780059831999	0.0871871278310526	0.0957828900039888	0.196394566341388	0.113900135818961	0.0605996186346738	0.0486246690385335	0.0581069420053815
VIT_14s0030g02020	0.08579069818754499	0.117880228635364	0.0853608006409729	0.0977495275417874	0.103588539775858	0.128095664581912	0.120459933630322	0.15265131743377303	0.10842328307619302
VIT_17s0000g05800	0.0992448414863386	0.0890359504310932	0.0963100183869479	0.11409330565688601	0.10875887164333198	0.108395556695923	0.137752824939896	0.12939903482830198	0.11700958691931
VIT_01s0026g02680	0.10977140704078199	0.10635047739624999	0.103064772462232	0.165208646052654	0.10312351832824901	0.12334305283	0.0934564071409064	0.0990799339540774	0.0966017897683926
VIT_16s0039g02010	0.142197119993621	0.17233518019329097	0.110732975178423	0.11020308962668801	0.0987252693470747	0.102823802526468	0.0917015757399307	0.0868045557559843	0.0844764499343408
VIT_18s0001g11150	0.12187304725116901	0.0797594361450489	0.13597261623350299	0.0745506540792448	0.0881573638266296	0.11458578463604599	0.12087598860203899	0.14498666891243397	0.119238427170409
VIT_03s0167g00190	0.129597696711098	0.16546401289284698	0.11462758232770899	0.11406166348716	0.122487818599657	0.10250431072901299	0.0851492502288064	0.0840197613292944	0.0820879230395007
VIT_07s0141g00260	0.15496154279022598	0.15015958921185502	0.13170268838257101	0.10614906551900301	0.0902098023264421	0.11215551200753199	0.0963620290516707	0.0874362368060076	0.0708635488855493
VIT_02s0012g00450	0.14137591662261098	0.11133912792323401	0.125673107522253	0.10627141332570099	0.11974269002783999	0.11191452791433601	0.0890960084693232	0.10111842457822601	0.0934687900972367
VIT_06s0061g00890	0.14308937016957402	0.129528390340673	0.110650838237558	0.11236006352369199	0.0796593539062868	0.0981990349091077	0.134780418421762	0.0750959136557002	0.11663662118672802
VIT_05s0020g02880	0.11102619657728698	0.154654835228375	0.137523237295271	0.11935165152250901	0.11022423384258802	0.11639533058843	0.0812268310922728	0.0865626282179697	0.0830350714255606
VIT_05s0094g00420	0.140042461929551	0.146994266333762	0.11642481456491802	0.10546688418759599	0.11040151819972001	0.0968192603938416	0.0928536890712057	0.0987094865915414	0.0922876311814972
VIT_09s0002g01450	0.0968935004788447	0.164064502370322	0.101623034659755	0.137939329332826	0.140394458087861	0.0907168376877847	0.088052246629126	0.0897689987834559	0.0905471105158949
VIT_08s0007g05570	0.11366253354794198	0.120746824923988	0.14265022211958897	0.0901692479556206	0.0950769567522984	0.0979579042140889	0.0968941705681887	0.0952881790052254	0.147553960675472
VIT_09s0070g00500	0.09839659682681698	0.0865196130926204	0.10887441798545301	0.115132970086696	0.101810684913509	0.102611112769603	0.131765866492715	0.127123570066575	0.127765157843242
VIT_09s0002g00810	0.106105409805737	0.131464373525792	0.11765852316082599	0.127382257442726	0.140599949270337	0.10219038985805001	0.09272841623897901	0.0990269463059114	0.0828437463309826
VIT_05s0020g00600	0.14272501044219502	0.177978199077834	0.14686256539184303	0.105368835921938	0.12258493696368901	0.0942371412555824	0.0714666797243114	0.0729996666449923	0.0657769906326458
VIT_18s0089g00360	0.10484556354875998	0.05820838555445299	0.0910567539682772	0.10927498751927599	0.10167507980332499	0.10763882870265198	0.126201628250729	0.107478586579132	0.19362016702750698
VIT_01s0011g05370	0.0819353192553582	0.102212420014093	0.09448115304399402	0.117182039488158	0.135582115556895	0.12297964954359401	0.110535368453681	0.11576550127676699	0.119326430735837
VIT_00s0259g00120	0.118302931256884	0.155510241378478	0.129073104757637	0.0939067155883521	0.105969137422209	0.110305209157208	0.0932436156259124	0.0853583977661197	0.108330658609136
VIT_17s0000g07790	0.0819900123446043	0.136489867980421	0.07945524695738701	0.0936405286262809	0.10428357501763001	0.0937104068538383	0.15044753035178	0.134841489495231	0.125141337513589
VIT_18s0001g01030	0.0924050560455752	0.08392404073966499	0.0969315695963643	0.102363585639432	0.110039399426394	0.0973279792418794	0.136706479776557	0.148221536576342	0.132080339310945
VIT_12s0028g01750	0.10807695329658698	0.147526233863525	0.150841374805948	0.11448699866545901	0.0943441278138672	0.10572579996460302	0.0874095708225326	0.11170616406186	0.079882787500669
VIT_07s0031g02480	0.113787160844692	0.127962347709514	0.123530223824251	0.14065171296932402	0.12080299286089201	0.111227527735019	0.0841169122518644	0.0893577274971741	0.0885634062691931
VIT_14s0030g01900	0.13319942255313302	0.14392052797556698	0.11614890521894401	0.10364811182413601	0.11696878126457902	0.105676849104753	0.0965360429108638	0.0906990657494074	0.0932023054846496
VIT_17s0000g02020	0.112812309241789	0.0884138962085008	0.127046441679331	0.0894893256387993	0.0903378298542307	0.11259390332338902	0.136166478925565	0.117221021789834	0.125918783065559
VIT_01s0011g03010	0.122264213650245	0.126544890150511	0.156019834336204	0.108746630200041	0.109486820457533	0.09530537140258999	0.0999793268054323	0.0873225509083014	0.0943303709652077
VIT_08s0007g06700	0.0903839580504202	0.19979682336992896	0.0892709833015186	0.15416409646300303	0.162878322671655	0.0904813009996009	0.0615908643553644	0.0759260640179085	0.0755076185033612
VIT_03s0063g02110	0.0964764383316877	0.08228621628486299	0.0944703053079703	0.12139222787848199	0.12073355333178	0.124599964048365	0.13942455432089904	0.116384843719421	0.10423188949491902
VIT_15s0045g00710	0.087088877509629	0.0910563747575598	0.121745819296786	0.0831394900848599	0.109004905874214	0.0922378810059414	0.157711452876012	0.12164263850967698	0.136372547324381
VIT_02s0012g01030	0.12193940745372199	0.131706250127762	0.11997653951072801	0.121410567481419	0.12393901289467699	0.10143886940996301	0.0907884143009037	0.0942997994225099	0.094501150295166
VIT_01s0010g03600	0.0972109280333371	0.0904163027773578	0.0928418249402775	0.0909227770782118	0.11283110511729	0.143423912401912	0.103417713492003	0.136209808155033	0.13272561783438197
VIT_04s0043g01010	0.131889061316431	0.15223093519128	0.168923439473189	0.0966511611888666	0.11101260110835999	0.0960732640122373	0.0843788583828435	0.0799805928787424	0.0788601033862998
VIT_10s0071g01160	0.144756368584421	0.18887863830915697	0.100853261471258	0.101690922399097	0.112700706086321	0.102001997815131	0.0853890580059947	0.083459404750312	0.080269665601685
VIT_08s0058g00570	0.08045441401403	0.108954842275807	0.129755733399638	0.0901277616697801	0.0762895426311542	0.12660784823532698	0.12189213689934801	0.128350066492131	0.137567643869552
VIT_17s0053g00760	0.130228060886467	0.154269898855919	0.0976783689272876	0.143270669892872	0.101777669728199	0.091835074405862	0.0936847580129449	0.10737778492919901	0.0798777291753417
VIT_11s0118g00510	0.0911153801615953	0.0665751544126257	0.10207658817933699	0.103804638742771	0.106770968062244	0.11998023073787199	0.136134204607264	0.136570795890507	0.13697202242941497
VIT_19s0090g01320	0.15487327775912801	0.13791955092932598	0.106913988572533	0.107972555645214	0.10573808783906098	0.10271064162510199	0.102708663249871	0.091928825092423	0.08923442056086099
VIT_11s0206g00130	0.100383004028886	0.0925537225642804	0.10866638334594099	0.10495688141639699	0.104284551717286	0.0976878990121038	0.13013448145447698	0.133956320695873	0.127376746280604
VIT_16s0039g00520	0.118160049953417	0.145472254615952	0.12682220105457098	0.12334262474758599	0.124390162629559	0.137325903453592	0.0680688081876191	0.0871868730913392	0.0692311395311718
VIT_05s0077g01570	0.135839966574525	0.18671795211749598	0.102266162567831	0.0831722873881811	0.0966623358345631	0.105729343866115	0.0930183833663091	0.110544802469776	0.0860487820526928
VIT_19s0014g00160	0.0325978546919854	0.260882377734508	0.04079968241668	0.27390020981366897	0.242533238655048	0.0506643401876352	0.0368802977483104	0.0351649930865337	0.0265770682257224
VIT_04s0023g01970	0.0926191242315326	0.13891624841525	0.0914432730564063	0.138268806737105	0.14340551178047	0.10595227505124301	0.0962339213640735	0.099439195555145	0.0937216554494846
VIT_18s0001g01620	0.0859354516992389	0.0846204496775517	0.10348356758071302	0.121561737516627	0.103142049496547	0.107745308513571	0.13604949735809402	0.13516276454337597	0.12229916233933098
VIT_08s0007g02450	0.112336598922024	0.14134561715271202	0.112295600855539	0.161500810288782	0.140419320076207	0.0971851142774665	0.080432105711082	0.0793847462366175	0.0751001059715909
VIT_19s0014g05220	0.131228472340663	0.157906365556177	0.114803252580886	0.101183084787395	0.109135367848429	0.0994274136883586	0.10665702631524301	0.09396882915624799	0.0856902012692406
VIT_14s0030g00740	0.14154053534352698	0.13719053573706902	0.12179779549041601	0.137887415981305	0.12142555391210001	0.0718215164301915	0.0704254287494989	0.0710784530121783	0.126832780611459
VIT_07s0031g03200	0.0746099389575696	0.0933051848346536	0.10759238125580302	0.107234418689356	0.12129702119064098	0.129959505861145	0.119224140218769	0.12791521672082598	0.118862184301013
VIT_02s0025g04980	0.0790171847404856	0.0850630647166529	0.0962394104422142	0.130429376284659	0.12657851610744197	0.12927638422673599	0.110466406009294	0.116515538632102	0.1264141122019
VIT_11s0103g00630	0.0996954854541781	0.158695179823086	0.0859163066303755	0.12901796065960602	0.13744974981412697	0.10537524220128698	0.0904808910276045	0.0980778191810124	0.0952913802421317
VIT_03s0063g01030	0.0981123671476954	0.0963472978930923	0.0957326210788212	0.104939385713907	0.108809629428268	0.11792403514714399	0.12071877452938301	0.134016743633009	0.12339913724149701
VIT_08s0040g00320	0.14421310357292802	0.131446980459042	0.135188020829951	0.10712738310853802	0.104921703690839	0.0967728822573604	0.0930409555846545	0.0916582048106945	0.0956307758597284
VIT_07s0005g05850	0.09763906318241	0.175370568520795	0.0834947663438751	0.135089158294679	0.107880482197808	0.12432615581229199	0.07997866678135901	0.0945409492021638	0.10168020592335197
VIT_02s0012g01380	0.12953569466314	0.0762807683684582	0.108299697624886	0.0505956596777266	0.0736556314899219	0.0805036818150909	0.17704776142446105	0.15934020984174802	0.144740871810259
VIT_01s0011g05670	0.12645022874563	0.140565809353234	0.127114941101526	0.10148043296169698	0.115850406854125	0.09760035427272	0.09941944706373598	0.0936773654878597	0.0978410245108707
VIT_18s0072g00770	0.11614764555950999	0.12827595808731698	0.14427830595018898	0.110384929832095	0.10450193468311698	0.111562339990776	0.0952522703111774	0.0971306140399292	0.0924660091886875
VIT_14s0066g00480	0.14134966557885	0.13889043621480401	0.11896197496106699	0.10089812024497301	0.103295721167706	0.0929559843818643	0.108855636781313	0.0861550318511999	0.108637437735132
VIT_13s0019g03160	0.11433073549602	0.0885355584932098	0.0627676817941104	0.14928988591911999	0.17208579247350198	0.16066820367266002	0.10145656042093	0.0764339311618282	0.0744316586527132
VIT_08s0007g07210	0.12633093896387299	0.129345711105945	0.113672643420421	0.11767640316175301	0.11879178500391198	0.10983279026829099	0.0828410637667725	0.0998386436513437	0.101670029930131
VIT_04s0044g01310	0.16081043371640802	0.17235587034926902	0.11297237196798401	0.0980378325320874	0.10786774733469699	0.0890136767601304	0.0998819273945462	0.0770637661229463	0.0819963939628223
VIT_12s0034g02430	0.16241476625626902	0.13683625603660302	0.0829345975757809	0.121834796091804	0.164815223748655	0.114358516684999	0.0652445728027717	0.0747281159068226	0.0768331763678632
VIT_19s0090g01030	0.11834506293820901	0.155105383955883	0.11530430605436501	0.11199112614124301	0.108106406998547	0.106898953822608	0.0921349613245214	0.09396181696034599	0.0981519945137348
VIT_07s0005g02220	0.0354829573001951	0.11590946945394	0.15922438462913902	0.13458713297872	0.17261345284768997	0.137890650660523	0.0747498764670892	0.0979954609950547	0.0715466249918538
VIT_08s0058g00870	0.0975407640665928	0.0859873816655195	0.100702472135203	0.0935256468757289	0.09497739607142099	0.12335821761224801	0.130877840064889	0.146342024149725	0.12668824332914802
VIT_01s0244g00170	0.0934298872017886	0.148093448225758	0.0981914991274683	0.134748028051965	0.15478463216247798	0.0985691805184848	0.0859468554842718	0.10695115100351199	0.0792853338370799
VIT_08s0058g00970	0.0683091093536951	0.10179833188345899	0.0923552289083627	0.0860252241042536	0.112483048968154	0.135887764208229	0.0958656047757144	0.15796010444789002	0.149315570630638
VIT_04s0008g03800	0.10643744952648901	0.0722304807181463	0.09188698518062599	0.0918261541756592	0.10716943741393	0.136876867339671	0.13165622123986	0.10912672674306698	0.152789663070271
VIT_15s0046g01980	0.116706617780283	0.0973779939929813	0.111027967865659	0.0699023979652601	0.0892106113512571	0.100657067344185	0.14756974959263197	0.115678721902938	0.15186885960043697
VIT_16s0039g00010	0.13897210406194596	0.11017294603496301	0.143975690841764	0.0980518786104034	0.0801812231840122	0.101988315390341	0.0980385929498197	0.10681109819348199	0.12180815032041802
VIT_12s0059g01170	0.0954256857052039	0.0789192105853277	0.10445973524794198	0.11843457546675	0.09660809237945099	0.11418738385427699	0.134481948570497	0.118452994706022	0.139030361101434
VIT_18s0001g08370	0.14604382364560597	0.12175710321946301	0.168098211986496	0.10318193560293902	0.101483854275878	0.0897035392878335	0.0865620882657805	0.0903573959266088	0.0928120573479338
VIT_10s0003g03300	0.0963964543140299	0.152442826125267	0.15560662099184	0.10136093852847801	0.0922678768065915	0.0961732174458598	0.0927041680486643	0.0995187897995122	0.113529116172727
VIT_09s0002g04830	0.134597359474974	0.10814161810971301	0.13710695730420402	0.12176986874848901	0.10423816240119198	0.114358473234251	0.101471918642158	0.0908055845871083	0.0875100634617554
VIT_17s0000g04630	0.09769628309523	0.0793288726772805	0.113904836430574	0.10078555247991301	0.0951750077414535	0.12642369027427802	0.131015615451661	0.13183746710939698	0.12383266166665599
VIT_01s0011g01710	0.0713631139258649	0.107140222416954	0.0930457995463839	0.19309152883700897	0.146850169277097	0.110129280507655	0.0953424660647652	0.0920421238830918	0.0909953045160089
VIT_01s0127g00060	0.0894276230865282	0.0808693473096115	0.11041489848430099	0.136489993031464	0.118115896825405	0.120443887392502	0.119772928851703	0.11072019931954401	0.11374521996256301
VIT_00s0215g00050	0.0915093409376145	0.0781504532152638	0.109367533339622	0.10603635259907498	0.102968257136696	0.115833148660687	0.137496075970018	0.12489723487611301	0.133741589964251
VIT_14s0066g01920	0.0849607192091235	0.0964158969830865	0.082589443985789	0.119501876872125	0.113780499091407	0.122419818455399	0.11176741833332698	0.143653958281521	0.124910360424738
VIT_12s0059g00590	0.134570583960356	0.0659809773405899	0.135678920770042	0.0772531271751201	0.100782646856895	0.10437755919677401	0.11714847223722599	0.12947653216428	0.134731166985029
VIT_18s0001g00820	0.0894023784631304	0.120630490054977	0.103226913077657	0.144561831768432	0.15014436825614802	0.126510413350555	0.0989191852606513	0.0868878482117419	0.0797165824560987
VIT_05s0020g01990	0.0938355821296492	0.0929487054370682	0.105260772491271	0.10141226737554598	0.103519611163723	0.10173831812793199	0.13017865300525502	0.14134373167742598	0.12976234751855803
VIT_05s0020g02480	0.115118141498093	0.150146578683026	0.11768402986244	0.11945243160592402	0.12538876083002	0.11708985114766698	0.0817831250883692	0.0847289884185768	0.0886081084739121
VIT_07s0185g00020	0.0919041902188963	0.0861614813740145	0.10089133405049	0.1135389024045	0.10681693019366499	0.120413328770335	0.11714763549601	0.137291797054888	0.125834390165416
VIT_12s0057g01080	0.127416180313939	0.0803969233351437	0.11429786530399302	0.0974789396377324	0.0907891318931677	0.10541468759598101	0.132931504542952	0.12038576754100802	0.13088898883957303
VIT_19s0014g03160	0.12276896786240599	0.12855836357241998	0.11258526582961699	0.11937442114007302	0.12080386896191901	0.13185721984482301	0.0840104782722607	0.0999852370692776	0.0800561879181475
VIT_18s0001g03430	0.102373985608487	0.0794565844441366	0.0944697504720287	0.107455794251283	0.10948612890349198	0.127645650847997	0.11829935001697198	0.13112416251521	0.12968858174151598
VIT_03s0088g00320	0.0920305664303385	0.0965214351135924	0.0912102793972754	0.116798645994955	0.130465125467157	0.12993249661952802	0.129576985537556	0.106654536916058	0.106809925313893
VIT_10s0003g00960	0.0942513769702879	0.0981222077482727	0.113826686861719	0.076773300417986	0.0897481740980648	0.11942609970943	0.137335943925041	0.135775438287983	0.13474075875125502
VIT_08s0007g04340	0.11976502394620898	0.11209364965045099	0.141507348806481	0.11501296645831	0.1129860548249	0.11908279264794	0.08385661114989701	0.0945816540446961	0.101113904349178
VIT_08s0007g01430	0.11020822251313099	0.0817770557040907	0.0962340585487019	0.111016124812371	0.105093396203887	0.10699933374801099	0.134090434897262	0.12740020383667	0.12718115913966
VIT_09s0002g07110	0.0903945583042537	0.0896462462041948	0.11014723262439201	0.111483221807511	0.10454434427779499	0.11740246562115698	0.12802654409065597	0.122077515555709	0.126277862297329
VIT_07s0130g00220	0.15305307179298902	0.146979906902329	0.132322932616706	0.0961666053560969	0.0976350627185666	0.0892848497515184	0.0886499425049652	0.10048216294435698	0.0954254773987078
VIT_09s0002g07500	0.11395522190876599	0.153428524024566	0.139123476279841	0.11918169534412801	0.12148110876894802	0.11029311946002601	0.0833206253038305	0.0821226974279232	0.0770935489626374
VIT_01s0011g05150	0.11654239949487401	0.134237836533112	0.13417687169908502	0.133946098264438	0.10593351468730601	0.12499504265176802	0.0856899145689738	0.0791032324460478	0.0853751024293719
VIT_03s0180g00140	0.11503004772407699	0.142507764907397	0.12918765595054302	0.11153789807015801	0.111848656201746	0.098021217056594	0.0910112508845139	0.104481768916179	0.096373750433175
VIT_00s0301g00090	0.0627709849296213	0.10107387773960301	0.104507489340686	0.0978130895418982	0.10593612458721198	0.10447615523860801	0.13041908664666801	0.139851848490885	0.153151330180162
VIT_13s0019g01240	0.14344382927332097	0.10618493720894198	0.162851885238335	0.0964638325398495	0.0862969776948473	0.0981993526640458	0.102014111125932	0.10161252566290802	0.102932550281017
VIT_07s0005g06730	0.10657176996996302	0.0959403172931394	0.0953583973131244	0.12643653634766902	0.186271692707856	0.116792880768851	0.0769139302445583	0.0998616458710535	0.0958528375065647
VIT_09s0002g00780	0.09968277676982099	0.0756208660203229	0.095948345358063	0.106185631886105	0.102303320061701	0.119715700357145	0.118038689755362	0.14113401120892002	0.141370644192212
VIT_03s0091g01290	0.13214379866660197	0.0833908528252131	0.113122738047189	0.0928560906686187	0.0771774361332056	0.11993948639470299	0.127035258963459	0.12320051146398801	0.131133815200959
VIT_11s0037g00740	0.0937383950785468	0.0890952586915028	0.0737088007912733	0.11644200338384801	0.106373179452237	0.107968508586265	0.13223360036587	0.145197093462749	0.135243147829442
VIT_01s0010g02460	0.0938059881953451	0.11102825418825801	0.0817257531798326	0.12510938729321902	0.121447725644267	0.142625567598231	0.0945144873761447	0.11359400078581801	0.11614883582978598
VIT_16s0050g00390	0.0924810677784946	0.163490894813453	0.10522752471538199	0.13970141533866298	0.15832986784696101	0.0960668286319907	0.0980794283363209	0.0950338818894215	0.0515891123847598
VIT_12s0035g00270	0.121715632150562	0.171465868998802	0.141164791802934	0.135137386865053	0.0936258925347206	0.118930809945387	0.0649722696884268	0.0803286144324177	0.0726587554393654
VIT_17s0000g06180	0.11205318054046501	0.150771202058055	0.1616096064016	0.14006366464456302	0.12311848469669	0.0980176601288475	0.0576994513930363	0.0784635207782117	0.0782032503634815
VIT_08s0040g03150	0.0973415475461322	0.0807185778585903	0.0811914512863928	0.108614290555535	0.0958736155791626	0.12728173810381402	0.127053264363782	0.146317755377928	0.135607744354963
VIT_08s0007g03390	0.15097222910106198	0.16141398848087501	0.10951337150841499	0.105673662086154	0.10503739264976401	0.10223907315205699	0.0888025624748056	0.0900702280234893	0.086277509242705
VIT_08s0040g00850	0.112723306194185	0.158631229945072	0.10151880877636099	0.12556169188045402	0.128668702908759	0.0999205471438111	0.09282983984235302	0.08961541040128998	0.0905304791996091
VIT_01s0011g03450	0.14022751066810002	0.10835112244685902	0.13746759086819	0.12024425104277901	0.102062572763782	0.109917942040196	0.0911346181148861	0.089262981746042	0.10133141617977301
VIT_17s0000g08890	0.0620699622438093	0.0934185538089269	0.0882088643723155	0.10294903416747801	0.13931758205324	0.158378941566501	0.10709261465396401	0.12434437017941599	0.124220069230748
VIT_02s0025g04210	0.118774374825302	0.118068011748637	0.142660428665845	0.11055870261991901	0.115608061964438	0.115673197590289	0.0987564619243519	0.0922217807976635	0.08767898709890301
VIT_00s0259g00160	0.12329072993252199	0.15483748542611497	0.111850932835071	0.109756202542798	0.111346414067444	0.0998330926230696	0.0950117958365001	0.0934428015844828	0.10063055790656401
VIT_07s0005g02130	0.0777796279239633	0.10800555417609	0.112395741873413	0.0987905445732536	0.0870919550242428	0.11318177211976	0.134249627977272	0.1246146118805	0.14389055379129
VIT_13s0067g02270	0.0400549807770053	0.272827878463811	0.0415221873796447	0.21140232726985	0.242356832423934	0.0561016075939047	0.0572734177979455	0.0425644885279771	0.0358963381854996
VIT_04s0008g00790	0.149716500416574	0.11340298362220802	0.143123622188367	0.0963199095561143	0.13970852410405402	0.102364112305263	0.0814141269442773	0.088687551479348	0.085262680541639
VIT_01s0011g05190	0.15415948578523497	0.12588474973827699	0.12169449057159801	0.0946982748237189	0.10493972511199601	0.0982094337035989	0.0970423847910264	0.10245811556254199	0.100913346873292
VIT_01s0011g06470	0.128190831007364	0.11114719580208801	0.13849307097611	0.0776806057024197	0.09304273994157901	0.0934877397068788	0.12223634197888499	0.11032610074197699	0.125395370742269
VIT_12s0028g03770	0.111138315822703	0.11652392942767699	0.15234639421531398	0.0979157657227479	0.139090793950215	0.0951072590000281	0.0856816500437608	0.0845452438706394	0.117650655158985
VIT_14s0030g01250	0.0880159071214471	0.0860394245316651	0.0867939058928248	0.123485996216205	0.114700284535984	0.10086044962813301	0.138617650789668	0.127363489902456	0.134122880818641
VIT_19s0014g01410	0.0945424925312541	0.0797088837507819	0.11629203703185001	0.0993397935097664	0.114365873942017	0.113748927576888	0.127243731716208	0.14162369058672697	0.11313455813242801
VIT_12s0142g00220	0.0868106825699972	0.11204732668282799	0.125197511127816	0.113435090833532	0.13001442327564	0.14154076363023702	0.0888404301111573	0.112257461126489	0.0898563140847551
VIT_13s0019g00310	0.0718761910058609	0.0872654240791118	0.10444567227816301	0.0987578879593349	0.12160248454071801	0.0975727352501821	0.140544243389395	0.128415277841231	0.149520070294125
VIT_18s0072g00380	0.136337445935315	0.22308758762889802	0.10570256816710301	0.096339335699157	0.11118743337988099	0.0844586673740017	0.07335861551649901	0.0907131621728828	0.0788152133733017
VIT_03s0017g01340	0.0779430679121711	0.0807349406694626	0.12437121829037501	0.146989054406452	0.14562386423871898	0.13159070888224	0.0652693738714502	0.12187944278413199	0.105598328917845
VIT_05s0020g04430	0.0932926620396623	0.0893105605429698	0.10303403188299098	0.116009227362319	0.111618018699283	0.107181750765725	0.13777500181987698	0.12016587864200098	0.121612859870931
VIT_09s0018g01280	0.0764759592744654	0.0948951484031991	0.103353214801533	0.0994879327517583	0.11145360772931098	0.120144895285498	0.124716690416381	0.14109997306078	0.12837256720542
VIT_07s0151g01110	0.132592583843748	0.164520724238807	0.11660312074048801	0.10789785067854901	0.10767803799152599	0.10476934749563001	0.0890625338214289	0.0900418711569933	0.0868339466373772
VIT_06s0004g08150	0.114889470922815	0.08466259090428799	0.13782994468546697	0.079381936385692	0.0919534143355384	0.0956193454026202	0.12013001753404401	0.13838689222787398	0.13714637508295
VIT_04s0008g01900	0.127192820490562	0.13869051977932598	0.12642956142727302	0.0990549250640198	0.10524217207408501	0.110107305575836	0.104879178226714	0.088937278586464	0.0994662475085324
VIT_12s0121g00230	0.112044483333003	0.15101196804090197	0.11561674991569901	0.139001914028483	0.136081855486099	0.0843602099372975	0.09969712080533599	0.080222393775654	0.0819633225336411
VIT_16s0013g00520	0.0	0.0	0.0	0.08532834593369801	0.0	0.0964964072494726	0.13419594304191398	0.128423723705463	0.0
VIT_01s0011g03620	0.0816728082173849	0.06791153860334599	0.0677010512344199	0.0841525892174422	0.0978274511245161	0.187377032780421	0.132673969288062	0.139915256046746	0.140768282229325
VIT_12s0035g01160	0.09322679221757499	0.0856921258759411	0.109273995633169	0.106868677187395	0.105467479137199	0.11831210355546999	0.133872851469447	0.124865705644045	0.1224202589003
VIT_00s0246g00200	0.10219806175619399	0.127959696214296	0.11490489361653998	0.111958763326392	0.126932163413477	0.134181560350792	0.0921424258993539	0.0965478521162629	0.0931745911198952
VIT_08s0007g04670	0.10516763541247301	0.0705140773560317	0.125660769175303	0.0794011973703545	0.0870507396983576	0.127734791401027	0.138058772895818	0.129774047793614	0.136637951491453
VIT_18s0001g01660	0.135943148176635	0.15357426795704002	0.112104595599939	0.10553321556231401	0.122142431341358	0.0897566446551076	0.091387931341915	0.0926466895003014	0.0969110905257374
VIT_17s0000g00660	0.13420143194291498	0.133539818098719	0.137514472340043	0.128232450369854	0.148659483366233	0.0862539559015259	0.0669176426400628	0.0861172498745718	0.0785635141424808
VIT_00s1506g00010	0.100008587888744	0.0839628972444941	0.10214350670239199	0.119071123317107	0.112248048181159	0.10021728100804599	0.13160605325444	0.126556823199081	0.12418567021497401
VIT_03s0063g02020	0.11407409214141699	0.12222789534691401	0.13246179711477402	0.11896029216411699	0.12082615339059401	0.110211962644625	0.098919156024213	0.0922189991637443	0.0900996603488748
VIT_04s0210g00110	0.103346202068551	0.0789547909634777	0.10046077146531099	0.10003773694342499	0.0926932070233506	0.11271070414446802	0.133597815915874	0.133814013030349	0.144384743288712
VIT_12s0028g01080	0.141328458132377	0.16280427653378798	0.12063526345898598	0.10648550590398599	0.11843261572521198	0.101438134012164	0.0827539439484155	0.0842113688326121	0.0819104525132752
VIT_07s0031g02850	0.12336886334454499	0.105613751991884	0.13707730830590303	0.132194398609358	0.12717918577276902	0.0992032940845778	0.0857085334477952	0.0899165032385604	0.0997381689002488
VIT_11s0016g02120	0.11141484365613001	0.11780315212571198	0.11526278225159699	0.0894998405127564	0.0970928834521656	0.0932422572110044	0.123618308499214	0.12494617578871099	0.127119752397195
VIT_07s0031g00050	0.12353344566621599	0.122478922450746	0.10808012284349801	0.0809234586192774	0.0933880410382988	0.0867553287671448	0.12765150589464097	0.12735325766882302	0.12983591296188002
VIT_13s0084g00160	0.163641166957776	0.15282280454553002	0.10299014793363301	0.0997836647326075	0.122076173455833	0.0923397134960961	0.0863410834294012	0.0888700578064361	0.0911352043701662
VIT_11s0052g01600	0.12982314495846	0.153287086842655	0.123148772030579	0.12057756419555601	0.12272478191716099	0.100065602256545	0.0793369285799308	0.0891372342814187	0.0818989026164385
VIT_14s0108g00140	0.13729942061532802	0.11720837936783	0.12324966179137402	0.0856953705642366	0.120185264931771	0.0761802319913885	0.10472731237766301	0.123740364899667	0.111713995517529
VIT_08s0007g07460	0.0915174282190947	0.0840076205070056	0.10977484217593302	0.09834755442142	0.104626664662252	0.12473329225134801	0.13239247871210902	0.12946353700786	0.125136570020974
VIT_13s0156g00120	0.127548027710357	0.142474814625606	0.131919875693252	0.0934709823593811	0.12186889005010301	0.0995796364579724	0.0938666562373849	0.10350845946772401	0.0857626687356999
VIT_04s0023g00780	0.118373118836881	0.14744691242546804	0.11150845122262198	0.117606762548489	0.118205354534021	0.10305816103191198	0.0913579282343146	0.0983450924261418	0.0940982311367124
VIT_13s0019g02200	0.102195892133335	0.0944995685483413	0.129985378349591	0.111321754475214	0.151362218278374	0.130246336183252	0.0823887074132125	0.10193093361359401	0.0960692147370542
VIT_06s0004g01240	0.151309672919134	0.105052195226887	0.156402734999297	0.0791794350017302	0.0879243301802077	0.0918572084414658	0.0866129737253055	0.12499407760955	0.11666737073702499
VIT_03s0038g02740	0.0954852612236864	0.113904810347095	0.0875174350414612	0.131296395092636	0.14980086725300198	0.12887741456411803	0.0890883983499824	0.0945493952307336	0.109480029209994
VIT_10s0116g00530	0.133682100550678	0.141259603984623	0.116287600028263	0.12424407568053199	0.122137227826731	0.121370991736729	0.0857584878942513	0.0789061909993549	0.0763537375246075
VIT_03s0088g01190	0.11971915592664098	0.123062429056128	0.14037757512314902	0.11174797841039401	0.11743419611784699	0.105992793107896	0.0943407709812481	0.0929479632486639	0.0943771462860767
VIT_05s0094g01260	0.0903497252196108	0.0889113330153236	0.0964236745196795	0.104051370020482	0.10236923852159	0.10792922036365099	0.140572729387548	0.141610076539794	0.12778261956502102
VIT_14s0030g02220	0.12910278706728098	0.15437860580578	0.10812998827055101	0.103701653663474	0.10549142635580801	0.117175311343455	0.0942758421062206	0.0886504021369888	0.0990939956539188
VIT_10s0003g02730	0.147584465938388	0.137629160792709	0.155486556619831	0.0834756999671954	0.10661883176128999	0.0994314517331013	0.0847316396430176	0.0931419201644055	0.0919002847227474
VIT_00s0414g00060	0.0940949119162339	0.0850050273092844	0.11170931833078	0.10881182686257002	0.11483085470820001	0.0995592022239077	0.125910369978416	0.133816612378206	0.12626186651070598
VIT_18s0001g12000	0.13006422519366698	0.160004447972254	0.12362078245806697	0.0987586559463273	0.10703957598252802	0.10102334453362699	0.101596184688149	0.0919570417679233	0.0859357556819584
VIT_07s0005g00490	0.0790570259494223	0.0824235845542447	0.10284739577847	0.108864575540535	0.0953764752205253	0.11553950184565401	0.1273810351081	0.134633254039501	0.15387713635801903
VIT_14s0108g01160	0.129889769576116	0.0830308076018102	0.127651988833348	0.09990224660894001	0.14776868686272002	0.132873450348503	0.0961134159956573	0.0853301982388378	0.09743943845272802
VIT_02s0025g00280	0.0956593723202106	0.0872777843957362	0.09000153042871799	0.13165052537507502	0.11405366096748401	0.156296563875001	0.10830128908784101	0.11085340049588199	0.10590586867067
VIT_16s0050g02670	0.0934313066956426	0.0893926731336062	0.1000580128603	0.112827010562425	0.104977647305858	0.106536248248979	0.130924731517388	0.131486391263473	0.130365968045697
VIT_04s0008g04260	0.137971346440375	0.144738018863158	0.12493101856677198	0.11835722769366801	0.11109566782322	0.11116849803245699	0.0899801047011751	0.0818642841591071	0.0798938491319879
VIT_14s0006g01390	0.12435744513429599	0.0684967876569043	0.124459263576538	0.0490913916557414	0.0825905276151442	0.10311407456855301	0.167055201727389	0.135769661396994	0.145065624924398
VIT_01s0137g00500	0.131977368751297	0.12893716984475698	0.115104295842705	0.116661707859782	0.118246225750083	0.112483026267513	0.0969002471308393	0.0921658458577909	0.0875241229703112
VIT_16s0098g01060	0.0993546388644082	0.0741961473725932	0.055009444865072	0.138339306404186	0.132065059897996	0.225973233988831	0.0936944376079264	0.1134470553169	0.0679206728847852
VIT_09s0018g01140	0.0807574108015298	0.178712295336423	0.0931151803291337	0.119761363985157	0.200419528284978	0.0873595285676331	0.079346573968672	0.0694299457329846	0.0910981991542486
VIT_01s0010g01840	0.11679004572849401	0.0942577340154488	0.0885219199077321	0.10575344636828199	0.0982962019078009	0.108485916071146	0.121999431339276	0.133113686182869	0.132781609455356
VIT_08s0007g02840	0.0763918294355764	0.10624195142486802	0.0985033850659563	0.13413786144790998	0.11560378228367599	0.114842897123276	0.118183577616813	0.11081718283841802	0.125277529686297
VIT_03s0038g02680	0.0839539444515978	0.0980618646122852	0.0854847489962745	0.131367363801844	0.114006564950476	0.10485662690249901	0.14136202078115198	0.132610867544591	0.10829599124584699
VIT_04s0008g05010	0.14184614269332096	0.11646421147034901	0.160672670030859	0.0961141344233807	0.10478770447884599	0.11102255920314999	0.0864298436564167	0.09204118838746901	0.0906215533061341
VIT_05s0020g03440	0.14822868469540398	0.121382256696953	0.12325535044071902	0.0877295489314406	0.0960225763510576	0.10865755288040198	0.10007228548237801	0.10651599303249801	0.10813575480201801
VIT_17s0000g01730	0.136053902651413	0.126349425440552	0.11677786819980301	0.11008397283485301	0.11257210671350099	0.10790025673385	0.0958993213353734	0.10112137361533802	0.0932417805693407
VIT_12s0035g01220	0.10424635137610301	0.0828826498344107	0.10046705005285	0.09355967702985	0.0999657920153122	0.11130495638244199	0.13653859441770802	0.122436787372946	0.14859812779719198
VIT_02s0025g01580	0.0970012010596245	0.0923487286929941	0.0897691074836238	0.110414544786324	0.107254094140348	0.11012415695393801	0.126864479236772	0.14079004564717498	0.125433632021768
VIT_14s0066g00140	0.134447529991647	0.138806403705951	0.104571146103893	0.0878032597901583	0.0931882185604128	0.0944687725523096	0.10878808379042999	0.117519877865541	0.12040671045263
VIT_14s0171g00090	0.0802192600866863	0.0957768187998751	0.106264788147321	0.0968077012898769	0.11078252996978	0.106363329814815	0.129384411216732	0.128939066899783	0.145462082502455
VIT_14s0108g01500	0.0962481461587281	0.0913253265628885	0.09143726564669098	0.128942105876234	0.14042541456149601	0.13889044937859302	0.10229166703900698	0.107928330888039	0.10251129348988099
VIT_19s0093g00510	0.126728086983315	0.12378035502189501	0.131933301381995	0.10531519124598701	0.12159730006905099	0.10677133653225598	0.0983160574654899	0.0897362318159928	0.0958221479132139
VIT_07s0005g04890	0.0815496896142478	0.0943303747425381	0.0823244178093937	0.093659737524511	0.0850319791862009	0.128137433075341	0.14636570301237803	0.156409328006972	0.132191319952798
VIT_08s0007g04780	0.110830871082836	0.0934541799820707	0.117050596128827	0.0786854060986605	0.0925151381929212	0.102055008473357	0.13161636408257302	0.107104859999646	0.166687563821796
VIT_14s0081g00490	0.0960964586263636	0.150034273467019	0.12538254289080902	0.140599340008039	0.133697925896941	0.0924439070453858	0.101632364606014	0.0746821370724558	0.0854310671596526
VIT_00s0505g00050	0.11945600661790302	0.15510768454182502	0.11590335973147801	0.130659772647084	0.13750700864961402	0.131383576353899	0.0587684607982417	0.0806550993353401	0.0705590529556799
VIT_11s0016g03720	0.0961380199171782	0.0790413994822645	0.0912250011303623	0.135018225867751	0.139223505118477	0.10223443026970401	0.11627185043145301	0.129686357811061	0.11116120454133001
VIT_00s0253g00150	0.0816217275992419	0.10482820086894	0.0939179331329651	0.17649335504326702	0.156211011358146	0.0932756279681924	0.10298992256512299	0.0947765118335844	0.095885717603853
VIT_12s0035g01130	0.0932680378622976	0.08894649455963699	0.102634337229119	0.105625147285875	0.115474054526012	0.122370392744219	0.13004633277034	0.12258034403734801	0.11905485046710301
VIT_15s0048g02600	0.049696957814451	0.0609804016225561	0.0623942406836032	0.13477569337686998	0.195647956018213	0.16113662257217598	0.08926608094116499	0.149174627327044	0.096927412186916
VIT_19s0014g04970	0.12212878090312701	0.161194979661273	0.11348307006499199	0.0720571737230468	0.12180773815129402	0.0898755145688529	0.113047621076129	0.101830627054871	0.10457450502882902
VIT_07s0129g00320	0.11149058391691699	0.0944384032646074	0.108025221638733	0.0892115969099859	0.0993955528146442	0.108704543180489	0.136630547380981	0.126438476850363	0.125665064359254
VIT_15s0046g00740	0.10071607478425199	0.11020520944540302	0.109895087326609	0.14765705424348702	0.114545145552161	0.12532199133096303	0.10192622639149901	0.0888481158531992	0.100885100104715
VIT_10s0116g01660	0.105728600349527	0.0734257895241732	0.100272830449641	0.11213014213886699	0.111894240776749	0.114111985575053	0.13562458745876	0.119105510791546	0.127706301646667
VIT_06s0004g06140	0.147899475451984	0.115269012135369	0.10635119867896901	0.085198109215788	0.0957343118462528	0.10108088163466199	0.12420145167388198	0.11108050162155099	0.113185056964652
VIT_06s0004g05180	0.123739488367788	0.151345781856422	0.136632011620501	0.113972462432254	0.108250969545804	0.10274633177503	0.10551266348093599	0.0776277792124271	0.0801725266821453
VIT_05s0049g01480	0.11161007248471198	0.13543730840071802	0.127095519936202	0.121602700858129	0.122821393050225	0.113928093994991	0.0893696372289828	0.0861360011939648	0.09199928472802801
VIT_17s0000g10280	0.117152906162265	0.136633492558859	0.10749801602866599	0.13277638992538598	0.11907670969865301	0.110630132193023	0.0958147787436274	0.0909686296459164	0.089448956851906
VIT_08s0007g08540	0.12890734341817803	0.15121177834858401	0.11366598628033901	0.0965718419057916	0.10411735767434	0.0956765357898999	0.11505913045038499	0.0916356679852563	0.103154367821428
VIT_18s0001g14010	0.119316254156122	0.159221429896757	0.11522472367987899	0.12189015251535401	0.117019692792078	0.11043103206046499	0.08880918581377599	0.0879154610337199	0.0801720851037526
VIT_13s0019g03090	0.137582782625737	0.0906388961318732	0.0778968074364974	0.117407467944658	0.11586912303993599	0.188457873115496	0.0848215482981843	0.109507190505371	0.0778183121772813
VIT_14s0068g00280	0.155990316269587	0.15704627863825799	0.110493505187462	0.0859236694084339	0.0972215331546795	0.09060635900581	0.110789538573758	0.104506490510941	0.0874223209137181
VIT_02s0025g02240	0.127769291818462	0.132965733030684	0.11689697249443598	0.11255060513806699	0.13205992683785198	0.0980059462291054	0.10378684805754101	0.0862969716974523	0.0896677164530221
VIT_07s0130g00410	0.0802062901682719	0.0972687826485083	0.0978679628464545	0.103942313755011	0.105969700182809	0.11608359710974	0.133495474981065	0.125121442336316	0.140044425201037
VIT_15s0048g02500	0.134988018074056	0.19994648246119198	0.11031870387094699	0.102525990983801	0.119804986844297	0.0925629563627487	0.0849363550587702	0.0832816434518494	0.0716348891560697
VIT_19s0014g00450	0.114377466668484	0.116584669498492	0.146001509924993	0.126255688571732	0.132227928096497	0.114877066773069	0.0775723886509365	0.0892732614507936	0.0828300315682087
VIT_19s0014g00980	0.107529513844248	0.0903826008797964	0.114577958873506	0.0927950811278439	0.09286177238051599	0.11278718131634802	0.141077221666734	0.11887369573581401	0.12911496334236902
VIT_17s0000g05260	0.140989444432926	0.14924679432344298	0.10640629164335501	0.11641417631828802	0.11879562634644901	0.0996750364230675	0.0938405608487155	0.0769778556718626	0.0976542294116318
VIT_08s0058g01230	0.0880713806176283	0.11462265902107902	0.10553614637617698	0.16003338575526002	0.123367877925497	0.112272121291906	0.0847192232349708	0.11962365115011801	0.0917535605771517
VIT_18s0117g00150	0.155352589133278	0.134392357750181	0.10488528108016199	0.112193292224682	0.119938914198107	0.0954528448533105	0.09409108798862599	0.0801430264878807	0.10355061883637401
VIT_18s0072g00340	0.11075318994382001	0.0944368900830671	0.152991227447716	0.115310687072291	0.11697009832585199	0.13645060111366097	0.0855257148396714	0.0911715085060493	0.09639008553329598
VIT_07s0005g04920	0.134739479311989	0.11673327269914	0.125917411154045	0.1175412069645	0.11587086427123401	0.12208262113891698	0.099213453295935	0.0810224446339002	0.0868792554767912
VIT_10s0003g04350	0.0879464358575433	0.184119045135443	0.11953651089908099	0.138469794935917	0.13267984292182	0.121264153263949	0.0577777689880783	0.0802895882296335	0.0779168848505341
VIT_03s0038g00320	0.137125574982423	0.152874753346221	0.12069950770970501	0.103882879438382	0.10608267381339499	0.10751630686081198	0.0973610571656763	0.0840505502087126	0.0904067104694523
VIT_18s0089g01390	0.11946485923843801	0.143292499466795	0.124818965929996	0.10745661779340401	0.0865676930614936	0.120783996233366	0.08420660351590101	0.11267901429024302	0.100729757699345
VIT_11s0016g02280	0.122064453646622	0.131220422475261	0.132245398653063	0.11536896264902001	0.11160617314519002	0.10253445646044901	0.10832033540964699	0.0888158178019227	0.087823989280052
VIT_04s0023g00680	0.11415572946222	0.11028764340821	0.124382051827505	0.136680602625094	0.119297718983316	0.12283458763841	0.0904384000592377	0.0873861603647626	0.0945371129732275
VIT_13s0019g03000	0.13603737087956	0.0882468852383058	0.0714824281919173	0.12356029342489099	0.12422150255803802	0.15782724357333702	0.110238076485958	0.10649800191410301	0.0818881980434108
VIT_08s0007g02120	0.10800976797875698	0.0834017122730221	0.0884001196060409	0.11117319716786801	0.139283183254778	0.0914381255794787	0.136222875552864	0.111644227664163	0.130426784266946
VIT_18s0001g15560	0.119382856480422	0.133625965663898	0.0739699511181826	0.14200704106887196	0.141050182797627	0.10190122261917099	0.0987386311860817	0.0854374114985515	0.103886749766782
VIT_02s0025g04640	0.11629899872055101	0.0826312458130447	0.0924857773475976	0.0886813771909973	0.116681571666265	0.10800429660096901	0.15118134126910698	0.11618880968006899	0.127846570798268
VIT_03s0097g00080	0.0883006416976368	0.0758552640421802	0.10167565029191698	0.144482948333687	0.0887547753566277	0.12329381228961801	0.14040185572563402	0.112550348505616	0.124684692460279
VIT_05s0077g02200	0.10638658250234401	0.0941084144303414	0.10572321963820301	0.10253215404295901	0.0987778762693089	0.0971956488470666	0.127127956765188	0.140504206014043	0.127643931629308
VIT_02s0012g00150	0.10375628636607001	0.0826403895691506	0.0977562136743406	0.126388524988107	0.102171913128989	0.11431185533346601	0.130603296382731	0.12489899811494501	0.117472513529997
VIT_08s0040g03360	0.0826362273761941	0.112668823445215	0.116149588661729	0.09868480798625899	0.0998670306043429	0.0939705757773022	0.11558371605662199	0.12257880969852401	0.15786041263321698
VIT_02s0012g01090	0.0823145384682595	0.0936415812631875	0.0884381223239898	0.12642961013665802	0.126678366285149	0.139928586229821	0.11330680648976801	0.12228267548542	0.10697970880522098
VIT_09s0054g00610	0.0745459603029054	0.0764757064177077	0.0781558765151795	0.107877674929414	0.11100134728005802	0.100812147084706	0.122241921975112	0.113072157241113	0.21581718928707502
VIT_08s0032g00790	0.10257161614097302	0.0721301793585171	0.11021584664569699	0.116260638667127	0.117329685735744	0.089126832656944	0.136053949205905	0.133456919016362	0.12285432127738001
VIT_04s0044g00070	0.12638247302233302	0.116427736560766	0.12844475227567098	0.137919856302778	0.0788555021180362	0.143087874502249	0.120146660276155	0.0717571389961075	0.0769780125740619
VIT_00s2430g00010	0.110143283455601	0.0609802046297037	0.101254102460415	0.10755050339066198	0.0854226091990014	0.118473943135285	0.146137438775654	0.12119009246399401	0.14884780403140602
VIT_05s0102g00120	0.10010183375403199	0.149808971317445	0.0967355760493332	0.12719309845496402	0.140176772561779	0.10743634765884301	0.0974824071831801	0.0887803434102851	0.0922846638659786
VIT_01s0011g02860	0.143736332569564	0.13164046514116198	0.135443393194203	0.0984571645868723	0.0958054738748225	0.092966575559467	0.10309425720808302	0.0978002271241917	0.10105611804449001
VIT_13s0019g00260	0.130014673417825	0.141889223859025	0.11117406118631198	0.10799650823031699	0.122478840296738	0.0971512394152836	0.0937525649822748	0.100171612991914	0.0953712870560958
VIT_03s0088g00260	0.13790443747466	0.0800019845115411	0.116152789949178	0.0820464679007912	0.082100249375143	0.0981694748995384	0.148213466737077	0.10726329173765302	0.148147824147982
VIT_00s0317g00030	0.102964190052051	0.150494862901426	0.115197206003309	0.10023457524250301	0.148082130056891	0.125663421737609	0.0753569889273432	0.0960445378923762	0.0859621021904888
VIT_09s0002g07070	0.13373130810439401	0.0707204448882443	0.176577706140807	0.13867195607705898	0.10091867855121801	0.14658830524156302	0.0684836659398625	0.0782904036965464	0.0860175348282368
VIT_17s0000g02950	0.0857981290406466	0.0951637348023099	0.109099778838815	0.0892021188866899	0.0976323374976086	0.0962406576088539	0.16927004300135298	0.134351333095133	0.123241853471851
VIT_04s0023g02870	0.13620157636313301	0.16402556417521202	0.100514595974551	0.119291143050786	0.128606145812821	0.0961330236372885	0.0824102311938038	0.0858687192331436	0.0869490202667158
VIT_05s0077g02190	0.12459086882029301	0.222782537392118	0.12503169104851	0.0900537644358903	0.0931984422909516	0.0916846276275999	0.10864849382069601	0.0868252870908913	0.0571843141146372
VIT_10s0003g05320	0.102428372578076	0.09305236420889901	0.11865628689677699	0.0901478442634009	0.0966456941998712	0.103758522807712	0.117039904129065	0.131597710431548	0.146673289328794
VIT_19s0014g03850	0.12195342314417802	0.143508938084276	0.13485909023666198	0.0937490985316543	0.0966282796590461	0.11870559239015499	0.0929770476351266	0.113000073552458	0.0846184650589965
VIT_17s0000g06350	0.115124415732376	0.138657748212703	0.11682296096160098	0.11600991135578599	0.14190981685589701	0.115161272753854	0.0941102885851155	0.0847873552229063	0.0774162449162359
VIT_13s0067g02640	0.0849200367500587	0.0830023466959816	0.07192170169203199	0.10902974731072802	0.11560325727544099	0.133060717341237	0.139712117637416	0.156023653545489	0.10672640839726599
VIT_18s0001g00090	0.12194151252583198	0.149386342147007	0.111038391962034	0.110646289755887	0.107190610766175	0.108465822853061	0.10315196972421499	0.0946254990380896	0.0935535723509884
VIT_12s0035g01980	0.0969523203933781	0.0592031926128753	0.0992575603683196	0.101712069800217	0.0957409253992512	0.125283269798518	0.131858465297677	0.13827340552898099	0.151718770762993
VIT_11s0016g02830	0.12498444214671402	0.14230910002960598	0.129371991219859	0.10609990905309301	0.10758290780130099	0.09736109628584402	0.111848920123247	0.102208975181323	0.0782326684441676
VIT_16s0100g01280	0.132924393239892	0.0933630751175678	0.10999758962603301	0.0873729579511695	0.0879119678747029	0.0937745544514343	0.11766410958909801	0.14226444700076998	0.134726894996065
VIT_18s0089g00410	0.118963529672436	0.11123609408139198	0.15080302309410798	0.120643038614744	0.10171456365404902	0.146121919732832	0.0972678995897424	0.0667553002005907	0.0864946389599477
VIT_05s0094g00800	0.104718191568521	0.0844972886095783	0.10531588214782499	0.106140630400801	0.0969685306960492	0.11894610839576401	0.1254246195565	0.12077707009818099	0.13721166752539302
VIT_06s0061g00100	0.0847300610782327	0.17911822894461799	0.0944037120944808	0.154497413322539	0.134722394491903	0.111196951455437	0.0827373272481635	0.0830316372791803	0.0755622970391806
VIT_07s0005g02230	0.142186353858501	0.123969738598018	0.131214633499082	0.10852170336345099	0.10182646337005301	0.0950940350596752	0.0956604244976596	0.0927425289834886	0.10878412583416301
VIT_07s0031g03210	0.0673347356149375	0.0624873043396076	0.0723302256965508	0.141568554156395	0.10542406448297698	0.103510879192256	0.152222515331567	0.145170927725229	0.149950773440832
VIT_00s0207g00250	0.14925393587729502	0.178355118680369	0.12450685497182401	0.102079901842304	0.10935591393062301	0.0936045518609566	0.0815927006635849	0.0820912555425667	0.0791597888207312
VIT_05s0049g02350	0.12803591878009302	0.14803438248325798	0.11737425344286001	0.135791629333989	0.09431619973608502	0.11502194091763601	0.0788073807227456	0.0809582238675876	0.10166008476353598
VIT_06s0004g04470	0.0980989066090096	0.0860865304074267	0.10324843150031	0.12318249395962401	0.11764661674789502	0.132310608892587	0.11055390288765199	0.11230448567365199	0.11656801813503201
VIT_14s0030g00030	0.0845283200229631	0.0977897679647361	0.10364081705307301	0.0984976068101349	0.112545117489004	0.110203148041464	0.133225563667899	0.13295686753660602	0.12661278183622302
VIT_18s0001g09360	0.12914759089015898	0.12466701125445599	0.14877538787419198	0.12095634275342401	0.108953796793361	0.10184594570334	0.0821855765339192	0.090765302143631	0.0927030565129503
VIT_17s0000g09470	0.104727963541896	0.110150702993057	0.12305627198613601	0.0903069021914532	0.0854154569864017	0.0818077109276038	0.129734017890853	0.125105881983235	0.14969508273801502
VIT_00s1240g00010	0.14473252138403	0.13292003860332902	0.12422429731203301	0.107159232601053	0.131804868956123	0.11327208752116699	0.0833383883398298	0.0794129361082856	0.0831356440464621
VIT_06s0004g03000	0.139249399386383	0.13711817297541198	0.123457979868502	0.0867253265334841	0.09468651130481501	0.10704725955210699	0.11075685390833902	0.099116371014518	0.101842131495634
VIT_19s0014g00070	0.11379750202283499	0.143960152907687	0.12300580484632598	0.11409041149727	0.107132210597697	0.11294766802648801	0.10043619615829401	0.092997287636893	0.0916327768022679
VIT_17s0000g03820	0.109358145670017	0.118196496127571	0.0931557709857777	0.117601844240504	0.13627810048591998	0.140484324824633	0.103641337669572	0.0830653747525948	0.0982186121254355
VIT_17s0000g00920	0.0837334702163707	0.0784928523153994	0.100931784586181	0.11300180087973101	0.108524573364987	0.10596040061425199	0.13293370899769	0.149796990052645	0.126624404844114
VIT_19s0090g01040	0.144791762340573	0.17434250397955403	0.1218755373722	0.146269918110573	0.113666127635158	0.10504170728437599	0.055274390647145996	0.0640967116902749	0.0746413687521139
VIT_15s0048g00900	0.10327862038367	0.0957999977604683	0.10159272660777399	0.100690978601679	0.10089974891691901	0.104518533102027	0.12265845579263498	0.13890973119997302	0.131651197868753
VIT_07s0005g04610	0.10693152292112701	0.132385451832433	0.19763822954544394	0.0885116182205466	0.0951618370745954	0.0880501629459251	0.0873193554439992	0.0869994622727629	0.117002366468684
VIT_04s0043g00380	0.0752662260696855	0.128504498865938	0.0662792455927985	0.130230479603041	0.14233970759030803	0.145054882444246	0.131733680557226	0.0590089851722544	0.12158229974662
VIT_18s0001g04770	0.102522611205649	0.0839399783803532	0.10631384855363099	0.11217620695243301	0.10375382430325	0.11149724916548301	0.125201932320375	0.12191120027159101	0.13268313895718598
VIT_00s0291g00060	0.125772809023176	0.142915949467735	0.14961883578439902	0.112778502705678	0.109730605727378	0.0829333777417681	0.10079341430181801	0.0814323105928079	0.0940242076621291
VIT_11s0052g00890	0.120191870485752	0.14254905752523	0.129473346775633	0.10469404603252802	0.0984083298735209	0.0720679415775225	0.111398510999982	0.10678028241980302	0.114436620614215
VIT_05s0077g01430	0.0	0.0	0.10979956518183301	0.0970697433504187	0.0940304738188518	0.0	0.14354466034519597	0.0	0.0
VIT_13s0019g02850	0.109822160214593	0.0812776248719772	0.0702371845908595	0.13127589953927302	0.138194891654326	0.191694547347917	0.10270467811438701	0.0972496747880199	0.0775433389911758
VIT_14s0171g00190	0.10054262693138	0.0	0.0797011007781849	0.12726155010025	0.15247400716016501	0.124587399363856	0.0	0.0	0.082099989766515
VIT_12s0055g00710	0.0805367334459602	0.0788184768628374	0.108712642480512	0.107672090563936	0.10941473995053301	0.11536366345707301	0.133222511166254	0.14053971321690303	0.125719415212879
VIT_14s0030g00660	0.139551368936795	0.10964226752351401	0.214944505854555	0.0846897798393726	0.113466503684054	0.133218866775196	0.0412518375868476	0.0937766930326468	0.0694581884906234
VIT_00s0684g00030	0.12485450714696199	0.18558730182974	0.121918573786687	0.127284418283212	0.12423608917225	0.09374383513600801	0.0833937140766354	0.0712686563579643	0.0677129307730655
VIT_03s0038g04570	0.10447416862064	0.0613246810612897	0.0777992085909046	0.119222817150506	0.11024088477365801	0.0977781477512411	0.14494606072497598	0.123299448341859	0.160914565683461
VIT_12s0057g00250	0.0864407248781704	0.0779085091280998	0.101125031993416	0.13238260251404402	0.116315416088123	0.13831476596376502	0.12662006885129598	0.10195675670814801	0.118936116368784
VIT_03s0091g00160	0.162922388153315	0.10558955091656301	0.20525941499756198	0.0606361899266592	0.08504463891973799	0.117315304276078	0.0803859267361656	0.0869826679171058	0.0958639225208527
VIT_00s0585g00030	0.0930309414212079	0.127924720559712	0.0921306334722403	0.0965241978375932	0.0806041889438638	0.123060775023092	0.13574457782588198	0.12650073128906802	0.12447922771755197
VIT_09s0018g01610	0.11871833296313301	0.129425613518664	0.124929022274737	0.113634145647233	0.10869265220919501	0.118101050568489	0.10180799606546001	0.0936404883539724	0.0910507063878379
VIT_18s0001g01430	0.130019088324333	0.0986243051551795	0.14714351940684697	0.0995464470716909	0.117354650342691	0.129142531105555	0.0849112511867457	0.0815842319040436	0.11167397897567
VIT_14s0068g01700	0.130698161109194	0.16303278413441402	0.11319308632002599	0.114496213616918	0.12319458585766399	0.0969192425185606	0.0897244744710145	0.0845986101096677	0.0841428604208456
VIT_03s0038g01480	0.0968161970871413	0.0739395843778516	0.093536880965387	0.11667230000775801	0.11346897142521499	0.115514302478835	0.12718042208260902	0.12917426279775598	0.133697066501409
VIT_18s0001g00380	0.105215369919116	0.0862718781045903	0.0976138120693167	0.10797005628821699	0.0995533902872784	0.11465195606904802	0.134336012664892	0.13784236970912198	0.116545144058855
VIT_00s0480g00030	0.106754376782783	0.0692115082204672	0.10404730949185001	0.11045009071038099	0.120085708839657	0.161323042178177	0.0918524997552881	0.107818013043522	0.128457442761128
VIT_02s0025g03760	0.175771079126209	0.0166868321380596	0.168556045087841	0.0117449078090079	0.0320018582252101	0.14692909859866599	0.14366588616963902	0.144215671553864	0.160428586338496
VIT_17s0000g01170	0.12725693970236	0.146320234647893	0.145160138321399	0.120059314194691	0.11582410387462501	0.0926921297720109	0.0862232641090448	0.0811236302133578	0.0853402613369413
VIT_18s0001g02740	0.0787259603083357	0.0973014271759513	0.0963335690702529	0.12069871839214802	0.118991341949944	0.117617067477169	0.11950324831869198	0.12747335034351598	0.12335531027012502
VIT_09s0002g04250	0.0918930828345587	0.075101902198437	0.10196398083537299	0.0959892911344863	0.0973326605362912	0.12404165669588599	0.140525490931417	0.148744076888111	0.12440784118264801
VIT_06s0080g00030	0.10690957412835199	0.14646349862120597	0.12523723740024698	0.11982735030797399	0.113382066814338	0.10908825568517698	0.0996648378659695	0.0884988344117347	0.0909283567940603
VIT_02s0025g01330	0.12827618509424502	0.153652241953568	0.132523399069482	0.11318085364755001	0.0967197664527293	0.105750384565739	0.0866774007061166	0.0938715281852774	0.0893482540344073
VIT_00s2349g00010	0.16245640930899302	0.0972559251869677	0.155074216345049	0.110133303523386	0.14212103479284802	0.114160695197686	0.06722309520309201	0.0620965742272495	0.0894787591764624
VIT_16s0100g00300	0.0989999591018757	0.0755443253466515	0.104318651482224	0.0925868709151239	0.0970267403123908	0.12982183644033402	0.13832395926278399	0.12467584967012402	0.138701792022323
VIT_06s0004g03300	0.0926157495170407	0.08735152525193901	0.10280396273931	0.107926744095935	0.118546836681748	0.109657953478739	0.132023040459044	0.12506544310265	0.124008735653456
VIT_05s0077g02020	0.14317636516059698	0.0971919094300569	0.140699402423017	0.0766199590146609	0.0965388902555455	0.10599662106029	0.12002684351079701	0.12905744370829403	0.0906925617083103
VIT_07s0005g03980	0.149995059352243	0.120173312707905	0.100560940950563	0.0962372771270321	0.0949544435009372	0.089062217907598	0.11533825922067599	0.11449626160420699	0.119182228432585
VIT_13s0019g03350	0.132530638388268	0.148651303225858	0.127431947175103	0.0962772057798899	0.0993429155400122	0.107926937786677	0.106296404443339	0.0905329210349856	0.09100973743720699
VIT_12s0028g01070	0.0903562408319814	0.0806628760225151	0.10858472862553199	0.11948949967100699	0.110953184728225	0.10253082409318101	0.126774365274377	0.13598366553048	0.124664604524718
VIT_16s0115g00340	0.11080521231851598	0.0903009888931658	0.130529935483077	0.0960581615001808	0.0810442738205965	0.108048509125715	0.134461540026613	0.13869783653937098	0.11005353162454701
VIT_17s0000g08660	0.11850038975510199	0.164685816767104	0.13360097352091302	0.131565111567156	0.107223999440396	0.0939109988151593	0.0962715841649481	0.0774717429923953	0.0767694021991478
VIT_04s0044g01450	0.14087826003763199	0.151249803906807	0.108722930731024	0.0969838305771232	0.106636803551047	0.113330035619999	0.0952291102831547	0.0891866517575091	0.0977825857924614
VIT_08s0058g01460	0.16474997711668501	0.10072141940406698	0.149601043347227	0.0892511740908116	0.0921513506893265	0.0796672610734808	0.0820877045313301	0.14199509648157	0.0997749733243059
VIT_09s0002g08370	0.10278585330497099	0.0794966709197891	0.110248507516039	0.10904456052190499	0.111226952616664	0.10883627726553802	0.125140279555943	0.123911832480256	0.129309055733068
VIT_11s0016g00870	0.100790841739475	0.0958705606585175	0.0783120862634607	0.105238220312833	0.11850332334038699	0.10490673670113301	0.13574517753414	0.125711146489965	0.134921898203123
VIT_02s0087g00030	0.0871048732257601	0.0902720153074123	0.08234523804574001	0.135449880791586	0.126025868116438	0.12250189522079499	0.126302725549224	0.11410686388983	0.115890634744835
VIT_07s0151g00110	0.0928045167547041	0.0791924449435387	0.101399052580525	0.0942121713377488	0.137204971164102	0.11570148072060699	0.11315584710211302	0.11646108690118599	0.149868418361742
VIT_07s0129g00170	0.11911480853794601	0.154659769678914	0.10945933413408	0.115958284106554	0.118474405601255	0.0970081510633872	0.0893588293747278	0.10187629666642599	0.0940901344447608
VIT_14s0036g00520	0.0989111169705037	0.0733310169789121	0.10356889312251899	0.11769247398291498	0.11051211033994197	0.125611331853001	0.138858912661171	0.107254151220446	0.124259982375884
VIT_05s0094g01550	0.0964417215861813	0.0772409201487483	0.117019085428115	0.0990799567793101	0.0999807184123677	0.119690307629622	0.13568968917982402	0.127035864759253	0.127821722753238
VIT_02s0025g01750	0.14649742073550598	0.0958581440679051	0.117931500898708	0.0742643803043036	0.0788002015812635	0.0822049586427884	0.145900525257209	0.121774258644246	0.13676859949175998
VIT_04s0044g00220	0.0903672036186309	0.0999428800295075	0.0895605127883359	0.09767253387603698	0.105194782191686	0.10825215212647801	0.139651521100803	0.14566604122492	0.12369236199606698
VIT_18s0001g08820	0.0986511126112659	0.12331592995785	0.0925611747054873	0.132271739302735	0.142626193163	0.114839258741327	0.0942993067091122	0.116794795591891	0.0846404970654251
VIT_13s0019g02360	0.0961196505235001	0.0885814772588235	0.0993431387037055	0.10997628611376699	0.10988566792729801	0.11822454313432099	0.113755724004708	0.14280787382170698	0.12130562909543101
VIT_01s0244g00030	0.144620703192646	0.17336463958078602	0.124344681994095	0.12584294823068198	0.10701736703592699	0.0956443697312151	0.0796847293914099	0.0748126810927488	0.0746679031312325
VIT_02s0033g01000	0.0963259256162056	0.13211225030370802	0.0938020458821089	0.15648497529780803	0.158248828209654	0.10404589110408999	0.0847359381789272	0.08995154456007101	0.0842926162287781
VIT_00s0259g00200	0.138318657689955	0.138974203962403	0.10253623500677198	0.10236415380483302	0.0867593658311133	0.0804559136744143	0.11063062127019599	0.121044491000902	0.118916361116752
VIT_06s0004g01430	0.0789707583451973	0.0864240235595363	0.10670398671212401	0.12175277932170699	0.12254232174791699	0.129374800869895	0.13024797683175598	0.11827965391186901	0.105703691853511
VIT_03s0088g01290	0.131103137255633	0.162185488274587	0.11106611820869901	0.11705617980690901	0.12242626894160699	0.0961247604159072	0.0836418380785442	0.0851631253544836	0.0912331019425649
VIT_12s0028g01390	0.12005626346229101	0.12115818015530999	0.128906747119373	0.17655392441201395	0.14429031875841197	0.130492877403921	0.0676231551268802	0.0576188339529107	0.0532997213981357
VIT_08s0007g00840	0.0912614570037657	0.140113878738624	0.10349473185408802	0.125751642272772	0.116661430299449	0.134471274308072	0.10043332059060499	0.0954153500187683	0.0923969237619389
VIT_02s0025g04540	0.131849974622075	0.0725098990072432	0.14834532909672304	0.0671283017364963	0.0698655746824246	0.075064662910974	0.161982091635474	0.135024981883547	0.13822916598057
VIT_11s0016g00900	0.0858480806761072	0.10180076110981401	0.0912256857216596	0.12416857244177601	0.12667533316519	0.10398846341961099	0.12039317535428802	0.131650796045515	0.11424912790990599
VIT_14s0066g02550	0.0975155035224995	0.0938058228014076	0.0990438645862525	0.10296279861790301	0.11406013568199001	0.10020132785989	0.11795786108561501	0.139998563152535	0.13445411340127802
VIT_17s0000g02320	0.0927484286588861	0.098694679297037	0.10142384752656	0.0913698525042673	0.117477040820674	0.107839434657759	0.139926389348488	0.105792967389361	0.14472735124456
VIT_18s0001g13250	0.0723473704526724	0.115982382645717	0.109633689004253	0.119241205107018	0.1306164894577	0.1507658482536	0.104768683889779	0.08342268750582	0.113221646428998
VIT_01s0011g01680	0.0972173885116778	0.12924298495997197	0.101199586430876	0.13442368462441198	0.11918357945437599	0.126537333821697	0.111246320086041	0.0766990602591724	0.10425006974369802
VIT_10s0042g00430	0.109394314864289	0.22874633815758802	0.0871963202007262	0.126147801517309	0.15173224719512698	0.0894640511217119	0.0677105306655737	0.0733559950238421	0.0662524374946429
VIT_05s0124g00670	0.0946899809475125	0.14165341214547197	0.0935374069270495	0.145753965163707	0.160943379556798	0.0962168331917974	0.0879033522810506	0.0948659958921293	0.0844356899817924
VIT_04s0210g00050	0.0763116008148838	0.0875848251072258	0.0981187168401939	0.0896217787946132	0.13807097208748198	0.0954295524176355	0.141375864842564	0.144183041939369	0.12930363496553599
VIT_08s0007g06060	0.050099029233001	0.31048694247492603	0.11434128732439	0.13252584958251598	0.13359209320144902	0.0796460269245115	0.0751556338858789	0.0510442777152804	0.0531089100494417
VIT_00s0282g00020	0.102886816115006	0.133544546349665	0.143351547293015	0.0936506172327831	0.126750030006563	0.11328579019901	0.08822595650840198	0.11148487245296199	0.0868198320355635
VIT_17s0000g09680	0.162805531413279	0.161145386092442	0.113305405057491	0.0720948079545683	0.0754625011642741	0.0844288454303972	0.10810914448447301	0.105558088039598	0.117090298440035
VIT_18s0001g09110	0.103932511029889	0.11155718968655198	0.142392220086582	0.134143498708057	0.128077289952216	0.117253783521291	0.083820213829216	0.0815270203515969	0.0972962815678368
VIT_04s0008g01770	0.136976666976807	0.155890445658723	0.128972756511475	0.10359604581964599	0.11018571791645501	0.0994713358837522	0.10132037368362401	0.0820963248358884	0.0814903485186816
VIT_13s0064g00580	0.0872897781297194	0.0898255098340786	0.0920662342173641	0.102497438626328	0.11026515071075199	0.106191015151159	0.141782697049094	0.13455296923452	0.135529194547433
VIT_16s0039g02540	0.0934048410840057	0.13310887074205302	0.11734291338952499	0.12952498181528802	0.120054853602853	0.12188890438670699	0.0911198462652236	0.10284020752561301	0.0907145899873491
VIT_18s0001g15360	0.158774454512326	0.143456257254337	0.107051654519587	0.138154443599824	0.154240288638423	0.0561035519565863	0.0642596271512658	0.0620846270850758	0.115875117434065
VIT_11s0118g00720	0.10830228922817599	0.0742607905379708	0.10866713230054699	0.0888137525601635	0.0958236728287638	0.126039648550121	0.122365455869895	0.128625386172504	0.14710185671525
VIT_13s0067g03560	0.116116940574025	0.073533473161842	0.105852768421821	0.0845647337243265	0.10820212199833	0.11171482798768699	0.13967703404734197	0.134484275758532	0.12585381033844
VIT_16s0050g01150	0.0836141575384988	0.0721950530225822	0.0774096507597339	0.143061027811509	0.10925104037642401	0.153097552110506	0.12127480157201401	0.126232067445556	0.113864638618081
VIT_16s0098g00290	0.0769785419161451	0.112983843342245	0.10092810050998301	0.13797617147528798	0.130895788400159	0.11292515108485301	0.0971736958888504	0.113852011979761	0.116286697099768
VIT_07s0005g04400	0.160331790145324	0.171652848279142	0.117254845472029	0.0959372219226094	0.107243277114793	0.0920004248338025	0.0938036001933491	0.0840843376759262	0.0776916743641519
VIT_15s0045g00540	0.10337228862415301	0.088247161624795	0.10185152523222599	0.11086959694106402	0.10548606663620301	0.10904479902944197	0.12469146456552399	0.126352826018634	0.130084262161189
VIT_04s0044g00130	0.171752382036711	0.0681282849588546	0.12875574586880698	0.126805161161526	0.124922777176781	0.1244458173153	0.099079319906455	0.0695666269409425	0.0865438889673988
VIT_18s0001g02560	0.14832653903086904	0.125538359239839	0.130974848207039	0.0750797617071742	0.10734642329803501	0.11765438087592998	0.0948385887979582	0.0989348058221129	0.101306298833843
VIT_00s1682g00010	0.14648697611948902	0.11219261844108501	0.140572766544391	0.10660805525576598	0.106052876865091	0.0970529623430528	0.10839785278234501	0.0787549049136421	0.103880992960553
VIT_06s0004g08380	0.136175328374321	0.11670835788587	0.11270420061978201	0.126507824103646	0.12976919449432	0.10959323205940599	0.103379000291061	0.0653667814395233	0.099796091363127
VIT_04s0023g00760	0.13150808640494802	0.143653992486988	0.120081398769358	0.0963401547831413	0.0979198615580901	0.109279854356527	0.0957139305301573	0.10308092682012301	0.10242180249964099
VIT_13s0019g00860	0.086603835415041	0.0801401133567049	0.0508050610831129	0.164406901052224	0.18825036395110198	0.152697345487737	0.114251671834239	0.0834713236836029	0.0793733891572773
VIT_12s0057g00670	0.0781518466214154	0.0711609014410258	0.0856415370502901	0.126248007333066	0.11569959039189301	0.14985833618837802	0.12124129354666699	0.125465287519305	0.126533187352588
VIT_08s0007g03250	0.091871307660514	0.107007700781891	0.10239199466149401	0.154228515815164	0.136000223785247	0.113564010873584	0.0918792549519701	0.09793617514510902	0.105120821912292
VIT_03s0038g02510	0.101276183074586	0.140689321386664	0.12012201692765198	0.12933761320592901	0.13775421917435599	0.10583699003275901	0.0905336585736376	0.0861600623881451	0.0882899493560711
VIT_19s0177g00150	0.128166235154993	0.174316251589111	0.0998809928420274	0.10464837281350699	0.10202877755749098	0.11014564339874999	0.0955074198826642	0.0929730346897101	0.0923332880047132
VIT_08s0007g03150	0.127563381245021	0.136058784119421	0.121110456513059	0.12414371258613	0.108401687937504	0.0896916614221586	0.101146921792531	0.11532312802495599	0.0765602764920619
VIT_07s0005g02580	0.12622622323385402	0.139954620586648	0.12317360108604301	0.114222692025267	0.12699505870071198	0.10209131215494802	0.0853085247228761	0.0935351836719982	0.0884927973212162
VIT_07s0005g01150	0.107815520070001	0.0818757309578664	0.08775197815792	0.11828112418276401	0.10579672542020802	0.11914176593808198	0.129387662784232	0.12817650813321702	0.12177297446464098
VIT_07s0104g00440	0.11486918262516499	0.0814813418157598	0.0906505452387826	0.10872043966993401	0.110997105040901	0.10554735961634301	0.130037377154861	0.136830873386115	0.12086576527687101
VIT_07s0031g02310	0.11472811209031099	0.0718736344090386	0.0978349128321913	0.112904265012876	0.12126078963379301	0.112798239888319	0.12567566710244302	0.122806856445491	0.120117513288828
VIT_14s0036g00480	0.0955899668062255	0.142943733495838	0.0995224443867606	0.16959090746760502	0.13043758744928802	0.110109177068646	0.0868324602374381	0.0814124441757218	0.0835612956143007
VIT_00s1596g00010	0.11751798974279999	0.142212242837406	0.131469503118415	0.0923828002472127	0.125349376797483	0.111972208878921	0.10003402722172301	0.08652191375828	0.0925399485814829
VIT_02s0012g01120	0.141703587298074	0.15675636783104901	0.105044118380966	0.11783540073491999	0.12016948587941499	0.0993718115375749	0.09207320478853301	0.0805344769288901	0.0865115644035986
VIT_19s0014g05080	0.13876120402937198	0.159680935981465	0.115158531729748	0.10424287223630901	0.110479532723351	0.10141577870278999	0.0896260066747171	0.09060786707792401	0.09002728656734599
VIT_02s0025g03970	0.12012084835104199	0.0702232766513636	0.143480858771256	0.0681578257308381	0.08316871103244	0.127837683565969	0.129363661937064	0.125392583257601	0.13225453485855
VIT_07s0031g02220	0.136649760015931	0.134826703947345	0.11308865230885198	0.10833619885814401	0.111830445817521	0.106243138339599	0.113748544704012	0.0716511339154918	0.10362543209908999
VIT_05s0094g00100	0.13306339161309	0.15777018516248	0.10394743956245402	0.11380826201572199	0.11526659676921601	0.0959508869800576	0.097539117859259	0.0945490467618194	0.0881050883852237
VIT_11s0103g00220	0.12470072585075301	0.130984966397055	0.127494737030649	0.13633347086803	0.10623117318659499	0.0878031769813706	0.110576980606771	0.0759585335212793	0.0999162462033523
VIT_05s0020g00670	0.11411989848857401	0.128836482688956	0.166461552296543	0.0916428786648685	0.0829055107074772	0.11410201799196801	0.0914756202814445	0.10314561603588801	0.107310426541746
VIT_00s0207g00210	0.12184965394281698	0.156052219565139	0.12414556391711999	0.11462516774170099	0.12285262914761699	0.107473098700672	0.0829633458498664	0.0837961549629899	0.0862421832909794
VIT_15s0046g01050	0.10173446756378099	0.0749742663924956	0.124354279804652	0.092216850384387	0.0795944453118611	0.0720250821370342	0.130137385881018	0.16183092762147597	0.163132274803469
VIT_01s0011g04910	0.105146741149245	0.0905379139556598	0.10003281271010901	0.0981708211457139	0.10200670433862301	0.112147654102224	0.133880351832162	0.132825616854366	0.12525137331288197
VIT_09s0018g01150	0.081731536110983	0.0713309397539786	0.0905861112236307	0.10352055606029802	0.10923220012573	0.136407090713725	0.125720716567738	0.139652838185233	0.141817994528112
VIT_13s0019g04410	0.160579550322797	0.132138922540224	0.10010654932637801	0.0862345077465336	0.149304545342915	0.0863985992369381	0.0906687722559691	0.0974554540176192	0.0971131116309058
VIT_18s0001g10550	0.0919359155035973	0.0880418377750243	0.11093448438663302	0.12055352028510301	0.144077923431094	0.117594466178854	0.148690450185613	0.0821607879337796	0.0960106131558885
VIT_06s0004g05230	0.12250007148371199	0.141506199922134	0.126105897513264	0.122913774269699	0.123206569099846	0.12162126311414599	0.0836057093036263	0.0842060107570821	0.0743345201990092
VIT_13s0019g02490	0.143045978329736	0.0391613279700848	0.206079660659174	0.0301497708692674	0.0450800316450933	0.0990477367569605	0.172927207463937	0.12708159270021602	0.13742666610394
VIT_04s0008g01170	0.119839013034186	0.142811532667529	0.124291349695062	0.0840249724838491	0.0882230912926038	0.126910498537526	0.100583805042236	0.0954737251892728	0.11784201672970099
VIT_05s0020g01370	0.11423009822044501	0.183000980916406	0.100264281149616	0.100446905928021	0.13840816471557502	0.128556815424351	0.0790045671680925	0.0794323030528981	0.0766559060996711
VIT_07s0005g00260	0.10068940344408199	0.0701875252241534	0.11869400898339	0.10150870387377302	0.1011178254262	0.10954816162027803	0.1367929509267	0.137483327001583	0.12397807886622998
VIT_13s0047g00110	0.0905595953538809	0.0765859311886152	0.08642095487563001	0.14442233141151198	0.12471813770186697	0.159893645453667	0.102966732425615	0.10831166855687599	0.10612099840389999
VIT_13s0074g00720	0.0906151750048219	0.122334814319904	0.0963986883940759	0.155826035435204	0.11366600395981499	0.133985452805017	0.106776415232253	0.0945488340635105	0.0858485879138147
VIT_12s0028g03310	0.13513691539421302	0.14431778386566502	0.12160487222031201	0.0957060262562152	0.1031642052837	0.102225657622145	0.10188379169940598	0.0959139880263086	0.10004676910426101
VIT_00s0323g00060	0.0823783798964667	0.10898068783119	0.0721016823648873	0.131010237836755	0.12438703098688901	0.104362167718885	0.136022752762095	0.129601027213356	0.11115602956098
VIT_07s0005g00770	0.129164930602681	0.12570367896347803	0.12396544963459899	0.124753378298846	0.113503649320738	0.10865606379611999	0.0797521853853153	0.0775978033450878	0.116902870590331
VIT_02s0025g02390	0.148742952880488	0.0970357635046693	0.13836410385133402	0.0881829463286225	0.0873292807147556	0.0881069415867713	0.12223036525765302	0.12312308476482599	0.10688455696777399
VIT_03s0038g02830	0.0879013080010738	0.0808108152426378	0.11012473370356599	0.110996100836244	0.10783346144230699	0.112070953733394	0.13558138002355802	0.132040509075729	0.122640726121205
VIT_01s0010g03920	0.0900134749193658	0.111993343194218	0.0807800504547079	0.12817497691379598	0.142589007712705	0.11076981437316802	0.103494745125435	0.111649372954751	0.120535215953366
VIT_00s0780g00010	0.0949263381099743	0.0908855805033869	0.10108456763123101	0.1078665279283	0.10742938427984801	0.10934035593077801	0.12038439201827601	0.142960147760228	0.125122695856652
VIT_18s0001g07920	0.0833321435582383	0.107127419481767	0.10483165813991802	0.12917183289037001	0.118271544425784	0.137946825441199	0.110770242072438	0.105060059017547	0.10348827494407199
VIT_18s0001g08250	0.130345401726547	0.114134430300292	0.14439675259715398	0.0954266436253788	0.0805290809886357	0.0885064397791553	0.122287313603126	0.12508074568032101	0.0992931901791959
VIT_00s0373g00010	0.11690778867776401	0.15980973877777602	0.137894214020108	0.057746899169695	0.110466766129107	0.0887974368877441	0.0968415560067116	0.10124214698824902	0.13029346081472698
VIT_07s0031g00200	0.144383914072417	0.16877362880171898	0.11361174236648401	0.106674500859101	0.11066299764827801	0.0935032738028753	0.09197776374431099	0.0832313822711574	0.0871808151964475
VIT_18s0075g00120	0.13156575720035	0.116749791781765	0.12098487510122	0.13148043792945402	0.11947932429260001	0.11643736982863902	0.0877172658815692	0.0838619216240523	0.0917232664171338
VIT_05s0029g00440	0.15605944831276	0.15982172655127402	0.106272146497095	0.0961663342674723	0.0974856343081741	0.0912473254866323	0.0927274672472004	0.0989952827845387	0.101224647900822
VIT_01s0010g00680	0.0791401468528943	0.0835070589048703	0.0942197063512756	0.136140666197041	0.113817001670322	0.13524675562011698	0.12505108098818302	0.118368270750812	0.11450930475211
VIT_06s0004g00260	0.11241813481121302	0.142476419712419	0.122178067442877	0.119840854515859	0.12205221088484101	0.110800929994776	0.0904274267403102	0.0884895013799744	0.0913164673232473
VIT_01s0011g00930	0.13830939865994102	0.12306309850775801	0.12501052908015198	0.0969624758392003	0.12004588386058	0.109032746459035	0.0976415592514689	0.093860327955664	0.0960739882027246
VIT_19s0014g03660	0.104847113205138	0.136674106421912	0.119239698271387	0.11720909357459801	0.126545559754846	0.12238428198886098	0.0819204707672278	0.0962979142344331	0.0948817725815462
VIT_19s0027g00690	0.0961887820886455	0.0688476144137825	0.117951312018636	0.10857305262718199	0.0905988464124378	0.12765004501285102	0.12588555109916302	0.12324418535347098	0.141060595716486
VIT_16s0098g01650	0.12515469133173102	0.15027597550434	0.156283585786296	0.100951660102658	0.10334313899458801	0.0918754608758543	0.0980918320235576	0.0810566698694246	0.0929669989300544
VIT_10s0042g01220	0.0923776704686925	0.0848821810008604	0.107801386522303	0.10848890073793901	0.11026781512689099	0.11033497198585	0.128745811540262	0.135182368506412	0.121918883599703
VIT_00s1274g00010	0.0817359610724974	0.0881764410062373	0.0701836875086333	0.135115712627091	0.130486361774974	0.151381977203802	0.11094158386432801	0.13327564643552	0.0987026230665688
VIT_16s0022g01840	0.15221732374603902	0.0853561485633077	0.116779958107556	0.0769295257918879	0.0783003488442232	0.122835314825032	0.125821347608878	0.122030514423673	0.11972950827205099
VIT_18s0086g00410	0.0928175199532796	0.0674128958367562	0.10479397120192802	0.0530166772758454	0.0605139123749596	0.22084599486284803	0.130412676297789	0.154012642562388	0.11617368524055802
VIT_07s0104g00510	0.10860083498647499	0.14906082549327201	0.11770074106419999	0.121456976371339	0.110909449701739	0.106005840646146	0.0986183840315344	0.0974455287537107	0.09020143071502
VIT_00s0769g00010	0.0808258728206912	0.068247919310985	0.0918550973141854	0.13550880655781403	0.12232445174890401	0.15990346861304	0.11165461889148598	0.122397596785026	0.10728215860312
VIT_02s0025g00370	0.10598200784971	0.171642351820211	0.0885216561536534	0.118832532447011	0.130504923643616	0.118701731459524	0.0876671642833059	0.0953099310225509	0.0828377192893867
VIT_11s0016g05770	0.0833253535309066	0.0674658364102978	0.0766266464437681	0.10125095807974001	0.0990677753353284	0.105648929048038	0.145463192118685	0.19037318092210104	0.130778105092394
VIT_09s0002g04440	0.113353074867393	0.10492317865185902	0.13428107805448	0.144649651996061	0.11388520260256099	0.11989585219106501	0.0900096369280268	0.0879222541691314	0.0910800774227515
VIT_18s0001g03190	0.0954108843103939	0.14980624530198802	0.0966781234742788	0.131396478113012	0.134984630082314	0.10652413899808699	0.0944786230265709	0.0966870228824212	0.0940338670238905
VIT_02s0025g02790	0.0993148562756248	0.0640834603455636	0.0780985853359565	0.08448227156578099	0.0960662520732838	0.103475263997972	0.16693441744280701	0.14878945534199697	0.158755413556658
VIT_03s0038g03560	0.11652805042926802	0.151237353427026	0.101032300275371	0.127120855033993	0.126021605265964	0.10628743880751301	0.0978504152297605	0.0878416295810227	0.0860803670177643
VIT_16s0022g00510	0.0914429921686544	0.109041987046947	0.0586080829527212	0.121226285659877	0.131946393429551	0.18295950487050697	0.0984925480922541	0.105720459056242	0.10056174740886599
VIT_12s0034g02230	0.0925823980690227	0.0867763440500055	0.10529038686145499	0.10808898955039802	0.11167216632187599	0.113162848874759	0.13228104494075502	0.126199216613419	0.123946594938494
VIT_03s0063g00120	0.0787735823212768	0.0713608380757246	0.10119022857738001	0.10842535450521498	0.10258457653155802	0.0990994428680257	0.14610055639731698	0.151150559861278	0.14131484220938598
VIT_17s0000g07080	0.105409925578498	0.08211258252311501	0.106500276421982	0.0969615655451274	0.11503376499520801	0.0984045727027931	0.126911575266635	0.138039340490577	0.130626385203617
VIT_03s0063g02610	0.184724502949026	0.173785006138976	0.132603373069036	0.0568453390982408	0.0586452862411004	0.0520527716680686	0.11860275388064802	0.104550741757901	0.11819023491650998
VIT_06s0004g04060	0.12132861574286699	0.111658022831366	0.117868998795859	0.12738718211865	0.108539280714468	0.13278891266196302	0.12068503370458301	0.0766334971899626	0.0831104623162186
VIT_17s0000g05210	0.11949360057427098	0.17893167368243199	0.11155971463688699	0.129586303959706	0.10785761619080302	0.0943842537931236	0.0897087578395945	0.0876290454259085	0.0808490545412828
VIT_04s0023g00410	0.0953350210052311	0.12288478176752199	0.12851121730058598	0.144204317751588	0.112760085646181	0.11328082094268	0.0890070474536766	0.113009251350173	0.0810074645468639
VIT_13s0019g03920	0.10576331423456001	0.0960057471499752	0.0879361521171665	0.10524013227043699	0.0977193029614472	0.108585581817879	0.14871930713336498	0.131641543023436	0.118388909304509
VIT_19s0090g01740	0.08861173227456501	0.0882887670581317	0.100249548744114	0.10586020953391802	0.11034604138127099	0.119933802364355	0.126093882258035	0.132493168942056	0.12812283677904301
VIT_12s0028g00350	0.100773281276491	0.0867476227795624	0.10610619125857199	0.105818961454446	0.10336082228636502	0.10726366096576899	0.12646919921608002	0.1365656480014	0.126894602034481
VIT_14s0030g02190	0.0583615941151993	0.0706901511186588	0.0788696579234899	0.13074047901245098	0.13737871541106803	0.17366119441168804	0.106484559589017	0.11947611944959698	0.12433751832151
VIT_07s0151g01000	0.106952277229942	0.14735687448912	0.14230741799529298	0.131152400908827	0.126447203082943	0.11247838830534501	0.0689046973354927	0.0910943683302654	0.0733063899371056
VIT_05s0062g01010	0.0661259751450117	0.0927363003519471	0.0772809679314052	0.093478879113014	0.0957776026911348	0.0999105017156601	0.13508063901973802	0.220910607222533	0.11869850593469501
VIT_14s0060g02170	0.110446083487946	0.0744075582891429	0.0907919503459063	0.0596956056571128	0.0656382293139812	0.20581023722125102	0.121353434378786	0.153349356826565	0.118507523729127
VIT_12s0035g01740	0.0845682828276113	0.0874071240302204	0.116063993970051	0.11790411985722199	0.110321822364204	0.103753333686502	0.122958137009047	0.123467067191984	0.133556109918765
VIT_10s0116g00010	0.119825223088376	0.0732432503087048	0.0945057600494761	0.10047966948605999	0.12550999320881698	0.11636192195781099	0.121378068984133	0.11950670663402699	0.129189396815556
VIT_12s0028g03380	0.0839817681424405	0.081534508671414	0.0935172486113039	0.12873815466381802	0.10249482561008999	0.112602813613731	0.12036147572070802	0.14407997453051502	0.132689218014856
VIT_04s0044g01960	0.0958978689539907	0.11149887306118801	0.11835961142261699	0.131024448713081	0.130953576743851	0.12093107695595698	0.0963562488483126	0.0960247460695729	0.0989535546418765
VIT_13s0064g00810	0.13896448251125598	0.0908720156222426	0.107904114880723	0.0971398424009892	0.0660112096509361	0.10143210963264199	0.147329440984904	0.14496630981293102	0.10538046307116301
VIT_14s0006g02720	0.0927799573773263	0.0835805721638331	0.0845304655677181	0.11797852513352199	0.106992625524375	0.104875573846949	0.147131221405029	0.132715486791637	0.129415559703429
VIT_14s0068g01160	0.161605875244859	0.149153349849929	0.0989038409572673	0.166498476176769	0.12987565405416499	0.122123881461078	0.0505281596019605	0.0713784846016843	0.0499323055991904
VIT_18s0072g00970	0.139281638063808	0.138561456610044	0.118523205778373	0.10011147052669801	0.10684228020211199	0.0991771833869979	0.104134412522082	0.102249298009019	0.0911190641054967
VIT_05s0029g01200	0.094569835380216	0.0847539165310323	0.10443834866271401	0.101437789123025	0.107658490563835	0.11821271967919801	0.126631713891007	0.13338949232192002	0.128907682319803
VIT_04s0043g00400	0.112130093803473	0.100996124880259	0.121678516616179	0.0959299380039816	0.0724036163068085	0.117550313493728	0.11889213561619001	0.11610120118217	0.144318050737237
VIT_05s0077g00550	0.0915887513028205	0.0945890854538234	0.10081256012442098	0.11014427205276899	0.11382134626386099	0.106209226242394	0.13581595407889901	0.130627094636188	0.116391701787319
VIT_01s0011g01900	0.10033640726399999	0.0825610382744685	0.100698282566474	0.10602321568716301	0.10474156756085999	0.10754531900710199	0.126340472751027	0.143179774298624	0.12857391033548402
VIT_06s0004g07940	0.11168062252068801	0.108622445130277	0.12647862593286502	0.128983196711629	0.127206489429777	0.126874730286581	0.0804410371777527	0.0858997352216956	0.103813124648083
VIT_02s0087g00390	0.107245279107283	0.13714467165993302	0.11212944024261301	0.12280405150403399	0.12311588659079499	0.121427241540196	0.0958201581532687	0.092391120077109	0.0879221620504132
VIT_05s0102g00480	0.110850047710017	0.0686647899349084	0.127503588026201	0.0812393777571609	0.0855430879274764	0.12266750934635799	0.112588383994467	0.13963728719620402	0.15130591050828002
VIT_16s0022g01340	0.14956197649212	0.152516680515376	0.19472404285107398	0.100590226565295	0.0950100809134764	0.0764847597447963	0.08119865198824	0.0784219475551017	0.0714916522580173
VIT_00s0204g00220	0.140572826574544	0.15553925540725302	0.117394365802485	0.128371765974805	0.0625942451878234	0.138976577701568	0.0721885723209865	0.0646052104917495	0.11975719379670899
VIT_08s0040g01400	0.122883373042699	0.164543954155109	0.11662115665374902	0.110055179391979	0.11893873292589902	0.10842962178604801	0.0891499872307725	0.0825814864487931	0.086796526008244
VIT_17s0000g02190	0.125117829029413	0.0	0.129136998773265	0.0896490343584912	0.0681393961228121	0.0914853336110266	0.160201770841209	0.12766181421132597	0.0974966860121715
VIT_00s0904g00010	0.125715730934851	0.177084854129478	0.117419422573736	0.12025427325562801	0.124897907532182	0.112034537287004	0.0665579996702036	0.0722882097012436	0.0837470888917195
VIT_19s0090g01660	0.141734441899411	0.12650825512994998	0.11224519369700199	0.0985251355920028	0.089153164081004	0.0967354744694961	0.106284214302474	0.10680295484696001	0.12201116837194599
VIT_09s0002g03270	0.131602384375779	0.0367054742039208	0.14730511388944198	0.0407048847399584	0.0521212527929131	0.11369907638039099	0.174544813012909	0.157057403042279	0.14625956514142002
VIT_09s0002g05710	0.10286006658119601	0.0883133152210303	0.111980442095269	0.0915791859835565	0.0855062577154056	0.123518925061905	0.13316865809381598	0.12500479912777002	0.13806833699919197
VIT_03s0180g00260	0.0983244082612685	0.08694662754399499	0.123089323931609	0.089490326473321	0.10026236143406199	0.10700044402292899	0.113896549684627	0.154603774102528	0.126386172143237
VIT_05s0049g01960	0.0907222639131743	0.0797157538344068	0.0702535906163684	0.142555635788587	0.142327902711205	0.147158473232403	0.10998639734707902	0.11233181154871	0.104948167370604
VIT_04s0023g02390	0.134575877426889	0.100305411662095	0.10883340814743402	0.0856864813435247	0.09578063009879799	0.10248083325601	0.135792956341185	0.12329607341177198	0.113248322090101
VIT_19s0027g00760	0.10036631180334502	0.0782535282066045	0.123534440814519	0.0901821638003355	0.0916877940812764	0.11894589381309699	0.126466405981523	0.140982586877163	0.129580859936735
VIT_01s0011g02200	0.12378686453204302	0.0767958975471059	0.11002616194181802	0.096470876751508	0.0936390566198904	0.10249821765228698	0.135093203461612	0.124312836811437	0.13737687187612402
VIT_04s0008g00640	0.153252815018504	0.149238358072357	0.11784295331926899	0.0803020671414543	0.0779751888827329	0.0659780126954601	0.13712546683809	0.10339635085633801	0.11488879190313302
VIT_01s0010g02290	0.13407621111680498	0.128802560083674	0.0753087517988819	0.13245530167096303	0.120408611187767	0.14142294999716298	0.0931901865295449	0.0960327750031863	0.0783026634838578
VIT_06s0004g06170	0.14801181181363401	0.20925430016963698	0.11298417508103699	0.0899745172673328	0.12069139357217598	0.08301222611789599	0.0887848180748686	0.0762536241733432	0.071033162431219
VIT_14s0068g01990	0.109207695484607	0.158352243301553	0.11827006589546699	0.14255230260128499	0.10943841852688599	0.0797127969358088	0.10205683229079901	0.0886864829470261	0.091723177635964
VIT_11s0016g01820	0.119376694210425	0.17676519717579503	0.10920694305228	0.11896471942967698	0.10595443871247198	0.10317520290137401	0.0841295244113987	0.0864838253694211	0.0959434731963069
VIT_11s0149g00040	0.110481220454142	0.129250503632762	0.138508856735709	0.11365786712766901	0.123058804613581	0.109020079615826	0.0940877123581343	0.0914794630543409	0.0904555022250878
VIT_07s0005g04750	0.10384367820871199	0.0927919580295822	0.0947500117210923	0.174256700617358	0.16755395438984602	0.10040137891200399	0.0861934214136681	0.102838418155306	0.0773704882166012
VIT_14s0030g01650	0.11999160027196601	0.141276451885873	0.14115011422710097	0.13016975849141302	0.109915784310422	0.10462508661509501	0.0848476367249302	0.0808187691241942	0.0872048129851143
VIT_11s0037g00510	0.0955826686441273	0.0885983775853953	0.0910384064653011	0.135783647038531	0.123185024105227	0.135559096553641	0.111512131382879	0.11143971034599001	0.107300934698186
VIT_02s0025g03100	0.0985767411002519	0.0830041755434186	0.108992874670232	0.10877820353562198	0.0997356959334494	0.121640755936568	0.12414574318304902	0.131250700802577	0.12387509832879198
VIT_05s0062g00900	0.0776300601352475	0.0911229268348896	0.0988671683379482	0.148337458757341	0.0934192369450344	0.133709541139907	0.131609454936333	0.10245079798107	0.12285334790798501
VIT_18s0072g00400	0.11350308206641	0.162564708453466	0.109336256162614	0.11162782438148801	0.10609927014129199	0.110661145331217	0.0932098739501397	0.09841282069290401	0.0945850321055979
VIT_06s0004g02200	0.0864242841057123	0.11868151868197901	0.10789658452926598	0.12437439130029902	0.126850878092934	0.14451289820359803	0.0924608258576232	0.0931960065418561	0.105602617500377
VIT_19s0090g00920	0.0810062361028282	0.0793208522670185	0.102522132361465	0.13286835245870401	0.137500661841803	0.12595967116418902	0.124841502293298	0.108731843401776	0.107248742972189
VIT_05s0062g01160	0.12417678328500001	0.112342262000126	0.16857568225019298	0.0930801296960978	0.0944565367262837	0.106119566972232	0.0926470420318929	0.111642874845413	0.0969591245776806
VIT_15s0048g00370	0.127892389049371	0.11247959338278901	0.172048985595963	0.10654668750077302	0.11464880469193199	0.115604496948863	0.0828301811451317	0.0788706893812765	0.0890781815019476
VIT_07s0031g02690	0.0907621458579533	0.0911496610665865	0.0874745453887617	0.114386969992164	0.101764412183255	0.102465707156795	0.152275295096684	0.133235679740446	0.1264855716456
VIT_01s0127g00600	0.0913144385390568	0.0906172685103486	0.0983869610567137	0.104201350600235	0.126637300187875	0.10573205265165402	0.119464374339241	0.135025542226262	0.12862070339993
VIT_08s0032g00890	0.104799288938616	0.163531186695471	0.109378062229557	0.154691089666476	0.13347217409900503	0.0914485941019668	0.0837059416607911	0.07535607449183701	0.0836176098339903
VIT_01s0011g05650	0.0884824306584455	0.0912175287388547	0.0951263936943253	0.10943648739231	0.11103773376717402	0.0960086895800766	0.14188554217732502	0.136441480874995	0.130363701935717
VIT_15s0048g02150	0.149968309861193	0.16909746397712	0.135152964372798	0.112836882782635	0.114091121230717	0.0949747804081311	0.0795827734529658	0.072752646169895	0.07154308107041299
VIT_05s0020g05060	0.0647949461961267	0.11638342224639	0.0756116706017902	0.13401277122332	0.13981563317051998	0.0766784354227145	0.14085930246490302	0.14110370276251097	0.110740113060047
VIT_18s0001g00760	0.13489402404338402	0.16212731132995903	0.0785665440120527	0.119151100462503	0.151657481577428	0.110045407987769	0.0776668829952854	0.0868419916180664	0.0790492772412175
VIT_15s0021g01850	0.15907485254965398	0.116065448564985	0.10376063682882002	0.1294815548635	0.125131620520904	0.0891231078905748	0.10261251478098299	0.0882729125717249	0.0864773624141352
VIT_16s0050g01160	0.0982838057290628	0.0913720231040696	0.0986624015654044	0.10018289249705302	0.11905669679958801	0.0997663167222347	0.12271982745910599	0.14055200374749	0.129404022926065
VIT_04s0008g07020	0.0888764349933655	0.10270250031798199	0.0993997306267663	0.11173124231863499	0.0969108844767011	0.11530332803032599	0.133319196201976	0.129692057634	0.122064617087008
VIT_13s0019g02180	0.0871767264940194	0.0718421446324981	0.0606914623269739	0.10412581918016901	0.0798827787835807	0.0944761687609914	0.17764984188507899	0.163015419299952	0.16113961285206302
VIT_11s0037g00800	0.14779893621973	0.06430098678884201	0.121234669450562	0.0510892695069299	0.0605364373027804	0.125467051983803	0.146651610076914	0.14521544494345098	0.137705571730542
VIT_05s0094g00150	0.135800975320277	0.139309594875321	0.128026123290644	0.10765380506100301	0.10263289344109901	0.105793752591131	0.0987959673586031	0.0826665288961018	0.0993203699565143
VIT_02s0109g00080	0.12158503509534101	0.152709019379085	0.12149173017089501	0.111516831290572	0.11384325723905198	0.10222397288042402	0.0947306621264972	0.0888377500383842	0.0930617555531928
VIT_07s0005g01600	0.0922786356980636	0.0811972937240858	0.11498692502023801	0.109971868797794	0.1095544737145	0.10539544488236999	0.13860928666402	0.119243039529741	0.128763021181473
VIT_07s0289g00060	0.0974230386818941	0.0579656993408941	0.11199169320802199	0.0730466295873238	0.0847900112114197	0.131480072511469	0.15018713908199	0.15274555915183702	0.140370132880715
VIT_14s0006g01830	0.11107093267534401	0.153458151099654	0.0977384336133767	0.131228692722856	0.14488444591404598	0.0926178982365684	0.0974367599721053	0.0913650983313261	0.080199604700678
VIT_07s0005g04280	0.0854762305169232	0.0749597849778103	0.123417396927769	0.092506857826531	0.10574495278201901	0.118787333861495	0.13753671834260597	0.110397282796225	0.15117342716426702
VIT_04s0008g01430	0.0810697977880881	0.100175127355661	0.0978487532929423	0.140722213939091	0.137023092337345	0.10725556700413401	0.106072319148479	0.11634391700959301	0.11348921172137
VIT_08s0007g02290	0.11968513300914801	0.148470202428788	0.103618595443077	0.14796845544686	0.15566596288676698	0.128919573600028	0.0771183577492665	0.053997728283281	0.0645560153974914
VIT_07s0191g00060	0.10427997223882599	0.130357158070943	0.103699827106364	0.13783898976491	0.137411842017242	0.11785066211570801	0.0778603428213063	0.0890600013208435	0.101641216368037
VIT_14s0066g01900	0.12373520311887701	0.15335254706129997	0.11735388614052301	0.113452496135943	0.11845709198515302	0.10706605194384301	0.0902874411432419	0.0888277095789492	0.0874675880013555
VIT_12s0028g03200	0.0962788720329148	0.0740182083024113	0.0993195402697892	0.10003534624100902	0.122389516520556	0.117486550690291	0.11938344519232001	0.147971556297252	0.12311695167318501
VIT_18s0001g08450	0.11307372893990099	0.0684917005289705	0.13297227249966498	0.0837387421108495	0.0935199082797972	0.11422032519505901	0.117280679974089	0.14270254139956798	0.13400008544772699
VIT_12s0057g01140	0.10489761533406401	0.10422435172836	0.155084031130057	0.12730110255231	0.109077513816101	0.128445418138144	0.0921981640969115	0.0888137724977957	0.0899580356532693
VIT_13s0074g00770	0.13082676577765598	0.108647126574381	0.145440338655038	0.08923053939476401	0.0990852366487023	0.0880996089137631	0.123038276572804	0.0974625197200993	0.11816958713798299
VIT_18s0041g00350	0.12307509718308099	0.139648928614306	0.109298047343169	0.121789199159327	0.12059205469030801	0.10527929839644301	0.104402536713913	0.0892900901826874	0.0866247597907891
VIT_18s0001g14450	0.12507624935181097	0.13345534606919301	0.153820168936982	0.11641763424444199	0.111737342236906	0.0931313003693856	0.0904662407372533	0.0914911705217144	0.08440455964252298
VIT_12s0028g01190	0.115343099624551	0.0	0.13141530838815701	0.0	0.0785416098679853	0.0	0.11146312847544301	0.0850796812727466	0.14482381634903602
VIT_15s0048g01780	0.158088035817581	0.131095295714361	0.107802790588602	0.102570181420606	0.0990250936654848	0.0909811742704389	0.109397386393676	0.10501448507007402	0.0960255644074234
VIT_14s0108g01560	0.069810903728511	0.0684546277494893	0.078802170779636	0.11753885206659499	0.10589668520545199	0.106855929704339	0.15307717671969598	0.144300242279236	0.15526339121703
VIT_01s0011g01690	0.0850073334041829	0.0816126023401643	0.0908251571555594	0.12100786606185401	0.122116433425836	0.10812406898640899	0.120070422680009	0.141344431020448	0.129891674150012
VIT_01s0011g01650	0.124775696433799	0.14865847685873002	0.12184483017376499	0.11076486980100998	0.120035658180671	0.0968027508371771	0.0911762058852175	0.0895069714457316	0.0964345540319936
VIT_00s0323g00040	0.149216214780907	0.19398624923466395	0.102191647604638	0.0943071658421819	0.10120896375900501	0.0956242825087723	0.0906299478797961	0.0864510263803091	0.0863845239006521
VIT_06s0004g04700	0.0592671207092615	0.0620584181514994	0.0747700583999839	0.124537858161467	0.10396876836284101	0.0992726108008355	0.137416618528009	0.17931038704528302	0.15939813544877698
VIT_03s0038g01930	0.129969843528945	0.118780678404711	0.13869428409442902	0.0977835761317886	0.11684212178494999	0.127647620284373	0.0746486426614634	0.10244207827405599	0.0931911622091652
VIT_07s0205g00150	0.110964494205211	0.0864674897070225	0.0865023890055315	0.111244433022392	0.10194814720843699	0.12478428558221001	0.123914484227503	0.11308633538182002	0.14108793207513398
VIT_03s0063g00110	0.10057646983225099	0.131760067301855	0.114082175988998	0.12375466753851899	0.13278812525837	0.11857697054333	0.0989853107699181	0.0904056337036931	0.0890705893437372
VIT_18s0041g01280	0.125561721281852	0.143715494992044	0.10978909296653	0.10500384790991399	0.11985831360912598	0.116739559911813	0.10211690558714699	0.0765895231685164	0.10062555239527199
VIT_11s0016g02910	0.13197337716622198	0.12144151636905301	0.11085842232939801	0.0840173966981626	0.0942721322531942	0.0774167007311276	0.154978004466627	0.106167103361467	0.11887534418853
VIT_00s1231g00010	0.0944501549207358	0.104818245923863	0.11181935855451401	0.13547511463677	0.12398921923521301	0.131489353362893	0.0818650735946154	0.109693920337317	0.10639956210075999
VIT_09s0002g03450	0.0797943091210378	0.105632665503497	0.0821270260936971	0.120016101032282	0.131674102876243	0.113490957610945	0.12417967368471	0.12841440461328898	0.11467075543559699
VIT_18s0164g00030	0.13343587084205	0.16165586590027803	0.112572057827726	0.107262274778969	0.12179146909128301	0.0883821636963839	0.105584809465235	0.0908689383930036	0.0784465668470074
VIT_04s0044g01110	0.10021712282971401	0.12284720685500501	0.0964657594433634	0.13275697277906598	0.14990652425512302	0.10587318300516302	0.101632432896765	0.0951502018495985	0.0951506053043965
VIT_13s0019g01010	0.0917725840078835	0.0831495138274731	0.115106277074889	0.0967871625905591	0.0896056537538329	0.11652368983242697	0.135790976727031	0.13793940791140197	0.13332471942006902
VIT_07s0129g00790	0.135757054493513	0.134123346712556	0.10679691789302301	0.149226587107811	0.096454342555645	0.09415242484407699	0.10600390215074301	0.0863643324951747	0.0911211032606662
VIT_11s0016g01380	0.0995551968449609	0.0770403785990749	0.10783439527566999	0.10288545806023199	0.11409449222880699	0.11561185761317899	0.12829672500860198	0.134304756017219	0.12037672888640899
VIT_17s0000g09370	0.11907786170456099	0.137638064366654	0.123814156180592	0.11709254989018901	0.11218749809097199	0.10571994903148599	0.09783080459438401	0.0924734992890848	0.0941656272119248
VIT_16s0098g01230	0.0989041517347801	0.0974950414350002	0.0914766788887195	0.11181675906691699	0.109552332402201	0.10829401839385999	0.135011635724072	0.120901137057187	0.12654823783274
VIT_05s0020g02150	0.12287185823942999	0.14985856218509302	0.102264847022915	0.112935091258641	0.12347675493816498	0.109265124396322	0.0786409578296693	0.102575547366673	0.098111269885654
VIT_13s0019g02050	0.10829531123952199	0.21303644204368102	0.18683105285351	0.0910128098142207	0.123626229295666	0.0876528095384347	0.0688798629767705	0.0654953425764685	0.0551701721519877
VIT_03s0038g00750	0.0800422627375228	0.0674697755640386	0.112735713797664	0.10866746645643599	0.12998771469385	0.16484095882794597	0.0937543189851524	0.0879801748955595	0.15452160416065303
VIT_01s0026g01460	0.0770617608573805	0.09002044944153098	0.0775061600550369	0.12015768797008099	0.11259457517617802	0.0911091068632827	0.149652419584745	0.13975477434452402	0.142143052312309
VIT_05s0094g01070	0.091377295954845	0.0778575124225487	0.101407099778468	0.12592980107963198	0.11607094239723599	0.12329149225171498	0.11662623033068902	0.137116967555128	0.11032264915580099
VIT_18s0001g12290	0.132013470598349	0.131169167521181	0.127707692931984	0.0991083872294382	0.10464229431997199	0.11161062739021602	0.10312285328216803	0.0952297489991832	0.0953957651898215
VIT_08s0032g01140	0.0861224412585479	0.0910265950689722	0.10907704725951599	0.119418078008546	0.0937860500971478	0.11576873857430801	0.12286846017471499	0.127904517106716	0.13402806210183899
VIT_02s0033g00870	0.0953654506360064	0.0942776878702205	0.0930404172890959	0.08462517175595799	0.0881448560707211	0.105988204732235	0.14568726670324697	0.153976619048523	0.138894309623013
VIT_05s0020g02790	0.147045783442208	0.09084009939508501	0.0952947263065442	0.0763218265350556	0.0867022014803882	0.11067506828289399	0.136736373874244	0.120833793282616	0.135550116717358
VIT_09s0002g00870	0.11508282683122098	0.13265601231472302	0.14192881871033097	0.108010855260018	0.11070833089192401	0.107776316500247	0.0977748809684922	0.0950090777772227	0.0910528896330894
VIT_13s0064g01360	0.0902174936918706	0.10190745719068901	0.0875007566222028	0.128835860042679	0.12632301336382198	0.12206091804474499	0.112122475163764	0.11564299114674699	0.11538903262990899
VIT_05s0102g00100	0.09228943925978599	0.0874321935681326	0.106832536770689	0.11101570893802899	0.10864381521044301	0.111215243379556	0.12910694942630402	0.125596498564861	0.127867605170134
VIT_02s0025g01690	0.0978616461315818	0.16959737788481696	0.110942161751045	0.12710888758517802	0.145371860822914	0.0975110999117703	0.0963058590903094	0.0785456015808377	0.0767555262406933
VIT_08s0058g01350	0.10515953201005801	0.0931270261849821	0.081243508103677	0.108483585049673	0.11718471338585901	0.10892963421672801	0.1423033846292	0.12166953292521	0.121899075548051
VIT_08s0007g08310	0.0628338782877935	0.0609293135479287	0.0699345078800067	0.0924289923378286	0.0855315349396149	0.0911941410184905	0.131013109497265	0.254313124172381	0.15182136496692902
VIT_08s0058g00200	0.116737113364161	0.077485397578975	0.109748259656221	0.0860975637098274	0.0986836599185325	0.09500682104934402	0.12822040858161698	0.13067797040325901	0.157342790780475
VIT_01s0011g06450	0.0844919881576322	0.0866007147268697	0.0918189025321449	0.11918583834896902	0.112019261041907	0.11097077125002401	0.129977691089395	0.140529159119884	0.124405662768247
VIT_09s0002g02620	0.101090672182384	0.0967169010743557	0.11546849907706	0.0856434033686996	0.10147017041968	0.102922433384399	0.11949941079650801	0.145632563122605	0.13155593591466802
VIT_14s0066g02240	0.121418461228644	0.136912078761923	0.0767947890044799	0.129476565113768	0.142712088375784	0.134235673590471	0.12246170165577801	0.0734141454435971	0.062574511445054
VIT_10s0003g00260	0.0972495367223434	0.0942497889647424	0.0874317952417791	0.128885338257879	0.14272101824430403	0.127538217697648	0.0898120642642879	0.11816182633136399	0.113950413796071
VIT_01s0011g02740	0.0934456463952337	0.0873241321765163	0.0995503305943723	0.108732162130264	0.10120081285044501	0.10883327524229	0.13446077611081803	0.140328396510181	0.126124455955716
VIT_13s0156g00320	0.104087294366795	0.0795277239929995	0.0996071248379793	0.0939671818360279	0.0997894022959123	0.11075062359594999	0.126297093738744	0.135935834360188	0.150037706019854
VIT_16s0039g00690	0.0919821045381354	0.0753443921512744	0.11559764221919099	0.0960328787390365	0.11364590845438499	0.09236292220666198	0.128237711573016	0.130669879509595	0.15612654583866697
VIT_06s0004g02740	0.165425098805606	0.16437546969332698	0.112549142736798	0.128406440197092	0.134520448101042	0.10146054949262301	0.0678684202108941	0.0591016293426063	0.0662928292148933
VIT_05s0020g03330	0.0901738625896573	0.0804967647906995	0.0751018800769622	0.11998720625012	0.11032548673797699	0.128951935417244	0.13258652814532199	0.139129938625379	0.123246384880743
VIT_11s0206g00110	0.146842406150235	0.148658170639037	0.141742592115787	0.095655182661844	0.104861158456468	0.104470825752084	0.114387611642921	0.09906548134569901	0.0443165862004883
VIT_01s0127g00840	0.11131495578415301	0.21869440039490598	0.10757889008597199	0.0853431976249694	0.0991223063893845	0.0739618309784778	0.104221329243113	0.096962331229241	0.10280077909462199
VIT_14s0066g01500	0.11658643863813599	0.142975611610232	0.14352711833440301	0.101266165106869	0.0930019097673932	0.100885222725627	0.10021116727058198	0.0944935895474976	0.107052784815864
VIT_14s0066g00220	0.10312160540074099	0.0917525946992759	0.0892200371532187	0.113119251113464	0.104553649156637	0.106570976332452	0.13768028291223403	0.125437793625023	0.12854380022827802
VIT_06s0080g00440	0.137821188116326	0.12281203966284301	0.12555520332854198	0.0984435651260409	0.0831128581726279	0.10417197215971799	0.11213816804330001	0.0999598144537584	0.11598519276732999
VIT_13s0067g00150	0.0897997239349009	0.0897031103963555	0.0851514922253839	0.121756437551759	0.10607706498132001	0.0980279067983363	0.0970256575293785	0.16576698352248	0.146691611000731
VIT_10s0116g00650	0.0873002136445159	0.10350167973387599	0.0902540419299847	0.10129206461941599	0.109086626559909	0.11318750499293301	0.13278576309519402	0.139741593611099	0.122850502788589
VIT_04s0210g00140	0.0951010371530162	0.0682582220744976	0.104180565336391	0.10480449843557302	0.0880032474837709	0.11146362739193101	0.142835973230716	0.152680983535398	0.132671826381993
VIT_04s0008g00680	0.101165779422749	0.0725110902574459	0.0913085890528065	0.112813853211682	0.116557797067438	0.108135773836203	0.12171501545961501	0.14184777960938	0.133944309118877
VIT_16s0022g01970	0.147840871052182	0.0698846980953723	0.134865029568706	0.0779928080426049	0.0781891641965663	0.106262160531142	0.131128283256905	0.125191293953662	0.128645677643088
VIT_11s0016g01730	0.131636716528572	0.132555314917748	0.112948414556594	0.150501611194199	0.10254659476824401	0.0987207097613866	0.0893272411432298	0.0903632234282452	0.0914001860738859
VIT_00s0261g00020	0.10931796955965	0.14475320478251402	0.13891465681391799	0.0979641086407347	0.128515811931252	0.11216358678111699	0.107697526301824	0.0711248603326345	0.0895482878541136
VIT_11s0037g00570	0.0873094602482682	0.107419051275724	0.10159586851659	0.121822894832647	0.13184225294411	0.13411951211095502	0.0976443066039919	0.104983429130895	0.113263225318
VIT_19s0085g01000	0.138663081191347	0.12839280775974402	0.131361964493699	0.0889507461301315	0.0977861866583774	0.10399257635723101	0.11007069887165401	0.0998388771518245	0.10094306640462
VIT_00s0386g00050	0.106671253253717	0.129797082160193	0.17365194268304002	0.0833796897022528	0.20948239761611898	0.0975559129247534	0.0733536285637042	0.0782855394018067	0.04782257536295201
VIT_05s0020g02640	0.132139040003133	0.130589662017793	0.129172446984529	0.129626535500688	0.104650431697613	0.113585002327825	0.11826298615318902	0.0637738481589132	0.0782000595584869
VIT_06s0004g03250	0.153410047328388	0.14896855015813001	0.130341470974146	0.0935871833959694	0.0901698140772426	0.0988719240068771	0.0983923676435472	0.0778772918497525	0.108381362238868
VIT_19s0014g02020	0.13115273430617402	0.10269412725752	0.12064836559489998	0.06544285579803799	0.0770992919768473	0.0931021613546182	0.146183537780081	0.11811438545397801	0.145562529243274
VIT_17s0000g09780	0.116559201275473	0.143453420017807	0.12239039685112299	0.11555909652816199	0.110663870489388	0.10918496342462501	0.0844748825600096	0.0981283394069153	0.0995858404351609
VIT_08s0056g00710	0.11573413468888599	0.10788070095114802	0.068233661062913	0.16350476238528197	0.213517492763612	0.0821914615424615	0.0973565825751261	0.0792032050422061	0.0723780166081044
VIT_02s0154g00080	0.17633175632976603	0.13734201621218	0.148542366747947	0.11194375231349198	0.101990678393403	0.10374189715130802	0.0672431737318019	0.0680705504324666	0.084793826898605
VIT_01s0150g00150	0.0919544707161595	0.0885978880409384	0.105458375262798	0.1123651491271	0.106875306158033	0.12356645683035199	0.124963583594173	0.128506642178024	0.117712119158946
VIT_14s0030g02200	0.13916297991166102	0.13312213744436302	0.0906739427541212	0.13315759403337402	0.144965156232329	0.11080867863906199	0.0942324176601205	0.0758394787474119	0.0780376311163263
VIT_04s0023g02040	0.134213501138641	0.0725877785540191	0.128265512030383	0.0890282788373927	0.0894777829502608	0.10361389346188199	0.137204719826218	0.11795531921515501	0.12765320180122802
VIT_16s0013g01140	0.100741348521166	0.0827745246756945	0.0948545208352975	0.0973149519722309	0.0955213289412724	0.129323113835887	0.126206485163373	0.134957282423421	0.138306429609436
VIT_11s0037g01130	0.0935990018864039	0.0776257490775007	0.11014461157477999	0.10948735361700801	0.10126604423141301	0.10311422008600699	0.12629111117498	0.147029099536237	0.131442794875087
VIT_12s0142g00420	0.150684492732809	0.112259716274228	0.129907167369997	0.107418432350797	0.10694663652887	0.10458000218971	0.10168136687862199	0.0838253891450812	0.10269680290326198
VIT_02s0025g04830	0.0839953028513557	0.10442630469739698	0.068991687419521	0.15815429348013	0.17619264967060302	0.12335184554482	0.0913771404890353	0.10079431031644599	0.09271647349445698
VIT_10s0071g00840	0.0905602225296767	0.096939180938149	0.0878070582363988	0.113604491819369	0.10270092888861901	0.0973994061130824	0.126661619444848	0.14046419122612602	0.143862889844655
VIT_17s0000g00580	0.15592416127528103	0.13721483707495802	0.105097176933603	0.0826835805576457	0.106179400775571	0.0990608647389153	0.119834005478902	0.0987777207248571	0.095228259827618
VIT_11s0016g05750	0.102576585858845	0.0841020329017604	0.107396247815964	0.10382459999640599	0.11092254635776101	0.108882477591153	0.125858645379782	0.125974573895837	0.130462280234696
VIT_01s0244g00110	0.109311957541455	0.08764553230049099	0.0961940386966189	0.10381185631190801	0.10895275623804199	0.100386421999279	0.128911041695915	0.140368511637001	0.12441787344841199
VIT_04s0023g00700	0.106626560982046	0.13786470618305802	0.0903755195484217	0.160804462080659	0.148423036183494	0.0932655453221165	0.0969690491812033	0.0837250851001733	0.081946051995808
VIT_02s0025g04330	0.12014386636451499	0.148255297634703	0.107195738423665	0.110960917111893	0.133617399420663	0.115937708207437	0.0835526503107523	0.0859706267815494	0.0943658104983477
VIT_01s0011g00560	0.0998163361360231	0.10296527654892099	0.0974463338771404	0.124631466716142	0.0900250574515433	0.0762487008343901	0.152106560138076	0.136975397687581	0.119784862117936
VIT_04s0079g00840	0.0842989893873482	0.0703983231528539	0.11070669882723501	0.12292100440084801	0.10549125709751699	0.140481983628432	0.11387573800491199	0.126848932139004	0.124977061232749
VIT_04s0008g02930	0.101023123353588	0.0799606375413545	0.11181710298000098	0.105819779088642	0.0903974923872547	0.10439717102531901	0.12570577023377302	0.136499162186322	0.144379746977048
VIT_08s0007g06830	0.09181964383719	0.0801618813182691	0.103376579237848	0.10480961982316801	0.111922968362697	0.113302619234874	0.130891024355883	0.14157644960709398	0.122139201811717
VIT_04s0008g01690	0.10437251562963999	0.0963944842546008	0.0938363483252532	0.10464354265047901	0.10506559791760302	0.111835237856106	0.11933742043660199	0.13541009612343402	0.129104748252935
VIT_10s0116g00560	0.0834385080790411	0.0926469750581268	0.0519935700119138	0.18737100566197198	0.21828168479779397	0.14807290012923802	0.0705426336263497	0.0740409819604463	0.0736117561231566
VIT_00s0218g00030	0.10231668729782699	0.0744313342425631	0.109566186983255	0.112162368375115	0.103437257626941	0.128589369280291	0.120297197228988	0.12096852899387801	0.12823105882129301
VIT_13s0019g01230	0.11377186171862401	0.0826059906455694	0.104587526741291	0.0916510408640303	0.0924999697882559	0.10847622548534	0.13972422812304902	0.138991148398066	0.127691994505385
VIT_13s0158g00180	0.0692434003877207	0.0656429360615683	0.0964377762648398	0.138202659059672	0.11878155994756	0.13736727497667697	0.10851199660514599	0.16509256659929097	0.100719816928761
VIT_05s0049g01930	0.136731379712633	0.12517736035862598	0.11455770064898	0.101762798880115	0.11936779439183	0.119071582917422	0.0959119164646512	0.0928927073099418	0.0945267676248186
VIT_07s0031g01970	0.0922281419024407	0.0865978522116096	0.106739868093747	0.112211110237827	0.10398987221829599	0.114972718274081	0.133410838762863	0.129227097231225	0.120622490816383
VIT_01s0011g00830	0.169620299754358	0.137807618991745	0.09967383210322099	0.0581837475116247	0.100643093229121	0.0893275565121036	0.12176094696023	0.129479810154025	0.0935030984839854
VIT_13s0047g00170	0.177510639153287	0.146801608711017	0.10122341445016801	0.10640111526202801	0.0782992207549765	0.119365444028631	0.120188239030628	0.0744623484550298	0.0757479832290846
VIT_02s0025g03660	0.101166510476841	0.0905785628323841	0.11752566459658198	0.0936420364467407	0.0741526821998508	0.12180768141343198	0.128082437532041	0.142330471981466	0.130713938545971
VIT_19s0014g05020	0.116625184658291	0.0688524441601677	0.11137192149747001	0.0961207664471916	0.0905800570357101	0.102216007263181	0.135820766114332	0.123747001964384	0.154665834469174
VIT_05s0020g03140	0.0608929428749241	0.0640469327856927	0.0741739640257397	0.11922176074173299	0.116231171367816	0.10785464750266198	0.149694589223154	0.168872942889371	0.13901102689012498
VIT_17s0000g03620	0.13017621984398	0.153633433698794	0.0988079860422573	0.130229796559	0.121746503697345	0.0929564064000439	0.0970325167812713	0.0945712354317018	0.0808459178112212
VIT_09s0002g03640	0.10054935108027699	0.096439669121269	0.111605209803472	0.0762037655964432	0.0746024087673762	0.0948941350707038	0.14826872829664497	0.157239567308765	0.14019714781936904
VIT_19s0090g01610	0.10314667926156901	0.10693993254690598	0.122175550147588	0.0752977606539558	0.115900668283106	0.0978763256644505	0.12083274128041699	0.133670464153609	0.124159871689495
VIT_06s0004g03100	0.0758975018232155	0.0780563603261824	0.0978917857421703	0.1249850417471	0.10455523206931401	0.10450690903674399	0.12053018279808199	0.147813918232458	0.14576305340249301
VIT_08s0040g00410	0.0930254469891256	0.0858999182533688	0.0946964607459538	0.106052846547812	0.0934208433878442	0.10709352663227001	0.137613481214138	0.14327732856128697	0.13892013295035002
VIT_04s0044g00680	0.11851644000384698	0.14951295078083301	0.127154538601876	0.095512841135506	0.0956588768703242	0.0955269877485501	0.10629780014657199	0.105940041943979	0.10587953018816698
VIT_18s0001g10330	0.11573679461491099	0.0872268189354212	0.111643795457526	0.141692142230721	0.144495178767668	0.107330995248986	0.0987969520919168	0.0932758252078967	0.0998015012743083
VIT_01s0011g01290	0.0936948637895697	0.0871275439737673	0.0898877708341184	0.11237805293421302	0.10488900836157801	0.0897139742797934	0.155466233698161	0.123461774382901	0.14338076491997698
VIT_11s0016g05840	0.12098166011215199	0.1424036778294	0.0961955760250671	0.117331778744673	0.11921529454069801	0.14288190318336802	0.08007281346272001	0.0972428891934191	0.0836744193152697
VIT_15s0021g01180	0.11983448432146199	0.0869192744832008	0.0899756650796054	0.0973369905687375	0.10766566696858501	0.10281439325121303	0.130089339654626	0.135891497744178	0.12947267750242
VIT_12s0028g00920	0.0964526386149536	0.10352359423506301	0.0891420646361304	0.10510991843143	0.106454519017327	0.100299491118561	0.12763792743437502	0.140040727934883	0.13133910995959
VIT_08s0007g00130	0.0867952236263147	0.0855867836113545	0.10193065903309499	0.131802773457358	0.113437898504313	0.14801161544201902	0.100892764152475	0.11887435874745199	0.11266791780237301
VIT_02s0025g02640	0.110151253889622	0.127477426360399	0.15377514723057198	0.10377043863665199	0.10988133717980803	0.108590858131911	0.10200972785870802	0.0860217348762335	0.0983220832574101
VIT_10s0003g00990	0.08866237541275998	0.0826719889547586	0.104091527196298	0.11528214797781	0.116333953687849	0.11186441020950802	0.125904412853959	0.130613086861469	0.124576086873439
VIT_04s0008g03560	0.0992355127314856	0.0972691654338588	0.096105166605843	0.10604833557285401	0.10129194542198801	0.10890602016785601	0.12374669127522099	0.136103573030539	0.13129358040587402
VIT_15s0046g03520	0.12606005966858902	0.124785260423661	0.135109877287728	0.10790102861182001	0.104732233159815	0.106752659849408	0.10016228295772599	0.0981424440514704	0.0963541605596673
VIT_15s0048g02980	0.0871420905524739	0.0934095150096545	0.0831087424775884	0.127273742612178	0.13032323889275998	0.125824155023568	0.11907665584855	0.11477006595179301	0.119071789087378
VIT_16s0050g02210	0.10181329290950099	0.176537061314673	0.135410241502922	0.08496424867154101	0.13779176268913398	0.11606579403155699	0.0747760019785202	0.0803287406889983	0.0923128757969804
VIT_06s0080g01270	0.0807916340129995	0.0960458905337398	0.11483378070700699	0.115058472817866	0.135248897954311	0.16441837643413598	0.0591085751423618	0.142392377275388	0.0921019943225738
VIT_08s0007g08300	0.0887417121179695	0.08623138430244298	0.11511468351192401	0.10569893365148	0.0878694192211625	0.10502230493068902	0.13819886227894002	0.12937978245112802	0.143742903422023
VIT_19s0090g01020	0.0967061368442937	0.0831047384393635	0.11490320509343199	0.0971554663203893	0.0737507483114204	0.115066189277224	0.140458728005897	0.13931689321779198	0.139537877758268
VIT_01s0026g02480	0.136622683983841	0.157444021500975	0.115218261387232	0.105795015740765	0.10551171780323598	0.0910299912927792	0.0984300815368466	0.0961310025050489	0.0938172378922384
VIT_00s0838g00020	0.125433792404718	0.142521479729303	0.11831905129440401	0.11578848549967301	0.10434407834557301	0.102264562406646	0.0986603137691926	0.0972297786931337	0.0954384681787607
VIT_00s2580g00010	0.0914949410625069	0.0742238786310789	0.104973293026527	0.108313063085825	0.10532222300784698	0.109585963612854	0.13801960329826501	0.11320005904824901	0.15486696077246898
VIT_04s0023g03150	0.0970144742580803	0.0670768992987785	0.128137142892695	0.0845883737787691	0.0808906726243365	0.12003730983747	0.138540968455411	0.132559520192109	0.151154618667132
VIT_09s0002g08670	0.09077437402719198	0.0835593574195839	0.0958582829898653	0.0961336377953023	0.0981169548353684	0.123220206730518	0.132791810926879	0.149380185334689	0.130165174669801
VIT_09s0002g02200	0.0981566640901903	0.0895907694264535	0.0968825576853144	0.14182788032391197	0.12443072607103901	0.11664526090669501	0.113427830589371	0.10431602989068499	0.11472227897770901
VIT_06s0004g05670	0.10559969684327901	0.0837534908524141	0.0853503577451879	0.09657877849764399	0.10972364544566302	0.10550770275548199	0.13891288598609197	0.150636508194911	0.123936920320215
VIT_07s0031g01150	0.15817146578115196	0.177832685353363	0.127557994886367	0.0912098198343546	0.11393315357344198	0.087770945414198	0.10314504837226199	0.0705860880692647	0.069792821467032
VIT_02s0087g00400	0.109048686868416	0.11516671476007902	0.155335765526121	0.124711732867244	0.117135249420827	0.108203887013569	0.0787137743912053	0.101699215033527	0.0899849820010569
VIT_07s0104g00430	0.0943411239061416	0.0840933139914868	0.0734067289018495	0.10559524963456698	0.11050829170177	0.0933708525924479	0.125914679084742	0.17791193827017002	0.134857806127451
VIT_08s0058g01310	0.12460463502505999	0.15492580793658497	0.11732483568483802	0.11508458455529799	0.10346962893051499	0.10902421533236802	0.0921693016301575	0.0942574332180617	0.0891395712875977
VIT_09s0002g01560	0.110896540992014	0.0946622855355283	0.103426963284535	0.0917442683285518	0.104355009480255	0.10027915145496301	0.133192398178785	0.126284720446456	0.135158652683291
VIT_19s0090g00410	0.0974461693588412	0.0882226624502068	0.114018730053425	0.0931123197633249	0.0952566831754742	0.12395381237587899	0.12701815735722302	0.135633133429808	0.125338320017515
VIT_05s0102g00310	0.134614710209456	0.18796954389073497	0.10896831876544802	0.115206725836381	0.12103901026796	0.10713297288927599	0.0938341743493637	0.0712901374878648	0.059944432299740995
VIT_14s0030g02180	0.12564182373970098	0.14837113510047698	0.14251266872596	0.0999860687702707	0.0921229601605031	0.10528540003237899	0.09909182128345	0.0916658114316537	0.0953223211812564
VIT_14s0066g01110	0.148732355319034	0.172043361254819	0.0953794302891803	0.0978799825705092	0.10677871731937101	0.0902869045899728	0.100470269200806	0.0895579315410501	0.0988710642490797
VIT_07s0129g00400	0.09133304510561199	0.0928396105683398	0.103433580788466	0.134552395340735	0.125174802833309	0.129595108191635	0.116901101331369	0.10387893074199099	0.10229142361457699
VIT_01s0011g05300	0.076935745745994	0.12265984332379598	0.0949740612680626	0.149322863408137	0.14100419375774	0.115826232762197	0.10581483259722199	0.0966102806101883	0.0968519538970378
VIT_13s0067g02560	0.174061673179968	0.120962458252001	0.163233183994315	0.0971810796800008	0.0804125509840405	0.158500302398611	0.0744906655185128	0.072294929855698	0.0588631691537574
VIT_12s0059g01810	0.141161409171242	0.13308666160413002	0.12864003597427	0.121640311596301	0.13166008554897002	0.108177534911743	0.0666719133998178	0.0837930110430361	0.08516905312404201
VIT_02s0025g04560	0.131138207764238	0.0972393675698034	0.126556940416928	0.0922374249009723	0.0860376336966655	0.10192114546277199	0.120821847145268	0.119231489928582	0.124815936587548
VIT_19s0135g00120	0.0681726553314349	0.0	0.0734063384932949	0.0337444412662095	0.0517949947783722	0.0954924545020241	0.194637711570193	0.203299764224803	0.16834047844651
VIT_14s0108g00590	0.0724922507380574	0.0722919130730628	0.0625970844314341	0.16407851612723903	0.18019126229081303	0.18327757120433902	0.0846245656824744	0.10490183426118302	0.0755450044651854
VIT_19s0014g03350	0.111134503039525	0.149230121175038	0.11925809242900001	0.11515670540643198	0.13273097595285	0.105331352578013	0.0873603259273364	0.0956747037857258	0.0841232344617565
VIT_00s0187g00050	0.0899563592685672	0.10914210860894699	0.0892918748866662	0.12728975532112802	0.137818596507232	0.115699099496908	0.10956925190452499	0.115052261814272	0.106180693381871
VIT_03s0038g00800	0.0977259931940535	0.0898676867498644	0.101962532591178	0.10661377996336	0.109466043239768	0.109215550162038	0.126412993425998	0.12869013900044401	0.13004527219964598
VIT_00s2086g00010	0.130646958259663	0.126850962988648	0.14713398676821	0.11149094024168302	0.0990233594080182	0.0982368298648659	0.0936906637863461	0.0955956741314348	0.0973306325558633
VIT_08s0056g00810	0.121367935665662	0.13468084762799198	0.12414797236207999	0.0939279183668052	0.09305106047622802	0.0968122293342213	0.0997038318216069	0.12282245739844301	0.11348574969037802
VIT_09s0002g02750	0.0926381410131655	0.0742786922472314	0.104026107327004	0.11180178337429901	0.12344041589932699	0.128799816325229	0.101641094213853	0.14543668474476001	0.11793725452293999
VIT_02s0154g00040	0.128981545147464	0.133567320868518	0.128013786942345	0.10989154322096602	0.104540927321155	0.0968231454142045	0.102058972156011	0.0998287251875837	0.0962940419933835
VIT_11s0118g00050	0.0983812864785369	0.149764599710397	0.11545431180131698	0.11777718707369901	0.13551228514085303	0.11088680814731698	0.078820409452753	0.10146333499512	0.0919397909439629
VIT_07s0005g00840	0.14159057779962803	0.0804245068499189	0.13669472402795899	0.10581709993952801	0.11536277024085699	0.14185422503529402	0.0955992833735377	0.0780754661317274	0.104581347274407
VIT_09s0002g01310	0.103800247618744	0.0682912445110654	0.0930411327908562	0.0624765455292123	0.069810346801496	0.211641447584301	0.121491624175786	0.16165336009744596	0.107794029184947
VIT_07s0151g00860	0.121332533956844	0.130045151432649	0.137108269601756	0.10793517094995302	0.112189145593988	0.121210239842804	0.0840543466071757	0.0976196547754419	0.0885054967249212
VIT_18s0001g00060	0.0965806655817649	0.0753968710857035	0.0994499194280014	0.124884846836356	0.12139082241195301	0.10565800260008501	0.12716631435457199	0.11645247438903099	0.133020073904309
VIT_05s0020g02600	0.0945194099811251	0.0960680908806454	0.10048840993186399	0.116682141085089	0.11870809139148102	0.0942106888277267	0.120285218751953	0.126253393582176	0.13278454906748402
VIT_05s0051g00830	0.101851726311091	0.0726489867099513	0.108036700213067	0.10209956436767599	0.106052663523098	0.13433268911410498	0.11911493767502801	0.12860630321506697	0.127256416293765
VIT_00s0415g00040	0.0969583484105828	0.0625159809041976	0.12042203809224902	0.049981961041089006	0.0444562843193375	0.0515686518039394	0.20426740447542702	0.191797761955656	0.17803153208050101
VIT_08s0007g07240	0.0688109868141365	0.0644816888280891	0.107804846868735	0.078626136903806	0.110043237000491	0.205112362084512	0.149695008565254	0.0926807784204241	0.12274493747779401
VIT_18s0001g02250	0.09374429426464802	0.0766244748135599	0.100325226273913	0.0939488177989356	0.10070550183837801	0.12034567155210901	0.149573358075139	0.125277806256268	0.13945483312102697
VIT_00s0194g00270	0.0821461098104504	0.0852700213402822	0.108596423856799	0.12258166729136	0.112648503794518	0.13418466274284802	0.10824576069185499	0.121833164916749	0.124493677582728
VIT_17s0000g06270	0.0899319626803959	0.100625701292649	0.0816304232114449	0.11111846767920801	0.113350694039079	0.109541510704734	0.130877121657762	0.132995733927055	0.12992837636660198
VIT_09s0002g02120	0.126998271267921	0.129523882277995	0.14020167065835598	0.113369557267291	0.10350351265499301	0.0987626757128304	0.0894021736970541	0.10415319690783	0.0940850679733618
VIT_08s0007g02460	0.10911141913145801	0.13566192172546698	0.109556489604851	0.154480261547566	0.14389475250707698	0.101285570213282	0.0883010718920875	0.0685033733583659	0.0892051571983398
VIT_00s0555g00020	0.133135799451334	0.139089690710889	0.124260275960873	0.114662322657976	0.10619238821224698	0.0916965033076531	0.10761477617940199	0.0837239013774089	0.0996243528748987
VIT_08s0007g00920	0.16138269730478197	0.11912423009984101	0.12057941487335902	0.10596649829492599	0.164919403792404	0.0899557406019587	0.0788019356657524	0.070014586099835	0.0892555100104532
VIT_15s0021g01300	0.0807875469253434	0.0828194790514728	0.105656916796125	0.11671815667639801	0.107312574080974	0.117751332138386	0.131726884804491	0.127180746561145	0.130046351311378
VIT_19s0014g02890	0.12988809392095899	0.131115785725461	0.124195308664098	0.111215794159816	0.10997180626269	0.104416914474054	0.10087017880032999	0.0929328850958044	0.0953932418042063
VIT_17s0000g05650	0.124678403314966	0.133937144943126	0.127401201771425	0.113597216523695	0.11744545065655401	0.101408166699195	0.0917828375542235	0.0974144719484348	0.092335117065146
VIT_19s0085g01050	0.108524158995475	0.0999683208159288	0.0798538900210084	0.12966416667533	0.128711403575896	0.152303482578503	0.0966504096284723	0.11485522530098599	0.0894689438834831
VIT_02s0025g03190	0.156926981690514	0.142165816183319	0.105259112335503	0.0974987857024624	0.10053811238356501	0.0913706253996556	0.109447780705446	0.0920733586940853	0.104719436434405
VIT_07s0005g01530	0.17146307603719196	0.0953234403210031	0.133872576450172	0.0944982290445604	0.0911843747354407	0.0857975982329695	0.0926030406249536	0.0884106748024642	0.146846989103644
VIT_00s0231g00040	0.10370526236717499	0.15432016557852302	0.0792329412722606	0.142884017063655	0.16053991955336402	0.10013536695387101	0.0861078203804271	0.0794407539706995	0.0936337720176613
VIT_02s0241g00140	0.143097414691505	0.151181914714008	0.103229738958041	0.10646616029364099	0.108791249292446	0.0940339473558821	0.101259525572171	0.097067624199604	0.09487243739493399
VIT_04s0023g00740	0.135778771858154	0.16073744758665698	0.104876039766542	0.11238740520337802	0.10935844210552802	0.112635646563819	0.0890391419810676	0.087609219153686	0.0875779020449399
VIT_19s0015g01720	0.132514190041181	0.165810325062489	0.145430226043934	0.098428303740419	0.103156025093794	0.103826737084196	0.0924135188501575	0.0814912044107976	0.0769294875387453
VIT_03s0180g00070	0.15107240299875901	0.13240088168341302	0.11351976218433502	0.104328933453371	0.11214712714882501	0.10157792816503901	0.0935372072826873	0.093637477996427	0.0977782893121036
VIT_00s0370g00020	0.126737859120587	0.16115561993947103	0.114223760014484	0.107873048423931	0.106950085251761	0.10344095527707	0.0909221553001346	0.0997781549876209	0.0889183760584644
VIT_01s0150g00200	0.135107898744791	0.153028462062125	0.13602226005030302	0.0970015327571471	0.110863240262253	0.10103770508206401	0.0842214170589747	0.0897973131178704	0.0929201853530962
VIT_12s0142g00720	0.0736934825098751	0.0979227802964151	0.102159617148288	0.14048195501205601	0.10135720159619599	0.0599258796943978	0.18415904469817002	0.115681063096595	0.124618966447047
VIT_00s1995g00010	0.07685714844777299	0.0777991870495629	0.109611629368796	0.14040951384337	0.152568402412857	0.129039553007919	0.11209457298251402	0.0965172335552965	0.10510275755826401
VIT_10s0003g03830	0.12496804333768599	0.132631218016635	0.129563158103912	0.113118165046486	0.120241081417484	0.10943379068790199	0.0963051482951558	0.0866547384185655	0.0870846680903029
VIT_05s0020g02510	0.13957686916343398	0.0	0.0861246779020689	0.143965992932305	0.0	0.15214914747392497	0.0694043001552217	0.0754456728219508	0.0
VIT_01s0011g00230	0.0923970490363542	0.21369315419012805	0.0898599645117718	0.133803223876416	0.1290576407075	0.0926506510032026	0.0814341323854213	0.0777651108734762	0.0893391012488176
VIT_19s0014g01330	0.122364060984501	0.12141536342719901	0.15172523171375102	0.0897902498722372	0.0959042957678226	0.125371206896489	0.10047966182282402	0.10336535443459301	0.0895845790853839
VIT_01s0026g00220	0.10677572940087	0.0802291093289225	0.0990377076039738	0.0814841847927678	0.0967215555860085	0.09722091638100899	0.14176479035342301	0.15930339030322102	0.13746259868292499
VIT_07s0005g01590	0.0659187167227953	0.0749292811039222	0.080193029504073	0.18867206913175896	0.242502054703894	0.17350623889572103	0.0556646710812602	0.0634801279080779	0.0551338276596871
VIT_18s0001g03880	0.163120199478725	0.10401596418634901	0.12686859606649697	0.0912902878719365	0.0711766741722549	0.0655560406465552	0.0723950730302029	0.17009778466609998	0.135479373947618
VIT_06s0004g03020	0.12908368927166802	0.14482262118734	0.129805916464211	0.11908351730870201	0.127447097755633	0.10495803528641802	0.0753047317591934	0.0880923619801763	0.0814020457749653
VIT_01s0127g00380	0.0865476676742725	0.0888235505130196	0.10396503784374699	0.14478784035178197	0.126009498830109	0.1348502422679	0.102891056211344	0.11075445464446	0.10137065021118598
VIT_04s0008g03370	0.131283261085745	0.13322971352832402	0.10637996823230099	0.13744046728200698	0.113962617454501	0.11014785068793599	0.0913077017101099	0.0882782748358439	0.0879701577380447
VIT_18s0122g00680	0.139425360332232	0.134124706461447	0.11738858242847999	0.12272545834458198	0.119882428206682	0.102991407391433	0.0926994878358959	0.0833740994891734	0.0873884830039148
VIT_01s0026g02410	0.114099711722202	0.116306871908098	0.143074437786635	0.10503312798587	0.130275968971123	0.13105598828407	0.0905441061865718	0.0796769827764552	0.0899328130517326
VIT_18s0001g00190	0.0984377779757992	0.113839162754895	0.10475258971670098	0.14034227218467002	0.142361684166863	0.11972453742107901	0.0967066518247511	0.0940106368218802	0.0898246952526143
VIT_00s0338g00050	0.0	0.0	0.0819066798571606	0.0720161674131199	0.0871765433209613	0.0974545712355522	0.157105666236199	0.13361399982248598	0.14850411315725
VIT_09s0002g00910	0.138376609726261	0.19003210474161	0.10063083982182199	0.0846059031311956	0.10248122056610001	0.0866548838711335	0.0694956887350769	0.0	0.116611666886441
VIT_10s0092g00120	0.108309595788364	0.0771608793696303	0.0902273616030621	0.10203208924558001	0.0834820730254661	0.12914894361888601	0.14245768596194197	0.141822193487916	0.125359161851591
VIT_07s0191g00070	0.11235307253447	0.080504388560547	0.0859546259410596	0.0986992878869969	0.11823850134937801	0.0895573657697455	0.13828089475007901	0.128589319092187	0.14782253164372
VIT_14s0171g00460	0.11501054408382	0.0738814242900735	0.10819339603859	0.10791760240169301	0.0961347611798654	0.106333213311445	0.125250414624333	0.133034251410807	0.13424437976432302
VIT_12s0028g00370	0.0810439808099913	0.12310767955190599	0.0879901684360567	0.172323141549488	0.142804896839375	0.149560224863687	0.0878547382696818	0.0822496318305815	0.0730655508908698
VIT_16s0098g00360	0.10043119202840699	0.0630506004875075	0.108288880559665	0.103565444234994	0.0983800588859551	0.0909070576883096	0.163259048360114	0.12469623392452901	0.147421465184979
VIT_09s0054g00700	0.0827166716315548	0.12221579370772802	0.084634305359621	0.11982522012841301	0.12532165633898898	0.133546648200143	0.140583862292671	0.0954681669766264	0.0956876771705779
VIT_17s0000g00780	0.135366116949015	0.14683786966110798	0.0891216245777903	0.110928765241471	0.135673148020015	0.11336763827200501	0.08447425748335802	0.0959287350645659	0.0883018594994176
VIT_18s0122g00880	0.102412890022095	0.0971976602361636	0.0858815250749652	0.121940339154488	0.098676001213497	0.118132995070145	0.131475042890033	0.112376518930061	0.131907020144053
VIT_13s0019g04140	0.0954694234473553	0.142076576440739	0.10049982886310199	0.12339672085268598	0.136925309994744	0.11633652017766802	0.101965537140998	0.0874480688559719	0.0958820256915434
VIT_03s0038g02530	0.0816806054956435	0.0705104734236658	0.10636027185587	0.098649157274941	0.10804398699965302	0.14415950903910998	0.12847946189787401	0.152133557038788	0.109982961231221
VIT_04s0008g07110	0.11700718338308999	0.207391159520901	0.140778927404004	0.111551307387922	0.11846869727930899	0.0918494248431323	0.0676616884917555	0.0806296581016209	0.0646619833224913
VIT_18s0001g07730	0.113479115153703	0.0878867540497886	0.11888435004711999	0.0901718260785958	0.0923899268125204	0.11019060632444	0.13031185895157302	0.136621869790153	0.120063681711878
VIT_15s0046g03380	0.0965016619276976	0.10505862863769198	0.11992553680064699	0.148769294388686	0.106210715723623	0.130147659668918	0.0992820144650375	0.10446905088112	0.0896354406003809
VIT_16s0050g00610	0.14430161515947398	0.110615101824458	0.118252226988848	0.10513361790234402	0.11874319380771499	0.123928674331841	0.0811585100998992	0.0897896604662934	0.10807740577147999
VIT_14s0036g00470	0.10476816741842	0.0908675567813154	0.179861407987962	0.0710358075729889	0.0836337051872913	0.0923798362559416	0.148391085601415	0.121744857798732	0.107317565181953
VIT_05s0102g01190	0.10001033858410699	0.0955860505718531	0.0910324104286784	0.10752660113646699	0.11777334612852801	0.10581861832795501	0.11515254181777099	0.128337087812474	0.138762997564543
VIT_03s0097g00570	0.0926625278248431	0.187706078080219	0.110815205195214	0.151148090386091	0.130678509774392	0.0831402512726976	0.0799349307704498	0.085361275937034	0.0785531558476131
VIT_14s0060g01030	0.10495167554367801	0.142783134497362	0.133114365879325	0.115072462832541	0.12254891224105198	0.112028706126114	0.085573746623263	0.0958098645411651	0.0881171440457596
VIT_12s0055g00840	0.0976957580171116	0.0865343414744737	0.103439030253747	0.11469188415730198	0.108422838100629	0.10989341784825099	0.124497448109063	0.129135995046361	0.125689277785287
VIT_09s0002g05200	0.10387052473950699	0.13081910859696402	0.116512428178775	0.12770183138680802	0.120348520832563	0.118138595704295	0.0912121064658673	0.107658964351848	0.0837379288331594
VIT_12s0035g01940	0.0915920472764763	0.102083554288425	0.0910559993619291	0.13366596292198302	0.126391410563157	0.112917118347822	0.11454700715415099	0.11471660769227698	0.11303029105044099
VIT_19s0090g00910	0.126621708864526	0.125119060487945	0.125405389206593	0.135950493153668	0.129765673623391	0.105817946842625	0.09156681928154599	0.0683825160225311	0.0913704063459374
VIT_13s0139g00170	0.11261127844709	0.0849940033738862	0.0884225991219259	0.123529292478208	0.12433469344739599	0.0900893901828027	0.126260963913641	0.126130450263967	0.12362732229014
VIT_03s0038g00910	0.139972589432928	0.157190180969009	0.11004554686269699	0.10905863282655001	0.0991714780439327	0.0969862523884391	0.10657741778102499	0.0865457011975469	0.0944522140108423
VIT_19s0015g02880	0.0813898063690923	0.0829278709798782	0.0960524033806186	0.0978098314667108	0.11363971342342499	0.15168787573478001	0.112359891778074	0.163261879691009	0.10087071469630499
VIT_05s0049g01980	0.106439497737491	0.14365948326292902	0.138481513879298	0.10903734258374302	0.126633446114846	0.0887277420800041	0.0937052650031441	0.100019459002083	0.09329626200746
VIT_18s0001g11710	0.12711142151996999	0.174414821363659	0.14192961965539902	0.112972099059284	0.11634840575091901	0.0931545411138002	0.0813647472530099	0.0722151036472899	0.0804892631503541
VIT_16s0013g00330	0.0975211351181702	0.134551126158301	0.111968300017045	0.13571355917395	0.125654391940264	0.11402155436552198	0.0982384416180089	0.0864162145144957	0.0959152877766196
VIT_08s0007g08350	0.130646011486862	0.14352685937541299	0.11574348892988401	0.107697100154883	0.11537954046755301	0.10220315818726199	0.0939710160422221	0.0971917428388849	0.0936410941253533
VIT_06s0004g05030	0.10580395789052699	0.0836942413437497	0.11193205451966999	0.10481196983052801	0.0984065359578184	0.0993205247173194	0.131130632437736	0.13456410343995698	0.13033596823255
VIT_05s0077g01580	0.11056216359992	0.08267493376422701	0.105290636274154	0.076246929143417	0.10226207889352001	0.11138012851051901	0.141426667197216	0.149830740406417	0.12032570760711599
VIT_04s0008g04700	0.16304078106292802	0.150181153142215	0.136790828737696	0.135578859067725	0.111609951213	0.0827359047008594	0.078435693769748	0.0584200982807572	0.0832067524061444
VIT_01s0011g02150	0.140068519496918	0.15731014964508702	0.11626667080518	0.107619123446345	0.104654206482723	0.102442700034226	0.0932288575066867	0.0929216101578274	0.0854881774574989
VIT_01s0011g02430	0.125328733086463	0.15309120302649099	0.138328099867396	0.11103742814169199	0.0985133690674553	0.11378469706715301	0.109685670763115	0.06712811548523799	0.08310269818549201
