# Supplementary material for: Comparative Proteomic Analysis of Grapevine Rootstock in Response to Waterlogging Stress
Source: Front Plant Sci. 2021 Oct 29;12:749184. doi: 10.3389/fpls.2021.749184 (PMC8589030; doi:10.3389/fpls.2021.749184)
Supplement: Supplementary Figure 1 — Pearson’s correlations of quantitation among treatments. [file Data_Sheet_1.ZIP › Supplementary Spreadsheet S3.xls]

## Sheet: T0d vs T10d
#GO_accession	Term_type	Description	DEProteinRatio	BgRatio	P-value	Corrected_P-value	Rich_factor	DEProteinIDs	BgProteinIDs
GO:0006457	Biological Process	protein folding	19/169 11.2426035502959%	251/18794 1.33553261679259%	3.37508e-13	3.81384e-11	8.41807	VIT_16s0098g01060;VIT_13s0019g00860;VIT_11s0037g00510;VIT_01s0010g00680;VIT_05s0020g03330;VIT_12s0057g00670;VIT_02s0025g00280;VIT_18s0001g13250;VIT_10s0003g00260;VIT_06s0004g06140;VIT_08s0056g00810;VIT_18s0001g00820;VIT_00s1274g00010;VIT_06s0004g04470;VIT_03s0088g00320;VIT_06s0004g03250;VIT_16s0050g01150;VIT_01s0026g01460;VIT_15s0048g01780	VIT_15s0021g00910;VIT_18s0001g14510;VIT_14s0081g00150;VIT_05s0062g00690;VIT_00s0591g00010;VIT_09s0002g07210;VIT_16s0098g01060;VIT_11s0016g04080;VIT_04s0043g00460;VIT_11s0016g00650;VIT_19s0090g01190;VIT_17s0000g02210;VIT_05s0102g00650;VIT_03s0063g00440;VIT_19s0014g03330;VIT_10s0042g00420;VIT_09s0002g02380;VIT_07s0185g00040;VIT_14s0060g01290;VIT_14s0060g02340;VIT_13s0019g04240;VIT_00s0513g00020;VIT…
GO:0009941	Cellular Component	chloroplast envelope	19/139 13.6690647482014%	349/16293 2.14202418216412%	1.34785e-10	4.98706e-09	6.38138	VIT_07s0005g01530;VIT_14s0171g00190;VIT_00s0291g00060;VIT_01s0127g00060;VIT_18s0001g10550;VIT_12s0028g03380;VIT_13s0019g02050;VIT_14s0108g00590;VIT_06s0004g04700;VIT_08s0007g03250;VIT_01s0011g04500;VIT_13s0019g03350;VIT_18s0001g00820;VIT_04s0023g00760;VIT_01s0010g00680;VIT_19s0014g04970;VIT_06s0004g06170;VIT_01s0011g02150;VIT_14s0030g02190	VIT_06s0004g00470;VIT_07s0005g02220;VIT_14s0006g02880;VIT_02s0025g02640;VIT_07s0005g01530;VIT_07s0031g02630;VIT_04s0008g02640;VIT_14s0108g01370;VIT_06s0004g00610;VIT_18s0001g07280;VIT_14s0171g00190;VIT_13s0067g03440;VIT_07s0031g00680;VIT_02s0025g02810;VIT_17s0000g09910;VIT_11s0037g00250;VIT_04s0023g00780;VIT_08s0007g02140;VIT_05s0020g03750;VIT_12s0178g00200;VIT_09s0096g00070;VIT_07s0104g00610;VIT…
GO:0009570	Cellular Component	chloroplast stroma	17/139 12.2302158273381%	368/16293 2.25863867918738%	1.59948e-08	2.95904e-07	5.41486	VIT_00s0194g00270;VIT_01s0011g04500;VIT_01s0011g05370;VIT_02s0025g04830;VIT_01s0127g00060;VIT_08s0056g00810;VIT_12s0057g00670;VIT_16s0098g01650;VIT_19s0014g04970;VIT_14s0068g00280;VIT_00s0323g00040;VIT_01s0010g00680;VIT_14s0108g01500;VIT_01s0011g05300;VIT_04s0023g00760;VIT_13s0019g03350;VIT_06s0004g06140	VIT_14s0030g00920;VIT_09s0002g04330;VIT_04s0008g01190;VIT_02s0012g00170;VIT_19s0090g00390;VIT_00s0194g00270;VIT_19s0014g02480;VIT_10s0116g01540;VIT_06s0004g07380;VIT_01s0011g04500;VIT_00s0309g00080;VIT_09s0054g01770;VIT_08s0007g05410;VIT_18s0001g11750;VIT_01s0127g00740;VIT_00s0211g00090;VIT_05s0049g01480;VIT_08s0007g06780;VIT_16s0022g01100;VIT_09s0002g05200;VIT_05s0020g01550;VIT_14s0060g00060;VIT…
GO:0009535	Cellular Component	chloroplast thylakoid membrane	13/139 9.35251798561151%	219/16293 1.34413551832075%	4.80001e-08	5.92002e-07	6.95802	VIT_13s0019g02050;VIT_14s0108g00590;VIT_04s0008g01770;VIT_00s0207g00250;VIT_06s0004g06170;VIT_07s0031g01150;VIT_08s0007g03250;VIT_04s0043g00380;VIT_04s0044g01310;VIT_06s0004g06140;VIT_01s0150g00200;VIT_18s0001g11710;VIT_18s0001g10550	VIT_18s0041g02220;VIT_13s0019g02050;VIT_13s0019g03860;VIT_16s0039g02530;VIT_12s0055g00540;VIT_04s0023g03290;VIT_14s0060g00850;VIT_17s0000g05250;VIT_15s0024g00040;VIT_07s0151g00260;VIT_06s0004g02290;VIT_12s0059g00270;VIT_18s0122g00430;VIT_15s0046g00470;VIT_13s0064g01490;VIT_10s0003g02890;VIT_13s0019g00320;VIT_09s0054g00710;VIT_00s0246g00150;VIT_02s0025g01570;VIT_18s0001g06720;VIT_08s0056g01050;VIT…
GO:0019252	Biological Process	starch biosynthetic process	10/169 5.91715976331361%	130/18794 0.691710120251144%	2.78777e-07	1.57509e-05	8.55439	VIT_15s0048g02600;VIT_14s0108g01560;VIT_00s0323g00040;VIT_14s0068g00280;VIT_01s0011g05370;VIT_07s0005g01530;VIT_03s0038g04570;VIT_13s0019g03350;VIT_01s0127g00060;VIT_18s0001g02740	VIT_15s0048g02600;VIT_00s0204g00040;VIT_10s0003g05770;VIT_14s0066g02360;VIT_00s1286g00020;VIT_13s0064g01490;VIT_06s0004g02290;VIT_12s0059g00270;VIT_17s0053g00580;VIT_14s0060g01030;VIT_07s0005g00590;VIT_06s0004g08360;VIT_14s0066g01380;VIT_19s0014g05080;VIT_14s0066g00160;VIT_00s0204g00070;VIT_14s0066g02400;VIT_00s0338g00050;VIT_17s0000g04490;VIT_02s0012g01680;VIT_16s0022g00740;VIT_03s0017g01710;VIT…
GO:0010027	Biological Process	thylakoid membrane organization	11/169 6.50887573964497%	177/18794 0.941789932957327%	6.03482e-07	2.27312e-05	6.91118	VIT_15s0048g02980;VIT_07s0129g00400;VIT_01s0011g02860;VIT_18s0001g02740;VIT_18s0001g10550;VIT_00s0323g00040;VIT_14s0108g00590;VIT_00s0207g00250;VIT_06s0004g06170;VIT_01s0011g02150;VIT_03s0038g00910	VIT_17s0000g09910;VIT_06s0004g04460;VIT_07s0151g01110;VIT_14s0108g01290;VIT_11s0037g00250;VIT_04s0023g00780;VIT_07s0104g00550;VIT_10s0116g00970;VIT_04s0044g00890;VIT_12s0057g01480;VIT_11s0016g04250;VIT_09s0002g04750;VIT_18s0001g02030;VIT_15s0048g00550;VIT_02s0154g00070;VIT_01s0182g00050;VIT_15s0048g02980;VIT_11s0016g05570;VIT_15s0021g01850;VIT_07s0129g00400;VIT_05s0020g04600;VIT_05s0062g00830;VIT…
GO:0009579	Cellular Component	thylakoid	6/139 4.31654676258993%	50/16293 0.306880255324372%	4.03818e-06	3.73531e-05	14.0659	VIT_16s0098g01650;VIT_04s0008g00640;VIT_01s0011g04500;VIT_08s0056g00810;VIT_13s0019g03350;VIT_00s0480g00030	VIT_17s0000g06450;VIT_19s0014g02890;VIT_06s0061g00270;VIT_08s0032g01180;VIT_08s0040g01090;VIT_08s0007g03970;VIT_16s0098g01650;VIT_04s0008g00640;VIT_07s0151g01110;VIT_13s0084g00790;VIT_19s0014g00400;VIT_13s0019g00760;VIT_06s0061g00750;VIT_13s0101g00050;VIT_11s0037g01360;VIT_05s0077g00450;VIT_06s0004g03890;VIT_14s0030g01030;VIT_13s0084g00160;VIT_14s0060g02160;VIT_19s0090g00390;VIT_00s0246g00180;VIT…
GO:0005978	Biological Process	glycogen biosynthetic process	4/169 2.36686390532544%	12/18794 0.0638501649462594%	2.95267e-06	8.34131e-05	37.069	VIT_03s0038g04570;VIT_19s0090g00920;VIT_18s0001g00060;VIT_01s0011g05370	VIT_05s0094g01500;VIT_05s0020g02880;VIT_16s0022g02320;VIT_03s0038g04570;VIT_19s0090g00920;VIT_18s0001g00060;VIT_18s0001g12840;VIT_01s0011g05370;VIT_05s0094g01490;VIT_12s0057g01480;VIT_07s0005g02800;VIT_08s0007g03750
GO:0010207	Biological Process	photosystem II assembly	8/169 4.73372781065089%	123/18794 0.654464190699159%	1.55085e-05	0.000350492	7.23298	VIT_18s0001g10550;VIT_05s0020g03440;VIT_18s0001g02740;VIT_01s0011g02150;VIT_14s0068g00280;VIT_13s0019g03350;VIT_01s0011g02860;VIT_15s0048g02980	VIT_18s0001g03190;VIT_04s0023g00790;VIT_01s0137g00210;VIT_16s0050g02520;VIT_03s0088g01190;VIT_16s0039g02540;VIT_03s0038g04210;VIT_18s0001g10550;VIT_15s0048g02500;VIT_05s0020g03440;VIT_14s0066g01410;VIT_18s0001g12850;VIT_15s0024g00390;VIT_17s0000g07500;VIT_08s0040g00390;VIT_08s0007g01590;VIT_05s0102g01210;VIT_13s0019g05250;VIT_06s0004g07360;VIT_05s0094g00410;VIT_11s0016g05270;VIT_04s0023g00870;VIT…
GO:0010598	Cellular Component	NAD(P)H dehydrogenase complex (plastoquinone)	3/139 2.15827338129496%	11/16293 0.0675136561713619%	9.53632e-05	0.000705687	31.968	VIT_07s0031g01150;VIT_04s0044g01310;VIT_14s0068g00280	VIT_06s0004g08360;VIT_18s0001g01660;VIT_00s1596g00010;VIT_09s0002g04010;VIT_01s0011g05310;VIT_01s0011g05290;VIT_07s0031g01150;VIT_09s0018g00290;VIT_04s0044g01310;VIT_14s0068g00280;VIT_00s1547g00010
GO:0031977	Cellular Component	thylakoid lumen	4/139 2.87769784172662%	40/16293 0.245504204259498%	0.00036528	0.00225256	11.7216	VIT_04s0043g01010;VIT_10s0003g02730;VIT_01s0011g02150;VIT_01s0150g00200	VIT_04s0043g01010;VIT_08s0040g00860;VIT_14s0066g01410;VIT_18s0072g00970;VIT_05s0077g00060;VIT_14s0108g00580;VIT_19s0014g03330;VIT_18s0001g06370;VIT_18s0001g15360;VIT_00s0194g00350;VIT_14s0128g00050;VIT_18s0122g00680;VIT_04s0008g04310;VIT_18s0001g14450;VIT_08s0040g00850;VIT_04s0008g03560;VIT_08s0040g01400;VIT_10s0003g02730;VIT_14s0060g00850;VIT_10s0003g03850;VIT_01s0011g02150;VIT_11s0118g00810;VIT…
GO:0006364	Biological Process	rRNA processing	9/169 5.32544378698225%	218/18794 1.15994466319038%	0.000161985	0.00305072	4.59112	VIT_18s0001g10550;VIT_18s0001g02740;VIT_13s0019g03350;VIT_04s0043g01010;VIT_01s0011g02860;VIT_15s0048g02980;VIT_03s0038g00910;VIT_01s0011g02150;VIT_06s0004g06170	VIT_05s0020g02880;VIT_02s0012g01420;VIT_01s0137g00250;VIT_17s0000g09620;VIT_14s0083g00590;VIT_15s0024g00390;VIT_18s0001g12850;VIT_18s0001g10550;VIT_03s0088g01190;VIT_19s0014g04710;VIT_04s0023g00870;VIT_18s0122g00680;VIT_15s0046g02910;VIT_01s0011g04410;VIT_05s0094g00410;VIT_11s0016g05270;VIT_06s0004g07360;VIT_12s0028g01910;VIT_08s0007g01590;VIT_00s1596g00010;VIT_08s0040g00390;VIT_18s0001g02740;VIT…
GO:0010286	Biological Process	heat acclimation	4/169 2.36686390532544%	33/18794 0.175587953602213%	0.000210643	0.00340038	13.4796	VIT_00s1274g00010;VIT_05s0020g03330;VIT_11s0037g00510;VIT_16s0098g01060	VIT_06s0080g00910;VIT_00s1274g00010;VIT_08s0007g04400;VIT_09s0002g06790;VIT_02s0025g02260;VIT_07s0005g01920;VIT_15s0046g02090;VIT_02s0025g01050;VIT_00s2262g00010;VIT_00s1356g00020;VIT_17s0000g00890;VIT_13s0067g02000;VIT_05s0020g03330;VIT_16s0050g02410;VIT_01s0146g00410;VIT_07s0104g00060;VIT_00s0960g00010;VIT_15s0046g00140;VIT_15s0046g02110;VIT_11s0037g00510;VIT_08s0040g00040;VIT_04s0008g01110;VIT…
GO:0034976	Biological Process	response to endoplasmic reticulum stress	6/169 3.55029585798817%	100/18794 0.532084707885495%	0.000286968	0.00387172	6.67243	VIT_11s0037g00510;VIT_06s0004g04470;VIT_12s0028g03380;VIT_17s0000g09470;VIT_06s0061g00890;VIT_06s0004g03250	VIT_14s0083g01010;VIT_13s0019g05060;VIT_14s0060g01270;VIT_12s0057g01220;VIT_08s0007g07300;VIT_03s0038g00410;VIT_11s0037g00510;VIT_13s0019g04240;VIT_18s0001g14500;VIT_14s0060g02340;VIT_14s0060g01290;VIT_18s0001g02510;VIT_14s0066g00970;VIT_19s0085g00370;VIT_07s0005g06040;VIT_07s0005g01790;VIT_01s0010g01310;VIT_14s0081g00150;VIT_15s0021g00910;VIT_04s0008g01110;VIT_11s0016g04080;VIT_01s0127g00160;VIT…
GO:0000413	Biological Process	protein peptidyl-prolyl isomerization	5/169 2.9585798816568%	67/18794 0.356496754283282%	0.000341168	0.00387172	8.29904	VIT_00s0769g00010;VIT_06s0004g06140;VIT_15s0048g01780;VIT_01s0150g00200;VIT_07s0031g01150	VIT_07s0129g00040;VIT_17s0000g06430;VIT_11s0118g00810;VIT_18s0001g14400;VIT_00s0769g00010;VIT_03s0017g01560;VIT_15s0021g01850;VIT_19s0093g00480;VIT_15s0021g01210;VIT_05s0077g01040;VIT_00s0260g00070;VIT_00s0179g00290;VIT_19s0015g01100;VIT_04s0008g01370;VIT_03s0017g01060;VIT_16s0022g01760;VIT_03s0063g01030;VIT_17s0000g04270;VIT_04s0023g03190;VIT_03s0038g02200;VIT_00s0513g00020;VIT_06s0004g06140;VIT…
GO:0006098	Biological Process	pentose-phosphate shunt	7/169 4.14201183431953%	145/18794 0.771522826433968%	0.00034263	0.00387172	5.36862	VIT_05s0020g03440;VIT_01s0011g02150;VIT_00s0207g00250;VIT_00s0323g00040;VIT_13s0019g03350;VIT_04s0043g01010;VIT_15s0048g02980	VIT_16s0039g02540;VIT_18s0072g00970;VIT_14s0066g01410;VIT_15s0048g02500;VIT_05s0020g03440;VIT_13s0064g00170;VIT_12s0028g01140;VIT_00s0207g00260;VIT_06s0004g01100;VIT_02s0025g03970;VIT_07s0031g03050;VIT_18s0164g00030;VIT_05s0020g01840;VIT_17s0000g02910;VIT_07s0104g00510;VIT_01s0011g02150;VIT_16s0050g01260;VIT_11s0052g01710;VIT_11s0149g00360;VIT_03s0038g00740;VIT_05s0020g03490;VIT_04s0008g06690;VIT…
GO:0005739	Cellular Component	mitochondrion	13/139 9.35251798561151%	561/16293 3.44319646473946%	0.00103062	0.00544755	2.71623	VIT_13s0064g01360;VIT_19s0014g04970;VIT_01s0010g00680;VIT_06s0004g04470;VIT_05s0094g01070;VIT_08s0007g05570;VIT_01s0127g00060;VIT_14s0171g00190;VIT_14s0030g02190;VIT_12s0057g00670;VIT_08s0007g08540;VIT_14s0108g00590;VIT_04s0008g01170	VIT_05s0077g02250;VIT_03s0038g02960;VIT_01s0011g05040;VIT_00s1220g00010;VIT_04s0023g02680;VIT_08s0007g02500;VIT_13s0064g01180;VIT_00s0187g00170;VIT_13s0019g05250;VIT_06s0061g01500;VIT_16s0050g02630;VIT_16s0039g02490;VIT_07s0005g03890;VIT_03s0063g02460;VIT_13s0101g00060;VIT_11s0016g02640;VIT_10s0003g00490;VIT_05s0049g01370;VIT_00s0396g00060;VIT_06s0004g04800;VIT_14s0108g00730;VIT_01s0011g01090;VIT…
GO:0019684	Biological Process	photosynthesis, light reaction	4/169 2.36686390532544%	44/18794 0.234117271469618%	0.000647103	0.00639835	10.1097	VIT_08s0007g03250;VIT_04s0044g01310;VIT_13s0019g02050;VIT_08s0007g08540	VIT_17s0000g09910;VIT_08s0056g01050;VIT_14s0108g01640;VIT_08s0007g06200;VIT_00s0211g00100;VIT_08s0007g03250;VIT_00s0759g00010;VIT_06s0004g03540;VIT_00s0211g00070;VIT_06s0004g05180;VIT_04s0044g01310;VIT_10s0116g00060;VIT_11s0016g05570;VIT_09s0002g00790;VIT_07s0005g02410;VIT_13s0019g02050;VIT_14s0030g01900;VIT_18s0001g07960;VIT_11s0016g00600;VIT_06s0004g05230;VIT_04s0008g02640;VIT_08s0007g08540;VIT…
GO:0019288	Biological Process	isopentenyl diphosphate biosynthetic process, methylerythritol 4-phosphate pathway	8/169 4.73372781065089%	212/18794 1.12801958071725%	0.000679471	0.00639835	4.19649	VIT_15s0048g02980;VIT_07s0129g00400;VIT_06s0004g06140;VIT_04s0043g01010;VIT_13s0019g03350;VIT_00s0207g00250;VIT_00s0323g00040;VIT_19s0014g04970	VIT_16s0050g00860;VIT_16s0022g02320;VIT_07s0104g01240;VIT_14s0060g00820;VIT_13s0101g00050;VIT_05s0094g00100;VIT_11s0103g00120;VIT_12s0059g02250;VIT_09s0054g01250;VIT_09s0070g00360;VIT_13s0067g01340;VIT_06s0004g01370;VIT_12s0057g00020;VIT_17s0000g03610;VIT_15s0046g01090;VIT_14s0066g00320;VIT_03s0017g01330;VIT_12s0057g01250;VIT_19s0027g01380;VIT_05s0094g00410;VIT_11s0016g05270;VIT_13s0064g01500;VIT…
GO:0006878	Biological Process	cellular copper ion homeostasis	2/169 1.18343195266272%	5/18794 0.0266042353942748%	0.000789667	0.00686403	44.4828	VIT_02s0025g04830;VIT_13s0074g00770	VIT_19s0014g02740;VIT_07s0129g01040;VIT_08s0105g00550;VIT_02s0025g04830;VIT_13s0074g00770
GO:0045454	Biological Process	cell redox homeostasis	6/169 3.55029585798817%	124/18794 0.659785037778014%	0.000900789	0.00727065	5.38099	VIT_18s0001g13250;VIT_07s0031g00200;VIT_08s0007g03250;VIT_01s0026g01460;VIT_06s0004g03250;VIT_18s0001g00820	VIT_18s0001g13250;VIT_07s0031g00200;VIT_05s0077g01210;VIT_14s0108g00400;VIT_18s0001g05730;VIT_03s0038g02900;VIT_18s0001g13240;VIT_08s0040g00020;VIT_18s0001g14730;VIT_10s0003g00390;VIT_18s0072g00400;VIT_16s0013g01840;VIT_03s0091g00380;VIT_13s0073g00520;VIT_09s0002g06040;VIT_18s0001g06900;VIT_01s0127g00530;VIT_01s0146g00220;VIT_07s0005g04860;VIT_18s0001g05380;VIT_08s0007g03250;VIT_12s0028g03010;VIT…
GO:0009543	Cellular Component	chloroplast thylakoid lumen	2/139 1.43884892086331%	8/16293 0.0491008408518996%	0.00195637	0.00904821	29.304	VIT_10s0116g00560;VIT_00s0207g00250	VIT_00s0480g00070;VIT_00s0480g00090;VIT_00s0207g00260;VIT_10s0116g00560;VIT_01s0026g02680;VIT_00s0207g00250;VIT_00s0480g00060;VIT_00s0480g00100
GO:0004176	Molecular Function	ATP-dependent peptidase activity	3/162 1.85185185185185%	24/18296 0.131176213379974%	0.001203	0.00976734	14.1173	VIT_14s0108g00590;VIT_14s0030g02190;VIT_04s0008g01170	VIT_14s0083g00530;VIT_19s0085g00490;VIT_08s0007g00560;VIT_17s0000g06610;VIT_14s0108g00590;VIT_15s0024g01460;VIT_06s0004g06120;VIT_18s0001g00190;VIT_18s0041g00140;VIT_14s0030g02190;VIT_02s0012g00310;VIT_12s0028g01600;VIT_18s0041g00330;VIT_04s0008g01170;VIT_04s0023g00060;VIT_09s0002g03880;VIT_18s0001g13260;VIT_09s0096g00070;VIT_14s0060g01230;VIT_16s0050g02630;VIT_06s0004g05030;VIT_17s0000g06620;VIT…
GO:0043169	Molecular Function	cation binding	2/162 1.23456790123457%	7/18296 0.0382597289024924%	0.00158925	0.00976734	32.2681	VIT_18s0001g00060;VIT_19s0090g00920	VIT_11s0078g00380;VIT_10s0003g05240;VIT_11s0078g00310;VIT_11s0016g01780;VIT_18s0001g00060;VIT_19s0090g00920;VIT_08s0007g03750
GO:0070006	Molecular Function	metalloaminopeptidase activity	2/162 1.23456790123457%	7/18296 0.0382597289024924%	0.00158925	0.00976734	32.2681	VIT_04s0008g01430;VIT_15s0048g02150	VIT_02s0025g03280;VIT_04s0008g05980;VIT_04s0008g01430;VIT_17s0000g09920;VIT_15s0048g02150;VIT_09s0002g01900;VIT_13s0067g03300
GO:0004478	Molecular Function	methionine adenosyltransferase activity	2/162 1.23456790123457%	8/18296 0.0437254044599913%	0.00210668	0.00976734	28.2346	VIT_05s0020g00670;VIT_07s0005g02230	VIT_06s0061g00500;VIT_14s0060g00480;VIT_05s0020g00670;VIT_08s0007g05000;VIT_07s0005g02230;VIT_15s0046g03700;VIT_03s0017g00080;VIT_08s0040g01090
GO:0004097	Molecular Function	catechol oxidase activity	2/162 1.23456790123457%	8/18296 0.0437254044599913%	0.00210668	0.00976734	28.2346	VIT_10s0116g00560;VIT_00s0480g00030	VIT_10s0116g00560;VIT_00s0480g00090;VIT_03s0038g04730;VIT_00s0480g00070;VIT_00s0480g00030;VIT_00s0480g00100;VIT_03s0038g04720;VIT_00s0480g00060
GO:0052692	Molecular Function	raffinose alpha-galactosidase activity	2/162 1.23456790123457%	8/18296 0.0437254044599913%	0.00210668	0.00976734	28.2346	VIT_13s0067g02640;VIT_08s0007g08310	VIT_13s0067g02640;VIT_10s0071g01120;VIT_00s0375g00030;VIT_10s0071g01110;VIT_01s0137g00630;VIT_08s0007g08310;VIT_10s0071g01130;VIT_10s0071g01100
GO:0061077	Biological Process	chaperone-mediated protein folding	3/169 1.77514792899408%	26/18794 0.138342024050229%	0.00159513	0.0115737	12.8316	VIT_07s0031g01150;VIT_01s0150g00200;VIT_00s0769g00010	VIT_00s0260g00070;VIT_18s0001g08830;VIT_07s0031g01150;VIT_17s0000g02530;VIT_19s0015g01100;VIT_06s0009g01020;VIT_13s0019g01900;VIT_08s0007g01460;VIT_01s0011g01650;VIT_00s0260g00060;VIT_00s0958g00020;VIT_19s0093g00480;VIT_01s0150g00200;VIT_15s0021g01850;VIT_01s0011g00930;VIT_06s0004g02200;VIT_08s0040g00790;VIT_00s0769g00010;VIT_13s0064g00900;VIT_10s0116g00900;VIT_05s0094g00100;VIT_18s0122g00900;VIT…
GO:0006556	Biological Process	S-adenosylmethionine biosynthetic process	2/169 1.18343195266272%	7/18794 0.0372459295519847%	0.00163876	0.0115737	31.7735	VIT_07s0005g02230;VIT_05s0020g00670	VIT_07s0005g02230;VIT_06s0061g00500;VIT_08s0007g05000;VIT_08s0040g01090;VIT_05s0020g00670;VIT_03s0017g00080;VIT_14s0060g00480
GO:0043085	Biological Process	positive regulation of catalytic activity	5/169 2.9585798816568%	97/18794 0.516122166648931%	0.00183433	0.0121929	5.73232	VIT_13s0019g02050;VIT_02s0025g04830;VIT_13s0019g03350;VIT_18s0001g13250;VIT_18s0001g02740	VIT_06s0080g00860;VIT_18s0001g07280;VIT_12s0059g00270;VIT_17s0053g00580;VIT_13s0019g02050;VIT_05s0102g00220;VIT_06s0009g01670;VIT_11s0016g05570;VIT_00s1286g00020;VIT_00s0204g00040;VIT_02s0012g01680;VIT_11s0016g04250;VIT_15s0021g02870;VIT_03s0063g00280;VIT_04s0044g00320;VIT_10s0003g02590;VIT_12s0057g01480;VIT_11s0016g04560;VIT_10s0042g00200;VIT_02s0025g04830;VIT_06s0004g08360;VIT_19s0014g05080;VIT…
GO:0033926	Molecular Function	glycopeptide alpha-N-acetylgalactosaminidase activity	2/162 1.23456790123457%	10/18296 0.0546567555749891%	0.00334655	0.0142228	22.5877	VIT_03s0038g01480;VIT_13s0074g00720	VIT_15s0046g00210;VIT_18s0001g14290;VIT_03s0038g01480;VIT_14s0060g00860;VIT_13s0074g00720;VIT_06s0009g01820;VIT_05s0077g00510;VIT_06s0061g01520;VIT_18s0072g01040;VIT_06s0009g01830
GO:0015035	Molecular Function	protein disulfide oxidoreductase activity	4/162 2.46913580246914%	75/18296 0.409925666812418%	0.00442001	0.01734	6.02337	VIT_18s0001g00820;VIT_18s0001g13250;VIT_01s0026g01460;VIT_08s0007g03250	VIT_01s0011g01380;VIT_18s0001g15310;VIT_17s0000g08670;VIT_10s0003g03940;VIT_19s0014g02890;VIT_11s0016g02310;VIT_05s0020g01760;VIT_07s0104g01420;VIT_14s0030g01910;VIT_03s0063g00280;VIT_10s0042g00200;VIT_18s0001g10510;VIT_02s0025g01710;VIT_00s0207g00270;VIT_12s0028g03850;VIT_13s0084g00790;VIT_10s0042g00430;VIT_17s0000g02320;VIT_14s0083g01010;VIT_13s0019g00340;VIT_04s0023g02700;VIT_02s0025g02700;VIT…
GO:0046148	Biological Process	pigment biosynthetic process	2/169 1.18343195266272%	9/18794 0.0478876237096946%	0.00277624	0.0174286	24.7127	VIT_00s0480g00030;VIT_10s0116g00560	VIT_00s0480g00060;VIT_00s0480g00030;VIT_02s0025g00380;VIT_00s0480g00040;VIT_00s0480g00100;VIT_00s0480g00070;VIT_10s0116g00560;VIT_00s0480g00090;VIT_19s0014g03200
GO:0000023	Biological Process	maltose metabolic process	5/169 2.9585798816568%	108/18794 0.574651484516335%	0.00293208	0.0174382	5.14848	VIT_18s0001g02740;VIT_07s0005g01530;VIT_14s0068g00280;VIT_13s0019g03350;VIT_00s0323g00040	VIT_00s0250g00020;VIT_14s0066g01900;VIT_13s0067g01340;VIT_17s0000g02160;VIT_19s0085g01190;VIT_01s0010g01170;VIT_12s0055g01130;VIT_07s0104g00370;VIT_16s0098g01280;VIT_08s0056g01640;VIT_12s0035g01750;VIT_16s0022g02320;VIT_13s0106g00500;VIT_15s0046g02620;VIT_12s0057g01250;VIT_01s0011g03450;VIT_12s0028g02170;VIT_16s0098g01780;VIT_16s0098g01180;VIT_03s0063g02040;VIT_11s0078g00380;VIT_04s0008g06690;VIT…
GO:0016671	Molecular Function	oxidoreductase activity, acting on a sulfur group of donors, disulfide as acceptor	3/162 1.85185185185185%	40/18296 0.218627022299956%	0.00529529	0.01929	8.47037	VIT_18s0001g13250;VIT_01s0026g01460;VIT_18s0001g00820	VIT_18s0001g13250;VIT_11s0016g02310;VIT_19s0014g02890;VIT_10s0003g03950;VIT_18s0001g13240;VIT_08s0040g00020;VIT_03s0038g02900;VIT_18s0072g00400;VIT_01s0011g01380;VIT_18s0001g15310;VIT_12s0028g03850;VIT_18s0001g10510;VIT_00s0207g00270;VIT_13s0084g00790;VIT_10s0042g00430;VIT_03s0063g00280;VIT_10s0042g00200;VIT_00s0238g00110;VIT_01s0026g01460;VIT_17s0000g06370;VIT_14s0030g01910;VIT_01s0011g01370;VIT…
GO:0006662	Biological Process	glycerol ether metabolic process	3/169 1.77514792899408%	34/18794 0.180908800681068%	0.00348313	0.0196797	9.81239	VIT_18s0001g00820;VIT_01s0026g01460;VIT_18s0001g13250	VIT_00s0532g00030;VIT_04s0023g00740;VIT_19s0014g05090;VIT_08s0007g06700;VIT_08s0007g04990;VIT_10s0042g00420;VIT_09s0002g02380;VIT_00s0207g00260;VIT_01s0011g01370;VIT_18s0001g11190;VIT_08s0007g07620;VIT_14s0066g02560;VIT_13s0019g04650;VIT_04s0023g02700;VIT_18s0001g00820;VIT_12s0028g03850;VIT_18s0001g10510;VIT_00s0207g00270;VIT_10s0042g00430;VIT_13s0084g00790;VIT_03s0063g00280;VIT_10s0042g00200;VIT…
GO:0045037	Biological Process	protein import into chloroplast stroma	2/169 1.18343195266272%	11/18794 0.0585293178674045%	0.00419164	0.0217857	20.2195	VIT_06s0004g04700;VIT_01s0010g00680	VIT_08s0058g00370;VIT_18s0041g01360;VIT_06s0061g01260;VIT_06s0004g05150;VIT_03s0180g00160;VIT_18s0001g13050;VIT_12s0057g00020;VIT_06s0004g04700;VIT_19s0027g01090;VIT_06s0004g07730;VIT_01s0010g00680
GO:0035304	Biological Process	regulation of protein dephosphorylation	4/169 2.36686390532544%	73/18794 0.388421836756412%	0.00424146	0.0217857	6.09354	VIT_01s0011g02860;VIT_13s0019g03350;VIT_08s0007g03250;VIT_01s0011g02150	VIT_03s0017g01730;VIT_01s0011g05880;VIT_05s0049g01500;VIT_01s0011g02860;VIT_00s0323g00080;VIT_04s0008g05590;VIT_12s0028g01250;VIT_18s0001g00660;VIT_08s0056g00010;VIT_05s0020g02860;VIT_12s0055g01110;VIT_18s0001g14090;VIT_06s0080g00920;VIT_05s0029g00050;VIT_12s0028g02520;VIT_13s0084g00110;VIT_16s0013g00240;VIT_07s0104g00480;VIT_04s0023g01430;VIT_11s0016g00130;VIT_08s0007g03840;VIT_00s0313g00070;VIT…
GO:0034599	Biological Process	cellular response to oxidative stress	3/169 1.77514792899408%	40/18794 0.212833883154198%	0.0055291	0.0271647	8.34053	VIT_18s0001g00820;VIT_01s0026g01460;VIT_18s0001g13250	VIT_17s0000g02210;VIT_00s0532g00030;VIT_04s0023g00740;VIT_08s0007g04990;VIT_08s0007g06700;VIT_19s0014g05090;VIT_10s0042g00420;VIT_00s0207g00260;VIT_09s0002g02380;VIT_05s0020g02340;VIT_01s0011g01370;VIT_18s0001g11190;VIT_14s0066g02560;VIT_08s0007g07620;VIT_13s0019g04650;VIT_04s0023g02700;VIT_18s0001g00820;VIT_18s0001g10510;VIT_00s0207g00270;VIT_12s0028g03850;VIT_10s0042g00430;VIT_13s0084g00790;VIT…
GO:0007000	Biological Process	nucleolus organization	2/169 1.18343195266272%	13/18794 0.0691710120251144%	0.00587475	0.0276603	17.1088	VIT_01s0026g01460;VIT_06s0004g03250	VIT_19s0014g03800;VIT_01s0026g01460;VIT_05s0020g02970;VIT_06s0004g03250;VIT_05s0102g00370;VIT_09s0054g00820;VIT_10s0597g00030;VIT_16s0039g02400;VIT_07s0104g00520;VIT_14s0066g02560;VIT_03s0038g00300;VIT_19s0014g02500;VIT_14s0128g00330
GO:0000103	Biological Process	sulfate assimilation	3/169 1.77514792899408%	42/18794 0.223475577311908%	0.00634098	0.0286612	7.94336	VIT_18s0001g13250;VIT_01s0026g01460;VIT_18s0001g00820	VIT_19s0014g02890;VIT_11s0016g02310;VIT_08s0007g07370;VIT_18s0001g14010;VIT_18s0001g13250;VIT_03s0038g02900;VIT_08s0040g00020;VIT_18s0001g13240;VIT_07s0129g00060;VIT_05s0020g04210;VIT_18s0072g00400;VIT_18s0001g15310;VIT_01s0011g01380;VIT_10s0042g00430;VIT_13s0084g00790;VIT_00s0207g00270;VIT_18s0001g10510;VIT_12s0028g03850;VIT_10s0042g00200;VIT_03s0063g00280;VIT_17s0000g06370;VIT_14s0030g01910;VIT…
GO:0006508	Biological Process	proteolysis	10/169 5.91715976331361%	453/18794 2.41034372672129%	0.00800558	0.0323681	2.4549	VIT_14s0108g00590;VIT_04s0008g07110;VIT_03s0088g00320;VIT_04s0008g01170;VIT_07s0005g01530;VIT_01s0127g00380;VIT_14s0030g02190;VIT_11s0206g00110;VIT_04s0008g01430;VIT_10s0003g02730	VIT_09s0018g01240;VIT_04s0008g07150;VIT_08s0007g07840;VIT_18s0001g10350;VIT_14s0006g01570;VIT_01s0011g02930;VIT_14s0068g02070;VIT_15s0024g00820;VIT_02s0025g00670;VIT_00s0229g00090;VIT_02s0025g05140;VIT_16s0050g00580;VIT_02s0012g01330;VIT_04s0023g03020;VIT_11s0016g03010;VIT_15s0024g01460;VIT_03s0063g00260;VIT_19s0085g00410;VIT_18s0001g04790;VIT_08s0040g01090;VIT_14s0083g00530;VIT_14s0060g00630;VIT…
GO:0009902	Biological Process	chloroplast relocation	4/169 2.36686390532544%	88/18794 0.468234542939236%	0.00819301	0.0323681	5.05487	VIT_01s0011g02150;VIT_06s0004g06170;VIT_00s0323g00040;VIT_01s0011g02860	VIT_06s0004g05230;VIT_08s0040g01560;VIT_12s0057g01250;VIT_01s0011g02150;VIT_02s0025g03410;VIT_11s0016g03820;VIT_06s0004g06170;VIT_18s0157g00180;VIT_04s0008g06690;VIT_17s0000g03610;VIT_08s0007g01570;VIT_12s0057g00020;VIT_15s0046g01090;VIT_02s0109g00080;VIT_09s0070g00360;VIT_00s1231g00010;VIT_17s0000g02160;VIT_01s0137g00220;VIT_16s0022g01420;VIT_14s0060g00820;VIT_16s0039g02140;VIT_13s0101g00050;VIT…
GO:0010218	Biological Process	response to far red light	3/169 1.77514792899408%	47/18794 0.250079812706183%	0.0086685	0.0323681	7.09833	VIT_13s0019g02050;VIT_06s0004g06170;VIT_01s0011g02150	VIT_13s0019g03380;VIT_15s0046g01090;VIT_16s0039g02530;VIT_13s0019g02050;VIT_07s0005g02410;VIT_08s0007g01570;VIT_06s0004g06170;VIT_12s0059g00270;VIT_07s0104g00510;VIT_01s0011g02150;VIT_06s0009g02320;VIT_03s0017g01780;VIT_06s0004g05230;VIT_06s0004g03700;VIT_14s0108g00430;VIT_17s0000g04490;VIT_03s0180g00110;VIT_08s0007g00780;VIT_16s0039g02140;VIT_14s0060g00820;VIT_12s0057g01480;VIT_03s0038g03250;VIT…
GO:0010114	Biological Process	response to red light	3/169 1.77514792899408%	47/18794 0.250079812706183%	0.0086685	0.0323681	7.09833	VIT_01s0011g02150;VIT_06s0004g06170;VIT_13s0019g02050	VIT_05s0020g02480;VIT_18s0001g06370;VIT_18s0122g00960;VIT_07s0031g03050;VIT_14s0068g01350;VIT_08s0007g01590;VIT_18s0122g00680;VIT_14s0128g00050;VIT_19s0027g00200;VIT_06s0004g02900;VIT_08s0007g00840;VIT_01s0011g03160;VIT_03s0038g04210;VIT_16s0039g02540;VIT_02s0025g00880;VIT_05s0049g01760;VIT_03s0038g03560;VIT_18s0072g00120;VIT_16s0115g00020;VIT_11s0052g00720;VIT_01s0011g03140;VIT_05s0020g02880;VIT…
GO:0009414	Biological Process	response to water deprivation	4/169 2.36686390532544%	90/18794 0.478876237096946%	0.00885476	0.0323681	4.94254	VIT_05s0020g03140;VIT_14s0108g01560;VIT_18s0001g00820;VIT_01s0010g00680	VIT_07s0104g00350;VIT_18s0089g01390;VIT_14s0066g01880;VIT_03s0063g02290;VIT_10s0003g01790;VIT_03s0063g00080;VIT_07s0197g00080;VIT_19s0090g01120;VIT_13s0019g03990;VIT_07s0104g01790;VIT_18s0001g01260;VIT_07s0005g01950;VIT_13s0074g00790;VIT_02s0012g00550;VIT_04s0008g04990;VIT_18s0001g00430;VIT_11s0149g00190;VIT_09s0002g07920;VIT_02s0025g01630;VIT_02s0025g03810;VIT_06s0080g00090;VIT_05s0020g03140;VIT…
GO:0006006	Biological Process	glucose metabolic process	2/169 1.18343195266272%	16/18794 0.0851335532616793%	0.00887974	0.0323681	13.9009	VIT_01s0011g05370;VIT_01s0010g02460	VIT_18s0122g00960;VIT_14s0060g00640;VIT_19s0085g00600;VIT_01s0011g05370;VIT_14s0171g00440;VIT_17s0000g10430;VIT_12s0057g01030;VIT_14s0006g01370;VIT_14s0171g00490;VIT_10s0003g05000;VIT_12s0057g00940;VIT_19s0090g01000;VIT_14s0068g00680;VIT_01s0010g02460;VIT_01s0146g00060;VIT_07s0031g01540
GO:0051301	Biological Process	cell division	4/169 2.36686390532544%	91/18794 0.484197084175801%	0.00919834	0.0324816	4.88822	VIT_08s0007g03390;VIT_14s0108g00590;VIT_04s0008g01170;VIT_17s0000g08890	VIT_16s0050g02630;VIT_16s0039g01690;VIT_18s0072g00140;VIT_10s0116g00330;VIT_08s0007g07850;VIT_14s0036g00500;VIT_09s0002g03880;VIT_13s0064g00730;VIT_06s0061g00340;VIT_05s0049g01370;VIT_12s0028g01600;VIT_18s0001g00190;VIT_03s0063g00560;VIT_04s0023g01000;VIT_16s0039g02620;VIT_08s0058g01300;VIT_15s0107g00320;VIT_13s0019g04380;VIT_07s0005g01410;VIT_11s0016g04420;VIT_04s0008g03250;VIT_12s0134g00410;VIT…
GO:0055114	Biological Process	oxidation-reduction process	31/169 18.3431952662722%	2262/18794 12.0357560923699%	0.0107946	0.0369634	1.52406	VIT_08s0007g03250;VIT_04s0043g01010;VIT_01s0011g06470;VIT_05s0020g03330;VIT_18s0001g13250;VIT_16s0098g00290;VIT_05s0020g00600;VIT_07s0031g01150;VIT_01s0011g04500;VIT_01s0244g00030;VIT_11s0016g03720;VIT_01s0010g02460;VIT_00s2086g00010;VIT_05s0020g03140;VIT_11s0037g00510;VIT_10s0116g00560;VIT_12s0057g00250;VIT_03s0038g02680;VIT_06s0004g01240;VIT_14s0171g00190;VIT_02s0025g04830;VIT_02s0154g00080;VIT…	VIT_11s0016g02800;VIT_06s0080g00810;VIT_12s0028g02340;VIT_19s0014g02360;VIT_07s0005g04670;VIT_04s0044g00020;VIT_07s0129g00770;VIT_05s0049g00430;VIT_04s0023g03370;VIT_17s0000g06790;VIT_05s0020g02110;VIT_05s0062g00990;VIT_06s0004g00280;VIT_12s0055g01020;VIT_18s0089g00700;VIT_19s0090g00180;VIT_18s0072g01180;VIT_00s0371g00010;VIT_19s0085g00860;VIT_04s0044g01750;VIT_03s0038g03180;VIT_10s0003g03850;VIT…
VIT_05s0049g00370;VIT_16s0039g00880;VIT_19s0014g05320;VIT_14s0060g01330;VIT_04s0023g02080;VIT_03s0088g01180;VIT_14s0036g00580;VIT_05s0049g00300;VIT_00s1312g00010;VIT_09s0018g01870;VIT_03s0063g01690;VIT_18s0041g02270;VIT_14s0066g01680;VIT_04s0023g01320;VIT_18s0001g00280;VIT_03s0063g01160;VIT_10s0003g05340;VIT_18s0001g12200;VIT_03s0038g04730;VIT_13s0067g02120;VIT_02s0109g00300;VIT_05s0049g00310;VIT…
GO:0006950	Biological Process	response to stress	4/169 2.36686390532544%	98/18794 0.521443013727785%	0.011848	0.0393771	4.53907	VIT_18s0072g00380;VIT_16s0050g01150;VIT_02s0025g00280;VIT_12s0057g00670	VIT_12s0134g00430;VIT_14s0083g01230;VIT_16s0050g00690;VIT_12s0134g00570;VIT_00s0203g00200;VIT_12s0028g02000;VIT_08s0007g00020;VIT_18s0001g01680;VIT_08s0007g05880;VIT_11s0065g00390;VIT_01s0011g00280;VIT_01s0244g00090;VIT_07s0005g00290;VIT_15s0048g01410;VIT_18s0072g00380;VIT_14s0128g00260;VIT_11s0037g00440;VIT_19s0177g00140;VIT_19s0027g00840;VIT_03s0038g02400;VIT_11s0052g01810;VIT_01s0011g00080;VIT…
GO:0010304	Biological Process	PSII associated light-harvesting complex II catabolic process	2/169 1.18343195266272%	20/18794 0.106416941577099%	0.013733	0.0443378	11.1207	VIT_01s0011g02150;VIT_14s0108g00590	VIT_11s0016g03890;VIT_01s0010g00590;VIT_13s0064g00840;VIT_03s0088g01190;VIT_01s0011g02150;VIT_19s0085g00490;VIT_14s0108g00590;VIT_18s0072g00970;VIT_13s0064g00810;VIT_18s0001g00190;VIT_00s0373g00040;VIT_04s0023g00060;VIT_18s0122g00960;VIT_09s0002g03880;VIT_09s0096g00070;VIT_12s0028g01600;VIT_06s0004g01100;VIT_06s0004g02900;VIT_16s0050g02630;VIT_07s0031g00680
GO:0015995	Biological Process	chlorophyll biosynthetic process	4/169 2.36686390532544%	104/18794 0.553368096200915%	0.0144732	0.0446888	4.2772	VIT_01s0011g02150;VIT_08s0007g08540;VIT_04s0043g01010;VIT_15s0048g02980	VIT_03s0088g01190;VIT_14s0030g01090;VIT_18s0001g12850;VIT_15s0024g00390;VIT_14s0066g01410;VIT_04s0079g00680;VIT_14s0030g00920;VIT_09s0054g01200;VIT_09s0018g00630;VIT_13s0064g00810;VIT_02s0012g01420;VIT_08s0105g00260;VIT_04s0023g00080;VIT_18s0001g06370;VIT_18s0122g00960;VIT_06s0004g01100;VIT_02s0025g03970;VIT_01s0127g00740;VIT_07s0031g03050;VIT_18s0164g00030;VIT_00s1596g00010;VIT_08s0007g01590;VIT…
GO:0009637	Biological Process	response to blue light	3/169 1.77514792899408%	57/18794 0.303288283494732%	0.0146562	0.0446888	5.85301	VIT_13s0019g02050;VIT_06s0004g06170;VIT_01s0011g02150	VIT_16s0039g02530;VIT_10s0003g04320;VIT_08s0007g01570;VIT_13s0019g02050;VIT_07s0005g02410;VIT_01s0011g05810;VIT_15s0046g01090;VIT_06s0004g05230;VIT_12s0059g00270;VIT_06s0004g06170;VIT_12s0057g01030;VIT_06s0009g02320;VIT_15s0048g00470;VIT_07s0104g00510;VIT_01s0011g02150;VIT_12s0035g01750;VIT_03s0180g00110;VIT_14s0060g00820;VIT_16s0039g02140;VIT_08s0007g00780;VIT_14s0108g00430;VIT_17s0000g04490;VIT…
GO:0000280	Biological Process	nuclear division	2/169 1.18343195266272%	21/18794 0.111737788655954%	0.0150898	0.0446888	10.5912	VIT_01s0026g01460;VIT_06s0004g03250	VIT_13s0064g01440;VIT_01s0026g01460;VIT_19s0014g03800;VIT_07s0104g01740;VIT_05s0102g00370;VIT_06s0004g03250;VIT_16s0039g02400;VIT_03s0038g00300;VIT_10s0597g00030;VIT_09s0054g00820;VIT_05s0020g02970;VIT_18s0001g08700;VIT_16s0098g01510;VIT_09s0002g05090;VIT_00s0194g00280;VIT_07s0104g00520;VIT_14s0066g02560;VIT_07s0129g01100;VIT_03s0180g00040;VIT_14s0128g00330;VIT_19s0014g02500
GO:0009644	Biological Process	response to high light intensity	4/169 2.36686390532544%	106/18794 0.564009790358625%	0.0154236	0.0446888	4.19649	VIT_13s0019g00860;VIT_11s0037g00510;VIT_13s0019g02050;VIT_00s1274g00010	VIT_10s0003g04370;VIT_06s0004g04930;VIT_18s0089g01270;VIT_08s0007g00840;VIT_09s0096g00090;VIT_03s0038g04210;VIT_07s0104g00060;VIT_08s0007g04890;VIT_03s0038g02560;VIT_14s0006g01740;VIT_06s0004g02890;VIT_07s0130g00310;VIT_04s0043g00710;VIT_12s0034g00940;VIT_05s0020g02480;VIT_00s0707g00010;VIT_07s0005g03110;VIT_00s0960g00040;VIT_02s0025g04170;VIT_08s0007g06710;VIT_18s0122g00960;VIT_03s0088g01200;VIT…
GO:0009654	Cellular Component	photosystem II oxygen evolving complex	2/139 1.43884892086331%	21/16293 0.128889707236236%	0.0136466	0.0561026	11.1634	VIT_07s0005g04400;VIT_18s0001g11710	VIT_00s0207g00210;VIT_19s0014g05080;VIT_18s0122g00680;VIT_19s0027g00200;VIT_13s0019g00260;VIT_12s0028g01080;VIT_08s0040g00850;VIT_04s0008g04310;VIT_14s0128g00030;VIT_18s0001g15360;VIT_07s0031g02410;VIT_14s0060g02430;VIT_01s0026g02680;VIT_07s0005g04400;VIT_12s0142g00310;VIT_18s0001g11710;VIT_08s0040g00860;VIT_13s0019g00320;VIT_00s0904g00010;VIT_13s0064g01080;VIT_14s0060g00850
GO:0009607	Biological Process	response to biotic stimulus	3/169 1.77514792899408%	64/18794 0.340534213046717%	0.0199429	0.0563387	5.21283	VIT_06s0004g03100;VIT_05s0077g01570;VIT_01s0011g05190	VIT_05s0077g01520;VIT_05s0077g01660;VIT_08s0007g05140;VIT_00s0227g00140;VIT_05s0077g01600;VIT_12s0028g02970;VIT_07s0031g02240;VIT_07s0005g00930;VIT_16s0039g01790;VIT_06s0004g06430;VIT_04s0023g03610;VIT_01s0011g05140;VIT_01s0011g05180;VIT_05s0077g01670;VIT_01s0011g05170;VIT_01s0011g05070;VIT_12s0035g00260;VIT_02s0025g04330;VIT_05s0094g01570;VIT_05s0077g01560;VIT_03s0038g03400;VIT_13s0019g00970;VIT…
GO:0006730	Biological Process	one-carbon metabolic process	2/169 1.18343195266272%	25/18794 0.133021176971374%	0.0210578	0.0566556	8.89657	VIT_05s0020g00670;VIT_07s0005g02230	VIT_06s0061g00500;VIT_08s0007g05910;VIT_18s0075g01010;VIT_05s0020g00670;VIT_07s0005g00070;VIT_00s0252g00110;VIT_08s0007g05000;VIT_06s0004g02590;VIT_14s0108g01110;VIT_13s0019g02390;VIT_18s0001g12940;VIT_05s0020g00860;VIT_08s0007g04800;VIT_03s0038g04500;VIT_14s0060g00480;VIT_08s0056g00070;VIT_00s0252g00120;VIT_07s0005g02230;VIT_05s0029g00330;VIT_03s0017g00080;VIT_08s0007g03240;VIT_18s0001g01990;VIT…
GO:0044272	Biological Process	sulfur compound biosynthetic process	2/169 1.18343195266272%	25/18794 0.133021176971374%	0.0210578	0.0566556	8.89657	VIT_04s0043g01010;VIT_16s0039g01380	VIT_13s0064g01480;VIT_14s0030g01090;VIT_03s0088g01190;VIT_11s0016g00600;VIT_03s0038g00410;VIT_14s0030g00920;VIT_04s0043g01010;VIT_13s0064g01490;VIT_03s0038g00430;VIT_09s0002g00790;VIT_18s0001g08170;VIT_12s0035g01950;VIT_11s0016g00130;VIT_04s0008g00880;VIT_00s0373g00040;VIT_11s0052g00610;VIT_16s0039g01380;VIT_14s0030g01030;VIT_01s0127g00740;VIT_12s0028g02000;VIT_03s0088g00570;VIT_16s0100g00580;VIT…
GO:0010363	Biological Process	regulation of plant-type hypersensitive response	4/169 2.36686390532544%	122/18794 0.649143343620304%	0.024446	0.0642419	3.64613	VIT_13s0019g02050;VIT_13s0074g00770;VIT_13s0019g03350;VIT_17s0000g09470	VIT_07s0129g00520;VIT_19s0014g02740;VIT_07s0031g00680;VIT_11s0016g00030;VIT_18s0001g09390;VIT_18s0089g01080;VIT_10s0116g00910;VIT_10s0003g00150;VIT_14s0030g01360;VIT_07s0031g02910;VIT_10s0003g03910;VIT_11s0016g01860;VIT_14s0083g00870;VIT_13s0019g02050;VIT_13s0074g00010;VIT_10s0003g02030;VIT_19s0027g01090;VIT_16s0098g00870;VIT_13s0074g00770;VIT_03s0038g00430;VIT_15s0046g03730;VIT_09s0002g06950;VIT…
GO:0006612	Biological Process	protein targeting to membrane	4/169 2.36686390532544%	123/18794 0.654464190699159%	0.0250961	0.0644515	3.61649	VIT_17s0000g09470;VIT_13s0074g00770;VIT_13s0019g02050;VIT_13s0019g03350	VIT_18s0001g08230;VIT_01s0011g05870;VIT_15s0046g01090;VIT_08s0007g00430;VIT_01s0182g00020;VIT_01s0150g00410;VIT_01s0010g03080;VIT_13s0047g00210;VIT_12s0134g00510;VIT_03s0063g01780;VIT_00s0189g00030;VIT_02s0025g01720;VIT_04s0023g03510;VIT_14s0060g00820;VIT_16s0039g02140;VIT_06s0009g01130;VIT_13s0019g01490;VIT_06s0009g00280;VIT_12s0059g01130;VIT_06s0004g05180;VIT_06s0080g00420;VIT_06s0004g03540;VIT…
GO:0004222	Molecular Function	metalloendopeptidase activity	3/162 1.85185185185185%	64/18296 0.34980323567993%	0.0191465	0.0650981	5.29398	VIT_14s0030g02190;VIT_14s0108g00590;VIT_04s0008g01170	VIT_14s0066g01980;VIT_14s0219g00250;VIT_11s0052g01450;VIT_16s0022g02120;VIT_14s0066g01960;VIT_14s0030g02190;VIT_14s0108g01650;VIT_18s0001g00190;VIT_06s0061g01070;VIT_09s0002g03880;VIT_12s0028g01600;VIT_11s0016g02640;VIT_01s0026g00900;VIT_15s0048g00390;VIT_14s0066g01970;VIT_16s0050g02630;VIT_18s0166g00170;VIT_15s0024g01460;VIT_14s0066g01990;VIT_15s0021g02280;VIT_16s0022g01260;VIT_19s0085g00490;VIT…
GO:0016485	Biological Process	protein processing	2/169 1.18343195266272%	28/18794 0.148983718207939%	0.0260721	0.0654699	7.94336	VIT_15s0048g02150;VIT_14s0108g01500	VIT_15s0048g02150;VIT_06s0004g04890;VIT_11s0016g02640;VIT_02s0012g00310;VIT_14s0006g03260;VIT_02s0025g04130;VIT_10s0003g00070;VIT_00s0215g00030;VIT_03s0063g00680;VIT_08s0007g00470;VIT_14s0006g00380;VIT_04s0008g03830;VIT_06s0080g00880;VIT_08s0007g08480;VIT_18s0122g00160;VIT_12s0034g01410;VIT_18s0157g00050;VIT_14s0108g01500;VIT_08s0007g08490;VIT_04s0008g05870;VIT_09s0002g06570;VIT_16s0100g00640;VIT…
GO:0005737	Cellular Component	cytoplasm	16/139 11.5107913669065%	1054/16293 6.46903578223777%	0.0177312	0.0656055	1.77937	VIT_04s0008g01430;VIT_15s0048g02150;VIT_01s0011g01690;VIT_07s0031g03210;VIT_13s0019g02850;VIT_11s0016g03720;VIT_18s0001g08250;VIT_14s0108g00140;VIT_03s0063g02110;VIT_19s0015g02880;VIT_17s0000g09470;VIT_06s0004g01240;VIT_05s0077g01570;VIT_14s0108g01560;VIT_05s0020g03140;VIT_00s0373g00010	VIT_07s0031g01610;VIT_01s0010g02900;VIT_12s0035g01230;VIT_11s0037g01430;VIT_16s0039g01770;VIT_19s0015g02070;VIT_03s0063g00070;VIT_02s0025g03620;VIT_07s0031g01180;VIT_00s0481g00030;VIT_16s0013g01970;VIT_01s0127g00470;VIT_14s0060g01000;VIT_14s0108g00440;VIT_18s0001g03620;VIT_12s0057g00370;VIT_19s0014g03180;VIT_08s0040g00220;VIT_05s0077g01820;VIT_18s0001g04510;VIT_19s0085g01140;VIT_16s0100g00780;VIT…
GO:0045036	Biological Process	protein targeting to chloroplast	2/169 1.18343195266272%	29/18794 0.154304565286794%	0.0278406	0.0683909	7.66946	VIT_00s0194g00270;VIT_02s0012g01090	VIT_13s0064g01430;VIT_15s0024g00390;VIT_17s0000g07500;VIT_19s0015g00650;VIT_18s0041g02220;VIT_00s0838g00020;VIT_13s0064g00170;VIT_00s0194g00270;VIT_17s0000g09620;VIT_11s0118g00260;VIT_07s0005g02410;VIT_13s0019g01070;VIT_01s0011g00240;VIT_10s0003g00010;VIT_05s0020g01290;VIT_02s0012g01090;VIT_19s0014g00400;VIT_04s0008g04310;VIT_13s0084g00790;VIT_04s0008g07020;VIT_19s0027g00700;VIT_00s0194g00310;VIT…
GO:0000096	Biological Process	sulfur amino acid metabolic process	2/169 1.18343195266272%	31/18794 0.164946259444504%	0.0315171	0.0755364	7.17465	VIT_16s0039g01380;VIT_04s0043g01010	VIT_16s0039g01380;VIT_11s0052g00610;VIT_09s0070g00360;VIT_14s0030g01030;VIT_01s0127g00740;VIT_08s0056g00010;VIT_00s1231g00010;VIT_16s0100g00580;VIT_03s0088g00570;VIT_03s0038g02230;VIT_06s0080g00030;VIT_13s0064g01500;VIT_07s0005g02010;VIT_18s0001g11630;VIT_06s0004g02900;VIT_14s0030g01090;VIT_03s0088g01190;VIT_13s0064g01480;VIT_03s0038g00410;VIT_11s0016g00600;VIT_01s0011g03380;VIT_13s0064g01490;VIT…
GO:0048767	Biological Process	root hair elongation	3/169 1.77514792899408%	78/18794 0.415026072150686%	0.033268	0.0755364	4.2772	VIT_04s0023g00760;VIT_02s0154g00080;VIT_13s0067g02640	VIT_19s0014g03900;VIT_12s0057g01020;VIT_03s0038g00160;VIT_04s0023g00760;VIT_10s0003g04320;VIT_10s0003g00330;VIT_11s0016g04750;VIT_03s0017g00650;VIT_00s0516g00030;VIT_05s0094g01570;VIT_10s0116g01610;VIT_17s0000g02670;VIT_01s0010g01200;VIT_17s0000g02450;VIT_14s0108g00430;VIT_16s0050g02570;VIT_02s0025g03810;VIT_13s0067g00660;VIT_13s0067g00940;VIT_10s0116g01600;VIT_02s0154g00080;VIT_18s0001g00550;VIT…
GO:0009595	Biological Process	detection of biotic stimulus	2/169 1.18343195266272%	32/18794 0.170267106523359%	0.0334232	0.0755364	6.95044	VIT_13s0019g03350;VIT_13s0019g02050	VIT_19s0014g03850;VIT_06s0004g06220;VIT_18s0164g00030;VIT_18s0001g14450;VIT_17s0000g06710;VIT_06s0004g02900;VIT_18s0001g11630;VIT_04s0008g05590;VIT_16s0098g00860;VIT_08s0007g00840;VIT_03s0038g00410;VIT_04s0008g05760;VIT_14s0066g01410;VIT_13s0019g03350;VIT_03s0017g00940;VIT_06s0004g05180;VIT_10s0003g00150;VIT_02s0109g00080;VIT_06s0004g03540;VIT_04s0023g03510;VIT_14s0060g00820;VIT_16s0039g02140;VIT…
GO:0009657	Biological Process	plastid organization	2/169 1.18343195266272%	32/18794 0.170267106523359%	0.0334232	0.0755364	6.95044	VIT_13s0019g03350;VIT_16s0039g01380	VIT_18s0001g11370;VIT_12s0134g00510;VIT_06s0009g01670;VIT_16s0039g02530;VIT_07s0005g05400;VIT_12s0059g02250;VIT_03s0180g00110;VIT_00s0399g00060;VIT_09s0002g04360;VIT_04s0023g03510;VIT_13s0019g00260;VIT_17s0000g04490;VIT_13s0019g03350;VIT_16s0039g02540;VIT_18s0001g07500;VIT_03s0017g00940;VIT_12s0059g01810;VIT_11s0016g05590;VIT_18s0089g01420;VIT_13s0084g00160;VIT_01s0137g00210;VIT_18s0001g14090;VIT…
GO:0005789	Cellular Component	endoplasmic reticulum membrane	4/139 2.87769784172662%	128/16293 0.785613453630393%	0.0240214	0.0778239	3.66299	VIT_07s0031g01150;VIT_09s0002g02200;VIT_00s0769g00010;VIT_01s0150g00200	VIT_18s0089g01110;VIT_09s0018g00270;VIT_01s0011g01270;VIT_10s0003g01700;VIT_05s0102g01170;VIT_15s0048g00600;VIT_16s0022g01760;VIT_00s0287g00080;VIT_19s0015g01100;VIT_08s0007g05920;VIT_00s0260g00070;VIT_19s0093g00480;VIT_00s0125g00430;VIT_08s0007g01720;VIT_15s0021g00910;VIT_16s0013g02000;VIT_12s0057g01220;VIT_18s0001g08830;VIT_12s0028g01090;VIT_18s0122g00900;VIT_19s0093g00580;VIT_09s0018g01760;VIT…
GO:0000145	Cellular Component	exocyst	2/139 1.43884892086331%	29/16293 0.177990548088136%	0.0252402	0.0778239	8.08385	VIT_09s0002g00910;VIT_01s0011g01710	VIT_18s0072g00720;VIT_06s0004g04010;VIT_12s0034g02260;VIT_01s0026g01230;VIT_01s0146g00160;VIT_14s0068g00250;VIT_13s0019g04810;VIT_07s0005g00680;VIT_00s0317g00140;VIT_18s0001g09020;VIT_09s0002g00910;VIT_08s0007g02340;VIT_17s0000g07350;VIT_15s0046g02200;VIT_12s0034g02360;VIT_08s0040g00840;VIT_13s0073g00170;VIT_06s0004g07440;VIT_09s0018g02010;VIT_13s0019g04770;VIT_08s0040g02730;VIT_01s0011g01710;VIT…
GO:0010103	Biological Process	stomatal complex morphogenesis	3/169 1.77514792899408%	81/18794 0.430988613387251%	0.0365976	0.0810889	4.11878	VIT_13s0019g03350;VIT_18s0001g02740;VIT_02s0012g01090	VIT_01s0011g01080;VIT_03s0038g01320;VIT_07s0005g04410;VIT_14s0036g00690;VIT_19s0027g00700;VIT_19s0014g03330;VIT_09s0002g01320;VIT_18s0001g08240;VIT_03s0063g02020;VIT_07s0005g01790;VIT_16s0100g00710;VIT_03s0132g00060;VIT_16s0050g00800;VIT_07s0104g01320;VIT_01s0011g06410;VIT_09s0018g00860;VIT_04s0008g00880;VIT_00s0373g00040;VIT_17s0000g08680;VIT_13s0067g00390;VIT_13s0019g03350;VIT_07s0031g02550;VIT…
GO:0000166	Molecular Function	nucleotide binding	9/162 5.55555555555556%	476/18296 2.60166156536948%	0.0260769	0.08312	2.13539	VIT_14s0066g00480;VIT_07s0005g04610;VIT_17s0000g09680;VIT_03s0063g02610;VIT_07s0005g03980;VIT_19s0090g01660;VIT_05s0029g00440;VIT_14s0066g00140;VIT_03s0017g01340	VIT_05s0020g00100;VIT_16s0098g01370;VIT_02s0033g00730;VIT_19s0015g00450;VIT_17s0000g05240;VIT_16s0148g00370;VIT_04s0008g02930;VIT_00s0198g00180;VIT_14s0030g01680;VIT_12s0142g00690;VIT_02s0109g00370;VIT_02s0025g02740;VIT_05s0020g00230;VIT_12s0034g01850;VIT_08s0040g03330;VIT_09s0002g07970;VIT_05s0049g01490;VIT_03s0063g01050;VIT_14s0068g00300;VIT_03s0017g01220;VIT_05s0102g00560;VIT_15s0046g00060;VIT…
GO:0043900	Biological Process	regulation of multi-organism process	2/169 1.18343195266272%	35/18794 0.186229647759923%	0.0394017	0.0856229	6.35469	VIT_13s0019g02050;VIT_13s0019g03350	VIT_08s0058g00150;VIT_09s0002g06950;VIT_14s0030g01900;VIT_13s0047g00210;VIT_12s0134g00510;VIT_07s0031g02390;VIT_15s0046g01090;VIT_03s0038g00430;VIT_13s0019g02050;VIT_11s0016g01860;VIT_06s0004g05180;VIT_10s0003g00150;VIT_02s0109g00080;VIT_06s0004g03540;VIT_17s0000g03370;VIT_04s0023g03510;VIT_16s0039g02140;VIT_14s0060g00820;VIT_16s0098g00860;VIT_08s0007g00840;VIT_03s0038g00410;VIT_04s0008g05760;VIT…
GO:0009611	Biological Process	response to wounding	3/169 1.77514792899408%	86/18794 0.457592848781526%	0.0425121	0.0906391	3.87932	VIT_19s0085g01000;VIT_16s0039g00010;VIT_13s0074g00770	VIT_00s0199g00270;VIT_14s0006g02040;VIT_13s0067g01980;VIT_04s0044g01740;VIT_13s0047g00160;VIT_04s0043g00220;VIT_00s0591g00020;VIT_16s0039g00320;VIT_05s0020g05020;VIT_18s0001g07090;VIT_06s0004g00810;VIT_04s0008g04950;VIT_19s0085g01100;VIT_01s0011g05560;VIT_05s0020g04060;VIT_05s0020g05000;VIT_07s0141g00060;VIT_03s0063g00140;VIT_03s0063g01780;VIT_01s0146g00480;VIT_09s0002g00890;VIT_15s0046g01280;VIT…
GO:0048046	Cellular Component	apoplast	6/139 4.31654676258993%	282/16293 1.73080464002946%	0.0339985	0.0912142	2.49395	VIT_13s0019g02050;VIT_13s0074g00770;VIT_06s0004g04470;VIT_13s0019g03350;VIT_02s0154g00080;VIT_18s0001g13250	VIT_13s0019g02150;VIT_07s0185g00050;VIT_13s0067g01970;VIT_10s0003g01250;VIT_00s0313g00050;VIT_04s0023g01960;VIT_18s0001g02400;VIT_18s0001g00420;VIT_13s0019g01090;VIT_07s0129g00490;VIT_07s0005g05930;VIT_13s0064g01600;VIT_08s0007g00660;VIT_18s0117g00450;VIT_00s1212g00020;VIT_07s0104g00610;VIT_18s0075g00590;VIT_00s0373g00040;VIT_01s0146g00310;VIT_08s0007g00680;VIT_11s0052g01250;VIT_15s0048g02670;VIT…
GO:0030529	Cellular Component	ribonucleoprotein complex	2/139 1.43884892086331%	35/16293 0.214816178727061%	0.0357869	0.0912142	6.69805	VIT_14s0066g00140;VIT_19s0090g01660	VIT_05s0049g01930;VIT_19s0015g00920;VIT_05s0020g02410;VIT_18s0001g00670;VIT_04s0008g03800;VIT_15s0021g01160;VIT_18s0117g00150;VIT_05s0102g00480;VIT_17s0000g07230;VIT_19s0014g01570;VIT_06s0004g06870;VIT_05s0094g00800;VIT_10s0003g03190;VIT_08s0032g01180;VIT_08s0058g00840;VIT_06s0004g02220;VIT_14s0066g00140;VIT_15s0048g02700;VIT_04s0044g00080;VIT_15s0048g02560;VIT_08s0007g06300;VIT_08s0217g00020;VIT…
GO:0010319	Cellular Component	stromule	2/139 1.43884892086331%	36/16293 0.220953783833548%	0.0376843	0.0912142	6.51199	VIT_01s0011g05370;VIT_13s0019g02050	VIT_01s0011g00210;VIT_09s0018g01780;VIT_02s0025g00340;VIT_17s0000g06270;VIT_14s0030g00920;VIT_00s0211g00160;VIT_08s0007g00840;VIT_14s0030g01090;VIT_14s0108g00870;VIT_00s0211g00120;VIT_04s0008g03560;VIT_08s0007g01590;VIT_00s0211g00090;VIT_01s0127g00740;VIT_18s0164g00030;VIT_01s0011g05370;VIT_18s0122g00960;VIT_04s0043g00660;VIT_13s0019g02050;VIT_08s0007g01570;VIT_12s0057g00020;VIT_01s0011g01460;VIT…
GO:0009534	Cellular Component	chloroplast thylakoid	3/139 2.15827338129496%	88/16293 0.540109249370895%	0.039444	0.0912142	3.99599	VIT_04s0043g01010;VIT_15s0048g02980;VIT_07s0005g01530	VIT_19s0093g00070;VIT_16s0098g00940;VIT_14s0068g02160;VIT_00s0211g00090;VIT_08s0040g00390;VIT_05s0020g01840;VIT_00s0211g00120;VIT_09s0070g00110;VIT_14s0128g00050;VIT_06s0004g02120;VIT_00s0211g00160;VIT_18s0072g00970;VIT_10s0003g00300;VIT_09s0002g04330;VIT_09s0018g01970;VIT_17s0000g04690;VIT_10s0116g01540;VIT_00s0357g00070;VIT_11s0016g00560;VIT_19s0093g00100;VIT_16s0022g01420;VIT_00s0211g00100;VIT…
GO:0009627	Biological Process	systemic acquired resistance	3/169 1.77514792899408%	87/18794 0.462913695860381%	0.0437492	0.0915492	3.83473	VIT_06s0061g00890;VIT_17s0000g09470;VIT_12s0028g03380	VIT_14s0060g01470;VIT_12s0059g01130;VIT_07s0031g01470;VIT_01s0011g06180;VIT_12s0028g03220;VIT_13s0067g00670;VIT_00s0220g00120;VIT_05s0094g00500;VIT_17s0000g03370;VIT_07s0005g01220;VIT_18s0001g00990;VIT_07s0005g00280;VIT_11s0016g01590;VIT_17s0000g10410;VIT_16s0050g01430;VIT_00s0181g00010;VIT_06s0009g01000;VIT_14s0068g01370;VIT_03s0063g01780;VIT_04s0008g05820;VIT_18s0001g08230;VIT_15s0048g01080;VIT…
GO:0009536	Cellular Component	plastid	3/139 2.15827338129496%	93/16293 0.570797274903333%	0.0452512	0.0938236	3.78116	VIT_12s0057g00250;VIT_07s0005g04750;VIT_04s0008g01170	VIT_13s0067g02690;VIT_06s0004g01710;VIT_17s0000g05260;VIT_14s0060g01530;VIT_13s0067g03530;VIT_13s0067g03830;VIT_09s0070g00490;VIT_00s2271g00010;VIT_18s0001g11190;VIT_14s0060g00690;VIT_02s0033g00530;VIT_00s0275g00030;VIT_13s0067g00370;VIT_12s0057g00250;VIT_13s0064g01340;VIT_11s0016g01150;VIT_14s0108g00540;VIT_11s0078g00230;VIT_18s0001g12660;VIT_09s0002g02090;VIT_13s0067g03790;VIT_03s0038g03020;VIT…
GO:0009706	Cellular Component	chloroplast inner membrane	2/139 1.43884892086331%	40/16293 0.245504204259498%	0.0456439	0.0938236	5.86079	VIT_15s0048g02980;VIT_08s0007g08540	VIT_18s0122g00860;VIT_04s0008g07020;VIT_18s0001g11020;VIT_00s0252g00030;VIT_04s0023g02990;VIT_06s0004g02120;VIT_12s0034g01330;VIT_08s0056g01030;VIT_05s0062g00940;VIT_19s0014g00380;VIT_09s0054g00520;VIT_08s0058g01350;VIT_04s0023g00790;VIT_12s0142g00350;VIT_06s0004g02400;VIT_18s0122g00950;VIT_06s0061g01260;VIT_13s0064g00200;VIT_08s0056g01690;VIT_15s0048g00210;VIT_05s0094g01390;VIT_12s0034g01370;VIT…
GO:0005829	Cellular Component	cytosol	14/139 10.0719424460432%	1007/16293 6.18056834223286%	0.0486072	0.0946561	1.62961	VIT_05s0077g02020;VIT_03s0038g01480;VIT_01s0026g01460;VIT_00s1995g00010;VIT_06s0004g04470;VIT_01s0011g05370;VIT_14s0066g00480;VIT_14s0030g02180;VIT_18s0001g13250;VIT_16s0039g02010;VIT_05s0020g00670;VIT_07s0005g02230;VIT_06s0004g03000;VIT_01s0127g00380	VIT_07s0141g00310;VIT_05s0077g00630;VIT_19s0027g01930;VIT_19s0014g00330;VIT_12s0059g01750;VIT_04s0008g01340;VIT_08s0007g00040;VIT_12s0059g00890;VIT_18s0001g11150;VIT_12s0035g02060;VIT_05s0094g01650;VIT_19s0015g01540;VIT_11s0016g03070;VIT_18s0001g06880;VIT_10s0003g03260;VIT_18s0001g11140;VIT_09s0018g01190;VIT_13s0019g02170;VIT_06s0004g04800;VIT_07s0104g01790;VIT_16s0039g01230;VIT_04s0023g03330;VIT…
GO:0016117	Biological Process	carotenoid biosynthetic process	3/169 1.77514792899408%	90/18794 0.478876237096946%	0.0475672	0.097729	3.7069	VIT_04s0043g01010;VIT_00s0291g00060;VIT_01s0011g02150	VIT_06s0004g02900;VIT_09s0002g07210;VIT_06s0080g00030;VIT_04s0023g00720;VIT_15s0024g00640;VIT_08s0007g07170;VIT_08s0007g07200;VIT_09s0018g00290;VIT_09s0054g01120;VIT_11s0016g00130;VIT_04s0008g01100;VIT_08s0032g00800;VIT_00s0373g00040;VIT_04s0008g00880;VIT_13s0064g00840;VIT_13s0064g01480;VIT_05s0102g00310;VIT_04s0023g01210;VIT_04s0043g01010;VIT_09s0002g00100;VIT_01s0010g02280;VIT_17s0000g09910;VIT…
GO:0042742	Biological Process	defense response to bacterium	4/169 2.36686390532544%	152/18794 0.808768755985953%	0.0485368	0.0979404	2.9265	VIT_19s0085g01000;VIT_04s0008g04700;VIT_14s0108g01560;VIT_06s0004g04700	VIT_05s0029g01090;VIT_00s0398g00060;VIT_08s0007g03840;VIT_16s0039g02650;VIT_01s0026g00630;VIT_09s0002g01320;VIT_03s0097g00620;VIT_19s0027g01710;VIT_00s0262g00130;VIT_14s0066g00970;VIT_11s0016g05570;VIT_14s0081g00030;VIT_19s0027g01090;VIT_05s0062g00830;VIT_00s0437g00060;VIT_00s0270g00120;VIT_18s0001g07960;VIT_08s0058g00150;VIT_09s0002g06950;VIT_06s0004g00140;VIT_17s0000g04920;VIT_01s0010g03780;VIT…
GO:0008568	Molecular Function	microtubule-severing ATPase activity	3/162 1.85185185185185%	80/18296 0.437254044599913%	0.0341075	0.102323	4.23519	VIT_14s0030g02190;VIT_14s0108g00590;VIT_04s0008g01170	VIT_08s0007g03380;VIT_10s0003g05800;VIT_16s0098g01260;VIT_04s0069g00420;VIT_16s0050g01840;VIT_07s0005g00020;VIT_11s0016g05220;VIT_10s0003g03500;VIT_14s0030g02190;VIT_09s0096g00100;VIT_08s0032g00740;VIT_00s1372g00010;VIT_08s0007g05460;VIT_10s0003g00160;VIT_09s0002g05690;VIT_13s0106g00490;VIT_14s0066g00420;VIT_06s0061g00340;VIT_12s0028g01600;VIT_10s0003g05700;VIT_00s0125g00170;VIT_09s0002g05260;VIT…
GO:0016168	Molecular Function	chlorophyll binding	2/162 1.23456790123457%	34/18296 0.185832968954963%	0.0363273	0.102927	6.64343	VIT_18s0001g10550;VIT_18s0001g02740	VIT_10s0003g02900;VIT_18s0122g00430;VIT_10s0003g02890;VIT_15s0024g00040;VIT_17s0000g06350;VIT_11s0103g00110;VIT_12s0057g00630;VIT_00s0187g00140;VIT_07s0005g02220;VIT_10s0003g04350;VIT_13s0019g04140;VIT_13s0064g00800;VIT_09s0002g08340;VIT_03s0180g00110;VIT_01s0010g03620;VIT_00s0181g00180;VIT_08s0058g01080;VIT_08s0007g02190;VIT_12s0028g00320;VIT_07s0031g01530;VIT_18s0001g10550;VIT_00s0396g00010;VIT…
GO:0031625	Molecular Function	ubiquitin protein ligase binding	3/162 1.85185185185185%	84/18296 0.459116746829908%	0.0385679	0.103524	4.03351	VIT_06s0004g04470;VIT_03s0063g02110;VIT_14s0108g00140	VIT_12s0028g03630;VIT_19s0015g02410;VIT_05s0077g01100;VIT_00s0762g00040;VIT_01s0026g01770;VIT_04s0069g00120;VIT_00s1927g00020;VIT_19s0014g04190;VIT_00s0353g00060;VIT_04s0043g00650;VIT_00s0286g00010;VIT_07s0104g01590;VIT_17s0000g00610;VIT_18s0001g12010;VIT_15s0046g02280;VIT_00s0420g00010;VIT_04s0023g02620;VIT_02s0025g00070;VIT_19s0014g04150;VIT_00s0347g00120;VIT_17s0000g05820;VIT_17s0000g07960;VIT…
GO:0042542	Biological Process	response to hydrogen peroxide	3/169 1.77514792899408%	94/18794 0.500159625412366%	0.0529041	0.10488	3.54916	VIT_00s1274g00010;VIT_13s0019g00860;VIT_11s0037g00510	VIT_01s0010g02620;VIT_13s0047g00320;VIT_00s2262g00010;VIT_00s1356g00020;VIT_06s0004g03550;VIT_13s0019g01270;VIT_18s0001g10030;VIT_11s0016g02520;VIT_05s0102g00120;VIT_13s0019g00940;VIT_01s0011g01680;VIT_04s0008g04410;VIT_18s0122g00750;VIT_00s0194g00130;VIT_00s0992g00020;VIT_00s1274g00010;VIT_18s0001g10080;VIT_03s0088g01220;VIT_08s0007g04400;VIT_00s0426g00010;VIT_18s0001g03450;VIT_04s0008g01370;VIT…
GO:0042981	Biological Process	regulation of apoptotic process	2/169 1.18343195266272%	42/18794 0.223475577311908%	0.054753	0.106634	5.29558	VIT_14s0108g00590;VIT_14s0030g02190	VIT_12s0034g00750;VIT_12s0034g00650;VIT_01s0011g02270;VIT_18s0001g11240;VIT_14s0128g00430;VIT_02s0025g03850;VIT_11s0016g01770;VIT_02s0025g03370;VIT_09s0018g01820;VIT_12s0035g00210;VIT_12s0142g00700;VIT_07s0031g00530;VIT_12s0034g02540;VIT_09s0018g01390;VIT_09s0018g01370;VIT_07s0130g00300;VIT_12s0035g01230;VIT_19s0014g02310;VIT_18s0001g03960;VIT_01s0127g00690;VIT_06s0009g00720;VIT_18s0001g15200;VIT…
GO:0043086	Biological Process	negative regulation of catalytic activity	3/169 1.77514792899408%	96/18794 0.510801319570076%	0.0556764	0.106634	3.47522	VIT_05s0062g01160;VIT_00s0323g00060;VIT_05s0077g01570	VIT_05s0077g01520;VIT_05s0077g01660;VIT_05s0020g00800;VIT_05s0077g01600;VIT_04s0044g01010;VIT_07s0005g00730;VIT_07s0005g00930;VIT_05s0062g01160;VIT_02s0012g01270;VIT_08s0058g00470;VIT_07s0005g02750;VIT_07s0005g00480;VIT_11s0016g00300;VIT_06s0009g02600;VIT_11s0016g00590;VIT_00s0323g00060;VIT_05s0077g01950;VIT_15s0048g00510;VIT_05s0077g01670;VIT_16s0022g00840;VIT_02s0025g04180;VIT_14s0060g01950;VIT…
GO:0004553	Molecular Function	hydrolase activity, hydrolyzing O-glycosyl compounds	4/162 2.46913580246914%	147/18296 0.803454306952339%	0.0418185	0.106637	3.07315	VIT_06s0004g01430;VIT_18s0001g00060;VIT_19s0090g00920;VIT_18s0001g08370	VIT_11s0016g03480;VIT_11s0016g01100;VIT_10s0003g02410;VIT_05s0062g00770;VIT_17s0000g02680;VIT_08s0007g06060;VIT_13s0064g00480;VIT_07s0031g01780;VIT_13s0064g00520;VIT_05s0029g00090;VIT_01s0137g00430;VIT_19s0014g02880;VIT_08s0007g06030;VIT_00s0556g00020;VIT_05s0062g00610;VIT_06s0004g08000;VIT_10s0116g00520;VIT_08s0007g06000;VIT_11s0052g01230;VIT_11s0078g00310;VIT_05s0062g00240;VIT_07s0005g00370;VIT…
GO:0009867	Biological Process	jasmonic acid mediated signaling pathway	3/169 1.77514792899408%	97/18794 0.516122166648931%	0.0570881	0.107516	3.43939	VIT_19s0085g01000;VIT_13s0019g02050;VIT_13s0019g03350	VIT_09s0002g01420;VIT_18s0089g01080;VIT_04s0069g00970;VIT_11s0016g00030;VIT_19s0085g01000;VIT_10s0003g03910;VIT_11s0016g01860;VIT_10s0003g00150;VIT_11s0016g03410;VIT_19s0027g01090;VIT_10s0003g02030;VIT_03s0038g00430;VIT_11s0016g01230;VIT_13s0019g02050;VIT_06s0004g01610;VIT_14s0030g01900;VIT_09s0002g06950;VIT_08s0058g00150;VIT_07s0031g02390;VIT_04s0044g01620;VIT_13s0019g03540;VIT_15s0046g03730;VIT…
GO:0043090	Biological Process	amino acid import	2/169 1.18343195266272%	44/18794 0.234117271469618%	0.0594684	0.110163	5.05487	VIT_17s0000g09470;VIT_05s0020g03140	VIT_03s0038g00020;VIT_06s0004g08220;VIT_12s0028g00300;VIT_07s0005g04460;VIT_07s0031g02440;VIT_14s0060g02390;VIT_10s0003g03450;VIT_18s0076g00240;VIT_11s0016g05110;VIT_09s0002g07540;VIT_00s0370g00020;VIT_14s0060g00930;VIT_07s0104g01590;VIT_17s0000g09470;VIT_07s0005g04660;VIT_13s0019g05070;VIT_13s0019g05060;VIT_12s0055g00460;VIT_07s0005g04680;VIT_10s0003g03470;VIT_08s0007g04860;VIT_18s0001g02020;VIT…
GO:0009408	Biological Process	response to heat	3/169 1.77514792899408%	100/18794 0.532084707885495%	0.0614243	0.110986	3.33621	VIT_14s0108g01500;VIT_13s0064g01360;VIT_04s0043g01010	VIT_04s0043g00710;VIT_12s0034g00940;VIT_06s0004g02890;VIT_08s0007g06710;VIT_00s0707g00010;VIT_17s0000g02030;VIT_07s0005g03110;VIT_00s0324g00040;VIT_03s0088g01200;VIT_11s0078g00260;VIT_16s0050g02630;VIT_01s0150g00450;VIT_10s0597g00030;VIT_01s0150g00440;VIT_18s0001g02630;VIT_19s0085g00860;VIT_09s0002g00780;VIT_07s0104g00350;VIT_14s0108g01500;VIT_10s0003g04370;VIT_09s0096g00090;VIT_18s0089g01270;VIT…
GO:0007017	Biological Process	microtubule-based process	2/169 1.18343195266272%	45/18794 0.239438118548473%	0.0618769	0.110986	4.94254	VIT_18s0001g08250;VIT_00s0373g00010	VIT_09s0002g04280;VIT_14s0108g00440;VIT_08s0007g07260;VIT_17s0053g00150;VIT_11s0016g05000;VIT_10s0003g05320;VIT_11s0016g03770;VIT_03s0038g00190;VIT_16s0050g00280;VIT_18s0001g08250;VIT_14s0006g00800;VIT_03s0088g00380;VIT_19s0014g03710;VIT_16s0050g00260;VIT_11s0065g00460;VIT_05s0077g02110;VIT_12s0057g00040;VIT_01s0011g05480;VIT_09s0002g09010;VIT_09s0002g03480;VIT_06s0004g05870;VIT_04s0079g00350;VIT…
GO:0005615	Cellular Component	extracellular space	2/139 1.43884892086331%	48/16293 0.294605045111398%	0.0631851	0.116892	4.88399	VIT_02s0025g04830;VIT_07s0031g00050	VIT_04s0023g02450;VIT_13s0019g05120;VIT_10s0003g01100;VIT_11s0037g00320;VIT_00s0357g00100;VIT_03s0038g00280;VIT_18s0122g00790;VIT_02s0241g00060;VIT_14s0030g00910;VIT_12s0059g01680;VIT_03s0038g04000;VIT_18s0001g09990;VIT_08s0007g05150;VIT_16s0098g00930;VIT_18s0001g13380;VIT_14s0036g01320;VIT_10s0003g01090;VIT_01s0026g02520;VIT_01s0011g04600;VIT_12s0028g02270;VIT_14s0030g00950;VIT_12s0028g02300;VIT…
GO:0009507	Cellular Component	chloroplast	10/139 7.19424460431655%	682/16293 4.18584668262444%	0.0669005	0.117872	1.71871	VIT_03s0038g01480;VIT_14s0066g00140;VIT_13s0074g00770;VIT_00s0480g00030;VIT_15s0048g02600;VIT_03s0038g02740;VIT_08s0007g03390;VIT_03s0038g04570;VIT_13s0158g00180;VIT_11s0037g00510	VIT_07s0130g00010;VIT_17s0000g09970;VIT_02s0012g03140;VIT_08s0032g01060;VIT_06s0004g07800;VIT_13s0019g05090;VIT_01s0150g00620;VIT_17s0000g07310;VIT_15s0107g00060;VIT_03s0038g01480;VIT_17s0000g04270;VIT_14s0081g00060;VIT_12s0059g02670;VIT_09s0018g00270;VIT_14s0036g00440;VIT_19s0015g00500;VIT_19s0014g03160;VIT_08s0058g00570;VIT_16s0013g00240;VIT_04s0023g02150;VIT_00s0246g00180;VIT_12s0055g00520;VIT…
GO:0016491	Molecular Function	oxidoreductase activity	8/162 4.93827160493827%	453/18296 2.475951027547%	0.04877	0.118441	1.99449	VIT_01s0011g04500;VIT_05s0077g02190;VIT_09s0002g03450;VIT_01s0244g00030;VIT_01s0011g06450;VIT_14s0066g01920;VIT_12s0057g00250;VIT_01s0011g06470	VIT_05s0049g01650;VIT_02s0087g00460;VIT_00s2125g00010;VIT_03s0088g00140;VIT_12s0034g01810;VIT_14s0030g01990;VIT_14s0030g02060;VIT_09s0002g07690;VIT_01s0011g06240;VIT_15s0021g00050;VIT_01s0011g04500;VIT_15s0045g01600;VIT_17s0000g01030;VIT_17s0000g01050;VIT_00s1313g00010;VIT_02s0025g00240;VIT_07s0141g00370;VIT_07s0151g00440;VIT_16s0022g00430;VIT_00s0174g00220;VIT_02s0025g02610;VIT_05s0094g01250;VIT…
GO:0009416	Biological Process	response to light stimulus	2/169 1.18343195266272%	48/18794 0.255400659785038%	0.0692961	0.119842	4.63363	VIT_18s0001g10550;VIT_04s0043g01010	VIT_15s0046g01310;VIT_19s0014g03660;VIT_08s0040g00390;VIT_19s0085g00860;VIT_13s0064g01500;VIT_00s0181g00200;VIT_18s0001g11630;VIT_11s0052g00610;VIT_19s0085g00870;VIT_01s0127g00740;VIT_14s0083g00640;VIT_06s0004g06600;VIT_01s0026g02030;VIT_00s0373g00040;VIT_19s0014g00160;VIT_18s0001g10550;VIT_14s0030g01090;VIT_11s0206g00120;VIT_13s0064g01480;VIT_03s0088g01190;VIT_15s0021g02510;VIT_04s0043g01010;VIT…
GO:0009932	Biological Process	cell tip growth	2/169 1.18343195266272%	48/18794 0.255400659785038%	0.0692961	0.119842	4.63363	VIT_04s0023g00760;VIT_02s0154g00080	VIT_04s0023g00760;VIT_14s0083g01160;VIT_14s0108g00290;VIT_04s0023g02730;VIT_09s0002g03140;VIT_00s0357g00110;VIT_10s0003g00330;VIT_07s0005g05030;VIT_00s1011g00010;VIT_13s0067g00660;VIT_10s0116g01610;VIT_12s0055g01100;VIT_17s0000g02450;VIT_01s0010g01200;VIT_14s0108g00430;VIT_10s0116g01600;VIT_02s0154g00080;VIT_01s0010g00330;VIT_16s0050g00090;VIT_14s0068g01280;VIT_00s0357g00070;VIT_03s0038g00270;VIT…
GO:0009658	Biological Process	chloroplast organization	3/169 1.77514792899408%	106/18794 0.564009790358625%	0.0705416	0.119842	3.14737	VIT_01s0010g00680;VIT_14s0108g01500;VIT_00s0194g00270	VIT_00s0480g00010;VIT_11s0016g03860;VIT_01s0011g00240;VIT_04s0023g00060;VIT_04s0023g02990;VIT_14s0068g01460;VIT_01s0011g01080;VIT_18s0001g00720;VIT_04s0044g01180;VIT_16s0050g00960;VIT_06s0004g07730;VIT_11s0016g00650;VIT_19s0027g01190;VIT_07s0005g03800;VIT_08s0056g01690;VIT_00s0684g00010;VIT_06s0004g00400;VIT_00s2483g00010;VIT_03s0038g01780;VIT_04s0023g00680;VIT_04s0008g00200;VIT_11s0016g03390;VIT…
GO:0000271	Biological Process	polysaccharide biosynthetic process	2/169 1.18343195266272%	49/18794 0.260721506863893%	0.0718312	0.119842	4.53907	VIT_04s0023g00760;VIT_02s0154g00080	VIT_09s0002g03140;VIT_04s0023g02730;VIT_04s0023g01120;VIT_14s0083g01160;VIT_04s0023g00760;VIT_00s1011g00010;VIT_07s0104g00680;VIT_07s0005g05030;VIT_14s0066g02350;VIT_05s0020g02380;VIT_10s0003g00330;VIT_01s0010g01200;VIT_17s0000g02450;VIT_14s0108g00430;VIT_12s0055g01100;VIT_10s0116g01610;VIT_13s0067g00660;VIT_16s0050g00090;VIT_01s0010g00330;VIT_02s0154g00080;VIT_18s0001g00550;VIT_10s0116g01600;VIT…
GO:0019344	Biological Process	cysteine biosynthetic process	3/169 1.77514792899408%	107/18794 0.56933063743748%	0.0721174	0.119842	3.11796	VIT_18s0001g02740;VIT_13s0019g03350;VIT_06s0004g06140	VIT_08s0007g06200;VIT_00s0759g00010;VIT_05s0049g01930;VIT_01s0146g00110;VIT_18s0001g02700;VIT_02s0109g00080;VIT_17s0000g02450;VIT_01s0010g01200;VIT_17s0000g00290;VIT_07s0005g00070;VIT_07s0031g00940;VIT_16s0039g02140;VIT_06s0004g08230;VIT_01s0011g06050;VIT_17s0000g06350;VIT_03s0063g00140;VIT_10s0003g04350;VIT_18s0072g00860;VIT_15s0046g01090;VIT_11s0016g01350;VIT_07s0005g02410;VIT_02s0012g01800;VIT…
GO:0010155	Biological Process	regulation of proton transport	2/169 1.18343195266272%	50/18794 0.266042353942748%	0.074396	0.121837	4.44828	VIT_04s0044g01310;VIT_13s0019g02050	VIT_12s0057g01480;VIT_05s0020g02240;VIT_13s0019g04140;VIT_04s0044g01310;VIT_12s0055g01130;VIT_06s0004g05180;VIT_12s0035g01750;VIT_03s0180g00110;VIT_17s0000g00280;VIT_08s0007g00780;VIT_16s0050g01260;VIT_12s0057g01030;VIT_15s0048g00470;VIT_13s0064g00650;VIT_06s0009g02320;VIT_19s0027g00130;VIT_06s0004g03700;VIT_18s0041g01280;VIT_01s0026g01590;VIT_13s0019g02050;VIT_07s0005g02410;VIT_18s0122g00960;VIT…
GO:0043481	Biological Process	anthocyanin accumulation in tissues in response to UV light	2/169 1.18343195266272%	54/18794 0.287325742258167%	0.0849385	0.135184	4.11878	VIT_04s0023g00760;VIT_02s0154g00080	VIT_03s0038g00270;VIT_09s0002g03150;VIT_00s0357g00070;VIT_04s0008g00950;VIT_06s0009g02020;VIT_14s0068g01800;VIT_03s0038g03620;VIT_08s0007g08790;VIT_08s0007g05060;VIT_08s0040g00980;VIT_09s0002g03050;VIT_00s0357g00020;VIT_07s0005g05010;VIT_00s2752g00010;VIT_08s0007g02030;VIT_04s0008g01740;VIT_18s0001g14360;VIT_17s0000g05070;VIT_17s0000g05000;VIT_18s0001g03540;VIT_08s0007g08380;VIT_01s0011g00110;VIT…
GO:0009073	Biological Process	aromatic amino acid family biosynthetic process	2/169 1.18343195266272%	54/18794 0.287325742258167%	0.0849385	0.135184	4.11878	VIT_16s0039g01380;VIT_02s0012g01090	VIT_00s0809g00010;VIT_19s0027g00700;VIT_05s0020g01840;VIT_16s0050g02270;VIT_12s0057g01550;VIT_14s0068g01460;VIT_13s0019g04190;VIT_04s0023g02990;VIT_05s0094g00410;VIT_19s0014g04710;VIT_00s1217g00010;VIT_14s0108g01330;VIT_16s0039g01380;VIT_02s0025g03970;VIT_02s0012g01090;VIT_04s0008g03370;VIT_16s0013g00240;VIT_13s0084g00110;VIT_13s0064g00170;VIT_04s0023g02640;VIT_06s0009g02300;VIT_14s0108g00350;VIT…
GO:0006816	Biological Process	calcium ion transport	2/169 1.18343195266272%	55/18794 0.292646589337022%	0.0876413	0.135664	4.04389	VIT_13s0074g00770;VIT_19s0085g01000	VIT_14s0083g01160;VIT_11s0016g01350;VIT_06s0004g02820;VIT_05s0049g01330;VIT_15s0024g00250;VIT_12s0057g01020;VIT_13s0074g00770;VIT_13s0064g01490;VIT_05s0029g00010;VIT_18s0001g15600;VIT_07s0005g02010;VIT_18s0001g05040;VIT_06s0004g08230;VIT_17s0000g02670;VIT_03s0088g00570;VIT_16s0100g00580;VIT_16s0039g01610;VIT_03s0038g03670;VIT_09s0054g00890;VIT_06s0004g00040;VIT_16s0050g02560;VIT_14s0219g00080;VIT…
GO:0009825	Biological Process	multidimensional cell growth	2/169 1.18343195266272%	55/18794 0.292646589337022%	0.0876413	0.135664	4.04389	VIT_04s0023g00760;VIT_02s0154g00080	VIT_04s0008g00950;VIT_06s0009g02020;VIT_00s0233g00140;VIT_17s0000g03950;VIT_01s0137g00280;VIT_14s0068g01630;VIT_09s0002g03150;VIT_03s0038g00270;VIT_00s0357g00070;VIT_09s0002g03050;VIT_10s0003g01480;VIT_00s0357g00020;VIT_01s0026g02710;VIT_08s0040g00980;VIT_03s0038g03620;VIT_15s0024g00620;VIT_18s0001g14360;VIT_17s0000g05070;VIT_04s0008g01740;VIT_08s0007g02030;VIT_09s0002g05260;VIT_06s0004g04610;VIT…
GO:0042744	Biological Process	hydrogen peroxide catabolic process	3/169 1.77514792899408%	121/18794 0.643822496541449%	0.0957731	0.146248	2.7572	VIT_06s0004g01240;VIT_07s0130g00220;VIT_01s0011g02150	VIT_14s0068g01900;VIT_08s0007g06650;VIT_12s0059g02410;VIT_04s0023g02570;VIT_11s0052g00650;VIT_18s0122g01320;VIT_12s0055g01010;VIT_05s0020g02240;VIT_00s0226g00030;VIT_01s0026g00830;VIT_06s0004g01240;VIT_01s0010g01980;VIT_03s0038g00160;VIT_18s0001g13110;VIT_06s0004g01190;VIT_07s0130g00220;VIT_01s0010g01950;VIT_04s0023g01780;VIT_01s0010g02010;VIT_01s0011g02150;VIT_08s0058g00970;VIT_04s0044g00250;VIT…
GO:0042793	Biological Process	transcription from plastid promoter	2/169 1.18343195266272%	61/18794 0.324571671810152%	0.104371	0.157253	3.64613	VIT_01s0011g02860;VIT_01s0011g02150	VIT_01s0011g00240;VIT_12s0028g01250;VIT_08s0056g00010;VIT_02s0025g03970;VIT_06s0004g01100;VIT_03s0017g01730;VIT_08s0040g03010;VIT_05s0049g01500;VIT_01s0011g01080;VIT_03s0038g01320;VIT_00s0323g00080;VIT_01s0011g02860;VIT_15s0046g02910;VIT_01s0011g04410;VIT_06s0080g00030;VIT_07s0104g01470;VIT_18s0122g00680;VIT_04s0023g00870;VIT_16s0039g01580;VIT_03s0038g04210;VIT_08s0007g01610;VIT_17s0000g07500;VIT…
GO:0010267	Biological Process	production of ta-siRNAs involved in RNA interference	2/169 1.18343195266272%	62/18794 0.329892518889007%	0.107239	0.159447	3.58733	VIT_07s0129g00400;VIT_01s0011g01710	VIT_18s0072g00830;VIT_16s0098g01820;VIT_04s0069g00890;VIT_18s0001g07670;VIT_05s0029g00300;VIT_07s0130g00190;VIT_05s0020g04190;VIT_01s0026g02730;VIT_13s0047g00310;VIT_11s0016g03820;VIT_14s0108g00040;VIT_00s0233g00080;VIT_00s0259g00160;VIT_04s0008g05430;VIT_18s0001g03680;VIT_15s0048g00470;VIT_03s0038g00830;VIT_11s0016g02040;VIT_07s0129g00400;VIT_14s0066g02200;VIT_01s0011g01710;VIT_07s0005g03040;VIT…
GO:0005773	Cellular Component	vacuole	4/139 2.87769784172662%	203/16293 1.24593383661695%	0.0959497	0.16137	2.30967	VIT_04s0008g04700;VIT_13s0067g02640;VIT_14s0066g01920;VIT_06s0004g04700	VIT_03s0038g02520;VIT_19s0090g01280;VIT_13s0064g01720;VIT_06s0004g05970;VIT_18s0001g02460;VIT_08s0032g00930;VIT_07s0005g01350;VIT_06s0004g03700;VIT_15s0021g01410;VIT_00s0323g00100;VIT_00s0230g00130;VIT_00s0174g00310;VIT_05s0077g00560;VIT_06s0061g00520;VIT_11s0016g05360;VIT_10s0003g03580;VIT_03s0063g01870;VIT_07s0141g00520;VIT_19s0014g00980;VIT_13s0064g01690;VIT_19s0177g00080;VIT_13s0064g01600;VIT…
GO:0019013	Cellular Component	viral nucleocapsid	2/139 1.43884892086331%	65/16293 0.398944331921684%	0.106266	0.17095	3.60664	VIT_14s0066g00140;VIT_19s0090g01660	VIT_15s0048g02560;VIT_07s0005g00230;VIT_06s0004g02220;VIT_18s0075g01070;VIT_05s0049g01590;VIT_08s0032g01180;VIT_01s0011g06020;VIT_05s0094g00800;VIT_18s0122g01350;VIT_17s0000g07230;VIT_07s0104g00560;VIT_18s0117g00150;VIT_05s0051g00850;VIT_19s0085g01090;VIT_19s0015g00920;VIT_06s0004g07530;VIT_13s0019g00850;VIT_16s0039g00240;VIT_03s0038g03650;VIT_09s0002g07980;VIT_00s0264g00120;VIT_07s0104g00160;VIT…
GO:0005774	Cellular Component	vacuolar membrane	4/139 2.87769784172662%	216/16293 1.32572270300129%	0.113564	0.175079	2.17066	VIT_01s0010g00680;VIT_07s0005g04750;VIT_06s0004g04470;VIT_02s0154g00080	VIT_05s0020g01960;VIT_02s0012g00950;VIT_06s0061g01320;VIT_16s0039g00630;VIT_00s0616g00010;VIT_07s0031g02470;VIT_08s0058g00820;VIT_00s0207g00220;VIT_00s2752g00010;VIT_10s0003g04630;VIT_06s0004g04370;VIT_12s0059g02180;VIT_19s0014g03370;VIT_13s0067g03650;VIT_10s0116g00590;VIT_00s0279g00110;VIT_14s0060g01290;VIT_13s0019g04240;VIT_10s0003g03480;VIT_15s0021g00640;VIT_12s0034g02010;VIT_12s0142g00250;VIT…
GO:0003924	Molecular Function	GTPase activity	4/162 2.46913580246914%	191/18296 1.04394403148229%	0.0899824	0.201155	2.3652	VIT_18s0001g08250;VIT_09s0002g02200;VIT_00s0373g00010;VIT_08s0007g03390	VIT_12s0028g02640;VIT_15s0021g02450;VIT_13s0019g00980;VIT_04s0008g05030;VIT_15s0024g01050;VIT_13s0084g00320;VIT_09s0018g01100;VIT_04s0043g00500;VIT_09s0002g05940;VIT_06s0004g01120;VIT_08s0007g05590;VIT_17s0000g09140;VIT_04s0044g01790;VIT_12s0055g00490;VIT_11s0016g03640;VIT_12s0035g01150;VIT_17s0000g09370;VIT_03s0017g00530;VIT_02s0012g00740;VIT_05s0029g00030;VIT_14s0108g00130;VIT_18s0089g00350;VIT…
GO:0005200	Molecular Function	structural constituent of cytoskeleton	2/162 1.23456790123457%	57/18296 0.311543506777438%	0.0907168	0.201155	3.96275	VIT_00s0373g00010;VIT_18s0001g08250	VIT_12s0034g00290;VIT_12s0034g00790;VIT_09s0018g01100;VIT_17s0000g04010;VIT_00s0214g00170;VIT_16s0013g00940;VIT_00s0373g00010;VIT_18s0001g14360;VIT_08s0007g01630;VIT_13s0064g00730;VIT_19s0015g01740;VIT_17s0053g00170;VIT_02s0025g03680;VIT_15s0024g01050;VIT_13s0084g00320;VIT_16s0050g00380;VIT_07s0031g02810;VIT_12s0142g00600;VIT_18s0001g11220;VIT_04s0044g00580;VIT_06s0009g02020;VIT_12s0034g00950;VIT…
GO:0005618	Cellular Component	cell wall	6/139 4.31654676258993%	410/16293 2.51641809365985%	0.138688	0.205258	1.71535	VIT_12s0057g00670;VIT_05s0062g01160;VIT_05s0020g00670;VIT_06s0004g04470;VIT_11s0037g00510;VIT_13s0019g02050	VIT_14s0128g01040;VIT_14s0060g01960;VIT_04s0023g03840;VIT_00s0231g00030;VIT_07s0104g00600;VIT_02s0025g04820;VIT_08s0007g01630;VIT_13s0019g02490;VIT_06s0004g05610;VIT_16s0039g00630;VIT_07s0031g02470;VIT_06s0061g00550;VIT_17s0053g00990;VIT_06s0009g02590;VIT_10s0003g05260;VIT_07s0031g02590;VIT_03s0017g00080;VIT_05s0077g01150;VIT_19s0015g00530;VIT_11s0052g01200;VIT_06s0004g00210;VIT_14s0128g00590;VIT…
GO:0010310	Biological Process	regulation of hydrogen peroxide metabolic process	2/169 1.18343195266272%	73/18794 0.388421836756412%	0.140043	0.205518	3.04677	VIT_13s0019g02050;VIT_13s0019g03350	VIT_08s0007g04180;VIT_10s0003g02030;VIT_03s0038g00430;VIT_13s0019g02050;VIT_14s0030g01900;VIT_08s0058g00150;VIT_09s0002g06950;VIT_07s0031g02390;VIT_10s0092g00230;VIT_18s0001g12120;VIT_10s0003g03910;VIT_11s0016g01860;VIT_10s0003g00150;VIT_04s0023g01430;VIT_18s0041g00850;VIT_00s0373g00040;VIT_03s0017g00940;VIT_08s0007g03840;VIT_00s0313g00070;VIT_14s0171g00150;VIT_03s0038g00410;VIT_13s0019g03350;VIT…
GO:0010181	Molecular Function	FMN binding	2/162 1.23456790123457%	60/18296 0.327940533449934%	0.0989274	0.210221	3.76461	VIT_16s0098g00290;VIT_14s0066g01920	VIT_09s0018g01970;VIT_04s0023g01320;VIT_09s0096g00610;VIT_09s0002g00810;VIT_03s0038g04210;VIT_08s0007g07350;VIT_09s0096g00060;VIT_10s0003g03830;VIT_16s0098g00290;VIT_12s0121g00370;VIT_18s0041g02010;VIT_15s0024g01030;VIT_18s0041g02080;VIT_12s0055g00620;VIT_19s0014g04660;VIT_11s0052g00880;VIT_18s0001g07630;VIT_09s0054g00600;VIT_18s0041g02060;VIT_09s0002g00820;VIT_19s0014g03110;VIT_18s0122g01170;VIT…
GO:0016556	Biological Process	mRNA modification	2/169 1.18343195266272%	75/18794 0.399063530914122%	0.146222	0.211834	2.96552	VIT_10s0003g02730;VIT_14s0068g00280	VIT_01s0026g01000;VIT_13s0067g02100;VIT_18s0001g08800;VIT_03s0063g02040;VIT_03s0017g02180;VIT_12s0055g00480;VIT_05s0062g01380;VIT_17s0000g08200;VIT_08s0007g04530;VIT_10s0003g03850;VIT_03s0017g01330;VIT_11s0016g04580;VIT_13s0047g00850;VIT_07s0151g00860;VIT_16s0013g02120;VIT_02s0025g02450;VIT_19s0027g01250;VIT_08s0040g02870;VIT_05s0077g02250;VIT_17s0000g04710;VIT_19s0090g01210;VIT_02s0012g02540;VIT…
GO:0019761	Biological Process	glucosinolate biosynthetic process	2/169 1.18343195266272%	77/18794 0.409705225071831%	0.152456	0.21807	2.8885	VIT_13s0019g03350;VIT_11s0206g00110	VIT_15s0021g01850;VIT_00s0391g00020;VIT_18s0001g07100;VIT_13s0064g00650;VIT_12s0059g00270;VIT_04s0008g02640;VIT_14s0066g01100;VIT_10s0116g01780;VIT_00s0338g00050;VIT_00s0207g00270;VIT_03s0038g02190;VIT_02s0154g00260;VIT_15s0046g02300;VIT_02s0025g03530;VIT_12s0057g01480;VIT_11s0016g04560;VIT_06s0004g02330;VIT_14s0108g00580;VIT_18s0089g01420;VIT_13s0084g00110;VIT_17s0000g00870;VIT_19s0014g02460;VIT…
GO:0015979	Biological Process	photosynthesis	2/169 1.18343195266272%	80/18794 0.425667766308396%	0.161902	0.228687	2.78018	VIT_07s0005g04400;VIT_06s0004g06170	VIT_10s0003g04350;VIT_10s0116g00950;VIT_07s0005g04400;VIT_13s0064g00970;VIT_06s0004g06170;VIT_04s0023g00600;VIT_05s0020g03180;VIT_11s0149g00040;VIT_13s0019g02090;VIT_08s0056g00820;VIT_11s0052g00820;VIT_14s0006g01710;VIT_12s0059g02430;VIT_04s0008g01730;VIT_00s2377g00010;VIT_13s0106g00120;VIT_07s0031g02410;VIT_11s0037g01170;VIT_16s0039g00550;VIT_13s0064g00170;VIT_15s0021g00370;VIT_02s0012g01420;VIT…
GO:0009697	Biological Process	salicylic acid biosynthetic process	2/169 1.18343195266272%	83/18794 0.441630307544961%	0.171451	0.237946	2.67969	VIT_13s0019g02050;VIT_13s0019g03350	VIT_13s0019g02050;VIT_11s0016g05570;VIT_03s0038g00430;VIT_15s0046g03730;VIT_14s0030g01900;VIT_08s0058g00150;VIT_18s0001g07960;VIT_09s0002g06950;VIT_07s0031g02390;VIT_11s0016g00030;VIT_10s0116g00910;VIT_10s0003g00150;VIT_04s0023g02970;VIT_06s0004g06030;VIT_11s0016g01860;VIT_17s0000g03390;VIT_03s0017g00940;VIT_08s0007g03840;VIT_13s0019g03350;VIT_07s0031g01050;VIT_00s2085g00010;VIT_15s0021g00990;VIT…
GO:0015992	Biological Process	proton transport	2/169 1.18343195266272%	84/18794 0.446951154623816%	0.174655	0.237946	2.64779	VIT_09s0054g00700;VIT_05s0020g03140	VIT_03s0063g02250;VIT_14s0030g00280;VIT_18s0001g03500;VIT_18s0122g00850;VIT_09s0018g02060;VIT_13s0019g04230;VIT_19s0015g02030;VIT_14s0060g01280;VIT_13s0019g01480;VIT_04s0023g01500;VIT_14s0083g00010;VIT_18s0001g03280;VIT_14s0030g00240;VIT_05s0020g02250;VIT_00s0797g00010;VIT_15s0046g01330;VIT_14s0083g00020;VIT_11s0149g00050;VIT_12s0059g00250;VIT_06s0004g05190;VIT_14s0036g01240;VIT_13s0019g01500;VIT…
GO:0006979	Biological Process	response to oxidative stress	3/169 1.77514792899408%	161/18794 0.856656379695648%	0.176939	0.237946	2.07218	VIT_06s0004g01240;VIT_07s0130g00220;VIT_11s0016g03720	VIT_04s0023g03750;VIT_01s0010g01980;VIT_06s0004g01240;VIT_18s0001g02470;VIT_12s0055g01010;VIT_18s0001g04200;VIT_02s0236g00040;VIT_19s0177g00320;VIT_04s0023g02570;VIT_12s0059g02410;VIT_08s0007g06650;VIT_07s0141g00240;VIT_01s0010g02000;VIT_08s0007g04220;VIT_17s0000g02700;VIT_01s0010g02010;VIT_05s0020g02850;VIT_04s0023g03200;VIT_14s0066g00830;VIT_01s0010g01950;VIT_14s0006g03050;VIT_07s0130g00220;VIT…
GO:0009862	Biological Process	systemic acquired resistance, salicylic acid mediated signaling pathway	2/169 1.18343195266272%	85/18794 0.452272001702671%	0.177869	0.237946	2.61664	VIT_13s0019g02050;VIT_13s0019g03350	VIT_19s0027g01090;VIT_10s0003g02030;VIT_08s0007g04180;VIT_03s0038g00430;VIT_16s0039g01880;VIT_13s0019g02050;VIT_08s0058g00150;VIT_09s0002g06950;VIT_14s0030g01900;VIT_06s0004g01610;VIT_07s0031g02390;VIT_15s0046g03730;VIT_18s0089g01080;VIT_11s0016g00030;VIT_12s0055g00920;VIT_10s0003g03910;VIT_11s0016g01860;VIT_10s0003g00150;VIT_08s0105g00230;VIT_19s0014g02240;VIT_04s0023g01430;VIT_18s0041g00850;VIT…
GO:0045893	Biological Process	positive regulation of transcription, DNA-templated	4/169 2.36686390532544%	245/18794 1.30360753431946%	0.179496	0.237946	1.81563	VIT_04s0043g01010;VIT_01s0011g02860;VIT_03s0038g00910;VIT_01s0011g02150	VIT_17s0000g07980;VIT_00s0220g00050;VIT_00s0233g00140;VIT_16s0050g02520;VIT_08s0007g02130;VIT_07s0104g00060;VIT_06s0004g00950;VIT_07s0141g00200;VIT_11s0016g03290;VIT_08s0058g01300;VIT_00s0956g00020;VIT_13s0067g01960;VIT_03s0088g01190;VIT_08s0007g01610;VIT_01s0011g00850;VIT_06s0004g03030;VIT_14s0068g01090;VIT_18s0001g13320;VIT_03s0017g01810;VIT_02s0025g02710;VIT_06s0080g01100;VIT_01s0011g06390;VIT…
GO:0010200	Biological Process	response to chitin	2/169 1.18343195266272%	86/18794 0.457592848781526%	0.181092	0.237946	2.58621	VIT_13s0019g03350;VIT_13s0019g02050	VIT_13s0019g01100;VIT_19s0014g03850;VIT_17s0000g01630;VIT_17s0053g00320;VIT_17s0000g06710;VIT_18s0001g12340;VIT_04s0008g05590;VIT_18s0001g11630;VIT_18s0041g01290;VIT_06s0004g02900;VIT_14s0060g02390;VIT_13s0084g00850;VIT_08s0040g02230;VIT_18s0001g14450;VIT_00s2349g00010;VIT_13s0019g03350;VIT_14s0171g00150;VIT_06s0061g00380;VIT_10s0071g00300;VIT_03s0038g00410;VIT_04s0008g05510;VIT_03s0017g00940;VIT…
GO:0006623	Biological Process	protein targeting to vacuole	2/169 1.18343195266272%	90/18794 0.478876237096946%	0.194067	0.252064	2.47127	VIT_04s0008g00640;VIT_16s0039g02010	VIT_15s0046g00960;VIT_03s0038g03610;VIT_06s0061g01500;VIT_03s0038g00020;VIT_15s0024g01120;VIT_07s0005g01000;VIT_09s0002g03990;VIT_13s0106g00490;VIT_16s0039g01230;VIT_17s0000g05940;VIT_09s0002g02690;VIT_05s0077g01070;VIT_12s0028g01260;VIT_05s0020g02430;VIT_00s0516g00020;VIT_11s0016g04420;VIT_19s0090g01180;VIT_01s0026g01860;VIT_11s0118g00470;VIT_04s0069g00420;VIT_05s0029g01370;VIT_16s0039g01850;VIT…
GO:0004185	Molecular Function	serine-type carboxypeptidase activity	2/162 1.23456790123457%	69/18296 0.377131613467425%	0.124692	0.254372	3.27357	VIT_11s0206g00110;VIT_06s0061g00890	VIT_06s0061g00520;VIT_05s0077g00560;VIT_08s0040g01140;VIT_13s0019g04030;VIT_03s0088g00050;VIT_03s0063g00860;VIT_18s0001g08840;VIT_01s0244g00100;VIT_07s0141g00520;VIT_17s0000g00370;VIT_08s0007g02800;VIT_12s0055g00820;VIT_13s0158g00050;VIT_14s0108g00110;VIT_01s0011g02030;VIT_10s0116g00740;VIT_13s0158g00080;VIT_00s0682g00040;VIT_18s0001g15550;VIT_01s0011g02000;VIT_11s0037g00320;VIT_11s0037g00780;VIT…
GO:0031348	Biological Process	negative regulation of defense response	2/169 1.18343195266272%	94/18794 0.500159625412366%	0.207157	0.266008	2.36611	VIT_13s0019g02050;VIT_13s0019g03350	VIT_07s0031g02390;VIT_18s0001g02370;VIT_14s0030g01900;VIT_06s0004g01610;VIT_18s0001g03450;VIT_08s0058g00150;VIT_09s0002g06950;VIT_15s0046g03730;VIT_03s0038g00430;VIT_19s0027g01090;VIT_10s0003g02030;VIT_13s0019g02050;VIT_08s0040g01730;VIT_11s0016g01860;VIT_10s0003g03910;VIT_10s0003g00150;VIT_18s0089g01080;VIT_11s0016g00030;VIT_03s0038g00410;VIT_11s0016g03330;VIT_14s0171g00150;VIT_06s0061g00380;VIT…
GO:0051603	Biological Process	proteolysis involved in cellular protein catabolic process	2/169 1.18343195266272%	95/18794 0.505480472491221%	0.210444	0.267193	2.3412	VIT_06s0061g00890;VIT_07s0031g00050	VIT_03s0017g01070;VIT_09s0054g00690;VIT_18s0001g09990;VIT_00s0262g00110;VIT_01s0137g00410;VIT_07s0151g00690;VIT_06s0061g00890;VIT_04s0023g00700;VIT_11s0052g00750;VIT_01s0011g04900;VIT_11s0052g00790;VIT_11s0037g00740;VIT_13s0019g04040;VIT_04s0023g02450;VIT_10s0042g01050;VIT_11s0016g02640;VIT_03s0091g01200;VIT_10s0003g01100;VIT_18s0001g13390;VIT_03s0063g00870;VIT_03s0180g00010;VIT_04s0023g00710;VIT…
GO:0009409	Biological Process	response to cold	2/169 1.18343195266272%	96/18794 0.510801319570076%	0.213737	0.268359	2.31681	VIT_14s0108g01560;VIT_13s0019g03350	VIT_14s0060g00770;VIT_07s0005g01950;VIT_13s0019g01380;VIT_18s0157g00020;VIT_05s0077g00430;VIT_14s0066g01410;VIT_08s0007g04430;VIT_03s0063g02480;VIT_01s0010g02670;VIT_05s0077g01830;VIT_18s0001g02630;VIT_13s0064g01500;VIT_04s0008g04380;VIT_19s0090g01120;VIT_13s0019g01390;VIT_05s0020g02480;VIT_19s0015g02000;VIT_14s0060g00280;VIT_15s0048g02410;VIT_00s0233g00060;VIT_15s0046g01090;VIT_07s0005g02410;VIT…
GO:0009853	Biological Process	photorespiration	2/169 1.18343195266272%	99/18794 0.52676386080664%	0.223644	0.277712	2.24661	VIT_07s0005g04750;VIT_12s0035g01940	VIT_01s0010g00360;VIT_16s0039g02180;VIT_12s0059g02150;VIT_07s0005g04750;VIT_14s0066g02400;VIT_01s0137g00010;VIT_06s0080g00880;VIT_13s0019g01090;VIT_19s0027g00780;VIT_04s0023g03190;VIT_12s0057g01480;VIT_01s0150g00570;VIT_19s0090g00460;VIT_06s0004g03550;VIT_00s0226g00090;VIT_16s0100g01290;VIT_17s0000g05880;VIT_13s0084g00610;VIT_11s0103g00630;VIT_13s0019g03860;VIT_17s0000g00780;VIT_08s0040g00410;VIT…
GO:0050832	Biological Process	defense response to fungus	2/169 1.18343195266272%	100/18794 0.532084707885495%	0.226955	0.27876	2.22414	VIT_13s0019g02050;VIT_13s0019g03350	VIT_01s0026g01720;VIT_03s0063g01880;VIT_09s0070g00030;VIT_16s0050g02210;VIT_02s0109g00080;VIT_06s0004g03540;VIT_06s0004g05180;VIT_04s0023g03510;VIT_15s0046g01600;VIT_07s0005g04110;VIT_06s0009g01130;VIT_04s0008g03280;VIT_16s0039g02140;VIT_14s0060g00820;VIT_12s0134g00510;VIT_05s0049g01690;VIT_13s0047g00210;VIT_02s0025g01720;VIT_04s0008g05820;VIT_13s0064g00960;VIT_13s0019g03380;VIT_15s0046g01090;VIT…
GO:0051287	Molecular Function	NAD binding	2/162 1.23456790123457%	81/18296 0.442719720157411%	0.161135	0.311742	2.7886	VIT_01s0010g02460;VIT_14s0030g02180	VIT_12s0028g00900;VIT_18s0041g01830;VIT_03s0038g03120;VIT_15s0045g00180;VIT_19s0085g00870;VIT_14s0171g00440;VIT_14s0108g01590;VIT_00s0246g00010;VIT_06s0004g07410;VIT_03s0038g02510;VIT_02s0012g02460;VIT_09s0002g02340;VIT_00s0246g00080;VIT_08s0040g01700;VIT_06s0080g00240;VIT_12s0034g01860;VIT_14s0068g00680;VIT_00s0246g00070;VIT_15s0048g01330;VIT_00s0332g00160;VIT_12s0034g01080;VIT_19s0027g00780;VIT…
GO:0005509	Molecular Function	calcium ion binding	5/162 3.08641975308642%	327/18296 1.78727590730214%	0.16504	0.311742	1.72688	VIT_12s0057g00250;VIT_18s0001g03880;VIT_05s0094g01070;VIT_18s0001g11710;VIT_17s0000g00580	VIT_05s0077g00300;VIT_01s0010g02970;VIT_00s0131g00030;VIT_03s0091g00740;VIT_14s0060g00850;VIT_00s0631g00010;VIT_10s0003g00820;VIT_00s0194g00040;VIT_02s0236g00150;VIT_18s0001g11830;VIT_13s0139g00420;VIT_01s0011g02470;VIT_00s0201g00090;VIT_12s0028g03650;VIT_12s0059g00370;VIT_01s0010g00620;VIT_08s0007g06170;VIT_01s0010g02950;VIT_10s0003g05080;VIT_07s0005g04770;VIT_14s0030g01130;VIT_06s0009g03640;VIT…
GO:0004722	Molecular Function	protein serine/threonine phosphatase activity	2/162 1.23456790123457%	85/18296 0.464582422387407%	0.173681	0.316348	2.65737	VIT_16s0098g01650;VIT_12s0028g03310	VIT_07s0005g02110;VIT_08s0058g00660;VIT_06s0004g06840;VIT_09s0002g03530;VIT_16s0100g00130;VIT_12s0028g00410;VIT_08s0007g00310;VIT_14s0060g02070;VIT_06s0004g05460;VIT_19s0014g02340;VIT_18s0122g01010;VIT_13s0067g03500;VIT_18s0001g02800;VIT_08s0007g06510;VIT_16s0098g01650;VIT_16s0050g02570;VIT_03s0091g00470;VIT_05s0020g02940;VIT_04s0008g00740;VIT_16s0022g02510;VIT_18s0086g00500;VIT_12s0028g03310;VIT…
GO:0046872	Molecular Function	metal ion binding	11/162 6.79012345679012%	911/18296 4.9792304328815%	0.184809	0.316845	1.36369	VIT_06s0004g01240;VIT_01s0127g00060;VIT_00s0480g00030;VIT_07s0130g00220;VIT_15s0048g02150;VIT_16s0098g01650;VIT_13s0064g01360;VIT_18s0001g10550;VIT_07s0005g02230;VIT_05s0020g00670;VIT_10s0116g00560	VIT_08s0007g09030;VIT_11s0052g00320;VIT_07s0005g00910;VIT_03s0091g00690;VIT_03s0038g04720;VIT_07s0031g02160;VIT_04s0023g00220;VIT_05s0077g00880;VIT_18s0001g01030;VIT_18s0122g00510;VIT_18s0001g14750;VIT_00s0229g00060;VIT_01s0010g03510;VIT_16s0022g01120;VIT_03s0110g00090;VIT_00s0445g00020;VIT_09s0002g01850;VIT_05s0094g00750;VIT_03s0038g00220;VIT_13s0067g03380;VIT_10s0003g02280;VIT_14s0006g02450;VIT…
GO:0042803	Molecular Function	protein homodimerization activity	2/162 1.23456790123457%	89/18296 0.486445124617403%	0.186379	0.316845	2.53794	VIT_08s0056g00810;VIT_06s0004g04700	VIT_05s0020g00760;VIT_01s0011g01240;VIT_05s0049g00960;VIT_15s0021g02140;VIT_12s0057g00980;VIT_05s0102g00370;VIT_06s0009g00440;VIT_02s0012g01790;VIT_19s0090g01170;VIT_18s0041g01290;VIT_04s0008g00270;VIT_16s0050g01070;VIT_19s0090g01190;VIT_04s0008g01040;VIT_17s0000g00150;VIT_08s0056g00810;VIT_04s0008g02750;VIT_05s0020g00870;VIT_17s0000g09490;VIT_06s0004g06600;VIT_08s0007g02870;VIT_13s0019g04150;VIT…
GO:0048481	Biological Process	ovule development	2/169 1.18343195266272%	111/18794 0.5906140257529%	0.263537	0.320212	2.00373	VIT_03s0038g00910;VIT_01s0010g00680	VIT_18s0001g11390;VIT_18s0001g03590;VIT_19s0085g00490;VIT_18s0001g04190;VIT_19s0027g01380;VIT_05s0020g01550;VIT_18s0001g07460;VIT_11s0103g00120;VIT_06s0004g03540;VIT_18s0041g02140;VIT_06s0061g00790;VIT_00s1231g00010;VIT_07s0031g00220;VIT_00s0181g00210;VIT_02s0012g01060;VIT_01s0010g03900;VIT_17s0000g04990;VIT_03s0063g01110;VIT_01s0026g01140;VIT_00s1203g00010;VIT_06s0061g01260;VIT_03s0088g00500;VIT…
GO:0016226	Biological Process	iron-sulfur cluster assembly	2/169 1.18343195266272%	113/18794 0.60125571991061%	0.270203	0.3214	1.96827	VIT_02s0012g01090;VIT_03s0038g00910	VIT_09s0002g03780;VIT_12s0057g01480;VIT_10s0003g03910;VIT_11s0016g04250;VIT_15s0021g02870;VIT_01s0010g01180;VIT_02s0154g00070;VIT_15s0048g00550;VIT_01s0182g00050;VIT_01s0137g00670;VIT_07s0151g01110;VIT_06s0004g00170;VIT_19s0014g03120;VIT_07s0005g01820;VIT_11s0037g00250;VIT_14s0108g01290;VIT_10s0116g00970;VIT_08s0058g01310;VIT_00s1693g00010;VIT_09s0018g00400;VIT_04s0023g02120;VIT_04s0044g00890;VIT…
GO:0006749	Biological Process	glutathione metabolic process	2/169 1.18343195266272%	113/18794 0.60125571991061%	0.270203	0.3214	1.96827	VIT_19s0015g02880;VIT_08s0007g03250	VIT_16s0039g01070;VIT_19s0015g02890;VIT_05s0051g00130;VIT_15s0024g01630;VIT_01s0026g02400;VIT_05s0049g01120;VIT_07s0005g04890;VIT_19s0093g00260;VIT_19s0093g00190;VIT_19s0015g02880;VIT_15s0021g00140;VIT_00s2718g00010;VIT_07s0104g01810;VIT_07s0104g01820;VIT_18s0041g01900;VIT_07s0141g00390;VIT_19s0027g00460;VIT_19s0015g02730;VIT_17s0000g02930;VIT_19s0093g00370;VIT_07s0104g01830;VIT_15s0107g00150;VIT…
GO:0009651	Biological Process	response to salt stress	3/169 1.77514792899408%	205/18794 1.09077365116527%	0.280587	0.330275	1.62742	VIT_01s0010g00680;VIT_05s0020g03140;VIT_16s0039g00010	VIT_18s0001g07660;VIT_15s0024g01030;VIT_08s0007g06390;VIT_15s0048g01290;VIT_16s0039g01390;VIT_03s0063g01080;VIT_17s0000g00870;VIT_09s0018g01780;VIT_12s0059g01870;VIT_10s0003g03480;VIT_13s0064g01480;VIT_01s0127g00430;VIT_05s0077g00420;VIT_13s0019g04120;VIT_00s1311g00010;VIT_00s0370g00030;VIT_13s0067g03880;VIT_02s0025g00690;VIT_17s0000g00460;VIT_07s0005g04660;VIT_15s0045g01290;VIT_05s0020g01960;VIT…
GO:0000165	Biological Process	MAPK cascade	2/169 1.18343195266272%	117/18794 0.62253910822603%	0.283529	0.330296	1.90098	VIT_13s0019g03350;VIT_13s0019g02050	VIT_01s0011g04920;VIT_08s0058g01190;VIT_18s0122g01260;VIT_03s0063g02480;VIT_05s0077g01830;VIT_03s0038g03410;VIT_18s0001g01320;VIT_04s0008g00440;VIT_02s0025g00270;VIT_00s0398g00010;VIT_17s0000g02100;VIT_05s0020g02530;VIT_18s0164g00030;VIT_00s0429g00010;VIT_06s0004g06220;VIT_01s0026g02200;VIT_15s0046g00800;VIT_19s0090g01670;VIT_02s0087g01010;VIT_03s0088g01190;VIT_04s0008g00300;VIT_08s0007g00840;VIT…
GO:0006635	Biological Process	fatty acid beta-oxidation	2/169 1.18343195266272%	120/18794 0.638501649462594%	0.29351	0.338435	1.85345	VIT_13s0067g02640;VIT_01s0127g00380	VIT_18s0001g02680;VIT_03s0038g00160;VIT_01s0010g03940;VIT_00s0282g00040;VIT_05s0062g01370;VIT_10s0116g00930;VIT_04s0008g02850;VIT_06s0009g02790;VIT_07s0104g01780;VIT_06s0009g01000;VIT_05s0077g00860;VIT_07s0104g01070;VIT_06s0004g03190;VIT_18s0001g10820;VIT_04s0008g01760;VIT_12s0035g01690;VIT_10s0003g01320;VIT_08s0056g01090;VIT_15s0024g01010;VIT_05s0020g00180;VIT_10s0116g00810;VIT_06s0080g00160;VIT…
GO:0030244	Biological Process	cellulose biosynthetic process	2/169 1.18343195266272%	126/18794 0.670426731935724%	0.313411	0.357732	1.76519	VIT_02s0025g01750;VIT_06s0004g03250	VIT_02s0025g01750;VIT_00s0469g00050;VIT_14s0171g00280;VIT_02s0025g01880;VIT_04s0008g07360;VIT_00s0414g00010;VIT_00s0414g00020;VIT_16s0039g01030;VIT_12s0059g01000;VIT_00s0469g00020;VIT_07s0005g02470;VIT_06s0009g02160;VIT_02s0025g01920;VIT_04s0023g00380;VIT_18s0122g00120;VIT_16s0050g02460;VIT_09s0096g00090;VIT_14s0030g02140;VIT_04s0044g00770;VIT_02s0025g01940;VIT_04s0210g00200;VIT_02s0087g00170;VIT…
GO:0006633	Biological Process	fatty acid biosynthetic process	2/169 1.18343195266272%	129/18794 0.686389273172289%	0.323319	0.365351	1.72414	VIT_04s0023g00760;VIT_01s0244g00030	VIT_11s0016g04700;VIT_18s0001g02720;VIT_05s0094g00630;VIT_10s0042g00860;VIT_18s0001g01870;VIT_04s0023g00840;VIT_15s0021g00060;VIT_19s0093g00440;VIT_00s0357g00020;VIT_16s0022g02190;VIT_04s0008g04710;VIT_01s0011g04380;VIT_09s0002g01470;VIT_00s0179g00380;VIT_10s0116g00920;VIT_14s0006g02690;VIT_01s0011g03490;VIT_05s0020g04540;VIT_16s0039g00580;VIT_10s0071g00240;VIT_05s0094g00740;VIT_14s0030g00740;VIT…
GO:0055085	Biological Process	transmembrane transport	5/169 2.9585798816568%	427/18794 2.27200170267107%	0.339342	0.376391	1.30219	VIT_02s0025g04540;VIT_12s0028g03380;VIT_02s0025g02390;VIT_09s0054g00700;VIT_16s0039g00010	VIT_18s0166g00130;VIT_04s0023g02600;VIT_10s0042g01030;VIT_12s0028g01260;VIT_09s0002g05360;VIT_00s0679g00010;VIT_19s0027g01640;VIT_00s0388g00070;VIT_08s0007g08730;VIT_05s0029g01180;VIT_07s0005g04680;VIT_05s0020g00680;VIT_13s0019g00310;VIT_19s0015g00960;VIT_04s0044g00370;VIT_08s0058g00450;VIT_00s0625g00020;VIT_10s0003g02550;VIT_03s0017g01300;VIT_09s0002g05400;VIT_18s0001g09120;VIT_07s0104g01160;VIT…
GO:0009737	Biological Process	response to abscisic acid	2/169 1.18343195266272%	134/18794 0.712993508566564%	0.339751	0.376391	1.65981	VIT_05s0020g03140;VIT_16s0039g00010	VIT_16s0039g01460;VIT_11s0016g00940;VIT_07s0130g00180;VIT_06s0004g06980;VIT_13s0064g01700;VIT_11s0016g04080;VIT_07s0005g06120;VIT_15s0046g02110;VIT_13s0064g01480;VIT_13s0067g01250;VIT_17s0000g08960;VIT_13s0064g01680;VIT_19s0014g00880;VIT_14s0030g00700;VIT_14s0066g01670;VIT_15s0046g00310;VIT_03s0063g01080;VIT_12s0059g01870;VIT_05s0020g04160;VIT_08s0007g07540;VIT_13s0064g01710;VIT_17s0000g01080;VIT…
GO:0016310	Biological Process	phosphorylation	4/169 2.36686390532544%	336/18794 1.78780461849526%	0.3576	0.392318	1.32389	VIT_16s0039g01380;VIT_05s0062g00900;VIT_12s0028g01190;VIT_00s1995g00010	VIT_17s0000g08640;VIT_06s0061g00380;VIT_13s0019g02280;VIT_15s0024g00660;VIT_19s0014g04220;VIT_17s0000g01620;VIT_01s0011g05830;VIT_06s0004g00340;VIT_03s0097g00340;VIT_07s0151g00990;VIT_13s0067g00470;VIT_15s0048g00520;VIT_05s0020g03360;VIT_04s0008g03050;VIT_16s0022g01900;VIT_05s0020g03030;VIT_15s0046g01770;VIT_07s0104g01680;VIT_01s0244g00140;VIT_14s0030g00410;VIT_10s0071g00180;VIT_00s0391g00020;VIT…
GO:0004364	Molecular Function	glutathione transferase activity	2/162 1.23456790123457%	110/18296 0.60122431132488%	0.254586	0.407351	2.05342	VIT_19s0015g02880;VIT_08s0007g03250	VIT_05s0049g01120;VIT_01s0026g02400;VIT_19s0015g02890;VIT_16s0039g01070;VIT_15s0024g01630;VIT_05s0051g00130;VIT_19s0027g00460;VIT_19s0015g02730;VIT_07s0104g01830;VIT_19s0093g00370;VIT_17s0000g02930;VIT_19s0093g00260;VIT_19s0093g00190;VIT_07s0005g04890;VIT_07s0104g01820;VIT_18s0041g01900;VIT_07s0104g01810;VIT_00s2718g00010;VIT_19s0015g02880;VIT_01s0026g01370;VIT_19s0093g00150;VIT_12s0035g01130;VIT…
GO:0046982	Molecular Function	protein heterodimerization activity	2/162 1.23456790123457%	112/18296 0.612155662439878%	0.261148	0.407351	2.01675	VIT_04s0008g04700;VIT_06s0004g03000	VIT_17s0000g04350;VIT_00s0956g00020;VIT_06s0080g00460;VIT_08s0007g00040;VIT_06s0004g03030;VIT_07s0104g00980;VIT_11s0016g05600;VIT_19s0090g01310;VIT_00s2837g00010;VIT_08s0040g01300;VIT_04s0008g04700;VIT_08s0007g03700;VIT_09s0002g05770;VIT_07s0031g01850;VIT_12s0059g00390;VIT_18s0001g15320;VIT_07s0104g01000;VIT_04s0044g00560;VIT_12s0059g00410;VIT_19s0093g00470;VIT_19s0014g05020;VIT_00s0179g00340;VIT…
GO:0005525	Molecular Function	GTP binding	4/162 2.46913580246914%	294/18296 1.60690861390468%	0.26358	0.407351	1.53658	VIT_00s0373g00010;VIT_08s0007g03390;VIT_09s0002g02200;VIT_18s0001g08250	VIT_02s0012g02020;VIT_00s0267g00020;VIT_18s0076g00310;VIT_15s0021g00640;VIT_00s1506g00010;VIT_08s0007g05890;VIT_12s0059g01110;VIT_01s0010g03350;VIT_00s0189g00080;VIT_00s0125g00430;VIT_13s0019g02470;VIT_19s0027g00160;VIT_06s0004g07810;VIT_16s0039g02670;VIT_17s0000g02500;VIT_11s0016g04210;VIT_00s0323g00080;VIT_19s0014g01160;VIT_08s0040g02330;VIT_09s0002g09010;VIT_07s0141g00770;VIT_15s0021g01130;VIT…
GO:0005507	Molecular Function	copper ion binding	3/162 1.85185185185185%	205/18296 1.12046348928728%	0.272919	0.409337	1.65276	VIT_02s0154g00080;VIT_08s0056g00810;VIT_01s0011g04500	VIT_01s0011g04740;VIT_18s0075g00530;VIT_18s0001g00310;VIT_07s0141g00390;VIT_19s0027g01790;VIT_18s0001g01010;VIT_11s0016g04970;VIT_06s0009g01340;VIT_08s0007g06460;VIT_06s0004g07420;VIT_04s0079g00530;VIT_07s0031g01040;VIT_12s0028g02340;VIT_01s0011g04720;VIT_07s0141g00540;VIT_18s0117g00550;VIT_08s0007g00600;VIT_19s0085g00860;VIT_01s0010g02670;VIT_07s0031g01120;VIT_09s0018g00950;VIT_18s0001g00790;VIT…
GO:0003676	Molecular Function	nucleic acid binding	9/162 5.55555555555556%	802/18296 4.38347179711412%	0.280918	0.409337	1.26739	VIT_16s0022g01340;VIT_19s0090g01660;VIT_14s0066g00140;VIT_14s0066g00480;VIT_17s0000g09680;VIT_05s0029g00440;VIT_03s0017g01340;VIT_07s0005g03980;VIT_03s0063g02610	VIT_14s0030g01580;VIT_04s0069g00030;VIT_09s0002g02350;VIT_01s0113g00440;VIT_05s0077g01400;VIT_08s0040g00890;VIT_04s0008g06900;VIT_09s0002g05020;VIT_14s0083g00660;VIT_12s0034g02530;VIT_05s0049g00150;VIT_05s0020g02610;VIT_14s0060g00990;VIT_10s0003g04000;VIT_05s0051g00770;VIT_11s0016g02600;VIT_14s0068g00810;VIT_06s0004g03320;VIT_02s0012g03210;VIT_07s0005g01740;VIT_07s0005g04300;VIT_01s0150g00090;VIT…
GO:0032440	Molecular Function	2-alkenal reductase [NAD(P)] activity	3/162 1.85185185185185%	212/18296 1.15872321818977%	0.289749	0.410477	1.59818	VIT_05s0020g03140;VIT_05s0020g03330;VIT_11s0037g00510	VIT_14s0171g00180;VIT_14s0083g00620;VIT_14s0108g00040;VIT_19s0015g00230;VIT_02s0241g00140;VIT_18s0001g14610;VIT_03s0180g00010;VIT_00s0220g00130;VIT_14s0060g02370;VIT_12s0028g02270;VIT_01s0026g01200;VIT_18s0001g13510;VIT_07s0005g04040;VIT_00s0415g00030;VIT_17s0000g08900;VIT_10s0042g01120;VIT_18s0001g05570;VIT_08s0007g03650;VIT_01s0010g01660;VIT_00s0181g00010;VIT_11s0103g00620;VIT_05s0020g03140;VIT…
GO:0004601	Molecular Function	peroxidase activity	2/162 1.23456790123457%	129/18296 0.705072146917359%	0.316796	0.427017	1.75098	VIT_07s0130g00220;VIT_06s0004g01240	VIT_07s0255g00010;VIT_01s0010g01950;VIT_07s0130g00220;VIT_14s0060g02320;VIT_06s0004g01190;VIT_18s0001g13110;VIT_12s0035g01490;VIT_01s0010g02000;VIT_17s0000g02700;VIT_11s0016g00540;VIT_01s0010g02010;VIT_05s0020g02850;VIT_04s0023g02570;VIT_12s0059g02410;VIT_08s0007g06650;VIT_04s0023g03750;VIT_06s0004g01240;VIT_01s0010g01980;VIT_00s1308g00010;VIT_12s0055g01010;VIT_18s0001g04200;VIT_12s0059g02420;VIT…
GO:0016301	Molecular Function	kinase activity	3/162 1.85185185185185%	226/18296 1.23524267599475%	0.323602	0.427017	1.49918	VIT_12s0028g01190;VIT_05s0062g00900;VIT_00s1995g00010	VIT_07s0005g00210;VIT_02s0012g00530;VIT_15s0046g00440;VIT_01s0026g01740;VIT_12s0028g01530;VIT_05s0020g02310;VIT_17s0053g00710;VIT_01s0011g00280;VIT_10s0071g01060;VIT_02s0241g00140;VIT_15s0021g00460;VIT_01s0010g02150;VIT_07s0104g00540;VIT_12s0028g01460;VIT_01s0026g00730;VIT_12s0142g00090;VIT_02s0012g01170;VIT_05s0020g02940;VIT_07s0031g00770;VIT_10s0116g00770;VIT_18s0001g13510;VIT_01s0026g01200;VIT…
GO:0030170	Molecular Function	pyridoxal phosphate binding	2/162 1.23456790123457%	132/18296 0.721469173589856%	0.326542	0.427017	1.71119	VIT_11s0016g03720;VIT_14s0108g01560	VIT_07s0141g00210;VIT_18s0001g04630;VIT_14s0083g00460;VIT_04s0044g00250;VIT_19s0090g00910;VIT_04s0069g00300;VIT_17s0000g03490;VIT_01s0137g00310;VIT_08s0056g00820;VIT_12s0028g01820;VIT_03s0088g01040;VIT_01s0011g01110;VIT_07s0031g01330;VIT_00s0429g00020;VIT_11s0052g01390;VIT_19s0014g02190;VIT_06s0009g02300;VIT_12s0035g02060;VIT_00s1437g00010;VIT_04s0043g00880;VIT_19s0015g00380;VIT_02s0025g00360;VIT…
GO:0006470	Biological Process	protein dephosphorylation	2/169 1.18343195266272%	152/18794 0.808768755985953%	0.397744	0.432164	1.46325	VIT_12s0028g03310;VIT_16s0098g01650	VIT_07s0141g00130;VIT_02s0025g01550;VIT_01s0026g01080;VIT_03s0038g02650;VIT_02s0033g00650;VIT_18s0001g05690;VIT_14s0066g01200;VIT_00s0270g00090;VIT_08s0056g00220;VIT_16s0022g02210;VIT_04s0008g01420;VIT_16s0098g01870;VIT_07s0104g01030;VIT_00s0434g00020;VIT_07s0031g02310;VIT_01s0137g00750;VIT_18s0001g15050;VIT_05s0049g01290;VIT_02s0012g01010;VIT_05s0077g01820;VIT_16s0022g02030;VIT_13s0156g00060;VIT…
GO:0005975	Biological Process	carbohydrate metabolic process	4/169 2.36686390532544%	361/18794 1.92082579546664%	0.408503	0.437422	1.23221	VIT_02s0025g01330;VIT_02s0087g00030;VIT_06s0004g01430;VIT_13s0067g02640	VIT_08s0032g00130;VIT_00s0375g00030;VIT_03s0038g00370;VIT_13s0064g01710;VIT_13s0019g00040;VIT_11s0149g00320;VIT_00s0540g00040;VIT_07s0005g00390;VIT_19s0014g04750;VIT_02s0154g00050;VIT_00s0406g00010;VIT_19s0176g00060;VIT_12s0057g00350;VIT_07s0005g03580;VIT_08s0007g04270;VIT_17s0000g01760;VIT_13s0019g01180;VIT_15s0046g01430;VIT_02s0025g00260;VIT_09s0002g06880;VIT_00s0540g00020;VIT_00s2770g00010;VIT…
GO:0009407	Biological Process	toxin catabolic process	2/169 1.18343195266272%	156/18794 0.830052144301373%	0.410325	0.437422	1.42573	VIT_08s0007g05570;VIT_19s0015g02880	VIT_04s0008g01110;VIT_06s0004g08220;VIT_08s0056g00790;VIT_18s0001g08120;VIT_08s0007g01420;VIT_16s0039g00970;VIT_08s0058g00700;VIT_05s0049g01090;VIT_05s0051g00870;VIT_05s0051g00320;VIT_07s0005g03100;VIT_11s0118g00300;VIT_07s0031g00670;VIT_05s0077g01100;VIT_18s0072g00320;VIT_06s0061g00750;VIT_08s0007g01410;VIT_02s0025g01050;VIT_17s0000g06120;VIT_07s0005g04880;VIT_14s0060g02170;VIT_05s0049g01080;VIT…
GO:0071555	Biological Process	cell wall organization	3/169 1.77514792899408%	265/18794 1.41002447589656%	0.426978	0.450921	1.25895	VIT_02s0025g01330;VIT_02s0154g00080;VIT_02s0025g01750	VIT_11s0052g01340;VIT_11s0052g01330;VIT_00s0647g00010;VIT_17s0000g05660;VIT_05s0077g01740;VIT_15s0048g01300;VIT_11s0052g01170;VIT_04s0044g00790;VIT_00s0220g00140;VIT_03s0038g03750;VIT_16s0050g00090;VIT_18s0001g13930;VIT_17s0000g10020;VIT_12s0059g00970;VIT_05s0094g01310;VIT_17s0053g00610;VIT_01s0127g00120;VIT_02s0012g02220;VIT_18s0001g00620;VIT_02s0025g04210;VIT_00s2620g00010;VIT_11s0052g01270;VIT…
GO:0005874	Cellular Component	microtubule	2/139 1.43884892086331%	135/16293 0.828576689375806%	0.320309	0.455825	1.73653	VIT_18s0001g08250;VIT_00s0373g00010	VIT_05s0029g00400;VIT_17s0000g03290;VIT_08s0040g00980;VIT_11s0016g03960;VIT_18s0075g00110;VIT_05s0077g00700;VIT_18s0001g10090;VIT_02s0025g05060;VIT_04s0069g00410;VIT_18s0001g14360;VIT_09s0002g04480;VIT_00s0218g00050;VIT_19s0090g01320;VIT_00s0407g00080;VIT_00s0532g00020;VIT_17s0000g03700;VIT_18s0001g10640;VIT_06s0004g03810;VIT_07s0005g00940;VIT_00s0768g00020;VIT_01s0011g00370;VIT_16s0050g00260;VIT…
GO:0005524	Molecular Function	ATP binding	28/162 17.2839506172839%	2956/18296 16.1565369479668%	0.379763	0.484197	1.06978	VIT_00s1995g00010;VIT_02s0025g00280;VIT_14s0030g02190;VIT_12s0057g00670;VIT_16s0039g00010;VIT_11s0037g00510;VIT_01s0010g00680;VIT_17s0000g08890;VIT_07s0031g03210;VIT_04s0044g00680;VIT_01s0127g00060;VIT_14s0108g00140;VIT_08s0007g00130;VIT_03s0063g02110;VIT_13s0019g01240;VIT_16s0050g01150;VIT_05s0020g03330;VIT_05s0020g00670;VIT_07s0005g02230;VIT_05s0062g00900;VIT_13s0064g01360;VIT_14s0108g01500;VIT…	VIT_17s0000g01550;VIT_18s0072g00990;VIT_19s0014g01660;VIT_04s0044g00660;VIT_13s0074g00700;VIT_15s0021g01620;VIT_13s0067g03750;VIT_06s0061g01470;VIT_14s0066g02320;VIT_04s0023g00610;VIT_13s0067g02520;VIT_00s0199g00190;VIT_14s0006g02940;VIT_11s0118g00750;VIT_07s0005g00210;VIT_18s0041g01920;VIT_08s0007g03600;VIT_10s0116g01800;VIT_00s0273g00020;VIT_00s2304g00010;VIT_00s2542g00010;VIT_00s0822g00010;VIT…
VIT_11s0037g00620;VIT_10s0003g05150;VIT_04s0008g01710;VIT_00s0347g00120;VIT_11s0016g03860;VIT_16s0098g00720;VIT_12s0034g02200;VIT_00s0682g00010;VIT_01s0010g02840;VIT_19s0014g00220;VIT_00s0258g00040;VIT_05s0020g00560;VIT_08s0007g03910;VIT_06s0080g01260;VIT_07s0104g00610;VIT_06s0004g06580;VIT_13s0067g03330;VIT_08s0007g01230;VIT_15s0046g01010;VIT_13s0074g00520;VIT_01s0137g00080;VIT_00s0398g00040;VIT…
GO:0009793	Biological Process	embryo development ending in seed dormancy	2/169 1.18343195266272%	180/18794 0.957752474193892%	0.482899	0.505255	1.23563	VIT_02s0012g01090;VIT_03s0038g00910	VIT_08s0007g04280;VIT_18s0041g01050;VIT_06s0061g00020;VIT_15s0046g00280;VIT_19s0085g00490;VIT_06s0061g00060;VIT_13s0106g00110;VIT_00s0258g00120;VIT_14s0066g00740;VIT_03s0038g02480;VIT_11s0052g00840;VIT_06s0061g00790;VIT_08s0007g03030;VIT_00s1231g00010;VIT_04s0008g07380;VIT_06s0061g01260;VIT_05s0029g00290;VIT_18s0001g04860;VIT_01s0011g01130;VIT_07s0031g00980;VIT_10s0003g05670;VIT_09s0002g02600;VIT…
GO:0005730	Cellular Component	nucleolus	2/139 1.43884892086331%	155/16293 0.951328791505554%	0.38209	0.523604	1.51246	VIT_05s0020g00670;VIT_16s0098g01650	VIT_15s0048g02730;VIT_13s0019g05080;VIT_17s0000g04110;VIT_14s0030g01680;VIT_13s0019g00800;VIT_06s0004g04300;VIT_05s0077g01770;VIT_03s0180g00180;VIT_16s0098g01020;VIT_01s0146g00310;VIT_19s0027g01520;VIT_12s0059g00450;VIT_04s0044g00580;VIT_07s0104g01060;VIT_03s0091g00320;VIT_04s0023g01220;VIT_09s0002g06030;VIT_09s0070g00130;VIT_05s0020g04800;VIT_05s0062g00830;VIT_07s0005g00620;VIT_14s0066g00390;VIT…
GO:0005576	Cellular Component	extracellular region	4/139 2.87769784172662%	380/16293 2.33228994046523%	0.407628	0.538652	1.23385	VIT_07s0130g00220;VIT_05s0062g01160;VIT_02s0025g01330;VIT_06s0004g01240	VIT_04s0023g02570;VIT_12s0059g02410;VIT_08s0007g06650;VIT_02s0012g00830;VIT_01s0011g00340;VIT_09s0002g06610;VIT_19s0027g01300;VIT_12s0055g01010;VIT_14s0060g02710;VIT_03s0088g00700;VIT_07s0005g06060;VIT_07s0005g02540;VIT_08s0007g00290;VIT_14s0128g00640;VIT_14s0128g00570;VIT_07s0130g00220;VIT_14s0006g02370;VIT_06s0080g00710;VIT_07s0005g02090;VIT_01s0010g02010;VIT_07s0031g01010;VIT_06s0004g03820;VIT…
GO:0009505	Cellular Component	plant-type cell wall	2/139 1.43884892086331%	170/16293 1.04339286810287%	0.426857	0.544611	1.37901	VIT_02s0154g00080;VIT_13s0067g02640	VIT_08s0040g00060;VIT_08s0007g03970;VIT_10s0116g01610;VIT_12s0055g01180;VIT_00s0226g00030;VIT_12s0057g00130;VIT_13s0047g01190;VIT_18s0001g05160;VIT_14s0066g00270;VIT_00s0199g00190;VIT_15s0048g01750;VIT_18s0001g13340;VIT_03s0038g03570;VIT_05s0062g01430;VIT_14s0006g01130;VIT_05s0020g00500;VIT_00s0827g00040;VIT_00s0415g00080;VIT_15s0048g00480;VIT_11s0118g00240;VIT_08s0007g06780;VIT_07s0104g01100;VIT…
GO:0005887	Cellular Component	integral component of plasma membrane	2/139 1.43884892086331%	179/16293 1.09863131406125%	0.452906	0.558584	1.30967	VIT_05s0020g03140;VIT_00s0291g00060	VIT_06s0004g06520;VIT_11s0016g04150;VIT_01s0011g04160;VIT_11s0149g00210;VIT_04s0008g05080;VIT_08s0040g02900;VIT_10s0405g00050;VIT_13s0019g00010;VIT_18s0122g00780;VIT_07s0005g03290;VIT_04s0008g02460;VIT_02s0087g00870;VIT_05s0020g04380;VIT_01s0011g04980;VIT_02s0025g03360;VIT_14s0030g00260;VIT_18s0001g04890;VIT_02s0025g03330;VIT_18s0001g05570;VIT_00s1818g00010;VIT_05s0049g00920;VIT_05s0077g02050;VIT…
GO:0008152	Biological Process	metabolic process	16/169 9.46745562130178%	1826/18794 9.71586676598915%	0.581955	0.603311	0.974432	VIT_02s0025g04980;VIT_18s0001g08250;VIT_11s0016g05770;VIT_09s0054g00700;VIT_08s0007g03390;VIT_00s0259g00200;VIT_09s0002g02200;VIT_13s0074g00720;VIT_05s0077g02020;VIT_17s0000g08890;VIT_03s0038g01480;VIT_16s0039g00010;VIT_11s0037g00570;VIT_00s0373g00010;VIT_17s0000g09680;VIT_14s0066g01500	VIT_18s0122g00570;VIT_03s0017g02230;VIT_05s0029g00710;VIT_17s0000g09980;VIT_19s0014g02580;VIT_01s0011g03090;VIT_04s0008g02980;VIT_06s0009g03170;VIT_06s0009g00750;VIT_13s0106g00550;VIT_18s0075g00110;VIT_12s0057g01090;VIT_09s0002g03560;VIT_00s0475g00050;VIT_18s0001g03000;VIT_02s0012g01220;VIT_00s0218g00050;VIT_06s0004g06510;VIT_04s0069g00410;VIT_15s0048g03000;VIT_06s0061g00840;VIT_12s0059g02000;VIT…
VIT_05s0094g01620;VIT_02s0109g00390;VIT_07s0031g00440;VIT_16s0050g01120;VIT_06s0009g01830;VIT_00s0259g00190
GO:0005886	Cellular Component	plasma membrane	12/139 8.63309352517986%	1378/16293 8.4576198367397%	0.514495	0.604394	1.02075	VIT_05s0020g00670;VIT_16s0039g02010;VIT_18s0001g13250;VIT_11s0037g00510;VIT_06s0004g03100;VIT_04s0044g01310;VIT_07s0005g01590;VIT_06s0004g04470;VIT_01s0026g01460;VIT_04s0008g01430;VIT_09s0002g02750;VIT_04s0044g00680	VIT_18s0001g11700;VIT_19s0014g04260;VIT_13s0073g00530;VIT_00s0380g00020;VIT_08s0056g00500;VIT_10s0003g03170;VIT_05s0020g02360;VIT_11s0016g00100;VIT_01s0010g02160;VIT_12s0028g01810;VIT_14s0066g01640;VIT_15s0046g00570;VIT_00s0207g00190;VIT_18s0001g13630;VIT_13s0073g00550;VIT_05s0020g00670;VIT_01s0113g00540;VIT_11s0016g05360;VIT_00s0125g00210;VIT_09s0002g09280;VIT_11s0052g00700;VIT_18s0001g07170;VIT…
GO:0009506	Cellular Component	plasmodesma	5/139 3.59712230215827%	560/16293 3.43705885963297%	0.522719	0.604394	1.04657	VIT_08s0007g08310;VIT_02s0154g00080;VIT_05s0020g00670;VIT_14s0030g02190;VIT_05s0020g03140	VIT_19s0014g04500;VIT_11s0206g00120;VIT_01s0011g05800;VIT_15s0048g01430;VIT_13s0019g00800;VIT_02s0025g04580;VIT_04s0008g02090;VIT_06s0004g00220;VIT_19s0014g04150;VIT_07s0005g01490;VIT_12s0057g01050;VIT_10s0071g00860;VIT_05s0051g00650;VIT_06s0061g00500;VIT_17s0000g05700;VIT_08s0040g02130;VIT_17s0000g02800;VIT_05s0062g00760;VIT_19s0014g04590;VIT_01s0127g00140;VIT_07s0031g01180;VIT_02s0109g00230;VIT…
GO:0016787	Molecular Function	hydrolase activity	5/162 3.08641975308642%	523/18296 2.85854831657193%	0.494755	0.615427	1.07972	VIT_00s0253g00150;VIT_11s0016g05770;VIT_00s0259g00200;VIT_16s0022g01340;VIT_17s0000g08890	VIT_12s0055g00090;VIT_15s0048g01390;VIT_03s0063g00780;VIT_16s0098g00510;VIT_11s0065g01110;VIT_08s0056g00350;VIT_15s0021g01510;VIT_05s0020g03000;VIT_15s0046g00850;VIT_05s0020g02540;VIT_16s0050g01500;VIT_09s0070g00820;VIT_18s0072g00630;VIT_03s0038g00090;VIT_12s0035g00380;VIT_00s0425g00010;VIT_00s0198g00140;VIT_06s0061g00280;VIT_08s0007g05960;VIT_08s0040g00960;VIT_04s0023g00390;VIT_12s0028g00540;VIT…
GO:0003824	Molecular Function	catalytic activity	2/162 1.23456790123457%	198/18296 1.08220376038478%	0.525338	0.637911	1.14079	VIT_17s0000g09680;VIT_00s1274g00010	VIT_11s0052g01040;VIT_17s0000g08960;VIT_04s0023g01980;VIT_13s0156g00170;VIT_19s0014g03440;VIT_19s0027g00550;VIT_03s0110g00350;VIT_14s0030g02300;VIT_00s0483g00020;VIT_00s0183g00240;VIT_02s0109g00250;VIT_15s0048g00990;VIT_18s0122g00630;VIT_15s0048g01010;VIT_16s0013g00330;VIT_05s0124g00490;VIT_08s0007g05820;VIT_13s0067g00690;VIT_11s0016g02130;VIT_00s0361g00020;VIT_02s0025g03560;VIT_15s0048g02140;VIT…
GO:0003735	Molecular Function	structural constituent of ribosome	4/162 2.46913580246914%	445/18296 2.43222562308701%	0.557876	0.661667	1.01518	VIT_06s0080g00440;VIT_06s0004g06140;VIT_19s0014g04970;VIT_12s0028g03380	VIT_18s0001g14620;VIT_08s0040g02420;VIT_06s0080g00400;VIT_02s0025g02780;VIT_11s0016g02650;VIT_03s0017g01350;VIT_17s0000g00400;VIT_06s0080g00440;VIT_10s0003g02650;VIT_07s0031g02050;VIT_02s0025g00620;VIT_14s0060g02050;VIT_05s0020g00810;VIT_14s0006g02470;VIT_06s0004g01530;VIT_00s0186g00100;VIT_12s0059g02250;VIT_12s0034g00440;VIT_02s0012g00100;VIT_13s0064g00850;VIT_08s0040g01870;VIT_04s0023g00930;VIT…
GO:0006412	Biological Process	translation	3/169 1.77514792899408%	377/18794 2.00595934872832%	0.662278	0.68034	0.884937	VIT_12s0028g03380;VIT_06s0004g06140;VIT_06s0080g00440	VIT_15s0045g00110;VIT_13s0064g00650;VIT_08s0007g03850;VIT_17s0000g07290;VIT_00s1232g00020;VIT_15s0045g00630;VIT_17s0000g04970;VIT_07s0005g00690;VIT_08s0007g07220;VIT_11s0016g02470;VIT_19s0014g02680;VIT_12s0028g03380;VIT_18s0122g00010;VIT_00s0225g00020;VIT_05s0020g01480;VIT_13s0019g03410;VIT_08s0040g03200;VIT_03s0038g02780;VIT_09s0002g02560;VIT_18s0001g05140;VIT_08s0040g02460;VIT_05s0049g02130;VIT…
GO:0016567	Biological Process	protein ubiquitination	2/169 1.18343195266272%	263/18794 1.39938278173885%	0.687349	0.699734	0.845681	VIT_06s0004g04470;VIT_19s0085g01000	VIT_18s0041g01050;VIT_06s0061g00060;VIT_14s0066g01870;VIT_07s0141g00150;VIT_15s0021g00890;VIT_04s0008g05700;VIT_00s0125g00250;VIT_11s0052g00840;VIT_00s0445g00050;VIT_02s0012g01020;VIT_01s0150g00140;VIT_06s0009g00370;VIT_04s0008g03690;VIT_01s0010g01770;VIT_00s0231g00020;VIT_05s0029g00290;VIT_16s0013g01920;VIT_06s0004g00860;VIT_15s0021g00140;VIT_18s0166g00190;VIT_08s0007g01710;VIT_08s0058g00080;VIT…
GO:0016874	Molecular Function	ligase activity	2/162 1.23456790123457%	250/18296 1.36641888937473%	0.652051	0.755786	0.903506	VIT_09s0054g00610;VIT_03s0063g02110	VIT_11s0016g03970;VIT_13s0067g01460;VIT_14s0060g02560;VIT_19s0015g01000;VIT_16s0098g00670;VIT_15s0046g01880;VIT_19s0015g01190;VIT_04s0023g03280;VIT_03s0063g00080;VIT_00s0349g00030;VIT_04s0008g04280;VIT_17s0000g08400;VIT_13s0067g00920;VIT_12s0028g01200;VIT_05s0136g00380;VIT_05s0077g00470;VIT_19s0015g00670;VIT_00s0131g00300;VIT_06s0004g06530;VIT_13s0074g00030;VIT_08s0040g00040;VIT_01s0137g00230;VIT…
GO:0000287	Molecular Function	magnesium ion binding	2/162 1.23456790123457%	260/18296 1.42107564494972%	0.673111	0.762859	0.868756	VIT_16s0039g01380;VIT_01s0011g05370	VIT_00s0125g00410;VIT_00s0372g00040;VIT_18s0001g04530;VIT_16s0039g01700;VIT_03s0088g00570;VIT_19s0014g02550;VIT_18s0001g04020;VIT_19s0014g04930;VIT_19s0027g01200;VIT_13s0073g00650;VIT_13s0067g00090;VIT_19s0014g04810;VIT_05s0020g01670;VIT_00s0372g00080;VIT_18s0001g05290;VIT_16s0039g01380;VIT_08s0007g07600;VIT_14s0068g01460;VIT_06s0009g02710;VIT_19s0027g01220;VIT_00s0372g00030;VIT_00s0225g00140;VIT…
GO:0016020	Cellular Component	membrane	7/139 5.03597122302158%	943/16293 5.78776161541766%	0.700518	0.78543	0.870107	VIT_05s0062g01160;VIT_13s0158g00180;VIT_02s0025g04980;VIT_01s0010g03920;VIT_04s0008g07110;VIT_04s0008g01170;VIT_01s0011g03620	VIT_12s0059g02540;VIT_15s0024g01490;VIT_16s0039g01060;VIT_15s0046g00980;VIT_09s0002g02730;VIT_14s0083g00230;VIT_01s0146g00180;VIT_02s0154g00590;VIT_05s0029g01440;VIT_16s0050g00340;VIT_18s0041g00980;VIT_14s0066g00180;VIT_00s0342g00040;VIT_18s0041g01630;VIT_00s0878g00030;VIT_18s0041g00950;VIT_09s0002g03130;VIT_05s0062g01160;VIT_12s0059g02740;VIT_09s0054g00100;VIT_18s0001g10830;VIT_15s0021g01150;VIT…
GO:0043231	Cellular Component	intracellular membrane-bounded organelle	2/139 1.43884892086331%	327/16293 2.0069968698214%	0.771573	0.839653	0.716916	VIT_19s0014g02020;VIT_06s0004g01430	VIT_11s0052g01640;VIT_07s0129g00180;VIT_15s0046g01210;VIT_13s0019g02860;VIT_13s0019g02880;VIT_00s2244g00010;VIT_14s0060g01340;VIT_18s0041g01080;VIT_15s0046g01950;VIT_13s0019g02810;VIT_12s0034g00080;VIT_05s0020g04280;VIT_06s0004g07280;VIT_00s1946g00010;VIT_18s0001g05990;VIT_15s0046g01980;VIT_11s0052g01630;VIT_05s0020g04330;VIT_07s0289g00050;VIT_13s0019g03020;VIT_05s0062g00460;VIT_12s0055g00180;VIT…
GO:0003723	Molecular Function	RNA binding	2/162 1.23456790123457%	398/18296 2.17533887188456%	0.870649	0.945607	0.567529	VIT_14s0066g01920;VIT_09s0018g01150	VIT_03s0038g02620;VIT_03s0038g00420;VIT_05s0102g01220;VIT_06s0004g00260;VIT_05s0094g01100;VIT_05s0094g00940;VIT_13s0139g00410;VIT_14s0068g00240;VIT_18s0075g01100;VIT_17s0000g01640;VIT_09s0002g08600;VIT_14s0108g01570;VIT_05s0020g03450;VIT_17s0000g05130;VIT_13s0047g01160;VIT_15s0021g01700;VIT_05s0077g02250;VIT_13s0064g00170;VIT_11s0149g00100;VIT_12s0055g00770;VIT_01s0026g02410;VIT_00s1664g00010;VIT…
GO:0020037	Molecular Function	heme binding	3/162 1.85185185185185%	553/18296 3.0225185832969%	0.871442	0.945607	0.612685	VIT_11s0016g03720;VIT_06s0004g01240;VIT_07s0130g00220	VIT_10s0092g00370;VIT_19s0015g00100;VIT_19s0015g02910;VIT_10s0092g00070;VIT_16s0100g00540;VIT_19s0015g02780;VIT_14s0083g01110;VIT_04s0023g02350;VIT_15s0048g01620;VIT_03s0063g01850;VIT_08s0058g00970;VIT_11s0065g00130;VIT_01s0026g02700;VIT_18s0001g13770;VIT_18s0001g12180;VIT_06s0009g02820;VIT_13s0067g02800;VIT_14s0068g02120;VIT_18s0001g11470;VIT_15s0048g02900;VIT_18s0001g12210;VIT_12s0055g00980;VIT…
GO:0005634	Cellular Component	nucleus	11/139 7.9136690647482%	1790/16293 10.9863131406125%	0.908256	0.960156	0.720321	VIT_06s0004g06140;VIT_01s0011g01690;VIT_13s0019g02050;VIT_09s0002g03450;VIT_07s0129g00400;VIT_05s0020g00600;VIT_08s0040g02980;VIT_06s0004g01240;VIT_03s0063g02680;VIT_05s0077g01570;VIT_06s0080g01270	VIT_07s0005g03230;VIT_06s0080g00870;VIT_04s0008g01780;VIT_11s0016g03540;VIT_05s0094g01400;VIT_19s0014g05360;VIT_18s0001g03240;VIT_11s0065g00710;VIT_11s0016g02410;VIT_04s0008g00220;VIT_01s0010g03710;VIT_19s0014g03180;VIT_01s0011g01340;VIT_05s0077g01820;VIT_06s0004g06140;VIT_06s0004g06970;VIT_18s0089g01030;VIT_12s0059g00300;VIT_01s0010g01940;VIT_16s0022g00180;VIT_12s0059g01120;VIT_03s0063g00480;VIT…
GO:0006952	Biological Process	defense response	3/169 1.77514792899408%	710/18794 3.77780142598702%	0.956639	0.965181	0.469889	VIT_05s0077g01570;VIT_06s0004g03100;VIT_01s0011g05190	VIT_14s0030g00520;VIT_16s0100g00770;VIT_16s0100g00920;VIT_15s0046g02810;VIT_00s0286g00100;VIT_06s0009g01190;VIT_01s0011g05150;VIT_19s0014g04050;VIT_12s0028g03640;VIT_12s0034g02310;VIT_14s0030g00840;VIT_09s0002g08160;VIT_00s0144g00220;VIT_19s0014g04630;VIT_03s0038g01750;VIT_00s0335g00080;VIT_06s0080g01200;VIT_15s0107g00280;VIT_09s0096g00760;VIT_19s0014g04320;VIT_13s0067g00260;VIT_07s0197g00210;VIT…
GO:0005622	Cellular Component	intracellular	2/139 1.43884892086331%	539/16293 3.30816915239673%	0.947078	0.973385	0.434938	VIT_06s0004g03250;VIT_02s0012g01090	VIT_14s0030g01250;VIT_15s0021g00160;VIT_14s0068g01380;VIT_12s0059g01970;VIT_18s0089g01080;VIT_13s0073g00330;VIT_18s0041g02090;VIT_13s0074g00100;VIT_12s0028g03460;VIT_08s0007g00960;VIT_00s0462g00010;VIT_12s0035g02090;VIT_03s0038g01790;VIT_05s0020g01490;VIT_07s0031g02260;VIT_13s0019g05180;VIT_14s0060g01210;VIT_12s0059g00620;VIT_18s0001g00660;VIT_17s0053g00180;VIT_00s1281g00010;VIT_03s0063g02440;VIT…
GO:0006468	Biological Process	protein phosphorylation	3/169 1.77514792899408%	1194/18794 6.35309141215282%	0.998856	0.998856	0.279415	VIT_07s0031g03210;VIT_04s0044g00680;VIT_07s0005g01590	VIT_08s0058g00280;VIT_10s0116g00120;VIT_12s0035g00310;VIT_10s0003g02010;VIT_08s0040g02640;VIT_16s0148g00140;VIT_19s0014g00940;VIT_19s0014g04140;VIT_10s0003g05190;VIT_09s0002g04810;VIT_07s0104g01740;VIT_17s0000g09750;VIT_09s0002g02830;VIT_10s0116g00870;VIT_14s0128g00160;VIT_00s0420g00030;VIT_19s0014g04310;VIT_07s0185g00090;VIT_00s0743g00020;VIT_16s0039g00610;VIT_19s0014g04340;VIT_06s0004g01390;VIT…
GO:0005506	Molecular Function	iron ion binding	2/162 1.23456790123457%	547/18296 2.9897245299519%	0.956769	0.998924	0.412937	VIT_16s0098g00290;VIT_00s2086g00010	VIT_03s0063g01310;VIT_04s0008g01860;VIT_19s0135g00190;VIT_13s0064g01320;VIT_14s0066g02170;VIT_03s0063g01490;VIT_08s0040g00820;VIT_18s0041g01800;VIT_00s0299g00040;VIT_16s0039g00820;VIT_10s0092g00500;VIT_10s0003g05360;VIT_07s0005g01920;VIT_08s0032g00240;VIT_07s0129g00700;VIT_19s0090g01140;VIT_15s0048g01970;VIT_04s0008g05880;VIT_17s0000g05110;VIT_03s0063g01250;VIT_17s0000g03910;VIT_09s0002g02940;VIT…
GO:0008270	Molecular Function	zinc ion binding	7/162 4.32098765432099%	1495/18296 8.17118495846087%	0.981703	0.998924	0.528808	VIT_02s0025g04830;VIT_19s0085g01000;VIT_03s0038g02740;VIT_04s0008g01430;VIT_01s0011g01690;VIT_14s0108g00590;VIT_07s0005g04610	VIT_14s0083g01000;VIT_14s0036g00820;VIT_14s0060g00870;VIT_04s0008g05280;VIT_06s0004g02640;VIT_07s0005g02630;VIT_17s0000g02030;VIT_13s0047g00140;VIT_14s0060g02280;VIT_15s0021g02760;VIT_19s0085g00220;VIT_14s0060g00290;VIT_17s0000g04200;VIT_12s0034g00940;VIT_06s0004g07640;VIT_01s0137g00780;VIT_02s0025g03110;VIT_16s0039g00550;VIT_17s0000g03210;VIT_06s0004g04320;VIT_09s0002g08310;VIT_04s0069g00140;VIT…
GO:0004674	Molecular Function	protein serine/threonine kinase activity	3/162 1.85185185185185%	919/18296 5.0229558373415%	0.989342	0.998924	0.368678	VIT_07s0005g01590;VIT_04s0044g00680;VIT_07s0031g03210	VIT_09s0002g02220;VIT_16s0148g00220;VIT_00s0398g00060;VIT_13s0158g00150;VIT_12s0055g01270;VIT_16s0148g00250;VIT_08s0007g01190;VIT_09s0002g02810;VIT_19s0014g04640;VIT_19s0014g00480;VIT_16s0148g00320;VIT_15s0046g02480;VIT_04s0008g02510;VIT_00s0262g00180;VIT_07s0031g02130;VIT_16s0148g00340;VIT_19s0015g01890;VIT_11s0052g01430;VIT_04s0023g02770;VIT_19s0014g04530;VIT_00s0540g00010;VIT_19s0014g04060;VIT…
GO:0003677	Molecular Function	DNA binding	3/162 1.85185185185185%	1219/18296 6.66265850459117%	0.998924	0.998924	0.277945	VIT_03s0063g02680;VIT_01s0127g00840;VIT_04s0008g04700	VIT_15s0024g01500;VIT_19s0014g05020;VIT_07s0104g00060;VIT_14s0006g02290;VIT_16s0100g01300;VIT_17s0000g06310;VIT_18s0001g04210;VIT_01s0026g01050;VIT_00s0160g00180;VIT_13s0064g01550;VIT_00s0259g00020;VIT_14s0066g01010;VIT_06s0004g01530;VIT_07s0005g01810;VIT_17s0000g02550;VIT_01s0026g01820;VIT_17s0000g05370;VIT_17s0000g06200;VIT_13s0106g00370;VIT_17s0000g05020;VIT_18s0072g01060;VIT_11s0065g00980;VIT…
GO:0016021	Cellular Component	integral component of membrane	33/139 23.7410071942446%	7610/16293 46.7071748603695%	1	1	0.508295	VIT_16s0039g00010;VIT_06s0004g03250;VIT_14s0030g02190;VIT_02s0025g01750;VIT_02s0154g00080;VIT_17s0000g09470;VIT_18s0001g02740;VIT_09s0054g00700;VIT_18s0001g11710;VIT_07s0130g00220;VIT_12s0035g01940;VIT_04s0044g00680;VIT_15s0048g02980;VIT_06s0004g03100;VIT_18s0001g10550;VIT_14s0108g00590;VIT_07s0005g04610;VIT_09s0002g02200;VIT_05s0094g01070;VIT_04s0079g00840;VIT_01s0011g02860;VIT_13s0019g00860;VIT…	VIT_12s0028g01160;VIT_12s0028g00900;VIT_18s0041g02110;VIT_03s0063g02440;VIT_02s0025g02660;VIT_19s0014g04480;VIT_01s0150g00020;VIT_16s0148g00120;VIT_09s0002g06090;VIT_14s0219g00070;VIT_04s0008g02860;VIT_07s0129g00540;VIT_15s0048g00180;VIT_08s0040g00370;VIT_18s0122g01280;VIT_11s0037g00960;VIT_09s0002g03590;VIT_08s0007g00560;VIT_17s0000g07120;VIT_00s0294g00100;VIT_03s0038g01820;VIT_15s0046g00330;VIT…
VIT_10s0003g03090;VIT_10s0003g01490;VIT_08s0056g01480;VIT_15s0024g01750;VIT_02s0012g01850;VIT_13s0067g02790;VIT_04s0008g04750;VIT_01s0011g03800;VIT_11s0016g04300;VIT_18s0001g09410;VIT_06s0004g01190;VIT_00s0286g00050;VIT_03s0038g04550;VIT_14s0081g00630;VIT_05s0020g00260;VIT_00s0198g00030;VIT_05s0020g00270;VIT_08s0007g03300;VIT_11s0016g01400;VIT_12s0034g02590;VIT_16s0039g00910;VIT_18s0076g00280;VIT…
VIT_11s0016g04540;VIT_14s0128g00440;VIT_13s0067g01130;VIT_04s0044g01960;VIT_01s0011g04210;VIT_03s0110g00130;VIT_07s0005g06710;VIT_15s0048g00960;VIT_13s0064g00890;VIT_12s0028g04010;VIT_13s0019g02460;VIT_01s0137g00770;VIT_06s0004g08210;VIT_19s0014g01710;VIT_06s0004g00270;VIT_03s0017g00320;VIT_01s0026g00950;VIT_03s0167g00020;VIT_15s0024g01990;VIT_00s0174g00110;VIT_09s0002g06900;VIT_00s0179g00200;VIT…
VIT_00s0410g00020;VIT_04s0069g00320;VIT_08s0032g00670;VIT_17s0000g02410;VIT_13s0019g04920;VIT_15s0048g00400;VIT_15s0024g00260;VIT_16s0039g01200;VIT_17s0000g02510;VIT_07s0005g04080;VIT_05s0020g04030;VIT_11s0052g00340;VIT_19s0014g02060;VIT_00s0988g00020;VIT_10s0003g04120;VIT_05s0077g01950;VIT_13s0156g00390;VIT_00s0231g00050;VIT_08s0217g00130;VIT_07s0031g01470;VIT_17s0000g03130;VIT_12s0055g01250;VIT…
VIT_07s0005g06290;VIT_12s0034g01840;VIT_09s0002g02190;VIT_15s0048g01670;VIT_14s0060g00070;VIT_12s0055g00950;VIT_18s0001g00290;VIT_04s0044g01200;VIT_13s0067g02530;VIT_18s0076g00340;VIT_09s0002g01220;VIT_04s0008g00700;VIT_18s0001g06300;VIT_14s0060g00090;VIT_06s0004g02280;VIT_01s0026g01070;VIT_10s0003g00540;VIT_06s0004g05540;VIT_04s0008g03610;VIT_08s0007g05010;VIT_09s0054g00800;VIT_13s0019g01250;VIT…

## Sheet: T10d vs T20d
#GO_accession	Term_type	Description	DEProteinRatio	BgRatio	P-value	Corrected_P-value	Rich_factor	DEProteinIDs	BgProteinIDs
GO:0009941	Cellular Component	chloroplast envelope	30/223 13.4529147982063%	349/16293 2.14202418216412%	0	0	6.28047	VIT_07s0005g02220;VIT_14s0171g00190;VIT_03s0038g03560;VIT_16s0022g01840;VIT_13s0019g04140;VIT_18s0001g00190;VIT_08s0007g00840;VIT_19s0014g03660;VIT_05s0020g02480;VIT_13s0019g02050;VIT_14s0108g00590;VIT_04s0023g00410;VIT_06s0004g04700;VIT_08s0007g03250;VIT_01s0011g04500;VIT_15s0048g02500;VIT_09s0002g05200;VIT_05s0049g01480;VIT_19s0014g00160;VIT_18s0001g00820;VIT_17s0000g10280;VIT_06s0004g05230;VIT…	VIT_06s0004g00470;VIT_07s0005g02220;VIT_14s0006g02880;VIT_02s0025g02640;VIT_07s0005g01530;VIT_07s0031g02630;VIT_04s0008g02640;VIT_14s0108g01370;VIT_06s0004g00610;VIT_18s0001g07280;VIT_14s0171g00190;VIT_13s0067g03440;VIT_07s0031g00680;VIT_02s0025g02810;VIT_17s0000g09910;VIT_11s0037g00250;VIT_04s0023g00780;VIT_08s0007g02140;VIT_05s0020g03750;VIT_12s0178g00200;VIT_09s0096g00070;VIT_07s0104g00610;VIT…
GO:0009535	Cellular Component	chloroplast thylakoid membrane	27/223 12.1076233183857%	219/16293 1.34413551832075%	2.80775e-13	7.15977e-12	9.00774	VIT_13s0019g02050;VIT_14s0108g00590;VIT_09s0002g01450;VIT_00s0246g00200;VIT_06s0004g05030;VIT_17s0000g03820;VIT_02s0025g01690;VIT_18s0001g00760;VIT_08s0007g03250;VIT_16s0039g02540;VIT_07s0005g05850;VIT_06s0004g00260;VIT_07s0005g02220;VIT_16s0100g01280;VIT_12s0059g01810;VIT_19s0014g00160;VIT_03s0038g03560;VIT_11s0016g05840;VIT_18s0001g11710;VIT_17s0000g06350;VIT_06s0004g05230;VIT_13s0019g04140;VIT…	VIT_18s0041g02220;VIT_13s0019g02050;VIT_13s0019g03860;VIT_16s0039g02530;VIT_12s0055g00540;VIT_04s0023g03290;VIT_14s0060g00850;VIT_17s0000g05250;VIT_15s0024g00040;VIT_07s0151g00260;VIT_06s0004g02290;VIT_12s0059g00270;VIT_18s0122g00430;VIT_15s0046g00470;VIT_13s0064g01490;VIT_10s0003g02890;VIT_13s0019g00320;VIT_09s0054g00710;VIT_00s0246g00150;VIT_02s0025g01570;VIT_18s0001g06720;VIT_08s0056g01050;VIT…
GO:0009570	Cellular Component	chloroplast stroma	22/223 9.86547085201794%	368/16293 2.25863867918738%	7.29587e-09	1.2403e-07	4.36788	VIT_01s0011g04500;VIT_05s0049g01480;VIT_09s0002g05200;VIT_09s0002g08670;VIT_02s0025g04830;VIT_05s0020g02480;VIT_04s0023g01970;VIT_16s0022g01840;VIT_08s0007g06700;VIT_06s0004g00260;VIT_17s0000g08660;VIT_09s0002g07500;VIT_16s0039g00520;VIT_11s0016g03510;VIT_14s0108g01500;VIT_01s0011g05300;VIT_05s0020g02880;VIT_14s0036g00480;VIT_10s0071g00840;VIT_02s0025g03660;VIT_06s0004g02200;VIT_17s0000g10280	VIT_14s0030g00920;VIT_09s0002g04330;VIT_04s0008g01190;VIT_02s0012g00170;VIT_19s0090g00390;VIT_00s0194g00270;VIT_19s0014g02480;VIT_10s0116g01540;VIT_06s0004g07380;VIT_01s0011g04500;VIT_00s0309g00080;VIT_09s0054g01770;VIT_08s0007g05410;VIT_18s0001g11750;VIT_01s0127g00740;VIT_00s0211g00090;VIT_05s0049g01480;VIT_08s0007g06780;VIT_16s0022g01100;VIT_09s0002g05200;VIT_05s0020g01550;VIT_14s0060g00060;VIT…
GO:0009522	Cellular Component	photosystem I	7/223 3.1390134529148%	31/16293 0.190265758301111%	1.62852e-07	2.07637e-06	16.498	VIT_00s0246g00200;VIT_19s0014g03660;VIT_13s0019g04140;VIT_07s0005g02220;VIT_10s0003g04350;VIT_19s0014g00160;VIT_17s0000g06350	VIT_00s0246g00200;VIT_08s0007g02190;VIT_19s0014g03660;VIT_18s0089g01170;VIT_12s0059g02430;VIT_00s0181g00200;VIT_01s0010g03620;VIT_00s0181g00180;VIT_04s0044g01410;VIT_06s0009g02070;VIT_09s0002g08340;VIT_13s0019g04140;VIT_11s0037g01170;VIT_12s0055g01110;VIT_06s0080g00920;VIT_11s0016g00730;VIT_00s1227g00010;VIT_18s0001g08620;VIT_07s0005g02220;VIT_10s0003g04350;VIT_00s0555g00050;VIT_03s0091g01100;VIT…
GO:0009654	Cellular Component	photosystem II oxygen evolving complex	6/223 2.69058295964126%	21/16293 0.128889707236236%	2.80902e-07	2.8652e-06	20.8751	VIT_00s0207g00210;VIT_18s0122g00680;VIT_12s0028g01080;VIT_01s0026g02680;VIT_18s0001g11710;VIT_00s0904g00010	VIT_00s0207g00210;VIT_19s0014g05080;VIT_18s0122g00680;VIT_19s0027g00200;VIT_13s0019g00260;VIT_12s0028g01080;VIT_08s0040g00850;VIT_04s0008g04310;VIT_14s0128g00030;VIT_18s0001g15360;VIT_07s0031g02410;VIT_14s0060g02430;VIT_01s0026g02680;VIT_07s0005g04400;VIT_12s0142g00310;VIT_18s0001g11710;VIT_08s0040g00860;VIT_13s0019g00320;VIT_00s0904g00010;VIT_13s0064g01080;VIT_14s0060g00850
GO:0010218	Biological Process	response to far red light	8/257 3.11284046692607%	47/18794 0.250079812706183%	2.17471e-07	1.54404e-05	12.4474	VIT_13s0019g02050;VIT_06s0004g05230;VIT_05s0020g02880;VIT_16s0039g02540;VIT_08s0007g00840;VIT_03s0038g03560;VIT_18s0122g00680;VIT_05s0020g02480	VIT_13s0019g03380;VIT_15s0046g01090;VIT_16s0039g02530;VIT_13s0019g02050;VIT_07s0005g02410;VIT_08s0007g01570;VIT_06s0004g06170;VIT_12s0059g00270;VIT_07s0104g00510;VIT_01s0011g02150;VIT_06s0009g02320;VIT_03s0017g01780;VIT_06s0004g05230;VIT_06s0004g03700;VIT_14s0108g00430;VIT_17s0000g04490;VIT_03s0180g00110;VIT_08s0007g00780;VIT_16s0039g02140;VIT_14s0060g00820;VIT_12s0057g01480;VIT_03s0038g03250;VIT…
GO:0010114	Biological Process	response to red light	8/257 3.11284046692607%	47/18794 0.250079812706183%	2.17471e-07	1.54404e-05	12.4474	VIT_05s0020g02480;VIT_18s0122g00680;VIT_08s0007g00840;VIT_16s0039g02540;VIT_03s0038g03560;VIT_05s0020g02880;VIT_06s0004g05230;VIT_13s0019g02050	VIT_05s0020g02480;VIT_18s0001g06370;VIT_18s0122g00960;VIT_07s0031g03050;VIT_14s0068g01350;VIT_08s0007g01590;VIT_18s0122g00680;VIT_14s0128g00050;VIT_19s0027g00200;VIT_06s0004g02900;VIT_08s0007g00840;VIT_01s0011g03160;VIT_03s0038g04210;VIT_16s0039g02540;VIT_02s0025g00880;VIT_05s0049g01760;VIT_03s0038g03560;VIT_18s0072g00120;VIT_16s0115g00020;VIT_11s0052g00720;VIT_01s0011g03140;VIT_05s0020g02880;VIT…
GO:0016168	Molecular Function	chlorophyll binding	7/238 2.94117647058824%	34/18296 0.185832968954963%	2.30162e-07	1.58812e-05	15.827	VIT_17s0000g06350;VIT_07s0005g02220;VIT_10s0003g04350;VIT_13s0019g04140;VIT_18s0001g09110;VIT_19s0014g00160;VIT_19s0014g03660	VIT_10s0003g02900;VIT_18s0122g00430;VIT_10s0003g02890;VIT_15s0024g00040;VIT_17s0000g06350;VIT_11s0103g00110;VIT_12s0057g00630;VIT_00s0187g00140;VIT_07s0005g02220;VIT_10s0003g04350;VIT_13s0019g04140;VIT_13s0064g00800;VIT_09s0002g08340;VIT_03s0180g00110;VIT_01s0010g03620;VIT_00s0181g00180;VIT_08s0058g01080;VIT_08s0007g02190;VIT_12s0028g00320;VIT_07s0031g01530;VIT_18s0001g10550;VIT_00s0396g00010;VIT…
GO:0010287	Cellular Component	plastoglobule	6/223 2.69058295964126%	30/16293 0.184128153194623%	2.77291e-06	2.35697e-05	14.6126	VIT_04s0023g00410;VIT_19s0014g03660;VIT_13s0019g04140;VIT_19s0014g00160;VIT_07s0005g02220;VIT_17s0000g06350	VIT_14s0068g01440;VIT_02s0025g05140;VIT_01s0010g03620;VIT_00s0181g00200;VIT_00s0181g00180;VIT_08s0007g02190;VIT_04s0023g00410;VIT_19s0014g03660;VIT_18s0089g01170;VIT_18s0164g00030;VIT_12s0055g01110;VIT_11s0016g00730;VIT_09s0002g06560;VIT_13s0019g04140;VIT_14s0068g01410;VIT_19s0014g00160;VIT_12s0057g00630;VIT_07s0005g02220;VIT_12s0028g00320;VIT_10s0003g02890;VIT_18s0122g00430;VIT_14s0068g01420;VIT…
GO:0006098	Biological Process	pentose-phosphate shunt	12/257 4.66926070038911%	145/18794 0.771522826433968%	7.47889e-07	3.54001e-05	6.05201	VIT_16s0039g02540;VIT_15s0048g02500;VIT_02s0025g03970;VIT_05s0102g00310;VIT_00s0338g00050;VIT_13s0064g00810;VIT_05s0020g02880;VIT_05s0020g02480;VIT_18s0122g00680;VIT_06s0004g05230;VIT_08s0040g01400;VIT_01s0026g02680	VIT_16s0039g02540;VIT_18s0072g00970;VIT_14s0066g01410;VIT_15s0048g02500;VIT_05s0020g03440;VIT_13s0064g00170;VIT_12s0028g01140;VIT_00s0207g00260;VIT_06s0004g01100;VIT_02s0025g03970;VIT_07s0031g03050;VIT_18s0164g00030;VIT_05s0020g01840;VIT_17s0000g02910;VIT_07s0104g00510;VIT_01s0011g02150;VIT_16s0050g01260;VIT_11s0052g01710;VIT_11s0149g00360;VIT_03s0038g00740;VIT_05s0020g03490;VIT_04s0008g06690;VIT…
GO:0009637	Biological Process	response to blue light	8/257 3.11284046692607%	57/18794 0.303288283494732%	1.01562e-06	3.60544e-05	10.2636	VIT_13s0019g02050;VIT_06s0004g05230;VIT_05s0020g02880;VIT_03s0038g03560;VIT_16s0039g02540;VIT_08s0007g00840;VIT_18s0122g00680;VIT_05s0020g02480	VIT_16s0039g02530;VIT_10s0003g04320;VIT_08s0007g01570;VIT_13s0019g02050;VIT_07s0005g02410;VIT_01s0011g05810;VIT_15s0046g01090;VIT_06s0004g05230;VIT_12s0059g00270;VIT_06s0004g06170;VIT_12s0057g01030;VIT_06s0009g02320;VIT_15s0048g00470;VIT_07s0104g00510;VIT_01s0011g02150;VIT_12s0035g01750;VIT_03s0180g00110;VIT_14s0060g00820;VIT_16s0039g02140;VIT_08s0007g00780;VIT_14s0108g00430;VIT_17s0000g04490;VIT…
GO:0031409	Molecular Function	pigment binding	5/238 2.10084033613445%	19/18296 0.103847835592479%	3.57854e-06	0.00012346	20.23	VIT_17s0000g06350;VIT_19s0014g00160;VIT_07s0005g02220;VIT_13s0019g04140;VIT_19s0014g03660	VIT_10s0003g02900;VIT_18s0122g00430;VIT_10s0003g02890;VIT_12s0028g00320;VIT_17s0000g06350;VIT_18s0001g10550;VIT_15s0024g00040;VIT_19s0014g00160;VIT_12s0057g00630;VIT_07s0005g02220;VIT_11s0016g00730;VIT_12s0055g01110;VIT_13s0019g04140;VIT_00s0181g00200;VIT_01s0010g03620;VIT_00s0181g00180;VIT_18s0089g01170;VIT_19s0014g03660;VIT_08s0007g02190
GO:0018298	Biological Process	protein-chromophore linkage	6/257 2.33463035019455%	33/18794 0.175587953602213%	5.01156e-06	0.000142328	13.2961	VIT_19s0014g00160;VIT_18s0001g09110;VIT_19s0014g03660;VIT_07s0005g02220;VIT_17s0000g06350;VIT_13s0019g04140	VIT_00s2608g00010;VIT_19s0014g00160;VIT_13s0019g02630;VIT_18s0001g09110;VIT_00s0396g00010;VIT_18s0001g10550;VIT_10s0003g02680;VIT_12s0028g00320;VIT_18s0089g01170;VIT_19s0014g03660;VIT_00s0181g00200;VIT_07s0005g06350;VIT_12s0057g00980;VIT_11s0016g00730;VIT_05s0077g00940;VIT_12s0055g01110;VIT_00s0187g00140;VIT_07s0005g02220;VIT_12s0057g00630;VIT_14s0060g00100;VIT_11s0103g00110;VIT_17s0000g06350;VIT…
GO:0009768	Biological Process	photosynthesis, light harvesting in photosystem I	5/257 1.94552529182879%	20/18794 0.106416941577099%	6.02797e-06	0.000142662	18.2821	VIT_17s0000g06350;VIT_19s0014g00160;VIT_07s0005g02220;VIT_13s0019g04140;VIT_19s0014g03660	VIT_10s0003g02900;VIT_10s0003g02890;VIT_18s0122g00430;VIT_12s0028g00320;VIT_17s0000g06350;VIT_18s0001g10550;VIT_15s0024g00040;VIT_12s0057g00630;VIT_19s0014g00160;VIT_07s0005g02220;VIT_11s0016g00730;VIT_12s0055g01110;VIT_06s0080g00920;VIT_13s0019g04140;VIT_00s0181g00180;VIT_01s0010g03620;VIT_00s0181g00200;VIT_18s0089g01170;VIT_19s0014g03660;VIT_08s0007g02190
GO:0015979	Biological Process	photosynthesis	8/257 3.11284046692607%	80/18794 0.425667766308396%	1.35904e-05	0.000275691	7.31284	VIT_10s0003g04350;VIT_07s0151g01000;VIT_00s0904g00010;VIT_18s0122g00680;VIT_06s0004g00260;VIT_07s0005g04920;VIT_19s0014g03160;VIT_12s0028g01080	VIT_10s0003g04350;VIT_10s0116g00950;VIT_07s0005g04400;VIT_13s0064g00970;VIT_06s0004g06170;VIT_04s0023g00600;VIT_05s0020g03180;VIT_11s0149g00040;VIT_13s0019g02090;VIT_08s0056g00820;VIT_11s0052g00820;VIT_14s0006g01710;VIT_12s0059g02430;VIT_04s0008g01730;VIT_00s2377g00010;VIT_13s0106g00120;VIT_07s0031g02410;VIT_11s0037g01170;VIT_16s0039g00550;VIT_13s0064g00170;VIT_15s0021g00370;VIT_02s0012g01420;VIT…
GO:0019898	Cellular Component	extrinsic component of membrane	6/223 2.69058295964126%	47/16293 0.28846744000491%	4.13006e-05	0.000300904	9.32716	VIT_18s0001g11710;VIT_01s0026g02680;VIT_12s0028g01080;VIT_00s0207g00210;VIT_18s0122g00680;VIT_00s0904g00010	VIT_07s0031g02410;VIT_13s0067g01990;VIT_08s0007g02960;VIT_13s0019g00260;VIT_13s0067g00170;VIT_19s0014g05080;VIT_00s0710g00010;VIT_19s0014g03140;VIT_14s0060g00850;VIT_14s0060g02380;VIT_13s0019g00320;VIT_12s0057g01610;VIT_15s0048g01650;VIT_11s0016g00100;VIT_03s0063g00600;VIT_04s0044g00610;VIT_03s0091g00190;VIT_18s0001g11710;VIT_01s0026g02680;VIT_07s0104g01780;VIT_12s0059g00200;VIT_18s0001g15360;VIT…
GO:0009538	Cellular Component	photosystem I reaction center	3/223 1.34529147982063%	6/16293 0.0368256306389247%	4.90796e-05	0.000312883	36.5314	VIT_07s0005g04920;VIT_04s0023g00410;VIT_07s0151g01000	VIT_07s0005g04920;VIT_04s0023g00410;VIT_00s0125g00280;VIT_07s0151g01000;VIT_05s0020g03180;VIT_09s0002g04320
GO:0009523	Cellular Component	photosystem II	5/223 2.24215246636771%	31/16293 0.190265758301111%	5.83702e-05	0.000330765	11.7843	VIT_17s0000g06350;VIT_19s0014g00160;VIT_07s0005g02220;VIT_13s0019g04140;VIT_19s0014g03660	VIT_18s0001g12070;VIT_12s0028g00320;VIT_07s0141g00570;VIT_18s0122g00430;VIT_10s0003g02890;VIT_10s0003g02900;VIT_15s0024g00040;VIT_18s0001g10550;VIT_17s0000g06350;VIT_13s0019g02630;VIT_11s0103g00110;VIT_00s0396g00010;VIT_19s0014g00160;VIT_12s0057g00630;VIT_00s2608g00010;VIT_00s0275g00010;VIT_07s0005g02220;VIT_01s0137g00210;VIT_11s0016g01410;VIT_11s0016g00730;VIT_04s0008g01730;VIT_13s0019g04140;VIT…
GO:0000103	Biological Process	sulfate assimilation	6/257 2.33463035019455%	42/18794 0.223475577311908%	2.14132e-05	0.000380085	10.4469	VIT_18s0001g14010;VIT_18s0001g13250;VIT_10s0042g00430;VIT_01s0026g01460;VIT_18s0001g00820;VIT_08s0007g06700	VIT_19s0014g02890;VIT_11s0016g02310;VIT_08s0007g07370;VIT_18s0001g14010;VIT_18s0001g13250;VIT_03s0038g02900;VIT_08s0040g00020;VIT_18s0001g13240;VIT_07s0129g00060;VIT_05s0020g04210;VIT_18s0072g00400;VIT_18s0001g15310;VIT_01s0011g01380;VIT_10s0042g00430;VIT_13s0084g00790;VIT_00s0207g00270;VIT_18s0001g10510;VIT_12s0028g03850;VIT_10s0042g00200;VIT_03s0063g00280;VIT_17s0000g06370;VIT_14s0030g01910;VIT…
GO:0010027	Biological Process	thylakoid membrane organization	11/257 4.28015564202335%	177/18794 0.941789932957327%	3.33766e-05	0.000526608	4.5447	VIT_08s0040g01400;VIT_00s1231g00010;VIT_06s0004g05230;VIT_18s0122g00680;VIT_14s0036g00480;VIT_18s0001g00190;VIT_05s0020g02880;VIT_11s0016g03510;VIT_14s0108g00590;VIT_02s0025g03970;VIT_15s0048g02500	VIT_17s0000g09910;VIT_06s0004g04460;VIT_07s0151g01110;VIT_14s0108g01290;VIT_11s0037g00250;VIT_04s0023g00780;VIT_07s0104g00550;VIT_10s0116g00970;VIT_04s0044g00890;VIT_12s0057g01480;VIT_11s0016g04250;VIT_09s0002g04750;VIT_18s0001g02030;VIT_15s0048g00550;VIT_02s0154g00070;VIT_01s0182g00050;VIT_15s0048g02980;VIT_11s0016g05570;VIT_15s0021g01850;VIT_07s0129g00400;VIT_05s0020g04600;VIT_05s0062g00830;VIT…
GO:0006364	Biological Process	rRNA processing	12/257 4.66926070038911%	218/18794 1.15994466319038%	4.85732e-05	0.000689739	4.02542	VIT_05s0020g02880;VIT_18s0122g00680;VIT_06s0004g05230;VIT_00s1231g00010;VIT_13s0019g04140;VIT_12s0059g01810;VIT_08s0040g01400;VIT_15s0048g02500;VIT_16s0039g02540;VIT_05s0102g00310;VIT_04s0023g00410;VIT_07s0191g00060	VIT_05s0020g02880;VIT_02s0012g01420;VIT_01s0137g00250;VIT_17s0000g09620;VIT_14s0083g00590;VIT_15s0024g00390;VIT_18s0001g12850;VIT_18s0001g10550;VIT_03s0088g01190;VIT_19s0014g04710;VIT_04s0023g00870;VIT_18s0122g00680;VIT_15s0046g02910;VIT_01s0011g04410;VIT_05s0094g00410;VIT_11s0016g05270;VIT_06s0004g07360;VIT_12s0028g01910;VIT_08s0007g01590;VIT_00s1596g00010;VIT_08s0040g00390;VIT_18s0001g02740;VIT…
GO:0019252	Biological Process	starch biosynthetic process	9/257 3.50194552529183%	130/18794 0.691710120251144%	7.59158e-05	0.000980004	5.06274	VIT_15s0048g02600;VIT_00s0338g00050;VIT_14s0108g01560;VIT_02s0025g03970;VIT_03s0038g04570;VIT_12s0028g01390;VIT_02s0025g02790;VIT_05s0020g02880;VIT_18s0122g00680	VIT_15s0048g02600;VIT_00s0204g00040;VIT_10s0003g05770;VIT_14s0066g02360;VIT_00s1286g00020;VIT_13s0064g01490;VIT_06s0004g02290;VIT_12s0059g00270;VIT_17s0053g00580;VIT_14s0060g01030;VIT_07s0005g00590;VIT_06s0004g08360;VIT_14s0066g01380;VIT_19s0014g05080;VIT_14s0066g00160;VIT_00s0204g00070;VIT_14s0066g02400;VIT_00s0338g00050;VIT_17s0000g04490;VIT_02s0012g01680;VIT_16s0022g00740;VIT_03s0017g01710;VIT…
GO:0006542	Biological Process	glutamine biosynthetic process	3/257 1.16731517509728%	7/18794 0.0372459295519847%	8.49394e-05	0.00100512	31.3407	VIT_05s0020g02480;VIT_08s0007g04670;VIT_01s0011g02200	VIT_05s0020g02480;VIT_17s0000g01910;VIT_08s0007g04670;VIT_10s0042g01000;VIT_14s0006g00350;VIT_07s0104g00610;VIT_01s0011g02200
GO:0006662	Biological Process	glycerol ether metabolic process	5/257 1.94552529182879%	34/18794 0.180908800681068%	9.25243e-05	0.00101065	10.7542	VIT_08s0007g06700;VIT_18s0001g00820;VIT_10s0042g00430;VIT_01s0026g01460;VIT_18s0001g13250	VIT_00s0532g00030;VIT_04s0023g00740;VIT_19s0014g05090;VIT_08s0007g06700;VIT_08s0007g04990;VIT_10s0042g00420;VIT_09s0002g02380;VIT_00s0207g00260;VIT_01s0011g01370;VIT_18s0001g11190;VIT_08s0007g07620;VIT_14s0066g02560;VIT_13s0019g04650;VIT_04s0023g02700;VIT_18s0001g00820;VIT_12s0028g03850;VIT_18s0001g10510;VIT_00s0207g00270;VIT_10s0042g00430;VIT_13s0084g00790;VIT_03s0063g00280;VIT_10s0042g00200;VIT…
GO:0004356	Molecular Function	glutamate-ammonia ligase activity	3/238 1.26050420168067%	7/18296 0.0382597289024924%	7.3199e-05	0.00168358	32.946	VIT_01s0011g02200;VIT_05s0020g02480;VIT_08s0007g04670	VIT_10s0042g01000;VIT_14s0006g00350;VIT_07s0104g00610;VIT_01s0011g02200;VIT_05s0020g02480;VIT_08s0007g04670;VIT_17s0000g01910
GO:0034599	Biological Process	cellular response to oxidative stress	5/257 1.94552529182879%	40/18794 0.212833883154198%	0.000204656	0.00207579	9.14105	VIT_08s0007g06700;VIT_18s0001g00820;VIT_10s0042g00430;VIT_01s0026g01460;VIT_18s0001g13250	VIT_17s0000g02210;VIT_00s0532g00030;VIT_04s0023g00740;VIT_08s0007g04990;VIT_08s0007g06700;VIT_19s0014g05090;VIT_10s0042g00420;VIT_00s0207g00260;VIT_09s0002g02380;VIT_05s0020g02340;VIT_01s0011g01370;VIT_18s0001g11190;VIT_14s0066g02560;VIT_08s0007g07620;VIT_13s0019g04650;VIT_04s0023g02700;VIT_18s0001g00820;VIT_18s0001g10510;VIT_00s0207g00270;VIT_12s0028g03850;VIT_10s0042g00430;VIT_13s0084g00790;VIT…
GO:0010207	Biological Process	photosystem II assembly	8/257 3.11284046692607%	123/18794 0.654464190699159%	0.000291677	0.00269866	4.75632	VIT_18s0001g03190;VIT_16s0039g02540;VIT_15s0048g02500;VIT_00s1231g00010;VIT_12s0059g01810;VIT_05s0102g00310;VIT_04s0023g00410;VIT_00s0338g00050	VIT_18s0001g03190;VIT_04s0023g00790;VIT_01s0137g00210;VIT_16s0050g02520;VIT_03s0088g01190;VIT_16s0039g02540;VIT_03s0038g04210;VIT_18s0001g10550;VIT_15s0048g02500;VIT_05s0020g03440;VIT_14s0066g01410;VIT_18s0001g12850;VIT_15s0024g00390;VIT_17s0000g07500;VIT_08s0040g00390;VIT_08s0007g01590;VIT_05s0102g01210;VIT_13s0019g05250;VIT_06s0004g07360;VIT_05s0094g00410;VIT_11s0016g05270;VIT_04s0023g00870;VIT…
GO:0045454	Biological Process	cell redox homeostasis	8/257 3.11284046692607%	124/18794 0.659785037778014%	0.00030817	0.00269866	4.71796	VIT_18s0001g13250;VIT_08s0007g03250;VIT_01s0026g01460;VIT_09s0002g04250;VIT_10s0042g00430;VIT_18s0001g00820;VIT_08s0007g06700;VIT_04s0023g02390	VIT_18s0001g13250;VIT_07s0031g00200;VIT_05s0077g01210;VIT_14s0108g00400;VIT_18s0001g05730;VIT_03s0038g02900;VIT_18s0001g13240;VIT_08s0040g00020;VIT_18s0001g14730;VIT_10s0003g00390;VIT_18s0072g00400;VIT_16s0013g01840;VIT_03s0091g00380;VIT_13s0073g00520;VIT_09s0002g06040;VIT_18s0001g06900;VIT_01s0127g00530;VIT_01s0146g00220;VIT_07s0005g04860;VIT_18s0001g05380;VIT_08s0007g03250;VIT_12s0028g03010;VIT…
GO:0019684	Biological Process	photosynthesis, light reaction	5/257 1.94552529182879%	44/18794 0.234117271469618%	0.000323079	0.00269866	8.31005	VIT_08s0007g03250;VIT_13s0019g02050;VIT_06s0004g05230;VIT_05s0020g02880;VIT_08s0007g00840	VIT_17s0000g09910;VIT_08s0056g01050;VIT_14s0108g01640;VIT_08s0007g06200;VIT_00s0211g00100;VIT_08s0007g03250;VIT_00s0759g00010;VIT_06s0004g03540;VIT_00s0211g00070;VIT_06s0004g05180;VIT_04s0044g01310;VIT_10s0116g00060;VIT_11s0016g05570;VIT_09s0002g00790;VIT_07s0005g02410;VIT_13s0019g02050;VIT_14s0030g01900;VIT_18s0001g07960;VIT_11s0016g00600;VIT_06s0004g05230;VIT_04s0008g02640;VIT_08s0007g08540;VIT…
GO:0016671	Molecular Function	oxidoreductase activity, acting on a sulfur group of donors, disulfide as acceptor	5/238 2.10084033613445%	40/18296 0.218627022299956%	0.000162081	0.00279589	9.60924	VIT_18s0001g13250;VIT_10s0042g00430;VIT_01s0026g01460;VIT_18s0001g00820;VIT_08s0007g06700	VIT_18s0001g13250;VIT_11s0016g02310;VIT_19s0014g02890;VIT_10s0003g03950;VIT_18s0001g13240;VIT_08s0040g00020;VIT_03s0038g02900;VIT_18s0072g00400;VIT_01s0011g01380;VIT_18s0001g15310;VIT_12s0028g03850;VIT_18s0001g10510;VIT_00s0207g00270;VIT_13s0084g00790;VIT_10s0042g00430;VIT_03s0063g00280;VIT_10s0042g00200;VIT_00s0238g00110;VIT_01s0026g01460;VIT_17s0000g06370;VIT_14s0030g01910;VIT_01s0011g01370;VIT…
GO:0009579	Cellular Component	thylakoid	5/223 2.24215246636771%	50/16293 0.306880255324372%	0.000589423	0.00300606	7.30628	VIT_04s0008g00640;VIT_01s0011g04500;VIT_16s0022g01840;VIT_06s0004g08380;VIT_17s0000g10280	VIT_17s0000g06450;VIT_19s0014g02890;VIT_06s0061g00270;VIT_08s0032g01180;VIT_08s0040g01090;VIT_08s0007g03970;VIT_16s0098g01650;VIT_04s0008g00640;VIT_07s0151g01110;VIT_13s0084g00790;VIT_19s0014g00400;VIT_13s0019g00760;VIT_06s0061g00750;VIT_13s0101g00050;VIT_11s0037g01360;VIT_05s0077g00450;VIT_06s0004g03890;VIT_14s0030g01030;VIT_13s0084g00160;VIT_14s0060g02160;VIT_19s0090g00390;VIT_00s0246g00180;VIT…
GO:0010206	Biological Process	photosystem II repair	3/257 1.16731517509728%	11/18794 0.0585293178674045%	0.000384492	0.00303321	19.9441	VIT_14s0108g00590;VIT_18s0001g00190;VIT_12s0059g01810	VIT_10s0003g03850;VIT_18s0072g00970;VIT_12s0028g01600;VIT_14s0108g00590;VIT_18s0001g14090;VIT_14s0108g00580;VIT_18s0001g00190;VIT_00s1450g00010;VIT_07s0104g01240;VIT_12s0059g01810;VIT_14s0128g00050
GO:0010155	Biological Process	regulation of proton transport	5/257 1.94552529182879%	50/18794 0.266042353942748%	0.000589698	0.00440722	7.31284	VIT_13s0019g04140;VIT_13s0019g02050;VIT_05s0020g02480;VIT_08s0007g00840;VIT_03s0038g03560	VIT_12s0057g01480;VIT_05s0020g02240;VIT_13s0019g04140;VIT_04s0044g01310;VIT_12s0055g01130;VIT_06s0004g05180;VIT_12s0035g01750;VIT_03s0180g00110;VIT_17s0000g00280;VIT_08s0007g00780;VIT_16s0050g01260;VIT_12s0057g01030;VIT_15s0048g00470;VIT_13s0064g00650;VIT_06s0009g02320;VIT_19s0027g00130;VIT_06s0004g03700;VIT_18s0041g01280;VIT_01s0026g01590;VIT_13s0019g02050;VIT_07s0005g02410;VIT_18s0122g00960;VIT…
GO:0009644	Biological Process	response to high light intensity	7/257 2.72373540856031%	106/18794 0.564009790358625%	0.000635646	0.00451309	4.82923	VIT_08s0007g00840;VIT_05s0020g02480;VIT_13s0019g04140;VIT_13s0019g00860;VIT_04s0023g00680;VIT_13s0019g02050;VIT_01s0011g01680	VIT_10s0003g04370;VIT_06s0004g04930;VIT_18s0089g01270;VIT_08s0007g00840;VIT_09s0096g00090;VIT_03s0038g04210;VIT_07s0104g00060;VIT_08s0007g04890;VIT_03s0038g02560;VIT_14s0006g01740;VIT_06s0004g02890;VIT_07s0130g00310;VIT_04s0043g00710;VIT_12s0034g00940;VIT_05s0020g02480;VIT_00s0707g00010;VIT_07s0005g03110;VIT_00s0960g00040;VIT_02s0025g04170;VIT_08s0007g06710;VIT_18s0122g00960;VIT_03s0088g01200;VIT…
GO:0019344	Biological Process	cysteine biosynthetic process	7/257 2.72373540856031%	107/18794 0.56933063743748%	0.000672349	0.00454636	4.7841	VIT_17s0000g06350;VIT_10s0003g04350;VIT_05s0020g02480;VIT_02s0025g03970;VIT_00s0585g00030;VIT_05s0102g00310;VIT_03s0038g03560	VIT_08s0007g06200;VIT_00s0759g00010;VIT_05s0049g01930;VIT_01s0146g00110;VIT_18s0001g02700;VIT_02s0109g00080;VIT_17s0000g02450;VIT_01s0010g01200;VIT_17s0000g00290;VIT_07s0005g00070;VIT_07s0031g00940;VIT_16s0039g02140;VIT_06s0004g08230;VIT_01s0011g06050;VIT_17s0000g06350;VIT_03s0063g00140;VIT_10s0003g04350;VIT_18s0072g00860;VIT_15s0046g01090;VIT_11s0016g01350;VIT_07s0005g02410;VIT_02s0012g01800;VIT…
GO:0009744	Biological Process	response to sucrose	6/257 2.33463035019455%	79/18794 0.420346919229541%	0.000744585	0.00480596	5.55406	VIT_13s0019g04140;VIT_05s0020g02480;VIT_18s0001g08450;VIT_08s0007g00840;VIT_13s0019g02050;VIT_03s0038g03560	VIT_06s0004g05180;VIT_14s0219g00080;VIT_13s0019g04140;VIT_19s0014g01800;VIT_02s0012g03060;VIT_14s0083g00180;VIT_03s0063g01780;VIT_04s0008g02380;VIT_08s0056g01290;VIT_06s0009g02320;VIT_07s0005g02410;VIT_01s0010g01130;VIT_15s0046g01090;VIT_08s0007g02370;VIT_06s0004g02890;VIT_04s0069g00790;VIT_07s0129g00530;VIT_18s0001g10720;VIT_08s0007g01700;VIT_05s0020g02480;VIT_18s0001g08450;VIT_04s0023g00110;VIT…
GO:0009507	Cellular Component	chloroplast	20/223 8.96860986547085%	682/16293 4.18584668262444%	0.00113704	0.00527175	2.1426	VIT_19s0014g03160;VIT_08s0058g00570;VIT_18s0001g11150;VIT_01s0026g00220;VIT_14s0081g00490;VIT_00s1231g00010;VIT_15s0048g02600;VIT_03s0038g02740;VIT_06s0004g08380;VIT_13s0064g00670;VIT_00s0338g00050;VIT_14s0030g01650;VIT_03s0038g04570;VIT_05s0049g02350;VIT_10s0116g00530;VIT_04s0008g03370;VIT_02s0025g03970;VIT_10s0042g00430;VIT_02s0025g02790;VIT_14s0068g01160	VIT_07s0130g00010;VIT_17s0000g09970;VIT_02s0012g03140;VIT_08s0032g01060;VIT_06s0004g07800;VIT_13s0019g05090;VIT_01s0150g00620;VIT_17s0000g07310;VIT_15s0107g00060;VIT_03s0038g01480;VIT_17s0000g04270;VIT_14s0081g00060;VIT_12s0059g02670;VIT_09s0018g00270;VIT_14s0036g00440;VIT_19s0015g00500;VIT_19s0014g03160;VIT_08s0058g00570;VIT_16s0013g00240;VIT_04s0023g02150;VIT_00s0246g00180;VIT_12s0055g00520;VIT…
GO:0009684	Biological Process	indoleacetic acid biosynthetic process	4/257 1.55642023346304%	32/18794 0.170267106523359%	0.000908828	0.00561102	9.14105	VIT_17s0000g07790;VIT_08s0007g04670;VIT_16s0100g01280;VIT_17s0000g08660	VIT_03s0017g01730;VIT_14s0068g01460;VIT_18s0001g11630;VIT_01s0026g00630;VIT_11s0037g01280;VIT_14s0066g00970;VIT_17s0000g08990;VIT_13s0084g00110;VIT_01s0011g00470;VIT_03s0038g01780;VIT_09s0002g04180;VIT_03s0038g00410;VIT_17s0000g07790;VIT_02s0012g01050;VIT_14s0128g00320;VIT_02s0025g00670;VIT_08s0007g04670;VIT_07s0031g00940;VIT_02s0012g01060;VIT_05s0029g00420;VIT_12s0059g01060;VIT_16s0100g01280;VIT…
GO:0015035	Molecular Function	protein disulfide oxidoreductase activity	6/238 2.52100840336134%	75/18296 0.409925666812418%	0.000433153	0.00576374	6.14992	VIT_10s0042g00430;VIT_18s0001g00820;VIT_08s0007g06700;VIT_18s0001g13250;VIT_01s0026g01460;VIT_08s0007g03250	VIT_01s0011g01380;VIT_18s0001g15310;VIT_17s0000g08670;VIT_10s0003g03940;VIT_19s0014g02890;VIT_11s0016g02310;VIT_05s0020g01760;VIT_07s0104g01420;VIT_14s0030g01910;VIT_03s0063g00280;VIT_10s0042g00200;VIT_18s0001g10510;VIT_02s0025g01710;VIT_00s0207g00270;VIT_12s0028g03850;VIT_13s0084g00790;VIT_10s0042g00430;VIT_17s0000g02320;VIT_14s0083g01010;VIT_13s0019g00340;VIT_04s0023g02700;VIT_02s0025g02700;VIT…
GO:0046863	Molecular Function	ribulose-1,5-bisphosphate carboxylase/oxygenase activator activity	2/238 0.840336134453782%	3/18296 0.0163970266724967%	0.000501195	0.00576374	51.2493	VIT_08s0007g00840;VIT_13s0019g02050	VIT_08s0007g00840;VIT_06s0004g05180;VIT_13s0019g02050
GO:0042549	Biological Process	photosystem II stabilization	2/257 0.778210116731518%	4/18794 0.0212833883154198%	0.00109754	0.00649377	36.5642	VIT_18s0001g11710;VIT_00s0207g00210	VIT_18s0001g11710;VIT_08s0058g01450;VIT_08s0058g01470;VIT_00s0207g00210
GO:0042742	Biological Process	defense response to bacterium	8/257 3.11284046692607%	152/18794 0.808768755985953%	0.00118338	0.0067216	3.84886	VIT_16s0100g01280;VIT_04s0008g04700;VIT_17s0000g07790;VIT_14s0108g01560;VIT_09s0002g00810;VIT_09s0002g08670;VIT_17s0000g08660;VIT_06s0004g04700	VIT_05s0029g01090;VIT_00s0398g00060;VIT_08s0007g03840;VIT_16s0039g02650;VIT_01s0026g00630;VIT_09s0002g01320;VIT_03s0097g00620;VIT_19s0027g01710;VIT_00s0262g00130;VIT_14s0066g00970;VIT_11s0016g05570;VIT_14s0081g00030;VIT_19s0027g01090;VIT_05s0062g00830;VIT_00s0437g00060;VIT_00s0270g00120;VIT_18s0001g07960;VIT_08s0058g00150;VIT_09s0002g06950;VIT_06s0004g00140;VIT_17s0000g04920;VIT_01s0010g03780;VIT…
GO:0009902	Biological Process	chloroplast relocation	6/257 2.33463035019455%	88/18794 0.468234542939236%	0.00131104	0.00716028	4.98603	VIT_06s0004g05230;VIT_00s1231g00010;VIT_05s0020g02880;VIT_02s0025g03970;VIT_18s0122g00680;VIT_11s0016g03510	VIT_06s0004g05230;VIT_08s0040g01560;VIT_12s0057g01250;VIT_01s0011g02150;VIT_02s0025g03410;VIT_11s0016g03820;VIT_06s0004g06170;VIT_18s0157g00180;VIT_04s0008g06690;VIT_17s0000g03610;VIT_08s0007g01570;VIT_12s0057g00020;VIT_15s0046g01090;VIT_02s0109g00080;VIT_09s0070g00360;VIT_00s1231g00010;VIT_17s0000g02160;VIT_01s0137g00220;VIT_16s0022g01420;VIT_14s0060g00820;VIT_16s0039g02140;VIT_13s0101g00050;VIT…
GO:0016117	Biological Process	carotenoid biosynthetic process	6/257 2.33463035019455%	90/18794 0.478876237096946%	0.00147255	0.0077445	4.87523	VIT_05s0102g00310;VIT_11s0016g03510;VIT_02s0025g03970;VIT_06s0004g00260;VIT_13s0064g00810;VIT_06s0004g05230	VIT_06s0004g02900;VIT_09s0002g07210;VIT_06s0080g00030;VIT_04s0023g00720;VIT_15s0024g00640;VIT_08s0007g07170;VIT_08s0007g07200;VIT_09s0018g00290;VIT_09s0054g01120;VIT_11s0016g00130;VIT_04s0008g01100;VIT_08s0032g00800;VIT_00s0373g00040;VIT_04s0008g00880;VIT_13s0064g00840;VIT_13s0064g01480;VIT_05s0102g00310;VIT_04s0023g01210;VIT_04s0043g01010;VIT_09s0002g00100;VIT_01s0010g02280;VIT_17s0000g09910;VIT…
GO:0043085	Biological Process	positive regulation of catalytic activity	6/257 2.33463035019455%	97/18794 0.516122166648931%	0.00215947	0.0109516	4.52341	VIT_13s0019g02050;VIT_02s0025g04830;VIT_10s0042g00430;VIT_05s0102g00310;VIT_18s0001g13250;VIT_08s0007g00840	VIT_06s0080g00860;VIT_18s0001g07280;VIT_12s0059g00270;VIT_17s0053g00580;VIT_13s0019g02050;VIT_05s0102g00220;VIT_06s0009g01670;VIT_11s0016g05570;VIT_00s1286g00020;VIT_00s0204g00040;VIT_02s0012g01680;VIT_11s0016g04250;VIT_15s0021g02870;VIT_03s0063g00280;VIT_04s0044g00320;VIT_10s0003g02590;VIT_12s0057g01480;VIT_11s0016g04560;VIT_10s0042g00200;VIT_02s0025g04830;VIT_06s0004g08360;VIT_19s0014g05080;VIT…
GO:0070838	Biological Process	divalent metal ion transport	4/257 1.55642023346304%	41/18794 0.218154730233053%	0.00232485	0.0110043	7.13448	VIT_10s0003g04350;VIT_17s0000g06350;VIT_14s0068g01160;VIT_04s0023g00410	VIT_08s0007g01570;VIT_18s0001g08800;VIT_05s0020g04600;VIT_10s0003g04350;VIT_01s0011g05290;VIT_04s0008g02640;VIT_10s0116g01780;VIT_11s0016g01220;VIT_17s0000g06350;VIT_06s0004g06170;VIT_06s0009g03740;VIT_07s0031g00940;VIT_14s0030g00470;VIT_14s0060g00420;VIT_17s0119g00260;VIT_02s0025g00140;VIT_09s0018g01780;VIT_05s0051g00820;VIT_14s0068g01160;VIT_19s0015g01760;VIT_11s0052g00680;VIT_17s0000g05650;VIT…
GO:0010264	Biological Process	myo-inositol hexakisphosphate biosynthetic process	4/257 1.55642023346304%	41/18794 0.218154730233053%	0.00232485	0.0110043	7.13448	VIT_15s0048g02600;VIT_13s0067g02560;VIT_02s0025g02790;VIT_06s0004g00260	VIT_15s0046g02330;VIT_15s0048g02600;VIT_11s0016g01350;VIT_08s0007g02120;VIT_14s0006g00910;VIT_10s0405g00030;VIT_10s0003g03090;VIT_18s0122g00430;VIT_14s0060g00710;VIT_06s0004g07390;VIT_04s0008g02380;VIT_14s0108g01440;VIT_13s0067g02560;VIT_09s0054g01750;VIT_03s0091g00230;VIT_16s0039g01700;VIT_13s0019g00020;VIT_14s0030g01030;VIT_08s0058g00120;VIT_02s0025g02790;VIT_16s0022g00740;VIT_12s0034g02240;VIT…
GO:0010304	Biological Process	PSII associated light-harvesting complex II catabolic process	3/257 1.16731517509728%	20/18794 0.106416941577099%	0.00242545	0.0111101	10.9693	VIT_14s0108g00590;VIT_13s0064g00810;VIT_18s0001g00190	VIT_11s0016g03890;VIT_01s0010g00590;VIT_13s0064g00840;VIT_03s0088g01190;VIT_01s0011g02150;VIT_19s0085g00490;VIT_14s0108g00590;VIT_18s0072g00970;VIT_13s0064g00810;VIT_18s0001g00190;VIT_00s0373g00040;VIT_04s0023g00060;VIT_18s0122g00960;VIT_09s0002g03880;VIT_09s0096g00070;VIT_12s0028g01600;VIT_06s0004g01100;VIT_06s0004g02900;VIT_16s0050g02630;VIT_07s0031g00680
GO:0010205	Biological Process	photoinhibition	2/257 0.778210116731518%	6/18794 0.0319250824731297%	0.00269456	0.0119571	24.3761	VIT_14s0108g00590;VIT_18s0001g00190	VIT_11s0016g00130;VIT_14s0006g01570;VIT_14s0108g00590;VIT_12s0028g01600;VIT_10s0092g00180;VIT_18s0001g00190
GO:0015995	Biological Process	chlorophyll biosynthetic process	6/257 2.33463035019455%	104/18794 0.553368096200915%	0.00306433	0.0131859	4.21895	VIT_13s0064g00810;VIT_02s0025g03970;VIT_18s0122g00680;VIT_06s0004g05230;VIT_08s0040g01400;VIT_19s0014g03160	VIT_03s0088g01190;VIT_14s0030g01090;VIT_18s0001g12850;VIT_15s0024g00390;VIT_14s0066g01410;VIT_04s0079g00680;VIT_14s0030g00920;VIT_09s0054g01200;VIT_09s0018g00630;VIT_13s0064g00810;VIT_02s0012g01420;VIT_08s0105g00260;VIT_04s0023g00080;VIT_18s0001g06370;VIT_18s0122g00960;VIT_06s0004g01100;VIT_02s0025g03970;VIT_01s0127g00740;VIT_07s0031g03050;VIT_18s0164g00030;VIT_00s1596g00010;VIT_08s0007g01590;VIT…
GO:0006569	Biological Process	tryptophan catabolic process	3/257 1.16731517509728%	23/18794 0.122379482813664%	0.00365584	0.0152685	9.53849	VIT_17s0000g08660;VIT_17s0000g07790;VIT_08s0007g04670	VIT_01s0011g00470;VIT_17s0000g08660;VIT_11s0016g01230;VIT_13s0084g00110;VIT_16s0050g02310;VIT_02s0012g01050;VIT_15s0046g01360;VIT_14s0030g01900;VIT_09s0002g04180;VIT_17s0000g07790;VIT_03s0038g01780;VIT_01s0026g00630;VIT_14s0068g01460;VIT_05s0029g00420;VIT_18s0001g11630;VIT_02s0012g01060;VIT_08s0007g04670;VIT_02s0025g00670;VIT_03s0017g01730;VIT_14s0066g00970;VIT_11s0037g01280;VIT_08s0058g00590;VIT…
GO:0008756	Molecular Function	o-succinylbenzoate-CoA ligase activity	2/238 0.840336134453782%	5/18296 0.0273283777874945%	0.00164208	0.0161862	30.7496	VIT_02s0025g03660;VIT_04s0210g00140	VIT_05s0077g01270;VIT_18s0122g01440;VIT_02s0025g03660;VIT_04s0069g01120;VIT_04s0210g00140
GO:0009416	Biological Process	response to light stimulus	4/257 1.55642023346304%	48/18794 0.255400659785038%	0.00414629	0.0168221	6.09403	VIT_19s0014g03660;VIT_19s0014g00160;VIT_07s0005g02220;VIT_17s0000g06350	VIT_15s0046g01310;VIT_19s0014g03660;VIT_08s0040g00390;VIT_19s0085g00860;VIT_13s0064g01500;VIT_00s0181g00200;VIT_18s0001g11630;VIT_11s0052g00610;VIT_19s0085g00870;VIT_01s0127g00740;VIT_14s0083g00640;VIT_06s0004g06600;VIT_01s0026g02030;VIT_00s0373g00040;VIT_19s0014g00160;VIT_18s0001g10550;VIT_14s0030g01090;VIT_11s0206g00120;VIT_13s0064g01480;VIT_03s0088g01190;VIT_15s0021g02510;VIT_04s0043g01010;VIT…
GO:0030003	Biological Process	cellular cation homeostasis	4/257 1.55642023346304%	50/18794 0.266042353942748%	0.00480432	0.0189504	5.85027	VIT_10s0003g04350;VIT_17s0000g06350;VIT_04s0023g00410;VIT_14s0068g01160	VIT_14s0030g00470;VIT_07s0031g00940;VIT_08s0007g02540;VIT_06s0009g03740;VIT_02s0025g00140;VIT_17s0119g00260;VIT_09s0002g04020;VIT_18s0122g00990;VIT_06s0061g01060;VIT_14s0060g00420;VIT_10s0003g04350;VIT_01s0011g05290;VIT_05s0020g04600;VIT_18s0001g08800;VIT_08s0007g01570;VIT_06s0004g06170;VIT_17s0000g06350;VIT_11s0016g01220;VIT_10s0116g01780;VIT_04s0008g02640;VIT_13s0064g01490;VIT_04s0023g00410;VIT…
GO:0009543	Cellular Component	chloroplast thylakoid lumen	2/223 0.896860986547085%	8/16293 0.0491008408518996%	0.00494575	0.0194026	18.2657	VIT_10s0116g00560;VIT_01s0026g02680	VIT_00s0480g00070;VIT_00s0480g00090;VIT_00s0207g00260;VIT_10s0116g00560;VIT_01s0026g02680;VIT_00s0207g00250;VIT_00s0480g00060;VIT_00s0480g00100
GO:0031969	Cellular Component	chloroplast membrane	2/223 0.896860986547085%	8/16293 0.0491008408518996%	0.00494575	0.0194026	18.2657	VIT_09s0002g05710;VIT_14s0036g00470	VIT_09s0002g05710;VIT_03s0017g01930;VIT_07s0104g00480;VIT_16s0050g01090;VIT_00s0505g00060;VIT_12s0034g01410;VIT_14s0036g00470;VIT_13s0067g01120
GO:0048046	Cellular Component	apoplast	10/223 4.48430493273543%	282/16293 1.73080464002946%	0.00558681	0.020352	2.59088	VIT_08s0007g00840;VIT_04s0023g01970;VIT_05s0020g02480;VIT_13s0019g02050;VIT_11s0016g05840;VIT_02s0025g03660;VIT_02s0154g00080;VIT_08s0040g00410;VIT_18s0001g13250;VIT_00s0386g00050	VIT_13s0019g02150;VIT_07s0185g00050;VIT_13s0067g01970;VIT_10s0003g01250;VIT_00s0313g00050;VIT_04s0023g01960;VIT_18s0001g02400;VIT_18s0001g00420;VIT_13s0019g01090;VIT_07s0129g00490;VIT_07s0005g05930;VIT_13s0064g01600;VIT_08s0007g00660;VIT_18s0117g00450;VIT_00s1212g00020;VIT_07s0104g00610;VIT_18s0075g00590;VIT_00s0373g00040;VIT_01s0146g00310;VIT_08s0007g00680;VIT_11s0052g01250;VIT_15s0048g02670;VIT…
GO:0009501	Cellular Component	amyloplast	2/223 0.896860986547085%	9/16293 0.055238445958387%	0.0063017	0.0214258	16.2362	VIT_15s0048g02600;VIT_02s0025g02790	VIT_08s0040g02950;VIT_15s0048g02600;VIT_11s0065g00150;VIT_02s0025g02790;VIT_16s0098g01780;VIT_16s0022g00740;VIT_01s0011g00730;VIT_00s0250g00020;VIT_13s0019g04740
GO:0009508	Cellular Component	plastid chromosome	2/223 0.896860986547085%	10/16293 0.0613760510648745%	0.00780643	0.024883	14.6126	VIT_06s0004g05230;VIT_15s0048g02500	VIT_13s0084g00490;VIT_08s0007g01610;VIT_17s0000g07500;VIT_06s0004g05230;VIT_15s0048g02500;VIT_17s0000g01850;VIT_04s0023g00780;VIT_18s0001g01770;VIT_05s0094g00150;VIT_01s0011g01080
GO:0008878	Molecular Function	glucose-1-phosphate adenylyltransferase activity	2/238 0.840336134453782%	7/18296 0.0382597289024924%	0.00338953	0.0275616	21.964	VIT_03s0038g04570;VIT_05s0020g02880	VIT_12s0057g01480;VIT_07s0005g02800;VIT_03s0038g04570;VIT_18s0001g12840;VIT_05s0020g02880;VIT_05s0094g01500;VIT_05s0094g01490
GO:0004176	Molecular Function	ATP-dependent peptidase activity	3/238 1.26050420168067%	24/18296 0.131176213379974%	0.003595	0.0275616	9.60924	VIT_14s0108g00590;VIT_18s0001g00190;VIT_06s0004g05030	VIT_14s0083g00530;VIT_19s0085g00490;VIT_08s0007g00560;VIT_17s0000g06610;VIT_14s0108g00590;VIT_15s0024g01460;VIT_06s0004g06120;VIT_18s0001g00190;VIT_18s0041g00140;VIT_14s0030g02190;VIT_02s0012g00310;VIT_12s0028g01600;VIT_18s0041g00330;VIT_04s0008g01170;VIT_04s0023g00060;VIT_09s0002g03880;VIT_18s0001g13260;VIT_09s0096g00070;VIT_14s0060g01230;VIT_16s0050g02630;VIT_06s0004g05030;VIT_17s0000g06620;VIT…
GO:0030154	Biological Process	cell differentiation	5/257 1.94552529182879%	89/18794 0.473555390018091%	0.00751686	0.0288485	4.10834	VIT_05s0102g00310;VIT_00s1231g00010;VIT_02s0025g01690;VIT_18s0001g07730;VIT_06s0004g02740	VIT_08s0007g07480;VIT_14s0030g01590;VIT_08s0007g00710;VIT_12s0028g02520;VIT_13s0067g00120;VIT_06s0004g05110;VIT_18s0001g00660;VIT_08s0056g00010;VIT_13s0019g04390;VIT_05s0049g01500;VIT_08s0040g00850;VIT_12s0059g00600;VIT_03s0038g00480;VIT_14s0068g01460;VIT_01s0137g00760;VIT_14s0128g00320;VIT_04s0043g01010;VIT_08s0040g00860;VIT_05s0102g00310;VIT_04s0023g01430;VIT_02s0012g02240;VIT_11s0016g05590;VIT…
GO:0006457	Biological Process	protein folding	9/257 3.50194552529183%	251/18794 1.33553261679259%	0.00785498	0.0293528	2.62213	VIT_16s0098g01060;VIT_13s0019g00860;VIT_18s0001g13250;VIT_08s0007g06700;VIT_18s0001g00820;VIT_10s0042g00430;VIT_09s0002g04250;VIT_01s0026g01460;VIT_19s0014g03350	VIT_15s0021g00910;VIT_18s0001g14510;VIT_14s0081g00150;VIT_05s0062g00690;VIT_00s0591g00010;VIT_09s0002g07210;VIT_16s0098g01060;VIT_11s0016g04080;VIT_04s0043g00460;VIT_11s0016g00650;VIT_19s0090g01190;VIT_17s0000g02210;VIT_05s0102g00650;VIT_03s0063g00440;VIT_19s0014g03330;VIT_10s0042g00420;VIT_09s0002g02380;VIT_07s0185g00040;VIT_14s0060g01290;VIT_14s0060g02340;VIT_13s0019g04240;VIT_00s0513g00020;VIT…
GO:0004373	Molecular Function	glycogen (starch) synthase activity	2/238 0.840336134453782%	8/18296 0.0437254044599913%	0.00448071	0.0309169	19.2185	VIT_15s0048g02600;VIT_02s0025g02790	VIT_15s0048g02600;VIT_11s0065g00150;VIT_10s0116g01730;VIT_16s0098g01780;VIT_02s0025g02790;VIT_16s0022g00740;VIT_00s1488g00020;VIT_10s0003g02880
GO:0009657	Biological Process	plastid organization	3/257 1.16731517509728%	32/18794 0.170267106523359%	0.00935529	0.0327087	6.85579	VIT_16s0039g02540;VIT_12s0059g01810;VIT_04s0023g00410	VIT_18s0001g11370;VIT_12s0134g00510;VIT_06s0009g01670;VIT_16s0039g02530;VIT_07s0005g05400;VIT_12s0059g02250;VIT_03s0180g00110;VIT_00s0399g00060;VIT_09s0002g04360;VIT_04s0023g03510;VIT_13s0019g00260;VIT_17s0000g04490;VIT_13s0019g03350;VIT_16s0039g02540;VIT_18s0001g07500;VIT_03s0017g00940;VIT_12s0059g01810;VIT_11s0016g05590;VIT_18s0089g01420;VIT_13s0084g00160;VIT_01s0137g00210;VIT_18s0001g14090;VIT…
GO:0009686	Biological Process	gibberellin biosynthetic process	2/257 0.778210116731518%	11/18794 0.0585293178674045%	0.00944405	0.0327087	13.2961	VIT_04s0210g00140;VIT_04s0210g00110	VIT_04s0210g00140;VIT_04s0210g00110;VIT_07s0005g05400;VIT_08s0007g03910;VIT_13s0019g00790;VIT_15s0021g00270;VIT_18s0001g11320;VIT_15s0021g00310;VIT_19s0014g04980;VIT_18s0001g10520;VIT_02s0025g02680
GO:0042274	Biological Process	ribosomal small subunit biogenesis	2/257 0.778210116731518%	11/18794 0.0585293178674045%	0.00944405	0.0327087	13.2961	VIT_18s0001g15560;VIT_07s0191g00060	VIT_03s0017g01350;VIT_08s0056g01280;VIT_17s0000g03530;VIT_18s0001g15200;VIT_14s0006g02830;VIT_18s0001g06290;VIT_05s0049g01380;VIT_01s0011g00290;VIT_18s0001g15560;VIT_07s0191g00060;VIT_13s0019g02240
GO:0051603	Biological Process	proteolysis involved in cellular protein catabolic process	5/257 1.94552529182879%	95/18794 0.505480472491221%	0.00982657	0.0328188	3.84886	VIT_04s0023g00700;VIT_11s0037g00800;VIT_03s0088g00260;VIT_03s0091g01290;VIT_07s0031g00050	VIT_03s0017g01070;VIT_09s0054g00690;VIT_18s0001g09990;VIT_00s0262g00110;VIT_01s0137g00410;VIT_07s0151g00690;VIT_06s0061g00890;VIT_04s0023g00700;VIT_11s0052g00750;VIT_01s0011g04900;VIT_11s0052g00790;VIT_11s0037g00740;VIT_13s0019g04040;VIT_04s0023g02450;VIT_10s0042g01050;VIT_11s0016g02640;VIT_03s0091g01200;VIT_10s0003g01100;VIT_18s0001g13390;VIT_03s0063g00870;VIT_03s0180g00010;VIT_04s0023g00710;VIT…
GO:0055114	Biological Process	oxidation-reduction process	44/257 17.1206225680934%	2262/18794 12.0357560923699%	0.00993808	0.0328188	1.42248	VIT_08s0007g03250;VIT_04s0044g01110;VIT_19s0090g01610;VIT_01s0011g06470;VIT_18s0001g13250;VIT_08s0007g06700;VIT_14s0081g00490;VIT_05s0020g00600;VIT_03s0167g00190;VIT_13s0019g02180;VIT_16s0100g01280;VIT_01s0011g04500;VIT_00s0301g00090;VIT_14s0030g00660;VIT_18s0001g00760;VIT_01s0244g00030;VIT_00s0338g00050;VIT_08s0007g00920;VIT_04s0044g00220;VIT_19s0135g00120;VIT_04s0023g00680;VIT_13s0064g00810;VIT…	VIT_11s0016g02800;VIT_06s0080g00810;VIT_12s0028g02340;VIT_19s0014g02360;VIT_07s0005g04670;VIT_04s0044g00020;VIT_07s0129g00770;VIT_05s0049g00430;VIT_04s0023g03370;VIT_17s0000g06790;VIT_05s0020g02110;VIT_05s0062g00990;VIT_06s0004g00280;VIT_12s0055g01020;VIT_18s0089g00700;VIT_19s0090g00180;VIT_18s0072g01180;VIT_00s0371g00010;VIT_19s0085g00860;VIT_04s0044g01750;VIT_03s0038g03180;VIT_10s0003g03850;VIT…
VIT_05s0049g00370;VIT_16s0039g00880;VIT_19s0014g05320;VIT_14s0060g01330;VIT_04s0023g02080;VIT_03s0088g01180;VIT_14s0036g00580;VIT_05s0049g00300;VIT_00s1312g00010;VIT_09s0018g01870;VIT_03s0063g01690;VIT_18s0041g02270;VIT_14s0066g01680;VIT_04s0023g01320;VIT_18s0001g00280;VIT_03s0063g01160;VIT_10s0003g05340;VIT_18s0001g12200;VIT_03s0038g04730;VIT_13s0067g02120;VIT_02s0109g00300;VIT_05s0049g00310;VIT…
GO:0005978	Biological Process	glycogen biosynthetic process	2/257 0.778210116731518%	12/18794 0.0638501649462594%	0.0112314	0.0358458	12.1881	VIT_05s0020g02880;VIT_03s0038g04570	VIT_05s0094g01500;VIT_05s0020g02880;VIT_16s0022g02320;VIT_03s0038g04570;VIT_19s0090g00920;VIT_18s0001g00060;VIT_18s0001g12840;VIT_01s0011g05370;VIT_05s0094g01490;VIT_12s0057g01480;VIT_07s0005g02800;VIT_08s0007g03750
GO:0009607	Biological Process	response to biotic stimulus	4/257 1.55642023346304%	64/18794 0.340534213046717%	0.0114301	0.0358458	4.57053	VIT_02s0025g04330;VIT_05s0077g01580;VIT_01s0011g05150;VIT_06s0061g00100	VIT_05s0077g01520;VIT_05s0077g01660;VIT_08s0007g05140;VIT_00s0227g00140;VIT_05s0077g01600;VIT_12s0028g02970;VIT_07s0031g02240;VIT_07s0005g00930;VIT_16s0039g01790;VIT_06s0004g06430;VIT_04s0023g03610;VIT_01s0011g05140;VIT_01s0011g05180;VIT_05s0077g01670;VIT_01s0011g05170;VIT_01s0011g05070;VIT_12s0035g00260;VIT_02s0025g04330;VIT_05s0094g01570;VIT_05s0077g01560;VIT_03s0038g03400;VIT_13s0019g00970;VIT…
GO:0009853	Biological Process	photorespiration	5/257 1.94552529182879%	99/18794 0.52676386080664%	0.011612	0.0358458	3.69335	VIT_07s0005g04750;VIT_11s0103g00630;VIT_17s0000g00780;VIT_08s0040g00410;VIT_12s0028g01390	VIT_01s0010g00360;VIT_16s0039g02180;VIT_12s0059g02150;VIT_07s0005g04750;VIT_14s0066g02400;VIT_01s0137g00010;VIT_06s0080g00880;VIT_13s0019g01090;VIT_19s0027g00780;VIT_04s0023g03190;VIT_12s0057g01480;VIT_01s0150g00570;VIT_19s0090g00460;VIT_06s0004g03550;VIT_00s0226g00090;VIT_16s0100g01290;VIT_17s0000g05880;VIT_13s0084g00610;VIT_11s0103g00630;VIT_13s0019g03860;VIT_17s0000g00780;VIT_08s0040g00410;VIT…
GO:0009767	Biological Process	photosynthetic electron transport chain	2/257 0.778210116731518%	13/18794 0.0691710120251144%	0.0131547	0.0395223	11.2505	VIT_01s0026g02680;VIT_18s0001g09110	VIT_00s0187g00140;VIT_16s0098g01650;VIT_19s0014g05080;VIT_13s0047g00690;VIT_01s0026g02680;VIT_03s0017g00940;VIT_18s0001g09110;VIT_13s0064g00800;VIT_12s0134g00510;VIT_12s0142g00400;VIT_19s0014g03850;VIT_09s0018g01970;VIT_12s0142g00330
GO:0009750	Biological Process	response to fructose	4/257 1.55642023346304%	67/18794 0.356496754283282%	0.0133596	0.0395223	4.36587	VIT_13s0019g01010;VIT_10s0042g00430;VIT_05s0020g02480;VIT_18s0001g08450	VIT_13s0019g00740;VIT_15s0048g01930;VIT_11s0065g00900;VIT_06s0004g03140;VIT_07s0104g00610;VIT_03s0017g01700;VIT_13s0019g04240;VIT_01s0146g00310;VIT_09s0018g01780;VIT_13s0067g03530;VIT_08s0007g03910;VIT_11s0037g01280;VIT_08s0007g08380;VIT_18s0001g13360;VIT_18s0001g08430;VIT_07s0151g00460;VIT_17s0000g05070;VIT_01s0010g02160;VIT_06s0004g05940;VIT_10s0116g01780;VIT_16s0013g01670;VIT_02s0012g02570;VIT…
GO:0001666	Biological Process	response to hypoxia	3/257 1.16731517509728%	40/18794 0.212833883154198%	0.0172069	0.0495934	5.48463	VIT_18s0089g00410;VIT_15s0048g02600;VIT_02s0025g02790	VIT_08s0007g03840;VIT_04s0008g05730;VIT_18s0041g00940;VIT_00s0561g00020;VIT_18s0041g00850;VIT_18s0075g00330;VIT_08s0058g00080;VIT_16s0039g02330;VIT_05s0029g01140;VIT_18s0041g01030;VIT_16s0098g00860;VIT_04s0008g01110;VIT_18s0001g15460;VIT_17s0053g00700;VIT_05s0077g01930;VIT_18s0089g00410;VIT_15s0046g01620;VIT_04s0023g01920;VIT_13s0073g00240;VIT_19s0014g03130;VIT_08s0105g00260;VIT_04s0079g00230;VIT…
GO:0052696	Biological Process	flavonoid glucuronidation	8/257 3.11284046692607%	240/18794 1.27700329892519%	0.0177377	0.0495934	2.43761	VIT_17s0000g07790;VIT_07s0289g00060;VIT_16s0022g01970;VIT_11s0052g01600;VIT_16s0115g00340;VIT_19s0014g02020;VIT_12s0055g00290;VIT_15s0046g01980	VIT_18s0001g12040;VIT_05s0094g00960;VIT_08s0007g08890;VIT_12s0034g00150;VIT_13s0019g02960;VIT_02s0033g00180;VIT_16s0050g01660;VIT_15s0046g01190;VIT_13s0019g03130;VIT_09s0018g01990;VIT_00s0218g00170;VIT_02s0033g00130;VIT_00s2707g00010;VIT_17s0000g07080;VIT_02s0033g00240;VIT_19s0014g02030;VIT_05s0062g00640;VIT_08s0040g01470;VIT_07s0151g00560;VIT_05s0062g00360;VIT_15s0021g02060;VIT_18s0041g01000;VIT…
GO:0035304	Biological Process	regulation of protein dephosphorylation	4/257 1.55642023346304%	73/18794 0.388421836756412%	0.0178117	0.0495934	4.00704	VIT_12s0059g01810;VIT_15s0048g02500;VIT_08s0007g03250;VIT_00s1231g00010	VIT_03s0017g01730;VIT_01s0011g05880;VIT_05s0049g01500;VIT_01s0011g02860;VIT_00s0323g00080;VIT_04s0008g05590;VIT_12s0028g01250;VIT_18s0001g00660;VIT_08s0056g00010;VIT_05s0020g02860;VIT_12s0055g01110;VIT_18s0001g14090;VIT_06s0080g00920;VIT_05s0029g00050;VIT_12s0028g02520;VIT_13s0084g00110;VIT_16s0013g00240;VIT_07s0104g00480;VIT_04s0023g01430;VIT_11s0016g00130;VIT_08s0007g03840;VIT_00s0313g00070;VIT…
GO:0009407	Biological Process	toxin catabolic process	6/257 2.33463035019455%	156/18794 0.830052144301373%	0.0205049	0.0558949	2.81263	VIT_18s0001g08450;VIT_06s0004g05670;VIT_05s0102g00120;VIT_07s0005g02130;VIT_07s0005g04890;VIT_17s0000g02950	VIT_04s0008g01110;VIT_06s0004g08220;VIT_08s0056g00790;VIT_18s0001g08120;VIT_08s0007g01420;VIT_16s0039g00970;VIT_08s0058g00700;VIT_05s0049g01090;VIT_05s0051g00870;VIT_05s0051g00320;VIT_07s0005g03100;VIT_11s0118g00300;VIT_07s0031g00670;VIT_05s0077g01100;VIT_18s0072g00320;VIT_06s0061g00750;VIT_08s0007g01410;VIT_02s0025g01050;VIT_17s0000g06120;VIT_07s0005g04880;VIT_14s0060g02170;VIT_05s0049g01080;VIT…
GO:0006972	Biological Process	hyperosmotic response	3/257 1.16731517509728%	43/18794 0.228796424390763%	0.0208622	0.0558949	5.10198	VIT_05s0020g02480;VIT_00s0585g00030;VIT_08s0040g00410	VIT_08s0007g08380;VIT_15s0021g00920;VIT_06s0004g04800;VIT_13s0064g00890;VIT_05s0020g02480;VIT_15s0046g03520;VIT_11s0065g00320;VIT_06s0004g08460;VIT_00s0585g00030;VIT_13s0084g00850;VIT_17s0000g05070;VIT_00s1311g00010;VIT_13s0084g00880;VIT_07s0151g00140;VIT_04s0079g00530;VIT_08s0040g00010;VIT_08s0040g00980;VIT_05s0077g00420;VIT_10s0003g01480;VIT_07s0104g00610;VIT_11s0016g04970;VIT_07s0151g00490;VIT…
GO:0080044	Molecular Function	quercetin 7-O-glucosyltransferase activity	8/238 3.36134453781513%	228/18296 1.24617402710975%	0.0101482	0.0583521	2.69733	VIT_16s0022g01970;VIT_11s0052g01600;VIT_17s0000g07790;VIT_07s0289g00060;VIT_12s0055g00290;VIT_15s0046g01980;VIT_19s0014g02020;VIT_16s0115g00340	VIT_16s0050g01600;VIT_08s0007g04610;VIT_03s0017g01360;VIT_06s0004g07300;VIT_13s0019g02910;VIT_05s0062g00740;VIT_16s0022g01970;VIT_17s0000g07100;VIT_18s0041g00740;VIT_11s0052g01600;VIT_18s0001g06090;VIT_16s0050g01610;VIT_18s0001g05910;VIT_01s0026g00630;VIT_19s0085g00760;VIT_18s0001g05950;VIT_18s0041g00900;VIT_18s0041g00930;VIT_19s0014g01980;VIT_05s0094g01060;VIT_04s0023g01290;VIT_00s0218g00140;VIT…
GO:0080043	Molecular Function	quercetin 3-O-glucosyltransferase activity	8/238 3.36134453781513%	228/18296 1.24617402710975%	0.0101482	0.0583521	2.69733	VIT_17s0000g07790;VIT_07s0289g00060;VIT_16s0022g01970;VIT_11s0052g01600;VIT_16s0115g00340;VIT_12s0055g00290;VIT_15s0046g01980;VIT_19s0014g02020	VIT_16s0050g01580;VIT_04s0044g01530;VIT_06s0009g02000;VIT_17s0000g07790;VIT_14s0068g00440;VIT_12s0055g00020;VIT_03s0091g00040;VIT_14s0068g00490;VIT_06s0004g07310;VIT_09s0002g06590;VIT_12s0055g00030;VIT_19s0014g01970;VIT_00s0218g00220;VIT_07s0289g00090;VIT_19s0014g01960;VIT_12s0055g00160;VIT_17s0000g07070;VIT_05s0062g00270;VIT_18s0041g00830;VIT_02s0012g02830;VIT_18s0041g01040;VIT_12s0055g00050;VIT…
GO:0006508	Biological Process	proteolysis	12/257 4.66926070038911%	453/18794 2.41034372672129%	0.022487	0.0591325	1.93718	VIT_01s0011g01290;VIT_14s0108g00590;VIT_08s0007g02460;VIT_18s0001g10330;VIT_04s0008g07110;VIT_18s0001g00190;VIT_16s0022g01840;VIT_07s0005g02130;VIT_18s0001g11150;VIT_13s0019g02490;VIT_19s0014g00980;VIT_08s0007g02450	VIT_09s0018g01240;VIT_04s0008g07150;VIT_08s0007g07840;VIT_18s0001g10350;VIT_14s0006g01570;VIT_01s0011g02930;VIT_14s0068g02070;VIT_15s0024g00820;VIT_02s0025g00670;VIT_00s0229g00090;VIT_02s0025g05140;VIT_16s0050g00580;VIT_02s0012g01330;VIT_04s0023g03020;VIT_11s0016g03010;VIT_15s0024g01460;VIT_03s0063g00260;VIT_19s0085g00410;VIT_18s0001g04790;VIT_08s0040g01090;VIT_14s0083g00530;VIT_14s0060g00630;VIT…
GO:0008047	Molecular Function	enzyme activator activity	2/238 0.840336134453782%	13/18296 0.0710537822474858%	0.0119587	0.0615084	11.8268	VIT_18s0001g13250;VIT_10s0042g00430	VIT_08s0007g08760;VIT_18s0001g13250;VIT_10s0042g00430;VIT_01s0137g00670;VIT_06s0080g00850;VIT_08s0007g02870;VIT_18s0001g13240;VIT_08s0058g01030;VIT_17s0000g09490;VIT_03s0063g00280;VIT_04s0023g02700;VIT_10s0042g00200;VIT_06s0080g00860
GO:0004185	Molecular Function	serine-type carboxypeptidase activity	4/238 1.68067226890756%	69/18296 0.377131613467425%	0.01248	0.0615084	4.45646	VIT_03s0091g01290;VIT_03s0088g00260;VIT_11s0037g00800;VIT_04s0023g00700	VIT_06s0061g00520;VIT_05s0077g00560;VIT_08s0040g01140;VIT_13s0019g04030;VIT_03s0088g00050;VIT_03s0063g00860;VIT_18s0001g08840;VIT_01s0244g00100;VIT_07s0141g00520;VIT_17s0000g00370;VIT_08s0007g02800;VIT_12s0055g00820;VIT_13s0158g00050;VIT_14s0108g00110;VIT_01s0011g02030;VIT_10s0116g00740;VIT_13s0158g00080;VIT_00s0682g00040;VIT_18s0001g15550;VIT_01s0011g02000;VIT_11s0037g00320;VIT_11s0037g00780;VIT…
GO:0019905	Molecular Function	syntaxin binding	2/238 0.840336134453782%	14/18296 0.0765194578049847%	0.0138333	0.063633	10.982	VIT_04s0044g00130;VIT_10s0092g00120	VIT_19s0085g00970;VIT_16s0022g00200;VIT_00s0188g00040;VIT_13s0019g03960;VIT_08s0105g00450;VIT_13s0067g02210;VIT_00s0279g00110;VIT_11s0065g00790;VIT_13s0067g01130;VIT_08s0058g00820;VIT_04s0044g00130;VIT_19s0085g00980;VIT_10s0092g00120;VIT_10s0092g00350
GO:0015996	Biological Process	chlorophyll catabolic process	3/257 1.16731517509728%	46/18794 0.244758965627328%	0.02491	0.0643132	4.76924	VIT_01s0011g01290;VIT_16s0039g00520;VIT_09s0002g02620	VIT_05s0020g04040;VIT_11s0016g00900;VIT_00s0291g00100;VIT_01s0011g01290;VIT_03s0110g00230;VIT_07s0151g00270;VIT_03s0132g00200;VIT_13s0067g03210;VIT_07s0151g00210;VIT_09s0002g02610;VIT_14s0066g01440;VIT_02s0025g03520;VIT_09s0002g01030;VIT_16s0098g01860;VIT_00s0225g00010;VIT_05s0049g00470;VIT_13s0019g05160;VIT_13s0158g00180;VIT_18s0072g00970;VIT_07s0005g02430;VIT_07s0151g00190;VIT_01s0011g03010;VIT…
GO:0009813	Biological Process	flavonoid biosynthetic process	8/257 3.11284046692607%	257/18794 1.36745769926572%	0.0254503	0.0645347	2.27637	VIT_19s0014g02020;VIT_15s0046g01980;VIT_16s0022g01970;VIT_11s0052g01600;VIT_16s0115g00340;VIT_12s0055g00290;VIT_17s0000g07790;VIT_07s0289g00060	VIT_16s0022g01000;VIT_19s0014g02070;VIT_02s0025g01240;VIT_03s0017g02140;VIT_13s0047g01230;VIT_05s0062g00590;VIT_00s0324g00060;VIT_18s0041g00950;VIT_05s0062g00700;VIT_18s0041g00980;VIT_15s0046g01970;VIT_16s0022g01140;VIT_18s0041g01010;VIT_05s0094g01030;VIT_12s0034g00160;VIT_18s0072g00440;VIT_07s0151g00540;VIT_12s0055g00250;VIT_02s0025g02920;VIT_03s0017g02120;VIT_06s0009g01990;VIT_12s0055g00310;VIT…
GO:0019288	Biological Process	isopentenyl diphosphate biosynthetic process, methylerythritol 4-phosphate pathway	7/257 2.72373540856031%	212/18794 1.12801958071725%	0.0269276	0.0670829	2.41462	VIT_13s0064g00810;VIT_08s0040g01400;VIT_17s0000g10280;VIT_05s0049g01480;VIT_02s0025g03970;VIT_00s0338g00050;VIT_11s0016g03510	VIT_16s0050g00860;VIT_16s0022g02320;VIT_07s0104g01240;VIT_14s0060g00820;VIT_13s0101g00050;VIT_05s0094g00100;VIT_11s0103g00120;VIT_12s0059g02250;VIT_09s0054g01250;VIT_09s0070g00360;VIT_13s0067g01340;VIT_06s0004g01370;VIT_12s0057g00020;VIT_17s0000g03610;VIT_15s0046g01090;VIT_14s0066g00320;VIT_03s0017g01330;VIT_12s0057g01250;VIT_19s0027g01380;VIT_05s0094g00410;VIT_11s0016g05270;VIT_13s0064g01500;VIT…
GO:0004022	Molecular Function	alcohol dehydrogenase (NAD) activity	2/238 0.840336134453782%	15/18296 0.0819851333624836%	0.0158259	0.0682493	10.2499	VIT_13s0019g01010;VIT_04s0044g01110	VIT_18s0001g15450;VIT_18s0001g15410;VIT_18s0001g00410;VIT_04s0044g01120;VIT_13s0047g00770;VIT_13s0019g01010;VIT_13s0067g00620;VIT_13s0064g00340;VIT_13s0101g00250;VIT_04s0044g01130;VIT_15s0107g00210;VIT_06s0004g02370;VIT_04s0044g01110;VIT_13s0064g00270;VIT_06s0004g02380
GO:0010200	Biological Process	response to chitin	4/257 1.55642023346304%	86/18794 0.457592848781526%	0.0303331	0.0742637	3.40132	VIT_00s2349g00010;VIT_13s0019g02050;VIT_08s0007g00840;VIT_08s0007g04670	VIT_13s0019g01100;VIT_19s0014g03850;VIT_17s0000g01630;VIT_17s0053g00320;VIT_17s0000g06710;VIT_18s0001g12340;VIT_04s0008g05590;VIT_18s0001g11630;VIT_18s0041g01290;VIT_06s0004g02900;VIT_14s0060g02390;VIT_13s0084g00850;VIT_08s0040g02230;VIT_18s0001g14450;VIT_00s2349g00010;VIT_13s0019g03350;VIT_14s0171g00150;VIT_06s0061g00380;VIT_10s0071g00300;VIT_03s0038g00410;VIT_04s0008g05510;VIT_03s0017g00940;VIT…
GO:0042802	Molecular Function	identical protein binding	4/238 1.68067226890756%	78/18296 0.426322693484915%	0.018822	0.0763954	3.94225	VIT_09s0002g08670;VIT_14s0030g02200;VIT_03s0038g03560;VIT_06s0004g08150	VIT_18s0001g13930;VIT_18s0164g00070;VIT_08s0058g00930;VIT_10s0003g03870;VIT_18s0001g12360;VIT_11s0016g02560;VIT_06s0004g07660;VIT_03s0091g00100;VIT_01s0011g00270;VIT_04s0008g03770;VIT_13s0019g02260;VIT_03s0017g01720;VIT_17s0000g00900;VIT_04s0008g06040;VIT_06s0004g03700;VIT_08s0058g01000;VIT_15s0046g02220;VIT_01s0011g01890;VIT_19s0027g01770;VIT_10s0523g00030;VIT_12s0057g00310;VIT_09s0002g08670;VIT…
GO:0009740	Biological Process	gibberellic acid mediated signaling pathway	2/257 0.778210116731518%	21/18794 0.111737788655954%	0.032972	0.0793564	6.96461	VIT_04s0210g00110;VIT_04s0210g00140	VIT_06s0009g02020;VIT_07s0005g05400;VIT_04s0210g00110;VIT_08s0040g00980;VIT_02s0025g02680;VIT_19s0085g00830;VIT_17s0000g00150;VIT_18s0001g11320;VIT_04s0008g02040;VIT_13s0064g00460;VIT_17s0000g02450;VIT_01s0026g00850;VIT_04s0008g05210;VIT_04s0210g00140;VIT_17s0000g02600;VIT_19s0014g04980;VIT_07s0151g01040;VIT_01s0011g05260;VIT_07s0005g02510;VIT_18s0001g10520;VIT_13s0019g00790
GO:0019748	Biological Process	secondary metabolic process	3/257 1.16731517509728%	52/18794 0.276684048100458%	0.0341796	0.0808917	4.21895	VIT_03s0091g01290;VIT_04s0023g00700;VIT_03s0088g00260	VIT_01s0127g00740;VIT_03s0091g01200;VIT_11s0052g00610;VIT_13s0064g01500;VIT_14s0068g01460;VIT_11s0052g00790;VIT_04s0043g01010;VIT_01s0011g03380;VIT_03s0091g01290;VIT_14s0030g00920;VIT_04s0023g00700;VIT_11s0052g00750;VIT_08s0040g01130;VIT_03s0088g00260;VIT_03s0038g00410;VIT_03s0088g01190;VIT_14s0030g01090;VIT_13s0064g01480;VIT_00s0373g00040;VIT_11s0016g00130;VIT_08s0040g01070;VIT_08s0040g01040;VIT…
GO:0009414	Biological Process	response to water deprivation	4/257 1.55642023346304%	90/18794 0.478876237096946%	0.0350096	0.0814978	3.25015	VIT_05s0020g03140;VIT_14s0108g01560;VIT_18s0001g00820;VIT_13s0019g01010	VIT_07s0104g00350;VIT_18s0089g01390;VIT_14s0066g01880;VIT_03s0063g02290;VIT_10s0003g01790;VIT_03s0063g00080;VIT_07s0197g00080;VIT_19s0090g01120;VIT_13s0019g03990;VIT_07s0104g01790;VIT_18s0001g01260;VIT_07s0005g01950;VIT_13s0074g00790;VIT_02s0012g00550;VIT_04s0008g04990;VIT_18s0001g00430;VIT_11s0149g00190;VIT_09s0002g07920;VIT_02s0025g01630;VIT_02s0025g03810;VIT_06s0080g00090;VIT_05s0020g03140;VIT…
GO:0019375	Biological Process	galactolipid biosynthetic process	3/257 1.16731517509728%	53/18794 0.282004895179313%	0.0358753	0.082166	4.13934	VIT_02s0025g02790;VIT_15s0048g02600;VIT_18s0089g00410	VIT_04s0008g02900;VIT_01s0011g02520;VIT_18s0075g00340;VIT_11s0016g00030;VIT_11s0065g00950;VIT_14s0108g00230;VIT_14s0006g02040;VIT_19s0014g01660;VIT_19s0014g05190;VIT_06s0009g02170;VIT_07s0005g00750;VIT_06s0004g07920;VIT_16s0022g00740;VIT_13s0047g00160;VIT_08s0105g00150;VIT_02s0025g02790;VIT_15s0048g00190;VIT_02s0241g00180;VIT_00s0282g00010;VIT_12s0057g00130;VIT_04s0079g00230;VIT_15s0048g02600;VIT…
GO:0009073	Biological Process	aromatic amino acid family biosynthetic process	3/257 1.16731517509728%	54/18794 0.287325742258167%	0.0376137	0.08478	4.06269	VIT_02s0025g03970;VIT_04s0008g03370;VIT_05s0102g00310	VIT_00s0809g00010;VIT_19s0027g00700;VIT_05s0020g01840;VIT_16s0050g02270;VIT_12s0057g01550;VIT_14s0068g01460;VIT_13s0019g04190;VIT_04s0023g02990;VIT_05s0094g00410;VIT_19s0014g04710;VIT_00s1217g00010;VIT_14s0108g01330;VIT_16s0039g01380;VIT_02s0025g03970;VIT_02s0012g01090;VIT_04s0008g03370;VIT_16s0013g00240;VIT_13s0084g00110;VIT_13s0064g00170;VIT_04s0023g02640;VIT_06s0009g02300;VIT_14s0108g00350;VIT…
GO:0005774	Cellular Component	vacuolar membrane	7/223 3.1390134529148%	216/16293 1.32572270300129%	0.0293922	0.0881766	2.36778	VIT_07s0005g04750;VIT_08s0040g00410;VIT_06s0004g08150;VIT_13s0064g00810;VIT_10s0092g00120;VIT_18s0001g02250;VIT_02s0154g00080	VIT_05s0020g01960;VIT_02s0012g00950;VIT_06s0061g01320;VIT_16s0039g00630;VIT_00s0616g00010;VIT_07s0031g02470;VIT_08s0058g00820;VIT_00s0207g00220;VIT_00s2752g00010;VIT_10s0003g04630;VIT_06s0004g04370;VIT_12s0059g02180;VIT_19s0014g03370;VIT_13s0067g03650;VIT_10s0116g00590;VIT_00s0279g00110;VIT_14s0060g01290;VIT_13s0019g04240;VIT_10s0003g03480;VIT_15s0021g00640;VIT_12s0034g02010;VIT_12s0142g00250;VIT…
GO:0034976	Biological Process	response to endoplasmic reticulum stress	4/257 1.55642023346304%	100/18794 0.532084707885495%	0.0484322	0.105024	2.92514	VIT_01s0011g01680;VIT_17s0000g09470;VIT_09s0002g04250;VIT_17s0000g08660	VIT_14s0083g01010;VIT_13s0019g05060;VIT_14s0060g01270;VIT_12s0057g01220;VIT_08s0007g07300;VIT_03s0038g00410;VIT_11s0037g00510;VIT_13s0019g04240;VIT_18s0001g14500;VIT_14s0060g02340;VIT_14s0060g01290;VIT_18s0001g02510;VIT_14s0066g00970;VIT_19s0085g00370;VIT_07s0005g06040;VIT_07s0005g01790;VIT_01s0010g01310;VIT_14s0081g00150;VIT_15s0021g00910;VIT_04s0008g01110;VIT_11s0016g04080;VIT_01s0127g00160;VIT…
GO:0050832	Biological Process	defense response to fungus	4/257 1.55642023346304%	100/18794 0.532084707885495%	0.0484322	0.105024	2.92514	VIT_16s0050g02210;VIT_02s0025g03660;VIT_08s0007g00840;VIT_13s0019g02050	VIT_01s0026g01720;VIT_03s0063g01880;VIT_09s0070g00030;VIT_16s0050g02210;VIT_02s0109g00080;VIT_06s0004g03540;VIT_06s0004g05180;VIT_04s0023g03510;VIT_15s0046g01600;VIT_07s0005g04110;VIT_06s0009g01130;VIT_04s0008g03280;VIT_16s0039g02140;VIT_14s0060g00820;VIT_12s0134g00510;VIT_05s0049g01690;VIT_13s0047g00210;VIT_02s0025g01720;VIT_04s0008g05820;VIT_13s0064g00960;VIT_13s0019g03380;VIT_15s0046g01090;VIT…
GO:0034660	Biological Process	ncRNA metabolic process	2/257 0.778210116731518%	26/18794 0.138342024050229%	0.0488139	0.105024	5.62526	VIT_11s0016g03510;VIT_02s0025g03970	VIT_11s0016g03510;VIT_00s0323g00040;VIT_13s0064g00170;VIT_17s0000g03610;VIT_04s0008g06690;VIT_12s0057g01250;VIT_14s0060g01030;VIT_16s0039g01580;VIT_08s0007g01610;VIT_08s0040g01560;VIT_19s0027g00130;VIT_19s0090g01210;VIT_08s0040g03010;VIT_07s0104g00550;VIT_07s0104g01470;VIT_04s0023g00720;VIT_06s0080g00030;VIT_14s0060g00820;VIT_03s0038g01320;VIT_17s0000g02160;VIT_01s0137g00220;VIT_02s0025g03970;VIT…
GO:0001085	Molecular Function	RNA polymerase II transcription factor binding	2/238 0.840336134453782%	20/18296 0.109313511149978%	0.0274458	0.105209	7.68739	VIT_06s0004g02740;VIT_18s0001g07730	VIT_09s0054g00440;VIT_09s0002g03750;VIT_05s0051g00450;VIT_06s0004g02740;VIT_04s0023g02880;VIT_00s0287g00040;VIT_04s0008g03270;VIT_04s0008g01290;VIT_04s0023g01840;VIT_15s0021g02510;VIT_03s0038g00490;VIT_18s0001g07730;VIT_08s0007g07550;VIT_00s2393g00010;VIT_03s0038g00480;VIT_05s0077g01450;VIT_13s0019g04390;VIT_11s0016g02210;VIT_18s0001g07720;VIT_14s0060g01520
GO:0042793	Biological Process	transcription from plastid promoter	3/257 1.16731517509728%	61/18794 0.324571671810152%	0.0509543	0.107993	3.59648	VIT_02s0025g03970;VIT_18s0122g00680;VIT_00s1231g00010	VIT_01s0011g00240;VIT_12s0028g01250;VIT_08s0056g00010;VIT_02s0025g03970;VIT_06s0004g01100;VIT_03s0017g01730;VIT_08s0040g03010;VIT_05s0049g01500;VIT_01s0011g01080;VIT_03s0038g01320;VIT_00s0323g00080;VIT_01s0011g02860;VIT_15s0046g02910;VIT_01s0011g04410;VIT_06s0080g00030;VIT_07s0104g01470;VIT_18s0122g00680;VIT_04s0023g00870;VIT_16s0039g01580;VIT_03s0038g04210;VIT_08s0007g01610;VIT_17s0000g07500;VIT…
GO:0009055	Molecular Function	electron carrier activity	5/238 2.10084033613445%	136/18296 0.743331875819851%	0.0326331	0.113188	2.82625	VIT_08s0007g03250;VIT_18s0001g00760;VIT_01s0011g01850;VIT_12s0035g00270;VIT_00s0246g00200	VIT_18s0001g06900;VIT_01s0146g00220;VIT_07s0005g04860;VIT_12s0035g01210;VIT_11s0016g05550;VIT_06s0009g00770;VIT_14s0171g00330;VIT_16s0022g01160;VIT_12s0028g03010;VIT_12s0034g01160;VIT_02s0025g02410;VIT_09s0002g06890;VIT_03s0063g00980;VIT_09s0002g06040;VIT_13s0073g00520;VIT_14s0108g01310;VIT_09s0002g04010;VIT_09s0018g00520;VIT_14s0068g01570;VIT_14s0219g00150;VIT_11s0052g00500;VIT_06s0004g07040;VIT…
GO:0000977	Molecular Function	RNA polymerase II regulatory region sequence-specific DNA binding	2/238 0.840336134453782%	22/18296 0.120244862264976%	0.032808	0.113188	6.98854	VIT_18s0001g07730;VIT_06s0004g02740	VIT_14s0060g01520;VIT_18s0001g07720;VIT_11s0016g02210;VIT_17s0000g01920;VIT_03s0038g00480;VIT_00s2393g00010;VIT_13s0067g00920;VIT_13s0019g04390;VIT_05s0077g01450;VIT_15s0021g02510;VIT_04s0008g01290;VIT_04s0023g01840;VIT_03s0038g00490;VIT_18s0001g07730;VIT_08s0007g07550;VIT_05s0051g00450;VIT_09s0054g00440;VIT_09s0002g03750;VIT_04s0023g02880;VIT_00s0287g00040;VIT_04s0008g03270;VIT_06s0004g02740
GO:0016485	Biological Process	protein processing	2/257 0.778210116731518%	28/18794 0.148983718207939%	0.0557799	0.116482	5.22346	VIT_15s0048g02150;VIT_14s0108g01500	VIT_15s0048g02150;VIT_06s0004g04890;VIT_11s0016g02640;VIT_02s0012g00310;VIT_14s0006g03260;VIT_02s0025g04130;VIT_10s0003g00070;VIT_00s0215g00030;VIT_03s0063g00680;VIT_08s0007g00470;VIT_14s0006g00380;VIT_04s0008g03830;VIT_06s0080g00880;VIT_08s0007g08480;VIT_18s0122g00160;VIT_12s0034g01410;VIT_18s0157g00050;VIT_14s0108g01500;VIT_08s0007g08490;VIT_04s0008g05870;VIT_09s0002g06570;VIT_16s0100g00640;VIT…
GO:0006655	Biological Process	phosphatidylglycerol biosynthetic process	3/257 1.16731517509728%	64/18794 0.340534213046717%	0.0572831	0.116989	3.42789	VIT_13s0064g00810;VIT_14s0036g00480;VIT_02s0025g03970	VIT_04s0023g02640;VIT_13s0067g00390;VIT_11s0016g00130;VIT_09s0054g01120;VIT_00s0373g00040;VIT_19s0090g01220;VIT_00s1546g00010;VIT_13s0064g00840;VIT_05s0077g00060;VIT_01s0010g00920;VIT_12s0142g00040;VIT_04s0043g01010;VIT_19s0027g00700;VIT_12s0028g01330;VIT_06s0004g02900;VIT_01s0011g01080;VIT_15s0048g01230;VIT_19s0177g00330;VIT_02s0012g02160;VIT_09s0054g01550;VIT_15s0048g02560;VIT_11s0065g00640;VIT…
GO:0009658	Biological Process	chloroplast organization	4/257 1.55642023346304%	106/18794 0.564009790358625%	0.0576707	0.116989	2.75956	VIT_04s0023g00680;VIT_13s0067g02560;VIT_14s0036g00480;VIT_14s0108g01500	VIT_00s0480g00010;VIT_11s0016g03860;VIT_01s0011g00240;VIT_04s0023g00060;VIT_04s0023g02990;VIT_14s0068g01460;VIT_01s0011g01080;VIT_18s0001g00720;VIT_04s0044g01180;VIT_16s0050g00960;VIT_06s0004g07730;VIT_11s0016g00650;VIT_19s0027g01190;VIT_07s0005g03800;VIT_08s0056g01690;VIT_00s0684g00010;VIT_06s0004g00400;VIT_00s2483g00010;VIT_03s0038g01780;VIT_04s0023g00680;VIT_04s0008g00200;VIT_11s0016g03390;VIT…
GO:0080163	Biological Process	regulation of protein serine/threonine phosphatase activity	2/257 0.778210116731518%	29/18794 0.154304565286794%	0.0593857	0.118771	5.04334	VIT_15s0046g01050;VIT_05s0077g01580	VIT_02s0025g01340;VIT_05s0077g01680;VIT_05s0077g01570;VIT_04s0008g00270;VIT_04s0008g00030;VIT_12s0028g03640;VIT_13s0067g01940;VIT_05s0077g01620;VIT_15s0046g01050;VIT_05s0077g01530;VIT_05s0077g01670;VIT_05s0077g01590;VIT_07s0005g00920;VIT_05s0077g01630;VIT_05s0077g01580;VIT_16s0050g02620;VIT_05s0077g01690;VIT_16s0039g01770;VIT_04s0008g00890;VIT_08s0058g00470;VIT_02s0012g01270;VIT_05s0077g01650;VIT…
GO:0048481	Biological Process	ovule development	4/257 1.55642023346304%	111/18794 0.5906140257529%	0.0660386	0.130243	2.63526	VIT_00s1231g00010;VIT_14s0036g00480;VIT_08s0040g01400;VIT_09s0002g08670	VIT_18s0001g11390;VIT_18s0001g03590;VIT_19s0085g00490;VIT_18s0001g04190;VIT_19s0027g01380;VIT_05s0020g01550;VIT_18s0001g07460;VIT_11s0103g00120;VIT_06s0004g03540;VIT_18s0041g02140;VIT_06s0061g00790;VIT_00s1231g00010;VIT_07s0031g00220;VIT_00s0181g00210;VIT_02s0012g01060;VIT_01s0010g03900;VIT_17s0000g04990;VIT_03s0063g01110;VIT_01s0026g01140;VIT_00s1203g00010;VIT_06s0061g01260;VIT_03s0088g00500;VIT…
GO:0006749	Biological Process	glutathione metabolic process	4/257 1.55642023346304%	113/18794 0.60125571991061%	0.0695535	0.130916	2.58862	VIT_07s0005g04890;VIT_17s0000g02950;VIT_08s0007g03250;VIT_06s0004g05670	VIT_16s0039g01070;VIT_19s0015g02890;VIT_05s0051g00130;VIT_15s0024g01630;VIT_01s0026g02400;VIT_05s0049g01120;VIT_07s0005g04890;VIT_19s0093g00260;VIT_19s0093g00190;VIT_19s0015g02880;VIT_15s0021g00140;VIT_00s2718g00010;VIT_07s0104g01810;VIT_07s0104g01820;VIT_18s0041g01900;VIT_07s0141g00390;VIT_19s0027g00460;VIT_19s0015g02730;VIT_17s0000g02930;VIT_19s0093g00370;VIT_07s0104g01830;VIT_15s0107g00150;VIT…
GO:0016226	Biological Process	iron-sulfur cluster assembly	4/257 1.55642023346304%	113/18794 0.60125571991061%	0.0695535	0.130916	2.58862	VIT_08s0040g01400;VIT_00s1231g00010;VIT_14s0036g00480;VIT_04s0008g03370	VIT_09s0002g03780;VIT_12s0057g01480;VIT_10s0003g03910;VIT_11s0016g04250;VIT_15s0021g02870;VIT_01s0010g01180;VIT_02s0154g00070;VIT_15s0048g00550;VIT_01s0182g00050;VIT_01s0137g00670;VIT_07s0151g01110;VIT_06s0004g00170;VIT_19s0014g03120;VIT_07s0005g01820;VIT_11s0037g00250;VIT_14s0108g01290;VIT_10s0116g00970;VIT_08s0058g01310;VIT_00s1693g00010;VIT_09s0018g00400;VIT_04s0023g02120;VIT_04s0044g00890;VIT…
GO:0009595	Biological Process	detection of biotic stimulus	2/257 0.778210116731518%	32/18794 0.170267106523359%	0.0706601	0.130916	4.57053	VIT_08s0007g00840;VIT_13s0019g02050	VIT_19s0014g03850;VIT_06s0004g06220;VIT_18s0164g00030;VIT_18s0001g14450;VIT_17s0000g06710;VIT_06s0004g02900;VIT_18s0001g11630;VIT_04s0008g05590;VIT_16s0098g00860;VIT_08s0007g00840;VIT_03s0038g00410;VIT_04s0008g05760;VIT_14s0066g01410;VIT_13s0019g03350;VIT_03s0017g00940;VIT_06s0004g05180;VIT_10s0003g00150;VIT_02s0109g00080;VIT_06s0004g03540;VIT_04s0023g03510;VIT_14s0060g00820;VIT_16s0039g02140;VIT…
GO:0010150	Biological Process	leaf senescence	2/257 0.778210116731518%	32/18794 0.170267106523359%	0.0706601	0.130916	4.57053	VIT_13s0019g02050;VIT_08s0007g00840	VIT_08s0105g00150;VIT_06s0004g05180;VIT_07s0031g01470;VIT_12s0055g00920;VIT_17s0000g00320;VIT_06s0009g01190;VIT_19s0014g01570;VIT_02s0012g02270;VIT_01s0010g03780;VIT_18s0001g04630;VIT_17s0000g04920;VIT_14s0006g00910;VIT_14s0060g02380;VIT_10s0003g01150;VIT_07s0031g02390;VIT_00s2439g00010;VIT_07s0104g01780;VIT_13s0019g02050;VIT_18s0089g00910;VIT_08s0040g01730;VIT_00s0187g00150;VIT_07s0104g01790;VIT…
GO:0019243	Biological Process	methylglyoxal catabolic process to D-lactate	3/257 1.16731517509728%	70/18794 0.372459295519847%	0.0709894	0.130916	3.13407	VIT_03s0038g02740;VIT_05s0049g01480;VIT_07s0005g02130	VIT_13s0019g01820;VIT_06s0004g01840;VIT_19s0090g00630;VIT_03s0038g00650;VIT_18s0001g06830;VIT_03s0088g00560;VIT_14s0006g01150;VIT_03s0097g00530;VIT_19s0014g01520;VIT_03s0038g02740;VIT_04s0008g00800;VIT_04s0079g00800;VIT_05s0049g01480;VIT_09s0002g04190;VIT_07s0005g02130;VIT_03s0063g00300;VIT_05s0102g01140;VIT_05s0102g01150;VIT_14s0060g01620;VIT_16s0039g02250;VIT_03s0038g04610;VIT_10s0405g00030;VIT…
GO:0016747	Molecular Function	transferase activity, transferring acyl groups other than amino-acyl groups	5/238 2.10084033613445%	144/18296 0.787057280279843%	0.0401862	0.132041	2.66923	VIT_04s0044g01960;VIT_04s0023g00700;VIT_03s0088g00260;VIT_02s0033g01000;VIT_03s0091g01290	VIT_09s0096g00510;VIT_18s0001g10230;VIT_11s0052g00750;VIT_13s0067g03890;VIT_16s0100g01120;VIT_04s0008g04800;VIT_18s0001g07640;VIT_12s0134g00590;VIT_10s0042g00910;VIT_07s0185g00020;VIT_14s0006g01460;VIT_11s0052g00790;VIT_16s0100g01140;VIT_03s0038g01330;VIT_07s0031g00280;VIT_01s0010g02340;VIT_02s0033g01030;VIT_12s0134g00580;VIT_04s0069g00030;VIT_12s0034g01840;VIT_16s0100g01100;VIT_08s0040g01110;VIT…
GO:0000790	Cellular Component	nuclear chromatin	2/223 0.896860986547085%	26/16293 0.159577732768674%	0.0488752	0.132188	5.62021	VIT_19s0014g05020;VIT_04s0008g04700	VIT_14s0060g02360;VIT_08s0040g03300;VIT_07s0104g01000;VIT_06s0004g04270;VIT_00s0259g00040;VIT_13s0047g00150;VIT_00s0179g00340;VIT_09s0002g00160;VIT_19s0014g05020;VIT_00s0865g00030;VIT_00s0868g00020;VIT_00s0259g00020;VIT_07s0104g00980;VIT_00s0753g00020;VIT_15s0045g00500;VIT_14s0006g00980;VIT_09s0096g00190;VIT_11s0016g02620;VIT_07s0104g00970;VIT_07s0104g00960;VIT_04s0008g04700;VIT_09s0002g05770;VIT…
GO:0022625	Cellular Component	cytosolic large ribosomal subunit	5/223 2.24215246636771%	145/16293 0.88995274044068%	0.0492465	0.132188	2.51941	VIT_01s0026g02410;VIT_07s0005g00840;VIT_04s0008g00790;VIT_18s0072g00340;VIT_09s0002g04440	VIT_10s0003g01520;VIT_13s0064g01240;VIT_16s0098g01190;VIT_01s0026g02420;VIT_14s0108g00850;VIT_00s0551g00020;VIT_09s0054g00820;VIT_13s0019g03260;VIT_05s0094g00870;VIT_19s0027g00710;VIT_14s0108g00930;VIT_12s0035g01010;VIT_13s0019g04300;VIT_19s0014g02400;VIT_09s0054g00210;VIT_01s0026g02410;VIT_19s0014g02520;VIT_09s0054g00070;VIT_00s1526g00010;VIT_11s0118g00670;VIT_15s0046g01780;VIT_13s0047g01160;VIT…
GO:0030163	Biological Process	protein catabolic process	3/257 1.16731517509728%	71/18794 0.377780142598702%	0.0734049	0.133635	3.08993	VIT_04s0008g07110;VIT_08s0007g02460;VIT_08s0007g02450	VIT_08s0040g00660;VIT_14s0060g00350;VIT_02s0087g00230;VIT_00s1206g00010;VIT_10s0071g00770;VIT_07s0005g04570;VIT_11s0103g00510;VIT_04s0008g07230;VIT_08s0007g02470;VIT_14s0060g00330;VIT_18s0001g03090;VIT_19s0085g01110;VIT_14s0128g00210;VIT_08s0040g00430;VIT_08s0007g00700;VIT_07s0005g03140;VIT_07s0104g00180;VIT_14s0128g00200;VIT_07s0005g04450;VIT_04s0008g07250;VIT_06s0080g01160;VIT_17s0000g03990;VIT…
GO:0006412	Biological Process	translation	9/257 3.50194552529183%	377/18794 2.00595934872832%	0.0752581	0.135274	1.74577	VIT_06s0004g07940;VIT_04s0008g00790;VIT_05s0049g01480;VIT_09s0002g04440;VIT_18s0072g00340;VIT_07s0191g00060;VIT_01s0026g02410;VIT_07s0005g00840;VIT_00s2349g00010	VIT_15s0045g00110;VIT_13s0064g00650;VIT_08s0007g03850;VIT_17s0000g07290;VIT_00s1232g00020;VIT_15s0045g00630;VIT_17s0000g04970;VIT_07s0005g00690;VIT_08s0007g07220;VIT_11s0016g02470;VIT_19s0014g02680;VIT_12s0028g03380;VIT_18s0122g00010;VIT_00s0225g00020;VIT_05s0020g01480;VIT_13s0019g03410;VIT_08s0040g03200;VIT_03s0038g02780;VIT_09s0002g02560;VIT_18s0001g05140;VIT_08s0040g02460;VIT_05s0049g02130;VIT…
GO:0004462	Molecular Function	lactoylglutathione lyase activity	2/238 0.840336134453782%	27/18296 0.14757324005247%	0.0477926	0.142357	5.69437	VIT_07s0005g04890;VIT_17s0000g02950	VIT_07s0005g04870;VIT_05s0051g00320;VIT_06s0004g05680;VIT_07s0005g04890;VIT_00s0153g00050;VIT_18s0072g00320;VIT_17s0000g06110;VIT_17s0000g02930;VIT_19s0090g00650;VIT_15s0024g01650;VIT_15s0024g01630;VIT_19s0090g00640;VIT_07s0005g04880;VIT_04s0008g03560;VIT_04s0079g00360;VIT_17s0000g06120;VIT_17s0000g02920;VIT_10s0116g01660;VIT_17s0000g02950;VIT_15s0107g00150;VIT_17s0000g06140;VIT_17s0000g06130;VIT…
GO:0004565	Molecular Function	beta-galactosidase activity	2/238 0.840336134453782%	27/18296 0.14757324005247%	0.0477926	0.142357	5.69437	VIT_07s0031g02480;VIT_06s0004g03020	VIT_16s0115g00490;VIT_07s0031g02480;VIT_11s0016g02200;VIT_10s0116g01250;VIT_11s0016g00680;VIT_13s0067g03000;VIT_05s0029g00680;VIT_08s0007g04270;VIT_07s0031g02590;VIT_04s0023g03850;VIT_04s0069g00850;VIT_03s0038g00150;VIT_10s0116g01220;VIT_09s0002g02290;VIT_04s0023g02690;VIT_09s0002g02120;VIT_18s0001g02220;VIT_18s0001g02230;VIT_16s0115g00480;VIT_16s0039g00470;VIT_06s0004g03020;VIT_00s0301g00190;VIT…
GO:0004222	Molecular Function	metalloendopeptidase activity	3/238 1.26050420168067%	64/18296 0.34980323567993%	0.0507492	0.142357	3.60347	VIT_18s0001g00190;VIT_14s0108g00590;VIT_06s0004g05030	VIT_14s0066g01980;VIT_14s0219g00250;VIT_11s0052g01450;VIT_16s0022g02120;VIT_14s0066g01960;VIT_14s0030g02190;VIT_14s0108g01650;VIT_18s0001g00190;VIT_06s0061g01070;VIT_09s0002g03880;VIT_12s0028g01600;VIT_11s0016g02640;VIT_01s0026g00900;VIT_15s0048g00390;VIT_14s0066g01970;VIT_16s0050g02630;VIT_18s0166g00170;VIT_15s0024g01460;VIT_14s0066g01990;VIT_15s0021g02280;VIT_16s0022g01260;VIT_19s0085g00490;VIT…
GO:0046872	Molecular Function	metal ion binding	18/238 7.56302521008403%	911/18296 4.9792304328815%	0.0515785	0.142357	1.51891	VIT_18s0001g01030;VIT_07s0005g02220;VIT_13s0019g04140;VIT_09s0018g01140;VIT_09s0002g04440;VIT_19s0090g01020;VIT_12s0035g00270;VIT_13s0156g00320;VIT_17s0000g00660;VIT_15s0048g02150;VIT_13s0019g02200;VIT_00s0246g00200;VIT_19s0014g03660;VIT_19s0014g00160;VIT_17s0000g06350;VIT_10s0116g00560;VIT_10s0116g00530;VIT_17s0000g00780	VIT_08s0007g09030;VIT_11s0052g00320;VIT_07s0005g00910;VIT_03s0091g00690;VIT_03s0038g04720;VIT_07s0031g02160;VIT_04s0023g00220;VIT_05s0077g00880;VIT_18s0001g01030;VIT_18s0122g00510;VIT_18s0001g14750;VIT_00s0229g00060;VIT_01s0010g03510;VIT_16s0022g01120;VIT_03s0110g00090;VIT_00s0445g00020;VIT_09s0002g01850;VIT_05s0094g00750;VIT_03s0038g00220;VIT_13s0067g03380;VIT_10s0003g02280;VIT_14s0006g02450;VIT…
GO:0005667	Cellular Component	transcription factor complex	2/223 0.896860986547085%	28/16293 0.171852942981649%	0.05585	0.142418	5.21877	VIT_18s0001g07730;VIT_06s0004g02740	VIT_15s0021g02510;VIT_08s0040g01330;VIT_04s0008g01290;VIT_04s0023g01840;VIT_14s0066g02370;VIT_03s0038g00490;VIT_08s0007g07550;VIT_18s0001g07730;VIT_05s0051g00450;VIT_08s0007g02510;VIT_09s0054g00440;VIT_09s0002g03750;VIT_04s0023g02880;VIT_00s0287g00040;VIT_04s0008g03270;VIT_06s0004g02740;VIT_08s0040g01300;VIT_14s0060g01520;VIT_11s0016g02210;VIT_18s0001g07720;VIT_06s0080g01110;VIT_03s0038g00480;VIT…
GO:0043900	Biological Process	regulation of multi-organism process	2/257 0.778210116731518%	35/18794 0.186229647759923%	0.0825634	0.14655	4.17877	VIT_13s0019g02050;VIT_08s0007g00840	VIT_08s0058g00150;VIT_09s0002g06950;VIT_14s0030g01900;VIT_13s0047g00210;VIT_12s0134g00510;VIT_07s0031g02390;VIT_15s0046g01090;VIT_03s0038g00430;VIT_13s0019g02050;VIT_11s0016g01860;VIT_06s0004g05180;VIT_10s0003g00150;VIT_02s0109g00080;VIT_06s0004g03540;VIT_17s0000g03370;VIT_04s0023g03510;VIT_16s0039g02140;VIT_14s0060g00820;VIT_16s0098g00860;VIT_08s0007g00840;VIT_03s0038g00410;VIT_04s0008g05760;VIT…
GO:0004364	Molecular Function	glutathione transferase activity	4/238 1.68067226890756%	110/18296 0.60122431132488%	0.0555212	0.147345	2.79542	VIT_07s0005g04890;VIT_08s0007g03250;VIT_17s0000g02950;VIT_06s0004g05670	VIT_05s0049g01120;VIT_01s0026g02400;VIT_19s0015g02890;VIT_16s0039g01070;VIT_15s0024g01630;VIT_05s0051g00130;VIT_19s0027g00460;VIT_19s0015g02730;VIT_07s0104g01830;VIT_19s0093g00370;VIT_17s0000g02930;VIT_19s0093g00260;VIT_19s0093g00190;VIT_07s0005g04890;VIT_07s0104g01820;VIT_18s0041g01900;VIT_07s0104g01810;VIT_00s2718g00010;VIT_19s0015g02880;VIT_01s0026g01370;VIT_19s0093g00150;VIT_12s0035g01130;VIT…
GO:0005773	Cellular Component	vacuole	6/223 2.69058295964126%	203/16293 1.24593383661695%	0.0607448	0.147523	2.15949	VIT_19s0014g00980;VIT_11s0037g00800;VIT_04s0008g04700;VIT_06s0004g04700;VIT_02s0025g04330;VIT_04s0023g00700	VIT_03s0038g02520;VIT_19s0090g01280;VIT_13s0064g01720;VIT_06s0004g05970;VIT_18s0001g02460;VIT_08s0032g00930;VIT_07s0005g01350;VIT_06s0004g03700;VIT_15s0021g01410;VIT_00s0323g00100;VIT_00s0230g00130;VIT_00s0174g00310;VIT_05s0077g00560;VIT_06s0061g00520;VIT_11s0016g05360;VIT_10s0003g03580;VIT_03s0063g01870;VIT_07s0141g00520;VIT_19s0014g00980;VIT_13s0064g01690;VIT_19s0177g00080;VIT_13s0064g01600;VIT…
GO:0046982	Molecular Function	protein heterodimerization activity	4/238 1.68067226890756%	112/18296 0.612155662439878%	0.0585708	0.149681	2.7455	VIT_04s0008g04700;VIT_19s0014g05020;VIT_05s0020g02790;VIT_14s0030g02200	VIT_17s0000g04350;VIT_00s0956g00020;VIT_06s0080g00460;VIT_08s0007g00040;VIT_06s0004g03030;VIT_07s0104g00980;VIT_11s0016g05600;VIT_19s0090g01310;VIT_00s2837g00010;VIT_08s0040g01300;VIT_04s0008g04700;VIT_08s0007g03700;VIT_09s0002g05770;VIT_07s0031g01850;VIT_12s0059g00390;VIT_18s0001g15320;VIT_07s0104g01000;VIT_04s0044g00560;VIT_12s0059g00410;VIT_19s0093g00470;VIT_19s0014g05020;VIT_00s0179g00340;VIT…
GO:0006342	Biological Process	chromatin silencing	3/257 1.16731517509728%	76/18794 0.404384377992976%	0.0860176	0.150796	2.88665	VIT_07s0005g00840;VIT_19s0014g05020;VIT_04s0008g04700	VIT_13s0067g03120;VIT_12s0034g00970;VIT_10s0116g00460;VIT_18s0072g00830;VIT_00s0259g00040;VIT_09s0002g00160;VIT_00s0259g00020;VIT_12s0057g01510;VIT_03s0038g00160;VIT_14s0068g01740;VIT_00s0194g00360;VIT_05s0049g02090;VIT_12s0059g01180;VIT_13s0106g00110;VIT_03s0088g00460;VIT_14s0030g00450;VIT_06s0004g07670;VIT_07s0005g00840;VIT_07s0104g01000;VIT_19s0090g00970;VIT_00s0179g00340;VIT_06s0004g02600;VIT…
GO:0019761	Biological Process	glucosinolate biosynthetic process	3/257 1.16731517509728%	77/18794 0.409705225071831%	0.0886439	0.153505	2.84916	VIT_00s0338g00050;VIT_06s0004g05230;VIT_17s0000g07790	VIT_15s0021g01850;VIT_00s0391g00020;VIT_18s0001g07100;VIT_13s0064g00650;VIT_12s0059g00270;VIT_04s0008g02640;VIT_14s0066g01100;VIT_10s0116g01780;VIT_00s0338g00050;VIT_00s0207g00270;VIT_03s0038g02190;VIT_02s0154g00260;VIT_15s0046g02300;VIT_02s0025g03530;VIT_12s0057g01480;VIT_11s0016g04560;VIT_06s0004g02330;VIT_14s0108g00580;VIT_18s0089g01420;VIT_13s0084g00110;VIT_17s0000g00870;VIT_19s0014g02460;VIT…
GO:0004872	Molecular Function	receptor activity	2/238 0.840336134453782%	32/18296 0.174901617839965%	0.0647625	0.157244	4.80462	VIT_15s0046g01050;VIT_05s0077g01580	VIT_05s0077g01670;VIT_05s0077g01530;VIT_15s0046g01050;VIT_12s0028g03640;VIT_04s0008g00030;VIT_02s0025g01340;VIT_05s0077g01600;VIT_05s0077g01540;VIT_11s0118g00180;VIT_05s0077g01660;VIT_05s0077g01520;VIT_07s0005g00930;VIT_05s0077g01650;VIT_16s0039g01770;VIT_08s0058g00470;VIT_04s0008g00890;VIT_02s0012g01270;VIT_05s0077g01690;VIT_05s0077g01580;VIT_07s0104g00710;VIT_05s0077g01630;VIT_05s0077g01620;VIT…
GO:0004864	Molecular Function	protein phosphatase inhibitor activity	2/238 0.840336134453782%	33/18296 0.180367293397464%	0.0683669	0.157244	4.65903	VIT_15s0046g01050;VIT_05s0077g01580	VIT_02s0025g04180;VIT_15s0046g01050;VIT_05s0077g01530;VIT_05s0077g01670;VIT_02s0025g01340;VIT_04s0008g00030;VIT_12s0028g03640;VIT_05s0077g01650;VIT_07s0005g00930;VIT_05s0077g01660;VIT_05s0077g01520;VIT_05s0077g01600;VIT_05s0077g01540;VIT_05s0077g01630;VIT_05s0077g01580;VIT_05s0077g01690;VIT_16s0039g01770;VIT_02s0012g01270;VIT_08s0058g00470;VIT_04s0008g00890;VIT_02s0025g04170;VIT_16s0100g01230;VIT…
GO:0010427	Molecular Function	abscisic acid binding	2/238 0.840336134453782%	33/18296 0.180367293397464%	0.0683669	0.157244	4.65903	VIT_05s0077g01580;VIT_15s0046g01050	VIT_07s0005g00920;VIT_05s0077g01590;VIT_16s0050g02620;VIT_05s0077g01560;VIT_05s0077g01550;VIT_05s0077g01680;VIT_13s0067g01940;VIT_07s0005g06120;VIT_04s0008g00270;VIT_05s0077g01570;VIT_16s0039g01460;VIT_03s0088g00470;VIT_05s0077g01620;VIT_05s0077g01580;VIT_05s0077g01630;VIT_04s0008g00890;VIT_08s0058g00470;VIT_02s0012g01270;VIT_16s0039g01770;VIT_05s0077g01690;VIT_07s0005g00930;VIT_05s0077g01650;VIT…
GO:0016491	Molecular Function	oxidoreductase activity	10/238 4.20168067226891%	453/18296 2.475951027547%	0.0728898	0.162239	1.697	VIT_01s0011g04500;VIT_08s0007g00920;VIT_13s0019g02180;VIT_05s0094g01260;VIT_00s0246g00200;VIT_01s0244g00030;VIT_10s0116g00530;VIT_05s0062g01010;VIT_14s0081g00490;VIT_01s0011g06470	VIT_05s0049g01650;VIT_02s0087g00460;VIT_00s2125g00010;VIT_03s0088g00140;VIT_12s0034g01810;VIT_14s0030g01990;VIT_14s0030g02060;VIT_09s0002g07690;VIT_01s0011g06240;VIT_15s0021g00050;VIT_01s0011g04500;VIT_15s0045g01600;VIT_17s0000g01030;VIT_17s0000g01050;VIT_00s1313g00010;VIT_02s0025g00240;VIT_07s0141g00370;VIT_07s0151g00440;VIT_16s0022g00430;VIT_00s0174g00220;VIT_02s0025g02610;VIT_05s0094g01250;VIT…
GO:0009773	Biological Process	photosynthetic electron transport in photosystem I	2/257 0.778210116731518%	39/18794 0.207513036075343%	0.0992944	0.169877	3.75017	VIT_15s0048g02500;VIT_00s0246g00200	VIT_14s0060g01030;VIT_17s0000g05250;VIT_15s0046g01090;VIT_01s0011g05290;VIT_08s0007g01570;VIT_05s0062g00830;VIT_12s0057g00020;VIT_16s0022g01420;VIT_04s0044g01410;VIT_02s0109g00080;VIT_17s0000g04490;VIT_04s0023g03510;VIT_16s0100g00480;VIT_13s0101g00050;VIT_16s0039g02140;VIT_03s0180g00110;VIT_16s0050g00860;VIT_05s0077g00450;VIT_13s0064g01430;VIT_05s0049g01760;VIT_18s0001g12850;VIT_13s0019g03350;VIT…
GO:0009738	Biological Process	abscisic acid-activated signaling pathway	4/257 1.55642023346304%	133/18794 0.707672661487709%	0.109716	0.185472	2.19935	VIT_07s0005g02130;VIT_05s0077g01580;VIT_15s0046g01050;VIT_08s0007g08300	VIT_04s0023g01570;VIT_05s0077g01560;VIT_09s0096g00560;VIT_06s0009g03150;VIT_07s0005g01950;VIT_07s0031g02490;VIT_13s0074g00790;VIT_10s0116g01800;VIT_13s0019g03990;VIT_00s0273g00020;VIT_07s0005g02130;VIT_07s0104g00350;VIT_05s0077g01680;VIT_05s0102g00170;VIT_14s0066g01880;VIT_05s0077g01570;VIT_05s0077g01830;VIT_19s0090g00410;VIT_07s0005g00930;VIT_05s0077g01600;VIT_02s0033g01380;VIT_14s0066g02350;VIT…
GO:0043231	Cellular Component	intracellular membrane-bounded organelle	8/223 3.58744394618834%	327/16293 2.0069968698214%	0.0810996	0.188004	1.78747	VIT_15s0046g01980;VIT_19s0014g02020;VIT_16s0022g01970;VIT_11s0052g01600;VIT_12s0055g00290;VIT_16s0115g00340;VIT_17s0000g07790;VIT_07s0289g00060	VIT_11s0052g01640;VIT_07s0129g00180;VIT_15s0046g01210;VIT_13s0019g02860;VIT_13s0019g02880;VIT_00s2244g00010;VIT_14s0060g01340;VIT_18s0041g01080;VIT_15s0046g01950;VIT_13s0019g02810;VIT_12s0034g00080;VIT_05s0020g04280;VIT_06s0004g07280;VIT_00s1946g00010;VIT_18s0001g05990;VIT_15s0046g01980;VIT_11s0052g01630;VIT_05s0020g04330;VIT_07s0289g00050;VIT_13s0019g03020;VIT_05s0062g00460;VIT_12s0055g00180;VIT…
GO:0010319	Cellular Component	stromule	2/223 0.896860986547085%	36/16293 0.220953783833548%	0.0867684	0.1924	4.05904	VIT_08s0007g00840;VIT_13s0019g02050	VIT_01s0011g00210;VIT_09s0018g01780;VIT_02s0025g00340;VIT_17s0000g06270;VIT_14s0030g00920;VIT_00s0211g00160;VIT_08s0007g00840;VIT_14s0030g01090;VIT_14s0108g00870;VIT_00s0211g00120;VIT_04s0008g03560;VIT_08s0007g01590;VIT_00s0211g00090;VIT_01s0127g00740;VIT_18s0164g00030;VIT_01s0011g05370;VIT_18s0122g00960;VIT_04s0043g00660;VIT_13s0019g02050;VIT_08s0007g01570;VIT_12s0057g00020;VIT_01s0011g01460;VIT…
GO:0035556	Biological Process	intracellular signal transduction	4/257 1.55642023346304%	136/18794 0.723635202724274%	0.116479	0.194588	2.15084	VIT_07s0005g02130;VIT_07s0191g00070;VIT_08s0007g08300;VIT_18s0001g01030	VIT_06s0004g06660;VIT_04s0008g05760;VIT_06s0009g03150;VIT_15s0046g02190;VIT_13s0067g00890;VIT_15s0021g01540;VIT_10s0116g00440;VIT_00s0273g00020;VIT_13s0019g03990;VIT_13s0067g00900;VIT_10s0116g01800;VIT_10s0042g00760;VIT_07s0197g00080;VIT_05s0102g00170;VIT_07s0005g02130;VIT_04s0008g00290;VIT_19s0015g00770;VIT_17s0000g00800;VIT_14s0066g02350;VIT_18s0122g00350;VIT_02s0033g01380;VIT_19s0090g00410;VIT…
GO:0050665	Biological Process	hydrogen peroxide biosynthetic process	2/257 0.778210116731518%	44/18794 0.234117271469618%	0.12138	0.198115	3.32402	VIT_09s0002g00810;VIT_01s0026g00220	VIT_09s0002g00810;VIT_11s0016g00280;VIT_06s0004g04410;VIT_01s0127g00430;VIT_11s0016g00360;VIT_00s0585g00020;VIT_04s0023g03830;VIT_06s0004g06990;VIT_05s0094g01690;VIT_10s0003g00350;VIT_06s0004g06980;VIT_15s0021g02140;VIT_14s0066g01550;VIT_07s0005g03140;VIT_09s0002g02290;VIT_04s0159g00030;VIT_14s0036g00570;VIT_01s0026g00580;VIT_14s0060g02210;VIT_11s0037g00530;VIT_18s0001g03090;VIT_12s0028g00570;VIT…
GO:0043090	Biological Process	amino acid import	2/257 0.778210116731518%	44/18794 0.234117271469618%	0.12138	0.198115	3.32402	VIT_17s0000g09470;VIT_05s0020g03140	VIT_03s0038g00020;VIT_06s0004g08220;VIT_12s0028g00300;VIT_07s0005g04460;VIT_07s0031g02440;VIT_14s0060g02390;VIT_10s0003g03450;VIT_18s0076g00240;VIT_11s0016g05110;VIT_09s0002g07540;VIT_00s0370g00020;VIT_14s0060g00930;VIT_07s0104g01590;VIT_17s0000g09470;VIT_07s0005g04660;VIT_13s0019g05070;VIT_13s0019g05060;VIT_12s0055g00460;VIT_07s0005g04680;VIT_10s0003g03470;VIT_08s0007g04860;VIT_18s0001g02020;VIT…
GO:0007017	Biological Process	microtubule-based process	2/257 0.778210116731518%	45/18794 0.239438118548473%	0.125932	0.203208	3.25015	VIT_10s0003g05320;VIT_18s0001g08250	VIT_09s0002g04280;VIT_14s0108g00440;VIT_08s0007g07260;VIT_17s0053g00150;VIT_11s0016g05000;VIT_10s0003g05320;VIT_11s0016g03770;VIT_03s0038g00190;VIT_16s0050g00280;VIT_18s0001g08250;VIT_14s0006g00800;VIT_03s0088g00380;VIT_19s0014g03710;VIT_16s0050g00260;VIT_11s0065g00460;VIT_05s0077g02110;VIT_12s0057g00040;VIT_01s0011g05480;VIT_09s0002g09010;VIT_09s0002g03480;VIT_06s0004g05870;VIT_04s0079g00350;VIT…
GO:0005829	Cellular Component	cytosol	19/223 8.52017937219731%	1007/16293 6.18056834223286%	0.0971901	0.206529	1.37854	VIT_18s0001g11150;VIT_08s0007g04670;VIT_13s0067g03560;VIT_13s0019g02200;VIT_05s0077g01430;VIT_01s0026g01460;VIT_00s1995g00010;VIT_19s0090g01020;VIT_18s0001g14010;VIT_07s0191g00070;VIT_18s0001g13250;VIT_08s0040g00410;VIT_10s0071g00840;VIT_14s0036g00480;VIT_03s0038g02510;VIT_13s0019g01010;VIT_09s0002g05200;VIT_09s0002g08670;VIT_13s0019g02180	VIT_07s0141g00310;VIT_05s0077g00630;VIT_19s0027g01930;VIT_19s0014g00330;VIT_12s0059g01750;VIT_04s0008g01340;VIT_08s0007g00040;VIT_12s0059g00890;VIT_18s0001g11150;VIT_12s0035g02060;VIT_05s0094g01650;VIT_19s0015g01540;VIT_11s0016g03070;VIT_18s0001g06880;VIT_10s0003g03260;VIT_18s0001g11140;VIT_09s0018g01190;VIT_13s0019g02170;VIT_06s0004g04800;VIT_07s0104g01790;VIT_16s0039g01230;VIT_04s0023g03330;VIT…
GO:0010167	Biological Process	response to nitrate	2/257 0.778210116731518%	46/18794 0.244758965627328%	0.130524	0.208252	3.1795	VIT_17s0000g09470;VIT_02s0025g03660	VIT_12s0059g02320;VIT_14s0066g01440;VIT_18s0001g01840;VIT_06s0061g00780;VIT_13s0064g00930;VIT_13s0084g00850;VIT_04s0008g05890;VIT_05s0049g01410;VIT_04s0008g04990;VIT_06s0004g05070;VIT_16s0050g01860;VIT_12s0055g00340;VIT_01s0026g00810;VIT_14s0066g01670;VIT_15s0024g01360;VIT_13s0084g00880;VIT_17s0000g09470;VIT_02s0025g02900;VIT_09s0002g04180;VIT_02s0025g01080;VIT_00s0477g00040;VIT_02s0154g00260;VIT…
GO:0031977	Cellular Component	thylakoid lumen	2/223 0.896860986547085%	40/16293 0.245504204259498%	0.103746	0.211642	3.65314	VIT_18s0122g00680;VIT_08s0040g01400	VIT_04s0043g01010;VIT_08s0040g00860;VIT_14s0066g01410;VIT_18s0072g00970;VIT_05s0077g00060;VIT_14s0108g00580;VIT_19s0014g03330;VIT_18s0001g06370;VIT_18s0001g15360;VIT_00s0194g00350;VIT_14s0128g00050;VIT_18s0122g00680;VIT_04s0008g04310;VIT_18s0001g14450;VIT_08s0040g00850;VIT_04s0008g03560;VIT_08s0040g01400;VIT_10s0003g02730;VIT_14s0060g00850;VIT_10s0003g03850;VIT_01s0011g02150;VIT_11s0118g00810;VIT…
GO:0042542	Biological Process	response to hydrogen peroxide	3/257 1.16731517509728%	94/18794 0.500159625412366%	0.13799	0.217718	2.33389	VIT_05s0102g00120;VIT_01s0011g01680;VIT_13s0019g00860	VIT_01s0010g02620;VIT_13s0047g00320;VIT_00s2262g00010;VIT_00s1356g00020;VIT_06s0004g03550;VIT_13s0019g01270;VIT_18s0001g10030;VIT_11s0016g02520;VIT_05s0102g00120;VIT_13s0019g00940;VIT_01s0011g01680;VIT_04s0008g04410;VIT_18s0122g00750;VIT_00s0194g00130;VIT_00s0992g00020;VIT_00s1274g00010;VIT_18s0001g10080;VIT_03s0088g01220;VIT_08s0007g04400;VIT_00s0426g00010;VIT_18s0001g03450;VIT_04s0008g01370;VIT…
GO:0006833	Biological Process	water transport	3/257 1.16731517509728%	95/18794 0.505480472491221%	0.141139	0.220239	2.30932	VIT_10s0042g00430;VIT_08s0040g00410;VIT_05s0020g02480	VIT_11s0037g01280;VIT_08s0007g08380;VIT_15s0021g00920;VIT_18s0001g13360;VIT_06s0004g08460;VIT_17s0000g05070;VIT_13s0084g00850;VIT_06s0004g04120;VIT_15s0046g03520;VIT_08s0040g00010;VIT_08s0040g00980;VIT_05s0077g00420;VIT_10s0003g01480;VIT_10s0042g01100;VIT_00s1311g00010;VIT_07s0151g00140;VIT_12s0034g00250;VIT_07s0104g00610;VIT_08s0007g07680;VIT_09s0018g01780;VIT_08s0040g00400;VIT_07s0151g00490;VIT…
GO:0009409	Biological Process	response to cold	3/257 1.16731517509728%	96/18794 0.510801319570076%	0.144313	0.222744	2.28526	VIT_05s0020g02480;VIT_14s0108g01560;VIT_08s0040g00410	VIT_14s0060g00770;VIT_07s0005g01950;VIT_13s0019g01380;VIT_18s0157g00020;VIT_05s0077g00430;VIT_14s0066g01410;VIT_08s0007g04430;VIT_03s0063g02480;VIT_01s0010g02670;VIT_05s0077g01830;VIT_18s0001g02630;VIT_13s0064g01500;VIT_04s0008g04380;VIT_19s0090g01120;VIT_13s0019g01390;VIT_05s0020g02480;VIT_19s0015g02000;VIT_14s0060g00280;VIT_15s0048g02410;VIT_00s0233g00060;VIT_15s0046g01090;VIT_07s0005g02410;VIT…
GO:0009534	Cellular Component	chloroplast thylakoid	3/223 1.34529147982063%	88/16293 0.540109249370895%	0.1198	0.231953	2.49078	VIT_19s0014g03350;VIT_10s0003g04350;VIT_04s0023g00410	VIT_19s0093g00070;VIT_16s0098g00940;VIT_14s0068g02160;VIT_00s0211g00090;VIT_08s0040g00390;VIT_05s0020g01840;VIT_00s0211g00120;VIT_09s0070g00110;VIT_14s0128g00050;VIT_06s0004g02120;VIT_00s0211g00160;VIT_18s0072g00970;VIT_10s0003g00300;VIT_09s0002g04330;VIT_09s0018g01970;VIT_17s0000g04690;VIT_10s0116g01540;VIT_00s0357g00070;VIT_11s0016g00560;VIT_19s0093g00100;VIT_16s0022g01420;VIT_00s0211g00100;VIT…
GO:0005777	Cellular Component	peroxisome	3/223 1.34529147982063%	89/16293 0.546246854477383%	0.122798	0.231953	2.46279	VIT_08s0056g00710;VIT_12s0028g01390;VIT_04s0023g00700	VIT_14s0066g02400;VIT_00s0662g00010;VIT_09s0054g01750;VIT_18s0001g10730;VIT_00s0582g00010;VIT_07s0141g00520;VIT_16s0022g01120;VIT_12s0057g01200;VIT_10s0003g00070;VIT_13s0064g01690;VIT_00s0389g00020;VIT_13s0064g01710;VIT_06s0009g02380;VIT_13s0064g01600;VIT_04s0044g00300;VIT_07s0005g02300;VIT_05s0020g02230;VIT_09s0018g00230;VIT_13s0064g01720;VIT_11s0016g01230;VIT_00s0757g00030;VIT_16s0013g01670;VIT…
GO:0009965	Biological Process	leaf morphogenesis	3/257 1.16731517509728%	99/18794 0.52676386080664%	0.153971	0.234768	2.21601	VIT_05s0102g00310;VIT_00s1231g00010;VIT_02s0025g01690	VIT_10s0003g03910;VIT_09s0018g01610;VIT_05s0077g01010;VIT_18s0001g13930;VIT_14s0030g01250;VIT_08s0105g00590;VIT_07s0005g04710;VIT_13s0019g04320;VIT_16s0100g00480;VIT_18s0001g01770;VIT_15s0046g02250;VIT_12s0028g01810;VIT_14s0068g00330;VIT_12s0059g00270;VIT_19s0014g01170;VIT_00s0445g00020;VIT_18s0122g00800;VIT_09s0054g01760;VIT_06s0009g00440;VIT_08s0007g07480;VIT_08s0007g00710;VIT_14s0030g01590;VIT…
GO:0006470	Biological Process	protein dephosphorylation	4/257 1.55642023346304%	152/18794 0.808768755985953%	0.15541	0.234768	1.92443	VIT_14s0066g02240;VIT_09s0018g01140;VIT_12s0034g02430;VIT_13s0019g02200	VIT_07s0141g00130;VIT_02s0025g01550;VIT_01s0026g01080;VIT_03s0038g02650;VIT_02s0033g00650;VIT_18s0001g05690;VIT_14s0066g01200;VIT_00s0270g00090;VIT_08s0056g00220;VIT_16s0022g02210;VIT_04s0008g01420;VIT_16s0098g01870;VIT_07s0104g01030;VIT_00s0434g00020;VIT_07s0031g02310;VIT_01s0137g00750;VIT_18s0001g15050;VIT_05s0049g01290;VIT_02s0012g01010;VIT_05s0077g01820;VIT_16s0022g02030;VIT_13s0156g00060;VIT…
GO:0009408	Biological Process	response to heat	3/257 1.16731517509728%	100/18794 0.532084707885495%	0.157236	0.235026	2.19385	VIT_14s0108g01500;VIT_01s0011g01680;VIT_13s0019g01010	VIT_04s0043g00710;VIT_12s0034g00940;VIT_06s0004g02890;VIT_08s0007g06710;VIT_00s0707g00010;VIT_17s0000g02030;VIT_07s0005g03110;VIT_00s0324g00040;VIT_03s0088g01200;VIT_11s0078g00260;VIT_16s0050g02630;VIT_01s0150g00450;VIT_10s0597g00030;VIT_01s0150g00440;VIT_18s0001g02630;VIT_19s0085g00860;VIT_09s0002g00780;VIT_07s0104g00350;VIT_14s0108g01500;VIT_10s0003g04370;VIT_09s0096g00090;VIT_18s0089g01270;VIT…
GO:0005737	Cellular Component	cytoplasm	19/223 8.52017937219731%	1054/16293 6.46903578223777%	0.133377	0.237519	1.31707	VIT_15s0048g02150;VIT_13s0019g02850;VIT_06s0004g05670;VIT_18s0001g08250;VIT_08s0007g08300;VIT_15s0046g01050;VIT_07s0005g04890;VIT_01s0011g01680;VIT_17s0000g09470;VIT_15s0046g00740;VIT_10s0003g05320;VIT_05s0077g01580;VIT_17s0000g02950;VIT_01s0011g02200;VIT_14s0108g01560;VIT_04s0043g00400;VIT_04s0044g00130;VIT_04s0023g02390;VIT_05s0020g03140	VIT_07s0031g01610;VIT_01s0010g02900;VIT_12s0035g01230;VIT_11s0037g01430;VIT_16s0039g01770;VIT_19s0015g02070;VIT_03s0063g00070;VIT_02s0025g03620;VIT_07s0031g01180;VIT_00s0481g00030;VIT_16s0013g01970;VIT_01s0127g00470;VIT_14s0060g01000;VIT_14s0108g00440;VIT_18s0001g03620;VIT_12s0057g00370;VIT_19s0014g03180;VIT_08s0040g00220;VIT_05s0077g01820;VIT_18s0001g04510;VIT_19s0085g01140;VIT_16s0100g00780;VIT…
GO:0009536	Cellular Component	plastid	3/223 1.34529147982063%	93/16293 0.570797274903333%	0.13506	0.237519	2.35686	VIT_11s0103g00630;VIT_07s0005g04920;VIT_07s0005g04750	VIT_13s0067g02690;VIT_06s0004g01710;VIT_17s0000g05260;VIT_14s0060g01530;VIT_13s0067g03530;VIT_13s0067g03830;VIT_09s0070g00490;VIT_00s2271g00010;VIT_18s0001g11190;VIT_14s0060g00690;VIT_02s0033g00530;VIT_00s0275g00030;VIT_13s0067g00370;VIT_12s0057g00250;VIT_13s0064g01340;VIT_11s0016g01150;VIT_14s0108g00540;VIT_11s0078g00230;VIT_18s0001g12660;VIT_09s0002g02090;VIT_13s0067g03790;VIT_03s0038g03020;VIT…
GO:0005615	Cellular Component	extracellular space	2/223 0.896860986547085%	48/16293 0.294605045111398%	0.139998	0.237996	3.04428	VIT_02s0025g04830;VIT_07s0031g00050	VIT_04s0023g02450;VIT_13s0019g05120;VIT_10s0003g01100;VIT_11s0037g00320;VIT_00s0357g00100;VIT_03s0038g00280;VIT_18s0122g00790;VIT_02s0241g00060;VIT_14s0030g00910;VIT_12s0059g01680;VIT_03s0038g04000;VIT_18s0001g09990;VIT_08s0007g05150;VIT_16s0098g00930;VIT_18s0001g13380;VIT_14s0036g01320;VIT_10s0003g01090;VIT_01s0026g02520;VIT_01s0011g04600;VIT_12s0028g02270;VIT_14s0030g00950;VIT_12s0028g02300;VIT…
GO:0042254	Biological Process	ribosome biogenesis	2/257 0.778210116731518%	53/18794 0.282004895179313%	0.163634	0.242042	2.75956	VIT_07s0005g00840;VIT_01s0026g02410	VIT_13s0019g02650;VIT_07s0005g00840;VIT_00s0671g00010;VIT_13s0073g00710;VIT_13s0067g00270;VIT_17s0000g02150;VIT_02s0236g00080;VIT_16s0022g00140;VIT_14s0083g00970;VIT_13s0064g00360;VIT_14s0083g01000;VIT_16s0013g00130;VIT_17s0000g00980;VIT_13s0067g03290;VIT_06s0004g01120;VIT_06s0004g02090;VIT_14s0030g01390;VIT_13s0019g03970;VIT_03s0097g00010;VIT_02s0012g02020;VIT_08s0007g05890;VIT_01s0026g02410;VIT…
GO:0001228	Molecular Function	RNA polymerase II transcription regulatory region sequence-specific DNA binding transcription factor activity involved in positive regulation of transcription	2/238 0.840336134453782%	45/18296 0.245955400087451%	0.116041	0.250214	3.41662	VIT_06s0004g02740;VIT_18s0001g07730	VIT_03s0091g00210;VIT_11s0016g03560;VIT_11s0016g00380;VIT_05s0077g01450;VIT_08s0007g07810;VIT_14s0060g01520;VIT_03s0091g00730;VIT_07s0141g00220;VIT_18s0001g07200;VIT_05s0051g00450;VIT_09s0054g00440;VIT_04s0008g03270;VIT_04s0023g02880;VIT_00s0287g00040;VIT_06s0004g02740;VIT_04s0023g02410;VIT_05s0020g04620;VIT_05s0124g00240;VIT_01s0010g02070;VIT_18s0001g12970;VIT_08s0007g07550;VIT_18s0001g07730;VIT…
GO:0003735	Molecular Function	structural constituent of ribosome	9/238 3.78151260504202%	445/18296 2.43222562308701%	0.127712	0.255854	1.55475	VIT_00s2349g00010;VIT_01s0026g02410;VIT_07s0005g00840;VIT_18s0072g00340;VIT_07s0191g00060;VIT_09s0002g04440;VIT_04s0008g00790;VIT_05s0049g01480;VIT_06s0004g07940	VIT_18s0001g14620;VIT_08s0040g02420;VIT_06s0080g00400;VIT_02s0025g02780;VIT_11s0016g02650;VIT_03s0017g01350;VIT_17s0000g00400;VIT_06s0080g00440;VIT_10s0003g02650;VIT_07s0031g02050;VIT_02s0025g00620;VIT_14s0060g02050;VIT_05s0020g00810;VIT_14s0006g02470;VIT_06s0004g01530;VIT_00s0186g00100;VIT_12s0059g02250;VIT_12s0034g00440;VIT_02s0012g00100;VIT_13s0064g00850;VIT_08s0040g01870;VIT_04s0023g00930;VIT…
GO:0004190	Molecular Function	aspartic-type endopeptidase activity	3/238 1.26050420168067%	96/18296 0.524704853519895%	0.129705	0.255854	2.40231	VIT_08s0007g02450;VIT_04s0008g07110;VIT_08s0007g02460	VIT_04s0008g07120;VIT_15s0024g00890;VIT_12s0055g00590;VIT_19s0090g01840;VIT_19s0014g01560;VIT_07s0104g00190;VIT_15s0046g00360;VIT_08s0007g02450;VIT_08s0007g02440;VIT_12s0055g00670;VIT_05s0020g02730;VIT_12s0055g00640;VIT_19s0090g00830;VIT_14s0006g00180;VIT_15s0107g00230;VIT_00s0510g00050;VIT_15s0107g00220;VIT_12s0055g00580;VIT_13s0084g00820;VIT_04s0008g07080;VIT_06s0061g01030;VIT_07s0005g04690;VIT…
GO:0005507	Molecular Function	copper ion binding	5/238 2.10084033613445%	205/18296 1.12046348928728%	0.129781	0.255854	1.87497	VIT_02s0154g00080;VIT_01s0011g04500;VIT_18s0001g00760;VIT_02s0025g04560;VIT_09s0002g08670	VIT_01s0011g04740;VIT_18s0075g00530;VIT_18s0001g00310;VIT_07s0141g00390;VIT_19s0027g01790;VIT_18s0001g01010;VIT_11s0016g04970;VIT_06s0009g01340;VIT_08s0007g06460;VIT_06s0004g07420;VIT_04s0079g00530;VIT_07s0031g01040;VIT_12s0028g02340;VIT_01s0011g04720;VIT_07s0141g00540;VIT_18s0117g00550;VIT_08s0007g00600;VIT_19s0085g00860;VIT_01s0010g02670;VIT_07s0031g01120;VIT_09s0018g00950;VIT_18s0001g00790;VIT…
GO:0005509	Molecular Function	calcium ion binding	7/238 2.94117647058824%	327/18296 1.78727590730214%	0.135545	0.259795	1.64562	VIT_18s0122g00680;VIT_12s0028g01080;VIT_00s0904g00010;VIT_01s0026g02680;VIT_00s0207g00210;VIT_18s0001g11710;VIT_08s0007g08300	VIT_05s0077g00300;VIT_01s0010g02970;VIT_00s0131g00030;VIT_03s0091g00740;VIT_14s0060g00850;VIT_00s0631g00010;VIT_10s0003g00820;VIT_00s0194g00040;VIT_02s0236g00150;VIT_18s0001g11830;VIT_13s0139g00420;VIT_01s0011g02470;VIT_00s0201g00090;VIT_12s0028g03650;VIT_12s0059g00370;VIT_01s0010g00620;VIT_08s0007g06170;VIT_01s0010g02950;VIT_10s0003g05080;VIT_07s0005g04770;VIT_14s0030g01130;VIT_06s0009g03640;VIT…
GO:0006413	Biological Process	translational initiation	3/257 1.16731517509728%	110/18794 0.585293178674045%	0.190964	0.279492	1.99441	VIT_15s0046g00740;VIT_14s0006g01830;VIT_11s0016g02120	VIT_00s0187g00350;VIT_04s0023g01200;VIT_09s0002g01160;VIT_18s0001g07830;VIT_19s0177g00100;VIT_13s0064g01350;VIT_19s0027g00130;VIT_08s0007g04400;VIT_10s0003g03190;VIT_00s0469g00040;VIT_15s0046g00740;VIT_04s0023g01190;VIT_10s0003g02250;VIT_00s0820g00010;VIT_00s0414g00060;VIT_06s0004g08180;VIT_01s0137g00690;VIT_05s0049g01770;VIT_07s0005g01230;VIT_00s1213g00010;VIT_03s0038g03250;VIT_16s0098g01610;VIT…
GO:0010228	Biological Process	vegetative to reproductive phase transition of meristem	4/257 1.55642023346304%	166/18794 0.883260615089922%	0.192889	0.279492	1.76213	VIT_14s0036g00480;VIT_00s1231g00010;VIT_08s0040g01400;VIT_01s0026g00220	VIT_08s0007g05060;VIT_04s0008g03250;VIT_06s0004g04410;VIT_03s0038g00960;VIT_11s0037g00100;VIT_08s0040g03370;VIT_11s0149g00100;VIT_03s0088g00450;VIT_04s0008g04380;VIT_09s0002g02290;VIT_13s0064g00730;VIT_03s0038g00910;VIT_16s0039g01690;VIT_06s0004g02430;VIT_07s0104g00350;VIT_05s0020g01550;VIT_08s0056g00080;VIT_18s0001g04190;VIT_14s0108g00040;VIT_08s0007g06370;VIT_11s0016g01390;VIT_05s0020g04950;VIT…
GO:0009723	Biological Process	response to ethylene	2/257 0.778210116731518%	60/18794 0.319250824731297%	0.198018	0.284026	2.43761	VIT_16s0100g01280;VIT_07s0005g02130	VIT_14s0030g00030;VIT_18s0001g13730;VIT_06s0009g00280;VIT_11s0052g00440;VIT_16s0100g01280;VIT_00s1034g00010;VIT_12s0034g02220;VIT_06s0080g00090;VIT_11s0065g00950;VIT_09s0002g06950;VIT_01s0150g00410;VIT_14s0030g01440;VIT_06s0004g01610;VIT_02s0012g02570;VIT_01s0146g00480;VIT_03s0063g01780;VIT_17s0000g00800;VIT_01s0010g02160;VIT_02s0033g01380;VIT_09s0002g03610;VIT_06s0004g07870;VIT_15s0046g02220;VIT…
GO:0015706	Biological Process	nitrate transport	2/257 0.778210116731518%	61/18794 0.324571671810152%	0.203003	0.288265	2.39765	VIT_17s0000g09470;VIT_02s0025g03660	VIT_19s0014g04790;VIT_05s0049g01410;VIT_04s0008g04990;VIT_14s0066g01670;VIT_16s0050g01860;VIT_06s0004g05070;VIT_12s0055g00340;VIT_01s0026g00810;VIT_13s0084g00880;VIT_17s0000g09470;VIT_09s0054g01610;VIT_15s0024g01360;VIT_08s0040g01500;VIT_09s0002g04180;VIT_02s0025g02900;VIT_14s0066g01440;VIT_18s0001g01840;VIT_13s0064g00930;VIT_06s0061g00780;VIT_06s0061g00310;VIT_12s0059g02320;VIT_00s0616g00010;VIT…
GO:0003746	Molecular Function	translation elongation factor activity	2/238 0.840336134453782%	55/18296 0.30061215566244%	0.160377	0.299081	2.79542	VIT_11s0016g03510;VIT_19s0027g00760	VIT_00s2504g00010;VIT_00s1286g00020;VIT_11s0016g03510;VIT_08s0040g00610;VIT_08s0007g08290;VIT_14s0060g02140;VIT_19s0014g01870;VIT_08s0040g02330;VIT_06s0004g03240;VIT_19s0027g00760;VIT_16s0050g02450;VIT_11s0149g00070;VIT_08s0058g01310;VIT_06s0004g00460;VIT_13s0019g03920;VIT_00s1584g00010;VIT_10s0042g01160;VIT_12s0035g01130;VIT_17s0000g02860;VIT_15s0021g02870;VIT_07s0031g00220;VIT_19s0015g01230;VIT…
GO:0000786	Cellular Component	nucleosome	2/223 0.896860986547085%	57/16293 0.349843491069785%	0.183393	0.301711	2.56361	VIT_04s0008g04700;VIT_19s0014g05020	VIT_00s2837g00010;VIT_15s0046g01110;VIT_01s0011g04940;VIT_11s0016g01890;VIT_13s0067g03650;VIT_07s0151g00480;VIT_06s0004g01710;VIT_09s0002g05770;VIT_13s0074g00560;VIT_04s0008g04700;VIT_07s0104g00960;VIT_13s0064g01340;VIT_08s0007g00040;VIT_13s0019g00780;VIT_04s0023g01610;VIT_13s0019g00800;VIT_07s0104g00980;VIT_15s0021g02830;VIT_00s0868g00020;VIT_19s0014g05020;VIT_03s0091g01030;VIT_09s0018g01850;VIT…
GO:0006869	Biological Process	lipid transport	2/257 0.778210116731518%	64/18794 0.340534213046717%	0.218038	0.306549	2.28526	VIT_08s0058g01230;VIT_18s0001g09110	VIT_07s0095g00600;VIT_12s0028g01180;VIT_16s0098g01570;VIT_10s0003g05780;VIT_17s0000g05850;VIT_11s0016g01350;VIT_10s0003g05790;VIT_14s0108g00520;VIT_05s0062g01370;VIT_09s0018g00090;VIT_04s0008g05920;VIT_19s0015g01940;VIT_18s0041g02300;VIT_12s0055g01140;VIT_05s0020g04740;VIT_12s0055g00730;VIT_17s0000g05860;VIT_06s0080g00160;VIT_04s0069g00430;VIT_07s0151g00700;VIT_15s0024g01010;VIT_09s0002g00230;VIT…
GO:0005200	Molecular Function	structural constituent of cytoskeleton	2/238 0.840336134453782%	57/18296 0.311543506777438%	0.169585	0.30793	2.69733	VIT_10s0003g05320;VIT_18s0001g08250	VIT_12s0034g00290;VIT_12s0034g00790;VIT_09s0018g01100;VIT_17s0000g04010;VIT_00s0214g00170;VIT_16s0013g00940;VIT_00s0373g00010;VIT_18s0001g14360;VIT_08s0007g01630;VIT_13s0064g00730;VIT_19s0015g01740;VIT_17s0053g00170;VIT_02s0025g03680;VIT_15s0024g01050;VIT_13s0084g00320;VIT_16s0050g00380;VIT_07s0031g02810;VIT_12s0142g00600;VIT_18s0001g11220;VIT_04s0044g00580;VIT_06s0009g02020;VIT_12s0034g00950;VIT…
GO:0045944	Biological Process	positive regulation of transcription from RNA polymerase II promoter	2/257 0.778210116731518%	65/18794 0.345855060125572%	0.223072	0.310552	2.2501	VIT_18s0001g07730;VIT_06s0004g02740	VIT_05s0020g04620;VIT_08s0007g07550;VIT_09s0054g00440;VIT_05s0051g00450;VIT_00s0287g00040;VIT_04s0023g02880;VIT_04s0008g03270;VIT_03s0091g00730;VIT_14s0060g01520;VIT_03s0017g02070;VIT_11s0016g00380;VIT_18s0001g12980;VIT_00s0125g00270;VIT_03s0091g00210;VIT_08s0007g07810;VIT_06s0004g01740;VIT_09s0002g04120;VIT_07s0104g00310;VIT_05s0020g00630;VIT_14s0030g02230;VIT_01s0010g03850;VIT_05s0077g01240;VIT…
GO:0010363	Biological Process	regulation of plant-type hypersensitive response	3/257 1.16731517509728%	122/18794 0.649143343620304%	0.233528	0.321951	1.79824	VIT_13s0019g02050;VIT_17s0000g09470;VIT_08s0007g00840	VIT_07s0129g00520;VIT_19s0014g02740;VIT_07s0031g00680;VIT_11s0016g00030;VIT_18s0001g09390;VIT_18s0089g01080;VIT_10s0116g00910;VIT_10s0003g00150;VIT_14s0030g01360;VIT_07s0031g02910;VIT_10s0003g03910;VIT_11s0016g01860;VIT_14s0083g00870;VIT_13s0019g02050;VIT_13s0074g00010;VIT_10s0003g02030;VIT_19s0027g01090;VIT_16s0098g00870;VIT_13s0074g00770;VIT_03s0038g00430;VIT_15s0046g03730;VIT_09s0002g06950;VIT…
GO:0006612	Biological Process	protein targeting to membrane	3/257 1.16731517509728%	123/18794 0.654464190699159%	0.237153	0.323805	1.78362	VIT_08s0007g00840;VIT_17s0000g09470;VIT_13s0019g02050	VIT_18s0001g08230;VIT_01s0011g05870;VIT_15s0046g01090;VIT_08s0007g00430;VIT_01s0182g00020;VIT_01s0150g00410;VIT_01s0010g03080;VIT_13s0047g00210;VIT_12s0134g00510;VIT_03s0063g01780;VIT_00s0189g00030;VIT_02s0025g01720;VIT_04s0023g03510;VIT_14s0060g00820;VIT_16s0039g02140;VIT_06s0009g01130;VIT_13s0019g01490;VIT_06s0009g00280;VIT_12s0059g01130;VIT_06s0004g05180;VIT_06s0080g00420;VIT_06s0004g03540;VIT…
GO:0009505	Cellular Component	plant-type cell wall	4/223 1.79372197309417%	170/16293 1.04339286810287%	0.204414	0.325784	1.71912	VIT_07s0031g02480;VIT_02s0154g00080;VIT_06s0004g08150;VIT_08s0032g00890	VIT_08s0040g00060;VIT_08s0007g03970;VIT_10s0116g01610;VIT_12s0055g01180;VIT_00s0226g00030;VIT_12s0057g00130;VIT_13s0047g01190;VIT_18s0001g05160;VIT_14s0066g00270;VIT_00s0199g00190;VIT_15s0048g01750;VIT_18s0001g13340;VIT_03s0038g03570;VIT_05s0062g01430;VIT_14s0006g01130;VIT_05s0020g00500;VIT_00s0827g00040;VIT_00s0415g00080;VIT_15s0048g00480;VIT_11s0118g00240;VIT_08s0007g06780;VIT_07s0104g01100;VIT…
GO:0046658	Cellular Component	anchored component of plasma membrane	2/223 0.896860986547085%	64/16293 0.392806726815197%	0.218314	0.337394	2.28321	VIT_01s0011g00560;VIT_02s0154g00080	VIT_14s0083g01160;VIT_03s0038g02550;VIT_16s0013g00590;VIT_06s0080g01200;VIT_03s0038g03210;VIT_09s0002g03890;VIT_10s0116g01850;VIT_11s0037g00290;VIT_05s0020g03130;VIT_18s0001g00480;VIT_18s0001g06580;VIT_08s0007g02360;VIT_12s0057g00890;VIT_14s0219g00180;VIT_14s0108g01320;VIT_06s0009g02500;VIT_16s0022g00680;VIT_19s0014g02460;VIT_17s0053g00560;VIT_16s0098g00890;VIT_19s0015g00530;VIT_12s0028g03450;VIT…
GO:0050661	Molecular Function	NADP binding	2/238 0.840336134453782%	64/18296 0.34980323567993%	0.202426	0.349185	2.40231	VIT_04s0023g00680;VIT_14s0030g00660	VIT_13s0019g00620;VIT_19s0014g03120;VIT_07s0005g04800;VIT_14s0030g00650;VIT_03s0038g03150;VIT_04s0008g03920;VIT_00s0233g00130;VIT_18s0001g15190;VIT_03s0038g03160;VIT_01s0146g00060;VIT_00s0131g00120;VIT_12s0057g01030;VIT_17s0000g10430;VIT_14s0171g00440;VIT_05s0051g00060;VIT_04s0023g01480;VIT_19s0014g03110;VIT_06s0009g01460;VIT_02s0154g00190;VIT_18s0122g01430;VIT_05s0051g00870;VIT_14s0068g00680;VIT…
GO:0004721	Molecular Function	phosphoprotein phosphatase activity	2/238 0.840336134453782%	64/18296 0.34980323567993%	0.202426	0.349185	2.40231	VIT_14s0066g02240;VIT_12s0034g02430	VIT_04s0023g01400;VIT_09s0002g04770;VIT_08s0105g00340;VIT_19s0027g00280;VIT_01s0244g00060;VIT_10s0071g00950;VIT_16s0022g02030;VIT_13s0156g00060;VIT_19s0090g01290;VIT_11s0016g01860;VIT_18s0001g12160;VIT_14s0036g00370;VIT_13s0073g00490;VIT_14s0066g02240;VIT_17s0000g09230;VIT_13s0064g00410;VIT_17s0000g06710;VIT_00s0270g00090;VIT_08s0056g00220;VIT_11s0016g03430;VIT_02s0033g00650;VIT_01s0026g01080;VIT…
GO:0080129	Biological Process	proteasome core complex assembly	2/257 0.778210116731518%	72/18794 0.383100989677557%	0.258499	0.349589	2.03134	VIT_08s0040g00410;VIT_11s0103g00630	VIT_05s0077g01100;VIT_00s0252g00070;VIT_00s1311g00010;VIT_07s0005g03100;VIT_07s0151g00140;VIT_17s0000g00460;VIT_19s0090g01760;VIT_07s0151g00490;VIT_14s0036g01130;VIT_15s0046g03680;VIT_07s0141g00320;VIT_15s0021g00920;VIT_13s0084g00590;VIT_14s0006g02020;VIT_06s0004g08220;VIT_18s0001g10780;VIT_17s0000g10250;VIT_01s0146g00300;VIT_15s0048g00900;VIT_07s0005g04440;VIT_08s0040g00410;VIT_13s0019g03860;VIT…
GO:0010310	Biological Process	regulation of hydrogen peroxide metabolic process	2/257 0.778210116731518%	73/18794 0.388421836756412%	0.263573	0.353089	2.00352	VIT_13s0019g02050;VIT_08s0007g00840	VIT_08s0007g04180;VIT_10s0003g02030;VIT_03s0038g00430;VIT_13s0019g02050;VIT_14s0030g01900;VIT_08s0058g00150;VIT_09s0002g06950;VIT_07s0031g02390;VIT_10s0092g00230;VIT_18s0001g12120;VIT_10s0003g03910;VIT_11s0016g01860;VIT_10s0003g00150;VIT_04s0023g01430;VIT_18s0041g00850;VIT_00s0373g00040;VIT_03s0017g00940;VIT_08s0007g03840;VIT_00s0313g00070;VIT_14s0171g00150;VIT_03s0038g00410;VIT_13s0019g03350;VIT…
GO:0022627	Cellular Component	cytosolic small ribosomal subunit	2/223 0.896860986547085%	68/16293 0.417357147241147%	0.238524	0.357786	2.14891	VIT_07s0191g00060;VIT_06s0004g07940	VIT_00s0337g00060;VIT_16s0050g01160;VIT_05s0094g00620;VIT_01s0011g00680;VIT_07s0151g00900;VIT_16s0022g01590;VIT_15s0048g00670;VIT_01s0026g02110;VIT_01s0150g00310;VIT_05s0020g02990;VIT_13s0019g02240;VIT_11s0037g00080;VIT_00s0252g00100;VIT_05s0020g01480;VIT_18s0001g06290;VIT_09s0002g00610;VIT_08s0007g07220;VIT_07s0191g00060;VIT_13s0073g00120;VIT_00s0252g00080;VIT_13s0067g01820;VIT_07s0141g00710;VIT…
GO:0030246	Molecular Function	carbohydrate binding	4/238 1.68067226890756%	182/18296 0.994752951464801%	0.212975	0.358422	1.68954	VIT_04s0023g01970;VIT_09s0002g02620;VIT_06s0004g03020;VIT_07s0031g02480	VIT_08s0007g06560;VIT_00s0353g00050;VIT_05s0102g01190;VIT_10s0116g01220;VIT_03s0038g00150;VIT_00s0286g00050;VIT_08s0007g06570;VIT_19s0014g04230;VIT_05s0124g00500;VIT_00s0286g00110;VIT_18s0001g07850;VIT_10s0116g01620;VIT_14s0108g00270;VIT_17s0000g00290;VIT_00s0346g00030;VIT_00s0404g00010;VIT_07s0005g01650;VIT_18s0041g01170;VIT_01s0026g01240;VIT_19s0014g02670;VIT_12s0055g00500;VIT_14s0108g00190;VIT…
GO:0016556	Biological Process	mRNA modification	2/257 0.778210116731518%	75/18794 0.399063530914122%	0.273723	0.363259	1.95009	VIT_15s0046g00740;VIT_09s0002g07500	VIT_01s0026g01000;VIT_13s0067g02100;VIT_18s0001g08800;VIT_03s0063g02040;VIT_03s0017g02180;VIT_12s0055g00480;VIT_05s0062g01380;VIT_17s0000g08200;VIT_08s0007g04530;VIT_10s0003g03850;VIT_03s0017g01330;VIT_11s0016g04580;VIT_13s0047g00850;VIT_07s0151g00860;VIT_16s0013g02120;VIT_02s0025g02450;VIT_19s0027g01250;VIT_08s0040g02870;VIT_05s0077g02250;VIT_17s0000g04710;VIT_19s0090g01210;VIT_02s0012g02540;VIT…
GO:0009737	Biological Process	response to abscisic acid	3/257 1.16731517509728%	134/18794 0.712993508566564%	0.277575	0.36496	1.6372	VIT_15s0048g02500;VIT_08s0007g04670;VIT_05s0020g03140	VIT_16s0039g01460;VIT_11s0016g00940;VIT_07s0130g00180;VIT_06s0004g06980;VIT_13s0064g01700;VIT_11s0016g04080;VIT_07s0005g06120;VIT_15s0046g02110;VIT_13s0064g01480;VIT_13s0067g01250;VIT_17s0000g08960;VIT_13s0064g01680;VIT_19s0014g00880;VIT_14s0030g00700;VIT_14s0066g01670;VIT_15s0046g00310;VIT_03s0063g01080;VIT_12s0059g01870;VIT_05s0020g04160;VIT_08s0007g07540;VIT_13s0064g01710;VIT_17s0000g01080;VIT…
GO:0000139	Cellular Component	Golgi membrane	2/223 0.896860986547085%	71/16293 0.435769962560609%	0.253744	0.369741	2.05811	VIT_00s2430g00010;VIT_16s0013g00520	VIT_13s0019g02250;VIT_01s0146g00260;VIT_15s0048g01990;VIT_00s1372g00020;VIT_03s0091g01180;VIT_12s0059g02110;VIT_17s0000g02510;VIT_00s0475g00010;VIT_11s0016g03230;VIT_14s0006g00430;VIT_14s0030g02140;VIT_00s2430g00010;VIT_17s0000g07340;VIT_17s0000g00760;VIT_04s0008g04350;VIT_08s0040g01340;VIT_00s0742g00020;VIT_11s0016g04370;VIT_19s0090g01540;VIT_03s0038g03990;VIT_14s0108g01520;VIT_07s0141g00580;VIT…
GO:0001510	Biological Process	RNA methylation	2/257 0.778210116731518%	77/18794 0.409705225071831%	0.283867	0.369808	1.89944	VIT_17s0000g00780;VIT_07s0005g00840	VIT_17s0000g05780;VIT_14s0068g00410;VIT_16s0022g01800;VIT_08s0007g04690;VIT_07s0005g05860;VIT_10s0116g01560;VIT_00s1897g00010;VIT_06s0004g03890;VIT_08s0007g07460;VIT_17s0000g02840;VIT_18s0041g01130;VIT_17s0000g00780;VIT_13s0074g00750;VIT_09s0002g02680;VIT_09s0002g02670;VIT_00s0214g00020;VIT_09s0002g00610;VIT_18s0001g10430;VIT_08s0007g00190;VIT_06s0004g02910;VIT_14s0068g01510;VIT_13s0084g00650;VIT…
GO:0048767	Biological Process	root hair elongation	2/257 0.778210116731518%	78/18794 0.415026072150686%	0.288934	0.372988	1.87509	VIT_02s0154g00080;VIT_17s0000g07790	VIT_19s0014g03900;VIT_12s0057g01020;VIT_03s0038g00160;VIT_04s0023g00760;VIT_10s0003g04320;VIT_10s0003g00330;VIT_11s0016g04750;VIT_03s0017g00650;VIT_00s0516g00030;VIT_05s0094g01570;VIT_10s0116g01610;VIT_17s0000g02670;VIT_01s0010g01200;VIT_17s0000g02450;VIT_14s0108g00430;VIT_16s0050g02570;VIT_02s0025g03810;VIT_13s0067g00660;VIT_13s0067g00940;VIT_10s0116g01600;VIT_02s0154g00080;VIT_18s0001g00550;VIT…
GO:0003924	Molecular Function	GTPase activity	4/238 1.68067226890756%	191/18296 1.04394403148229%	0.237812	0.390691	1.60993	VIT_18s0001g08250;VIT_18s0001g02250;VIT_19s0027g00760;VIT_10s0003g05320	VIT_12s0028g02640;VIT_15s0021g02450;VIT_13s0019g00980;VIT_04s0008g05030;VIT_15s0024g01050;VIT_13s0084g00320;VIT_09s0018g01100;VIT_04s0043g00500;VIT_09s0002g05940;VIT_06s0004g01120;VIT_08s0007g05590;VIT_17s0000g09140;VIT_04s0044g01790;VIT_12s0055g00490;VIT_11s0016g03640;VIT_12s0035g01150;VIT_17s0000g09370;VIT_03s0017g00530;VIT_02s0012g00740;VIT_05s0029g00030;VIT_14s0108g00130;VIT_18s0089g00350;VIT…
GO:0009651	Biological Process	response to salt stress	4/257 1.55642023346304%	205/18794 1.09077365116527%	0.308227	0.394308	1.4269	VIT_08s0040g00410;VIT_05s0020g03140;VIT_10s0042g00430;VIT_07s0191g00070	VIT_18s0001g07660;VIT_15s0024g01030;VIT_08s0007g06390;VIT_15s0048g01290;VIT_16s0039g01390;VIT_03s0063g01080;VIT_17s0000g00870;VIT_09s0018g01780;VIT_12s0059g01870;VIT_10s0003g03480;VIT_13s0064g01480;VIT_01s0127g00430;VIT_05s0077g00420;VIT_13s0019g04120;VIT_00s1311g00010;VIT_00s0370g00030;VIT_13s0067g03880;VIT_02s0025g00690;VIT_17s0000g00460;VIT_07s0005g04660;VIT_15s0045g01290;VIT_05s0020g01960;VIT…
GO:0030170	Molecular Function	pyridoxal phosphate binding	3/238 1.26050420168067%	132/18296 0.721469173589856%	0.246513	0.395568	1.74714	VIT_19s0090g00910;VIT_09s0002g08670;VIT_14s0108g01560	VIT_07s0141g00210;VIT_18s0001g04630;VIT_14s0083g00460;VIT_04s0044g00250;VIT_19s0090g00910;VIT_04s0069g00300;VIT_17s0000g03490;VIT_01s0137g00310;VIT_08s0056g00820;VIT_12s0028g01820;VIT_03s0088g01040;VIT_01s0011g01110;VIT_07s0031g01330;VIT_00s0429g00020;VIT_11s0052g01390;VIT_19s0014g02190;VIT_06s0009g02300;VIT_12s0035g02060;VIT_00s1437g00010;VIT_04s0043g00880;VIT_19s0015g00380;VIT_02s0025g00360;VIT…
GO:0009697	Biological Process	salicylic acid biosynthetic process	2/257 0.778210116731518%	83/18794 0.441630307544961%	0.314193	0.39763	1.76213	VIT_13s0019g02050;VIT_08s0007g00840	VIT_13s0019g02050;VIT_11s0016g05570;VIT_03s0038g00430;VIT_15s0046g03730;VIT_14s0030g01900;VIT_08s0058g00150;VIT_18s0001g07960;VIT_09s0002g06950;VIT_07s0031g02390;VIT_11s0016g00030;VIT_10s0116g00910;VIT_10s0003g00150;VIT_04s0023g02970;VIT_06s0004g06030;VIT_11s0016g01860;VIT_17s0000g03390;VIT_03s0017g00940;VIT_08s0007g03840;VIT_13s0019g03350;VIT_07s0031g01050;VIT_00s2085g00010;VIT_15s0021g00990;VIT…
GO:0006096	Biological Process	glycolysis	3/257 1.16731517509728%	145/18794 0.771522826433968%	0.318601	0.39763	1.513	VIT_11s0103g00630;VIT_08s0040g00410;VIT_05s0020g02480	VIT_06s0009g02720;VIT_19s0090g01180;VIT_19s0085g00380;VIT_00s0827g00030;VIT_11s0016g03070;VIT_10s0003g03260;VIT_19s0015g01720;VIT_06s0009g02020;VIT_19s0090g00390;VIT_06s0004g04800;VIT_03s0097g00530;VIT_16s0050g02660;VIT_00s0184g00100;VIT_00s0670g00010;VIT_11s0065g00320;VIT_10s0071g01060;VIT_04s0044g00250;VIT_18s0041g01740;VIT_06s0004g07620;VIT_18s0001g10820;VIT_16s0022g01770;VIT_04s0008g02850;VIT…
GO:0015992	Biological Process	proton transport	2/257 0.778210116731518%	84/18794 0.446951154623816%	0.319224	0.39763	1.74115	VIT_00s2349g00010;VIT_05s0020g03140	VIT_03s0063g02250;VIT_14s0030g00280;VIT_18s0001g03500;VIT_18s0122g00850;VIT_09s0018g02060;VIT_13s0019g04230;VIT_19s0015g02030;VIT_14s0060g01280;VIT_13s0019g01480;VIT_04s0023g01500;VIT_14s0083g00010;VIT_18s0001g03280;VIT_14s0030g00240;VIT_05s0020g02250;VIT_00s0797g00010;VIT_15s0046g01330;VIT_14s0083g00020;VIT_11s0149g00050;VIT_12s0059g00250;VIT_06s0004g05190;VIT_14s0036g01240;VIT_13s0019g01500;VIT…
GO:0009862	Biological Process	systemic acquired resistance, salicylic acid mediated signaling pathway	2/257 0.778210116731518%	85/18794 0.452272001702671%	0.324246	0.400373	1.72067	VIT_13s0019g02050;VIT_08s0007g00840	VIT_19s0027g01090;VIT_10s0003g02030;VIT_08s0007g04180;VIT_03s0038g00430;VIT_16s0039g01880;VIT_13s0019g02050;VIT_08s0058g00150;VIT_09s0002g06950;VIT_14s0030g01900;VIT_06s0004g01610;VIT_07s0031g02390;VIT_15s0046g03730;VIT_18s0089g01080;VIT_11s0016g00030;VIT_12s0055g00920;VIT_10s0003g03910;VIT_11s0016g01860;VIT_10s0003g00150;VIT_08s0105g00230;VIT_19s0014g02240;VIT_04s0023g01430;VIT_18s0041g00850;VIT…
GO:0009627	Biological Process	systemic acquired resistance	2/257 0.778210116731518%	87/18794 0.462913695860381%	0.334261	0.409181	1.68111	VIT_17s0000g08660;VIT_17s0000g09470	VIT_14s0060g01470;VIT_12s0059g01130;VIT_07s0031g01470;VIT_01s0011g06180;VIT_12s0028g03220;VIT_13s0067g00670;VIT_00s0220g00120;VIT_05s0094g00500;VIT_17s0000g03370;VIT_07s0005g01220;VIT_18s0001g00990;VIT_07s0005g00280;VIT_11s0016g01590;VIT_17s0000g10410;VIT_16s0050g01430;VIT_00s0181g00010;VIT_06s0009g01000;VIT_14s0068g01370;VIT_03s0063g01780;VIT_04s0008g05820;VIT_18s0001g08230;VIT_15s0048g01080;VIT…
GO:0009220	Biological Process	pyrimidine ribonucleotide biosynthetic process	2/257 0.778210116731518%	90/18794 0.478876237096946%	0.3492	0.422605	1.62508	VIT_01s0011g01680;VIT_07s0005g00840	VIT_08s0058g01000;VIT_01s0011g01460;VIT_19s0090g01030;VIT_05s0051g00830;VIT_01s0011g00580;VIT_05s0102g00460;VIT_01s0137g00610;VIT_09s0002g06030;VIT_13s0084g00650;VIT_13s0019g04930;VIT_16s0098g01840;VIT_14s0066g02220;VIT_12s0028g02100;VIT_18s0001g06980;VIT_13s0047g00510;VIT_08s0040g03320;VIT_01s0011g01680;VIT_03s0017g01870;VIT_08s0007g07460;VIT_08s0007g06980;VIT_07s0005g01170;VIT_17s0000g05090;VIT…
GO:0051301	Biological Process	cell division	2/257 0.778210116731518%	91/18794 0.484197084175801%	0.354155	0.422605	1.60722	VIT_18s0001g00190;VIT_14s0108g00590	VIT_16s0050g02630;VIT_16s0039g01690;VIT_18s0072g00140;VIT_10s0116g00330;VIT_08s0007g07850;VIT_14s0036g00500;VIT_09s0002g03880;VIT_13s0064g00730;VIT_06s0061g00340;VIT_05s0049g01370;VIT_12s0028g01600;VIT_18s0001g00190;VIT_03s0063g00560;VIT_04s0023g01000;VIT_16s0039g02620;VIT_08s0058g01300;VIT_15s0107g00320;VIT_13s0019g04380;VIT_07s0005g01410;VIT_11s0016g04420;VIT_04s0008g03250;VIT_12s0134g00410;VIT…
GO:0046686	Biological Process	response to cadmium ion	2/257 0.778210116731518%	91/18794 0.484197084175801%	0.354155	0.422605	1.60722	VIT_08s0040g00410;VIT_11s0103g00630	VIT_07s0151g00490;VIT_08s0007g08130;VIT_01s0146g00310;VIT_05s0020g04590;VIT_07s0130g00350;VIT_00s1311g00010;VIT_02s0025g00690;VIT_07s0151g00140;VIT_08s0040g00010;VIT_08s0040g00980;VIT_10s0003g01480;VIT_03s0038g00800;VIT_05s0077g00420;VIT_15s0046g03520;VIT_16s0039g00630;VIT_07s0031g02470;VIT_08s0007g01630;VIT_14s0081g00010;VIT_06s0004g08460;VIT_12s0028g02220;VIT_02s0025g02150;VIT_17s0000g05070;VIT…
GO:0003682	Molecular Function	chromatin binding	2/238 0.840336134453782%	78/18296 0.426322693484915%	0.269661	0.422877	1.97113	VIT_06s0004g02740;VIT_18s0001g07730	VIT_00s2393g00010;VIT_19s0090g01260;VIT_14s0066g01710;VIT_18s0001g07720;VIT_11s0016g02210;VIT_14s0066g01720;VIT_17s0000g04200;VIT_01s0026g00410;VIT_00s0194g00140;VIT_06s0004g01080;VIT_12s0035g00060;VIT_09s0002g03750;VIT_19s0014g01880;VIT_01s0026g01050;VIT_04s0023g01840;VIT_01s0026g00400;VIT_04s0008g01290;VIT_15s0021g02510;VIT_08s0007g06800;VIT_19s0015g00160;VIT_00s0194g00150;VIT_05s0077g01450;VIT…
GO:0006888	Biological Process	ER to Golgi vesicle-mediated transport	2/257 0.778210116731518%	93/18794 0.494838778333511%	0.364025	0.430763	1.57265	VIT_17s0000g09470;VIT_16s0013g00520	VIT_11s0016g04370;VIT_12s0028g00300;VIT_15s0045g00540;VIT_04s0008g04350;VIT_07s0031g02440;VIT_04s0008g03620;VIT_03s0038g00020;VIT_11s0016g05110;VIT_09s0002g07540;VIT_07s0005g02630;VIT_18s0076g00240;VIT_15s0024g00940;VIT_18s0001g07630;VIT_17s0000g05940;VIT_10s0003g04540;VIT_00s1372g00020;VIT_07s0005g04670;VIT_12s0035g01150;VIT_07s0005g04680;VIT_18s0001g02020;VIT_08s0032g01140;VIT_08s0007g04860;VIT…
GO:0031348	Biological Process	negative regulation of defense response	2/257 0.778210116731518%	94/18794 0.500159625412366%	0.368939	0.43297	1.55592	VIT_13s0019g02050;VIT_08s0007g00840	VIT_07s0031g02390;VIT_18s0001g02370;VIT_14s0030g01900;VIT_06s0004g01610;VIT_18s0001g03450;VIT_08s0058g00150;VIT_09s0002g06950;VIT_15s0046g03730;VIT_03s0038g00430;VIT_19s0027g01090;VIT_10s0003g02030;VIT_13s0019g02050;VIT_08s0040g01730;VIT_11s0016g01860;VIT_10s0003g03910;VIT_10s0003g00150;VIT_18s0089g01080;VIT_11s0016g00030;VIT_03s0038g00410;VIT_11s0016g03330;VIT_14s0171g00150;VIT_06s0061g00380;VIT…
GO:0043086	Biological Process	negative regulation of catalytic activity	2/257 0.778210116731518%	96/18794 0.510801319570076%	0.378722	0.440807	1.52351	VIT_05s0077g01580;VIT_15s0046g01050	VIT_05s0077g01520;VIT_05s0077g01660;VIT_05s0020g00800;VIT_05s0077g01600;VIT_04s0044g01010;VIT_07s0005g00730;VIT_07s0005g00930;VIT_05s0062g01160;VIT_02s0012g01270;VIT_08s0058g00470;VIT_07s0005g02750;VIT_07s0005g00480;VIT_11s0016g00300;VIT_06s0009g02600;VIT_11s0016g00590;VIT_00s0323g00060;VIT_05s0077g01950;VIT_15s0048g00510;VIT_05s0077g01670;VIT_16s0022g00840;VIT_02s0025g04180;VIT_14s0060g01950;VIT…
GO:0009867	Biological Process	jasmonic acid mediated signaling pathway	2/257 0.778210116731518%	97/18794 0.516122166648931%	0.383589	0.442843	1.5078	VIT_13s0019g02050;VIT_08s0007g00840	VIT_09s0002g01420;VIT_18s0089g01080;VIT_04s0069g00970;VIT_11s0016g00030;VIT_19s0085g01000;VIT_10s0003g03910;VIT_11s0016g01860;VIT_10s0003g00150;VIT_11s0016g03410;VIT_19s0027g01090;VIT_10s0003g02030;VIT_03s0038g00430;VIT_11s0016g01230;VIT_13s0019g02050;VIT_06s0004g01610;VIT_14s0030g01900;VIT_09s0002g06950;VIT_08s0058g00150;VIT_07s0031g02390;VIT_04s0044g01620;VIT_13s0019g03540;VIT_15s0046g03730;VIT…
GO:0015031	Biological Process	protein transport	2/257 0.778210116731518%	98/18794 0.521443013727785%	0.388441	0.444827	1.49242	VIT_16s0013g00520;VIT_17s0000g00780	VIT_18s0001g11020;VIT_00s0301g00030;VIT_00s1338g00020;VIT_18s0076g00240;VIT_07s0005g03720;VIT_19s0014g00960;VIT_15s0024g00940;VIT_00s0425g00010;VIT_00s0215g00070;VIT_04s0008g07360;VIT_09s0002g02600;VIT_00s1372g00020;VIT_16s0050g00650;VIT_04s0008g00630;VIT_17s0000g01560;VIT_12s0059g01930;VIT_05s0094g01550;VIT_09s0002g01710;VIT_00s2317g00010;VIT_07s0104g00460;VIT_00s0179g00200;VIT_03s0091g00970;VIT…
GO:0051788	Biological Process	response to misfolded protein	2/257 0.778210116731518%	99/18794 0.52676386080664%	0.393275	0.44676	1.47734	VIT_08s0040g00410;VIT_11s0103g00630	VIT_05s0020g01730;VIT_17s0000g10250;VIT_02s0025g01250;VIT_01s0146g00300;VIT_01s0010g02430;VIT_15s0048g00960;VIT_13s0019g03860;VIT_08s0040g00410;VIT_07s0005g04440;VIT_15s0048g00900;VIT_17s0000g05880;VIT_13s0084g00610;VIT_11s0103g00630;VIT_19s0027g00780;VIT_04s0023g03190;VIT_19s0027g00670;VIT_19s0090g00460;VIT_03s0038g02490;VIT_03s0038g02500;VIT_16s0100g01290;VIT_06s0004g03550;VIT_06s0004g00730;VIT…
GO:0032440	Molecular Function	2-alkenal reductase [NAD(P)] activity	4/238 1.68067226890756%	212/18296 1.15872321818977%	0.297989	0.45506	1.45045	VIT_05s0020g03140;VIT_12s0028g01080;VIT_04s0023g02870;VIT_16s0100g01280	VIT_14s0171g00180;VIT_14s0083g00620;VIT_14s0108g00040;VIT_19s0015g00230;VIT_02s0241g00140;VIT_18s0001g14610;VIT_03s0180g00010;VIT_00s0220g00130;VIT_14s0060g02370;VIT_12s0028g02270;VIT_01s0026g01200;VIT_18s0001g13510;VIT_07s0005g04040;VIT_00s0415g00030;VIT_17s0000g08900;VIT_10s0042g01120;VIT_18s0001g05570;VIT_08s0007g03650;VIT_01s0010g01660;VIT_00s0181g00010;VIT_11s0103g00620;VIT_05s0020g03140;VIT…
GO:0004722	Molecular Function	protein serine/threonine phosphatase activity	2/238 0.840336134453782%	85/18296 0.464582422387407%	0.303388	0.45506	1.8088	VIT_09s0018g01140;VIT_13s0019g02200	VIT_07s0005g02110;VIT_08s0058g00660;VIT_06s0004g06840;VIT_09s0002g03530;VIT_16s0100g00130;VIT_12s0028g00410;VIT_08s0007g00310;VIT_14s0060g02070;VIT_06s0004g05460;VIT_19s0014g02340;VIT_18s0122g01010;VIT_13s0067g03500;VIT_18s0001g02800;VIT_08s0007g06510;VIT_16s0098g01650;VIT_16s0050g02570;VIT_03s0091g00470;VIT_05s0020g02940;VIT_04s0008g00740;VIT_16s0022g02510;VIT_18s0086g00500;VIT_12s0028g03310;VIT…
GO:0016705	Molecular Function	oxidoreductase activity, acting on paired donors, with incorporation or reduction of molecular oxygen	3/238 1.26050420168067%	150/18296 0.819851333624836%	0.309969	0.45506	1.53748	VIT_03s0167g00190;VIT_19s0135g00120;VIT_19s0090g01610	VIT_04s0210g00160;VIT_13s0067g00110;VIT_19s0135g00140;VIT_15s0021g01040;VIT_18s0001g11540;VIT_10s0042g01040;VIT_13s0064g01310;VIT_15s0021g01060;VIT_04s0210g00150;VIT_19s0015g02300;VIT_11s0065g00040;VIT_06s0004g04040;VIT_18s0001g12180;VIT_03s0017g00790;VIT_03s0167g00190;VIT_19s0135g00120;VIT_14s0006g01670;VIT_18s0001g11470;VIT_18s0001g12210;VIT_16s0050g00630;VIT_07s0031g01660;VIT_18s0089g00710;VIT…
GO:0005794	Cellular Component	Golgi apparatus	5/223 2.24215246636771%	275/16293 1.68784140428405%	0.324403	0.459571	1.32841	VIT_12s0035g01220;VIT_19s0014g00450;VIT_06s0004g08150;VIT_13s0064g00810;VIT_18s0001g02250	VIT_16s0050g00380;VIT_02s0033g01130;VIT_02s0025g03680;VIT_06s0080g00250;VIT_04s0008g01280;VIT_08s0007g02030;VIT_01s0026g00310;VIT_14s0066g00960;VIT_09s0096g00090;VIT_03s0038g04210;VIT_18s0001g15520;VIT_03s0063g00390;VIT_12s0059g02490;VIT_12s0178g00020;VIT_10s0003g04120;VIT_16s0050g00280;VIT_06s0004g06820;VIT_08s0007g06550;VIT_05s0062g00210;VIT_05s0094g00380;VIT_05s0020g04310;VIT_03s0088g00950;VIT…
GO:0006094	Biological Process	gluconeogenesis	2/257 0.778210116731518%	106/18794 0.564009790358625%	0.426609	0.478981	1.37978	VIT_00s1995g00010;VIT_08s0040g00410	VIT_19s0090g00390;VIT_16s0039g00360;VIT_06s0009g02020;VIT_00s0682g00020;VIT_16s0115g00440;VIT_10s0003g03260;VIT_17s0000g03040;VIT_04s0079g00530;VIT_06s0009g02720;VIT_12s0028g02340;VIT_00s0670g00010;VIT_02s0025g02160;VIT_16s0039g01690;VIT_12s0034g02160;VIT_00s0183g00140;VIT_11s0016g03210;VIT_02s0025g03680;VIT_03s0097g00530;VIT_14s0068g00640;VIT_16s0050g00380;VIT_15s0021g02230;VIT_06s0004g04800;VIT…
GO:0006886	Biological Process	intracellular protein transport	3/257 1.16731517509728%	175/18794 0.931148238799617%	0.429648	0.478981	1.25363	VIT_17s0000g02020;VIT_10s0092g00120;VIT_18s0001g02250	VIT_07s0031g03190;VIT_15s0048g03000;VIT_10s0003g01620;VIT_19s0014g01900;VIT_00s1603g00010;VIT_15s0021g02490;VIT_14s0006g01850;VIT_02s0012g00790;VIT_06s0009g00750;VIT_06s0004g06860;VIT_18s0001g15090;VIT_06s0080g00510;VIT_00s0652g00030;VIT_18s0117g00280;VIT_19s0177g00340;VIT_08s0007g02140;VIT_06s0004g04200;VIT_02s0012g00910;VIT_09s0002g04720;VIT_13s0067g00280;VIT_03s0038g04720;VIT_17s0000g02020;VIT…
GO:0045893	Biological Process	positive regulation of transcription, DNA-templated	4/257 1.55642023346304%	245/18794 1.30360753431946%	0.431757	0.478981	1.19393	VIT_00s1231g00010;VIT_02s0025g01690;VIT_05s0102g00310;VIT_13s0067g02560	VIT_17s0000g07980;VIT_00s0220g00050;VIT_00s0233g00140;VIT_16s0050g02520;VIT_08s0007g02130;VIT_07s0104g00060;VIT_06s0004g00950;VIT_07s0141g00200;VIT_11s0016g03290;VIT_08s0058g01300;VIT_00s0956g00020;VIT_13s0067g01960;VIT_03s0088g01190;VIT_08s0007g01610;VIT_01s0011g00850;VIT_06s0004g03030;VIT_14s0068g01090;VIT_18s0001g13320;VIT_03s0017g01810;VIT_02s0025g02710;VIT_06s0080g01100;VIT_01s0011g06390;VIT…
GO:0000023	Biological Process	maltose metabolic process	2/257 0.778210116731518%	108/18794 0.574651484516335%	0.435958	0.479892	1.35423	VIT_18s0122g00680;VIT_00s0338g00050	VIT_00s0250g00020;VIT_14s0066g01900;VIT_13s0067g01340;VIT_17s0000g02160;VIT_19s0085g01190;VIT_01s0010g01170;VIT_12s0055g01130;VIT_07s0104g00370;VIT_16s0098g01280;VIT_08s0056g01640;VIT_12s0035g01750;VIT_16s0022g02320;VIT_13s0106g00500;VIT_15s0046g02620;VIT_12s0057g01250;VIT_01s0011g03450;VIT_12s0028g02170;VIT_16s0098g01780;VIT_16s0098g01180;VIT_03s0063g02040;VIT_11s0078g00380;VIT_04s0008g06690;VIT…
GO:0007264	Biological Process	small GTPase mediated signal transduction	2/257 0.778210116731518%	109/18794 0.57997233159519%	0.440602	0.481273	1.34181	VIT_18s0001g02250;VIT_16s0013g00520	VIT_05s0062g00840;VIT_05s0020g04470;VIT_10s0071g00080;VIT_12s0028g02650;VIT_10s0003g01610;VIT_14s0066g01080;VIT_11s0016g04780;VIT_11s0016g04020;VIT_00s0625g00030;VIT_13s0019g05190;VIT_07s0005g02000;VIT_00s0665g00040;VIT_19s0014g01820;VIT_02s0012g00710;VIT_13s0064g01300;VIT_01s0127g00440;VIT_12s0028g02630;VIT_18s0001g02250;VIT_00s0878g00030;VIT_14s0066g00180;VIT_12s0057g01470;VIT_08s0040g02490;VIT…
GO:0005525	Molecular Function	GTP binding	5/238 2.10084033613445%	294/18296 1.60690861390468%	0.336378	0.483543	1.30738	VIT_16s0013g00520;VIT_10s0003g05320;VIT_18s0001g02250;VIT_19s0027g00760;VIT_18s0001g08250	VIT_02s0012g02020;VIT_00s0267g00020;VIT_18s0076g00310;VIT_15s0021g00640;VIT_00s1506g00010;VIT_08s0007g05890;VIT_12s0059g01110;VIT_01s0010g03350;VIT_00s0189g00080;VIT_00s0125g00430;VIT_13s0019g02470;VIT_19s0027g00160;VIT_06s0004g07810;VIT_16s0039g02670;VIT_17s0000g02500;VIT_11s0016g04210;VIT_00s0323g00080;VIT_19s0014g01160;VIT_08s0040g02330;VIT_09s0002g09010;VIT_07s0141g00770;VIT_15s0021g01130;VIT…
GO:0009793	Biological Process	embryo development ending in seed dormancy	3/257 1.16731517509728%	180/18794 0.957752474193892%	0.447635	0.485222	1.21881	VIT_00s1231g00010;VIT_14s0036g00480;VIT_08s0040g01400	VIT_08s0007g04280;VIT_18s0041g01050;VIT_06s0061g00020;VIT_15s0046g00280;VIT_19s0085g00490;VIT_06s0061g00060;VIT_13s0106g00110;VIT_00s0258g00120;VIT_14s0066g00740;VIT_03s0038g02480;VIT_11s0052g00840;VIT_06s0061g00790;VIT_08s0007g03030;VIT_00s1231g00010;VIT_04s0008g07380;VIT_06s0061g01260;VIT_05s0029g00290;VIT_18s0001g04860;VIT_01s0011g01130;VIT_07s0031g00980;VIT_10s0003g05670;VIT_09s0002g02600;VIT…
GO:0005739	Cellular Component	mitochondrion	9/223 4.03587443946188%	561/16293 3.44319646473946%	0.361498	0.498281	1.17213	VIT_00s1231g00010;VIT_14s0006g01830;VIT_14s0171g00190;VIT_05s0020g01370;VIT_17s0000g00780;VIT_14s0036g00480;VIT_14s0108g00590;VIT_09s0002g08670;VIT_18s0001g00190	VIT_05s0077g02250;VIT_03s0038g02960;VIT_01s0011g05040;VIT_00s1220g00010;VIT_04s0023g02680;VIT_08s0007g02500;VIT_13s0064g01180;VIT_00s0187g00170;VIT_13s0019g05250;VIT_06s0061g01500;VIT_16s0050g02630;VIT_16s0039g02490;VIT_07s0005g03890;VIT_03s0063g02460;VIT_13s0101g00060;VIT_11s0016g02640;VIT_10s0003g00490;VIT_05s0049g01370;VIT_00s0396g00060;VIT_06s0004g04800;VIT_14s0108g00730;VIT_01s0011g01090;VIT…
GO:0007030	Biological Process	Golgi organization	2/257 0.778210116731518%	117/18794 0.62253910822603%	0.476975	0.509251	1.25006	VIT_08s0040g00410;VIT_05s0020g02480	VIT_08s0007g08380;VIT_12s0055g01110;VIT_15s0021g00920;VIT_14s0060g02360;VIT_17s0000g05070;VIT_13s0019g04720;VIT_13s0084g00850;VIT_06s0061g00500;VIT_12s0028g03700;VIT_06s0004g08460;VIT_08s0007g04460;VIT_11s0016g00350;VIT_15s0046g03520;VIT_00s2269g00010;VIT_05s0077g00420;VIT_13s0019g04120;VIT_10s0003g01480;VIT_08s0040g00980;VIT_13s0064g01480;VIT_08s0040g00010;VIT_03s0038g01780;VIT_17s0000g00460;VIT…
GO:0000165	Biological Process	MAPK cascade	2/257 0.778210116731518%	117/18794 0.62253910822603%	0.476975	0.509251	1.25006	VIT_08s0007g00840;VIT_13s0019g02050	VIT_01s0011g04920;VIT_08s0058g01190;VIT_18s0122g01260;VIT_03s0063g02480;VIT_05s0077g01830;VIT_03s0038g03410;VIT_18s0001g01320;VIT_04s0008g00440;VIT_02s0025g00270;VIT_00s0398g00010;VIT_17s0000g02100;VIT_05s0020g02530;VIT_18s0164g00030;VIT_00s0429g00010;VIT_06s0004g06220;VIT_01s0026g02200;VIT_15s0046g00800;VIT_19s0090g01670;VIT_02s0087g01010;VIT_03s0088g01190;VIT_04s0008g00300;VIT_08s0007g00840;VIT…
GO:0046777	Biological Process	protein autophosphorylation	2/257 0.778210116731518%	118/18794 0.627859955304885%	0.481421	0.510162	1.23946	VIT_03s0038g03560;VIT_08s0007g08300	VIT_17s0000g00280;VIT_12s0028g03060;VIT_07s0031g00480;VIT_07s0005g04710;VIT_04s0008g04220;VIT_03s0038g03960;VIT_10s0116g00910;VIT_14s0060g00420;VIT_00s0203g00140;VIT_13s0067g00960;VIT_18s0164g00070;VIT_16s0100g00340;VIT_11s0037g01430;VIT_01s0026g01590;VIT_05s0020g02230;VIT_14s0066g01050;VIT_14s0036g00420;VIT_17s0000g05520;VIT_07s0130g00130;VIT_19s0027g00130;VIT_06s0004g03700;VIT_00s0481g00030;VIT…
GO:0016310	Biological Process	phosphorylation	5/257 1.94552529182879%	336/18794 1.78780461849526%	0.487522	0.512801	1.08822	VIT_01s0011g00230;VIT_09s0002g05200;VIT_04s0023g02870;VIT_18s0001g14010;VIT_00s1995g00010	VIT_17s0000g08640;VIT_06s0061g00380;VIT_13s0019g02280;VIT_15s0024g00660;VIT_19s0014g04220;VIT_17s0000g01620;VIT_01s0011g05830;VIT_06s0004g00340;VIT_03s0097g00340;VIT_07s0151g00990;VIT_13s0067g00470;VIT_15s0048g00520;VIT_05s0020g03360;VIT_04s0008g03050;VIT_16s0022g01900;VIT_05s0020g03030;VIT_15s0046g01770;VIT_07s0104g01680;VIT_01s0244g00140;VIT_14s0030g00410;VIT_10s0071g00180;VIT_00s0391g00020;VIT…
GO:0016787	Molecular Function	hydrolase activity	8/238 3.36134453781513%	523/18296 2.85854831657193%	0.371349	0.52292	1.17589	VIT_05s0049g02350;VIT_11s0016g05770;VIT_16s0039g00520;VIT_16s0013g00520;VIT_09s0002g05200;VIT_00s0259g00200;VIT_12s0035g01980;VIT_08s0007g04670	VIT_12s0055g00090;VIT_15s0048g01390;VIT_03s0063g00780;VIT_16s0098g00510;VIT_11s0065g01110;VIT_08s0056g00350;VIT_15s0021g01510;VIT_05s0020g03000;VIT_15s0046g00850;VIT_05s0020g02540;VIT_16s0050g01500;VIT_09s0070g00820;VIT_18s0072g00630;VIT_03s0038g00090;VIT_12s0035g00380;VIT_00s0425g00010;VIT_00s0198g00140;VIT_06s0061g00280;VIT_08s0007g05960;VIT_08s0040g00960;VIT_04s0023g00390;VIT_12s0028g00540;VIT…
GO:0003723	Molecular Function	RNA binding	6/238 2.52100840336134%	398/18296 2.17533887188456%	0.415633	0.573574	1.1589	VIT_06s0004g00260;VIT_01s0026g02410;VIT_14s0036g00480;VIT_13s0156g00320;VIT_02s0025g03970;VIT_04s0043g00400	VIT_03s0038g02620;VIT_03s0038g00420;VIT_05s0102g01220;VIT_06s0004g00260;VIT_05s0094g01100;VIT_05s0094g00940;VIT_13s0139g00410;VIT_14s0068g00240;VIT_18s0075g01100;VIT_17s0000g01640;VIT_09s0002g08600;VIT_14s0108g01570;VIT_05s0020g03450;VIT_17s0000g05130;VIT_13s0047g01160;VIT_15s0021g01700;VIT_05s0077g02250;VIT_13s0064g00170;VIT_11s0149g00100;VIT_12s0055g00770;VIT_01s0026g02410;VIT_00s1664g00010;VIT…
GO:0005975	Biological Process	carbohydrate metabolic process	5/257 1.94552529182879%	361/18794 1.92082579546664%	0.551047	0.575358	1.01286	VIT_08s0007g06060;VIT_06s0061g00100;VIT_07s0031g02480;VIT_06s0004g03020;VIT_04s0023g01970	VIT_08s0032g00130;VIT_00s0375g00030;VIT_03s0038g00370;VIT_13s0064g01710;VIT_13s0019g00040;VIT_11s0149g00320;VIT_00s0540g00040;VIT_07s0005g00390;VIT_19s0014g04750;VIT_02s0154g00050;VIT_00s0406g00010;VIT_19s0176g00060;VIT_12s0057g00350;VIT_07s0005g03580;VIT_08s0007g04270;VIT_17s0000g01760;VIT_13s0019g01180;VIT_15s0046g01430;VIT_02s0025g00260;VIT_09s0002g06880;VIT_00s0540g00020;VIT_00s2770g00010;VIT…
GO:0008017	Molecular Function	microtubule binding	2/238 0.840336134453782%	113/18296 0.617621337997377%	0.433584	0.586614	1.3606	VIT_08s0007g04670;VIT_05s0020g01990	VIT_02s0025g05070;VIT_08s0007g05340;VIT_00s0245g00040;VIT_08s0007g04670;VIT_10s0042g00380;VIT_07s0129g01080;VIT_08s0007g06820;VIT_01s0011g06330;VIT_18s0001g07550;VIT_10s0116g00460;VIT_18s0001g07800;VIT_01s0010g03270;VIT_15s0048g00860;VIT_19s0027g00080;VIT_18s0041g01920;VIT_17s0053g01040;VIT_18s0089g00800;VIT_08s0007g05140;VIT_19s0015g01710;VIT_10s0003g04820;VIT_02s0025g03490;VIT_16s0022g01810;VIT…
GO:0003743	Molecular Function	translation initiation factor activity	2/238 0.840336134453782%	125/18296 0.683209444687363%	0.485427	0.644124	1.22998	VIT_11s0016g02120;VIT_15s0046g00740	VIT_11s0037g00490;VIT_04s0008g07060;VIT_19s0090g00420;VIT_00s0434g00090;VIT_18s0001g04160;VIT_04s0008g07070;VIT_11s0016g02120;VIT_13s0019g02310;VIT_16s0039g01140;VIT_14s0060g01630;VIT_07s0005g06690;VIT_11s0037g00520;VIT_01s0011g06630;VIT_15s0046g01500;VIT_04s0008g05780;VIT_17s0000g02860;VIT_18s0001g13370;VIT_13s0019g03980;VIT_04s0008g06770;VIT_09s0002g00390;VIT_10s0042g01220;VIT_18s0001g03220;VIT…
GO:0016788	Molecular Function	hydrolase activity, acting on ester bonds	2/238 0.840336134453782%	128/18296 0.69960647135986%	0.497925	0.648242	1.20116	VIT_04s0210g00050;VIT_10s0003g00960	VIT_14s0128g00520;VIT_15s0024g00660;VIT_09s0002g03150;VIT_18s0041g02150;VIT_06s0009g01760;VIT_07s0130g00200;VIT_10s0003g00620;VIT_14s0083g00850;VIT_14s0066g01260;VIT_14s0060g02080;VIT_10s0003g02090;VIT_07s0130g00180;VIT_08s0007g05360;VIT_05s0020g04810;VIT_05s0077g00870;VIT_18s0001g14760;VIT_00s0575g00010;VIT_09s0002g00570;VIT_15s0045g00380;VIT_01s0137g00710;VIT_18s0001g11030;VIT_10s0071g00020;VIT…
GO:0009506	Cellular Component	plasmodesma	8/223 3.58744394618834%	560/16293 3.43705885963297%	0.501654	0.672631	1.04375	VIT_08s0007g08310;VIT_02s0025g03660;VIT_02s0154g00080;VIT_06s0004g08150;VIT_11s0016g05840;VIT_05s0020g01990;VIT_13s0064g00810;VIT_05s0020g03140	VIT_19s0014g04500;VIT_11s0206g00120;VIT_01s0011g05800;VIT_15s0048g01430;VIT_13s0019g00800;VIT_02s0025g04580;VIT_04s0008g02090;VIT_06s0004g00220;VIT_19s0014g04150;VIT_07s0005g01490;VIT_12s0057g01050;VIT_10s0071g00860;VIT_05s0051g00650;VIT_06s0061g00500;VIT_17s0000g05700;VIT_08s0040g02130;VIT_17s0000g02800;VIT_05s0062g00760;VIT_19s0014g04590;VIT_01s0127g00140;VIT_07s0031g01180;VIT_02s0109g00230;VIT…
GO:0005789	Cellular Component	endoplasmic reticulum membrane	2/223 0.896860986547085%	128/16293 0.785613453630393%	0.525171	0.672631	1.14161	VIT_13s0019g01230;VIT_16s0013g00520	VIT_18s0089g01110;VIT_09s0018g00270;VIT_01s0011g01270;VIT_10s0003g01700;VIT_05s0102g01170;VIT_15s0048g00600;VIT_16s0022g01760;VIT_00s0287g00080;VIT_19s0015g01100;VIT_08s0007g05920;VIT_00s0260g00070;VIT_19s0093g00480;VIT_00s0125g00430;VIT_08s0007g01720;VIT_15s0021g00910;VIT_16s0013g02000;VIT_12s0057g01220;VIT_18s0001g08830;VIT_12s0028g01090;VIT_18s0122g00900;VIT_19s0093g00580;VIT_09s0018g01760;VIT…
GO:0005768	Cellular Component	endosome	2/223 0.896860986547085%	130/16293 0.797888663843368%	0.533514	0.672631	1.12404	VIT_00s0585g00030;VIT_05s0102g00120	VIT_02s0025g01370;VIT_11s0118g00470;VIT_16s0050g02460;VIT_13s0019g02250;VIT_04s0069g00140;VIT_06s0004g03450;VIT_13s0064g00890;VIT_09s0002g07300;VIT_18s0001g01270;VIT_04s0044g02050;VIT_18s0072g00420;VIT_14s0066g01730;VIT_01s0011g03060;VIT_00s0299g00070;VIT_00s0189g00030;VIT_01s0010g03120;VIT_18s0041g00680;VIT_02s0025g01010;VIT_19s0090g01130;VIT_01s0150g00180;VIT_17s0000g03970;VIT_14s0036g00430;VIT…
GO:0005874	Cellular Component	microtubule	2/223 0.896860986547085%	135/16293 0.828576689375806%	0.553931	0.672631	1.08241	VIT_10s0003g05320;VIT_18s0001g08250	VIT_05s0029g00400;VIT_17s0000g03290;VIT_08s0040g00980;VIT_11s0016g03960;VIT_18s0075g00110;VIT_05s0077g00700;VIT_18s0001g10090;VIT_02s0025g05060;VIT_04s0069g00410;VIT_18s0001g14360;VIT_09s0002g04480;VIT_00s0218g00050;VIT_19s0090g01320;VIT_00s0407g00080;VIT_00s0532g00020;VIT_17s0000g03700;VIT_18s0001g10640;VIT_06s0004g03810;VIT_07s0005g00940;VIT_00s0768g00020;VIT_01s0011g00370;VIT_16s0050g00260;VIT…
GO:0005840	Cellular Component	ribosome	2/223 0.896860986547085%	135/16293 0.828576689375806%	0.553931	0.672631	1.08241	VIT_19s0027g00760;VIT_11s0016g02120	VIT_14s0108g00840;VIT_14s0083g00970;VIT_02s0236g00080;VIT_15s0048g02890;VIT_16s0022g00160;VIT_04s0008g07290;VIT_03s0038g04560;VIT_16s0098g00940;VIT_00s0261g00050;VIT_07s0005g00860;VIT_05s0020g03450;VIT_18s0076g00370;VIT_13s0019g03970;VIT_06s0004g02360;VIT_11s0149g00070;VIT_00s1232g00030;VIT_05s0020g01140;VIT_07s0005g02160;VIT_00s0601g00010;VIT_09s0070g00270;VIT_09s0070g00100;VIT_01s0011g01090;VIT…
GO:0005783	Cellular Component	endoplasmic reticulum	4/223 1.79372197309417%	295/16293 1.8105935064138%	0.577054	0.684413	0.990682	VIT_04s0210g00050;VIT_16s0100g01280;VIT_06s0004g08150;VIT_17s0000g02020	VIT_14s0128g00760;VIT_18s0001g15330;VIT_01s0011g04810;VIT_10s0071g00010;VIT_00s0404g00020;VIT_18s0001g02440;VIT_00s0245g00030;VIT_08s0007g01790;VIT_05s0077g00620;VIT_00s0184g00050;VIT_05s0077g01230;VIT_13s0019g04450;VIT_01s0011g04030;VIT_05s0029g01210;VIT_18s0001g00030;VIT_17s0000g00300;VIT_05s0020g03160;VIT_12s0034g02140;VIT_18s0001g05270;VIT_03s0088g01220;VIT_08s0040g00280;VIT_01s0011g00350;VIT…
GO:0004497	Molecular Function	monooxygenase activity	2/238 0.840336134453782%	143/18296 0.781591604722344%	0.55743	0.692945	1.07516	VIT_19s0135g00120;VIT_03s0167g00190	VIT_07s0031g01660;VIT_18s0089g00710;VIT_18s0001g11470;VIT_18s0001g12210;VIT_16s0022g02140;VIT_19s0015g02520;VIT_15s0046g02380;VIT_03s0063g01460;VIT_18s0001g12180;VIT_03s0017g00790;VIT_11s0065g00040;VIT_14s0006g01670;VIT_19s0135g00120;VIT_03s0167g00190;VIT_13s0064g01310;VIT_10s0042g01040;VIT_18s0001g11540;VIT_15s0021g01040;VIT_19s0015g02300;VIT_03s0038g02610;VIT_15s0021g01060;VIT_04s0210g00150;VIT…
GO:0042626	Molecular Function	ATPase activity, coupled to transmembrane movement of substances	2/238 0.840336134453782%	144/18296 0.787057280279843%	0.561216	0.692945	1.06769	VIT_09s0002g03640;VIT_13s0019g00310	VIT_06s0004g02490;VIT_19s0015g00020;VIT_10s0003g02560;VIT_07s0005g00260;VIT_06s0061g01480;VIT_07s0191g00020;VIT_09s0002g05530;VIT_18s0041g02300;VIT_17s0000g05120;VIT_19s0085g00110;VIT_10s0003g04460;VIT_18s0075g00100;VIT_18s0072g01220;VIT_09s0018g00090;VIT_07s0005g02660;VIT_17s0000g05850;VIT_02s0025g00970;VIT_19s0176g00030;VIT_07s0095g00600;VIT_09s0002g02430;VIT_15s0024g01100;VIT_14s0066g00550;VIT…
GO:0016301	Molecular Function	kinase activity	3/238 1.26050420168067%	226/18296 1.23524267599475%	0.565938	0.692945	1.02045	VIT_01s0011g00230;VIT_04s0023g02870;VIT_00s1995g00010	VIT_07s0005g00210;VIT_02s0012g00530;VIT_15s0046g00440;VIT_01s0026g01740;VIT_12s0028g01530;VIT_05s0020g02310;VIT_17s0053g00710;VIT_01s0011g00280;VIT_10s0071g01060;VIT_02s0241g00140;VIT_15s0021g00460;VIT_01s0010g02150;VIT_07s0104g00540;VIT_12s0028g01460;VIT_01s0026g00730;VIT_12s0142g00090;VIT_02s0012g01170;VIT_05s0020g02940;VIT_07s0031g00770;VIT_10s0116g00770;VIT_18s0001g13510;VIT_01s0026g01200;VIT…
GO:0004553	Molecular Function	hydrolase activity, hydrolyzing O-glycosyl compounds	2/238 0.840336134453782%	147/18296 0.803454306952339%	0.572433	0.692945	1.0459	VIT_08s0007g06060;VIT_00s0386g00050	VIT_11s0016g03480;VIT_11s0016g01100;VIT_10s0003g02410;VIT_05s0062g00770;VIT_17s0000g02680;VIT_08s0007g06060;VIT_13s0064g00480;VIT_07s0031g01780;VIT_13s0064g00520;VIT_05s0029g00090;VIT_01s0137g00430;VIT_19s0014g02880;VIT_08s0007g06030;VIT_00s0556g00020;VIT_05s0062g00610;VIT_06s0004g08000;VIT_10s0116g00520;VIT_08s0007g06000;VIT_11s0052g01230;VIT_11s0078g00310;VIT_05s0062g00240;VIT_07s0005g00370;VIT…
GO:0005802	Cellular Component	trans-Golgi network	2/223 0.896860986547085%	149/16293 0.91450316086663%	0.607697	0.704376	0.980708	VIT_05s0102g00120;VIT_00s0585g00030	VIT_18s0001g09470;VIT_08s0056g00080;VIT_14s0030g01440;VIT_18s0001g12480;VIT_08s0040g00500;VIT_06s0004g05660;VIT_14s0066g00270;VIT_13s0175g00200;VIT_04s0023g03820;VIT_06s0009g03360;VIT_04s0008g06170;VIT_15s0048g00800;VIT_07s0031g02010;VIT_00s0216g00020;VIT_18s0001g00950;VIT_16s0050g00580;VIT_05s0029g00420;VIT_12s0142g00030;VIT_01s0011g01360;VIT_07s0095g00750;VIT_11s0016g04420;VIT_18s0001g08850;VIT…
GO:0008152	Biological Process	metabolic process	23/257 8.94941634241245%	1826/18794 9.71586676598915%	0.6926	0.717801	0.921114	VIT_05s0049g02350;VIT_10s0071g00840;VIT_18s0001g08250;VIT_11s0016g05770;VIT_16s0050g00390;VIT_10s0003g00960;VIT_07s0104g00430;VIT_07s0129g00320;VIT_00s0259g00200;VIT_13s0074g00720;VIT_04s0044g01960;VIT_09s0002g04250;VIT_18s0001g02250;VIT_15s0048g00370;VIT_16s0013g00520;VIT_13s0019g00310;VIT_17s0000g00660;VIT_05s0077g01430;VIT_09s0002g03640;VIT_10s0003g05320;VIT_05s0102g00480;VIT_02s0033g01000;VIT…	VIT_18s0122g00570;VIT_03s0017g02230;VIT_05s0029g00710;VIT_17s0000g09980;VIT_19s0014g02580;VIT_01s0011g03090;VIT_04s0008g02980;VIT_06s0009g03170;VIT_06s0009g00750;VIT_13s0106g00550;VIT_18s0075g00110;VIT_12s0057g01090;VIT_09s0002g03560;VIT_00s0475g00050;VIT_18s0001g03000;VIT_02s0012g01220;VIT_00s0218g00050;VIT_06s0004g06510;VIT_04s0069g00410;VIT_15s0048g03000;VIT_06s0061g00840;VIT_12s0059g02000;VIT…
VIT_05s0094g01620;VIT_02s0109g00390;VIT_07s0031g00440;VIT_16s0050g01120;VIT_06s0009g01830;VIT_00s0259g00190
GO:0055085	Biological Process	transmembrane transport	5/257 1.94552529182879%	427/18794 2.27200170267107%	0.697582	0.717801	0.856305	VIT_13s0019g00310;VIT_02s0025g04540;VIT_02s0025g02390;VIT_09s0002g03640;VIT_00s2349g00010	VIT_18s0166g00130;VIT_04s0023g02600;VIT_10s0042g01030;VIT_12s0028g01260;VIT_09s0002g05360;VIT_00s0679g00010;VIT_19s0027g01640;VIT_00s0388g00070;VIT_08s0007g08730;VIT_05s0029g01180;VIT_07s0005g04680;VIT_05s0020g00680;VIT_13s0019g00310;VIT_19s0015g00960;VIT_04s0044g00370;VIT_08s0058g00450;VIT_00s0625g00020;VIT_10s0003g02550;VIT_03s0017g01300;VIT_09s0002g05400;VIT_18s0001g09120;VIT_07s0104g01160;VIT…
GO:0071555	Biological Process	cell wall organization	3/257 1.16731517509728%	265/18794 1.41002447589656%	0.705408	0.720633	0.827869	VIT_00s0386g00050;VIT_02s0154g00080;VIT_02s0025g01750	VIT_11s0052g01340;VIT_11s0052g01330;VIT_00s0647g00010;VIT_17s0000g05660;VIT_05s0077g01740;VIT_15s0048g01300;VIT_11s0052g01170;VIT_04s0044g00790;VIT_00s0220g00140;VIT_03s0038g03750;VIT_16s0050g00090;VIT_18s0001g13930;VIT_17s0000g10020;VIT_12s0059g00970;VIT_05s0094g01310;VIT_17s0053g00610;VIT_01s0127g00120;VIT_02s0012g02220;VIT_18s0001g00620;VIT_02s0025g04210;VIT_00s2620g00010;VIT_11s0052g01270;VIT…
GO:0005618	Cellular Component	cell wall	5/223 2.24215246636771%	410/16293 2.51641809365985%	0.66438	0.752964	0.89101	VIT_13s0019g02490;VIT_00s0386g00050;VIT_13s0019g02050;VIT_06s0004g03020;VIT_08s0007g00840	VIT_14s0128g01040;VIT_14s0060g01960;VIT_04s0023g03840;VIT_00s0231g00030;VIT_07s0104g00600;VIT_02s0025g04820;VIT_08s0007g01630;VIT_13s0019g02490;VIT_06s0004g05610;VIT_16s0039g00630;VIT_07s0031g02470;VIT_06s0061g00550;VIT_17s0053g00990;VIT_06s0009g02590;VIT_10s0003g05260;VIT_07s0031g02590;VIT_03s0017g00080;VIT_05s0077g01150;VIT_19s0015g00530;VIT_11s0052g01200;VIT_06s0004g00210;VIT_14s0128g00590;VIT…
GO:0016874	Molecular Function	ligase activity	3/238 1.26050420168067%	250/18296 1.36641888937473%	0.634291	0.754587	0.922487	VIT_04s0210g00110;VIT_05s0077g01430;VIT_10s0071g00840	VIT_11s0016g03970;VIT_13s0067g01460;VIT_14s0060g02560;VIT_19s0015g01000;VIT_16s0098g00670;VIT_15s0046g01880;VIT_19s0015g01190;VIT_04s0023g03280;VIT_03s0063g00080;VIT_00s0349g00030;VIT_04s0008g04280;VIT_17s0000g08400;VIT_13s0067g00920;VIT_12s0028g01200;VIT_05s0136g00380;VIT_05s0077g00470;VIT_19s0015g00670;VIT_00s0131g00300;VIT_06s0004g06530;VIT_13s0074g00030;VIT_08s0040g00040;VIT_01s0137g00230;VIT…
GO:0006952	Biological Process	defense response	8/257 3.11284046692607%	710/18794 3.77780142598702%	0.759341	0.770189	0.823982	VIT_01s0011g05150;VIT_08s0058g00870;VIT_15s0045g00710;VIT_12s0034g02430;VIT_05s0077g01580;VIT_06s0061g00100;VIT_09s0002g03270;VIT_02s0025g04330	VIT_14s0030g00520;VIT_16s0100g00770;VIT_16s0100g00920;VIT_15s0046g02810;VIT_00s0286g00100;VIT_06s0009g01190;VIT_01s0011g05150;VIT_19s0014g04050;VIT_12s0028g03640;VIT_12s0034g02310;VIT_14s0030g00840;VIT_09s0002g08160;VIT_00s0144g00220;VIT_19s0014g04630;VIT_03s0038g01750;VIT_00s0335g00080;VIT_06s0080g01200;VIT_15s0107g00280;VIT_09s0096g00760;VIT_19s0014g04320;VIT_13s0067g00260;VIT_07s0197g00210;VIT…
GO:0004252	Molecular Function	serine-type endopeptidase activity	2/238 0.840336134453782%	178/18296 0.972890249234805%	0.67613	0.790728	0.863752	VIT_13s0019g02490;VIT_18s0001g10330	VIT_18s0001g00510;VIT_09s0002g06570;VIT_06s0004g05590;VIT_14s0006g01880;VIT_13s0019g04120;VIT_00s0204g00120;VIT_06s0004g00210;VIT_14s0060g02160;VIT_05s0020g04590;VIT_16s0100g00640;VIT_02s0025g04810;VIT_12s0028g01250;VIT_10s0003g02220;VIT_13s0019g02490;VIT_08s0007g00470;VIT_06s0004g05610;VIT_02s0025g04820;VIT_10s0116g00140;VIT_00s1183g00010;VIT_08s0032g00530;VIT_15s0048g01210;VIT_09s0054g01010;VIT…
GO:0020037	Molecular Function	heme binding	6/238 2.52100840336134%	553/18296 3.0225185832969%	0.729116	0.827512	0.834075	VIT_16s0100g01280;VIT_19s0090g01610;VIT_06s0004g08150;VIT_01s0011g01850;VIT_19s0135g00120;VIT_03s0167g00190	VIT_10s0092g00370;VIT_19s0015g00100;VIT_19s0015g02910;VIT_10s0092g00070;VIT_16s0100g00540;VIT_19s0015g02780;VIT_14s0083g01110;VIT_04s0023g02350;VIT_15s0048g01620;VIT_03s0063g01850;VIT_08s0058g00970;VIT_11s0065g00130;VIT_01s0026g02700;VIT_18s0001g13770;VIT_18s0001g12180;VIT_06s0009g02820;VIT_13s0067g02800;VIT_14s0068g02120;VIT_18s0001g11470;VIT_15s0048g02900;VIT_18s0001g12210;VIT_12s0055g00980;VIT…
GO:0003824	Molecular Function	catalytic activity	2/238 0.840336134453782%	198/18296 1.08220376038478%	0.731568	0.827512	0.776505	VIT_16s0013g00330;VIT_17s0000g09680	VIT_11s0052g01040;VIT_17s0000g08960;VIT_04s0023g01980;VIT_13s0156g00170;VIT_19s0014g03440;VIT_19s0027g00550;VIT_03s0110g00350;VIT_14s0030g02300;VIT_00s0483g00020;VIT_00s0183g00240;VIT_02s0109g00250;VIT_15s0048g00990;VIT_18s0122g00630;VIT_15s0048g01010;VIT_16s0013g00330;VIT_05s0124g00490;VIT_08s0007g05820;VIT_13s0067g00690;VIT_11s0016g02130;VIT_00s0361g00020;VIT_02s0025g03560;VIT_15s0048g02140;VIT…
GO:0000166	Molecular Function	nucleotide binding	5/238 2.10084033613445%	476/18296 2.60166156536948%	0.745224	0.829362	0.807499	VIT_04s0008g02930;VIT_17s0000g09680;VIT_03s0063g02610;VIT_04s0023g03150;VIT_03s0017g01340	VIT_05s0020g00100;VIT_16s0098g01370;VIT_02s0033g00730;VIT_19s0015g00450;VIT_17s0000g05240;VIT_16s0148g00370;VIT_04s0008g02930;VIT_00s0198g00180;VIT_14s0030g01680;VIT_12s0142g00690;VIT_02s0109g00370;VIT_02s0025g02740;VIT_05s0020g00230;VIT_12s0034g01850;VIT_08s0040g03330;VIT_09s0002g07970;VIT_05s0049g01490;VIT_03s0063g01050;VIT_14s0068g00300;VIT_03s0017g01220;VIT_05s0102g00560;VIT_15s0046g00060;VIT…
GO:0043531	Molecular Function	ADP binding	5/238 2.10084033613445%	495/18296 2.70550940096196%	0.775079	0.848896	0.776505	VIT_15s0045g00710;VIT_12s0034g02430;VIT_13s0019g02050;VIT_09s0002g03270;VIT_08s0007g00840	VIT_13s0158g00190;VIT_14s0030g00870;VIT_13s0019g01120;VIT_00s0160g00310;VIT_18s0001g06260;VIT_09s0002g04420;VIT_04s0023g02380;VIT_19s0027g01330;VIT_09s0002g05040;VIT_14s0036g01360;VIT_05s0102g01040;VIT_07s0197g00210;VIT_13s0019g02390;VIT_18s0041g00250;VIT_12s0034g00910;VIT_09s0070g00350;VIT_13s0156g00560;VIT_09s0002g08020;VIT_18s0075g00370;VIT_13s0064g01850;VIT_13s0073g00200;VIT_09s0002g05070;VIT…
GO:0005506	Molecular Function	iron ion binding	5/238 2.10084033613445%	547/18296 2.9897245299519%	0.843124	0.908994	0.702687	VIT_19s0135g00120;VIT_03s0167g00190;VIT_16s0039g02540;VIT_06s0004g08150;VIT_19s0090g01610	VIT_03s0063g01310;VIT_04s0008g01860;VIT_19s0135g00190;VIT_13s0064g01320;VIT_14s0066g02170;VIT_03s0063g01490;VIT_08s0040g00820;VIT_18s0041g01800;VIT_00s0299g00040;VIT_16s0039g00820;VIT_10s0092g00500;VIT_10s0003g05360;VIT_07s0005g01920;VIT_08s0032g00240;VIT_07s0129g00700;VIT_19s0090g01140;VIT_15s0048g01970;VIT_04s0008g05880;VIT_17s0000g05110;VIT_03s0063g01250;VIT_17s0000g03910;VIT_09s0002g02940;VIT…
GO:0005524	Molecular Function	ATP binding	31/238 13.0252100840336%	2956/18296 16.1565369479668%	0.923917	0.980774	0.806188	VIT_01s0026g00220;VIT_00s1995g00010;VIT_05s0102g00480;VIT_08s0007g02290;VIT_05s0020g01990;VIT_01s0011g02200;VIT_17s0000g10280;VIT_13s0019g00310;VIT_12s0035g01980;VIT_15s0045g00710;VIT_08s0007g08300;VIT_09s0002g03640;VIT_01s0011g01680;VIT_07s0191g00070;VIT_05s0020g02480;VIT_08s0007g00840;VIT_06s0004g05030;VIT_16s0039g00520;VIT_05s0020g02880;VIT_09s0002g05200;VIT_00s1231g00010;VIT_14s0108g01500;VIT…	VIT_17s0000g01550;VIT_18s0072g00990;VIT_19s0014g01660;VIT_04s0044g00660;VIT_13s0074g00700;VIT_15s0021g01620;VIT_13s0067g03750;VIT_06s0061g01470;VIT_14s0066g02320;VIT_04s0023g00610;VIT_13s0067g02520;VIT_00s0199g00190;VIT_14s0006g02940;VIT_11s0118g00750;VIT_07s0005g00210;VIT_18s0041g01920;VIT_08s0007g03600;VIT_10s0116g01800;VIT_00s0273g00020;VIT_00s2304g00010;VIT_00s2542g00010;VIT_00s0822g00010;VIT…
VIT_11s0037g00620;VIT_10s0003g05150;VIT_04s0008g01710;VIT_00s0347g00120;VIT_11s0016g03860;VIT_16s0098g00720;VIT_12s0034g02200;VIT_00s0682g00010;VIT_01s0010g02840;VIT_19s0014g00220;VIT_00s0258g00040;VIT_05s0020g00560;VIT_08s0007g03910;VIT_06s0080g01260;VIT_07s0104g00610;VIT_06s0004g06580;VIT_13s0067g03330;VIT_08s0007g01230;VIT_15s0046g01010;VIT_13s0074g00520;VIT_01s0137g00080;VIT_00s0398g00040;VIT…
GO:0003676	Molecular Function	nucleic acid binding	6/238 2.52100840336134%	802/18296 4.38347179711412%	0.952252	0.995536	0.575117	VIT_05s0102g00480;VIT_17s0000g09680;VIT_03s0017g01340;VIT_04s0008g02930;VIT_03s0063g02610;VIT_04s0023g03150	VIT_14s0030g01580;VIT_04s0069g00030;VIT_09s0002g02350;VIT_01s0113g00440;VIT_05s0077g01400;VIT_08s0040g00890;VIT_04s0008g06900;VIT_09s0002g05020;VIT_14s0083g00660;VIT_12s0034g02530;VIT_05s0049g00150;VIT_05s0020g02610;VIT_14s0060g00990;VIT_10s0003g04000;VIT_05s0051g00770;VIT_11s0016g02600;VIT_14s0068g00810;VIT_06s0004g03320;VIT_02s0012g03210;VIT_07s0005g01740;VIT_07s0005g04300;VIT_01s0150g00090;VIT…
GO:0008270	Molecular Function	zinc ion binding	12/238 5.04201680672269%	1495/18296 8.17118495846087%	0.977221	0.99994	0.617048	VIT_18s0001g07730;VIT_13s0067g02560;VIT_02s0025g04830;VIT_12s0035g01980;VIT_04s0044g01110;VIT_06s0004g05030;VIT_03s0038g02740;VIT_04s0023g00680;VIT_03s0180g00260;VIT_06s0004g02740;VIT_05s0094g01260;VIT_14s0108g00590	VIT_14s0083g01000;VIT_14s0036g00820;VIT_14s0060g00870;VIT_04s0008g05280;VIT_06s0004g02640;VIT_07s0005g02630;VIT_17s0000g02030;VIT_13s0047g00140;VIT_14s0060g02280;VIT_15s0021g02760;VIT_19s0085g00220;VIT_14s0060g00290;VIT_17s0000g04200;VIT_12s0034g00940;VIT_06s0004g07640;VIT_01s0137g00780;VIT_02s0025g03110;VIT_16s0039g00550;VIT_17s0000g03210;VIT_06s0004g04320;VIT_09s0002g08310;VIT_04s0069g00140;VIT…
GO:0003677	Molecular Function	DNA binding	7/238 2.94117647058824%	1219/18296 6.66265850459117%	0.996644	0.99994	0.441442	VIT_19s0014g05020;VIT_13s0067g02560;VIT_03s0063g02680;VIT_16s0039g00690;VIT_16s0039g00520;VIT_15s0048g02500;VIT_04s0008g04700	VIT_15s0024g01500;VIT_19s0014g05020;VIT_07s0104g00060;VIT_14s0006g02290;VIT_16s0100g01300;VIT_17s0000g06310;VIT_18s0001g04210;VIT_01s0026g01050;VIT_00s0160g00180;VIT_13s0064g01550;VIT_00s0259g00020;VIT_14s0066g01010;VIT_06s0004g01530;VIT_07s0005g01810;VIT_17s0000g02550;VIT_01s0026g01820;VIT_17s0000g05370;VIT_17s0000g06200;VIT_13s0106g00370;VIT_17s0000g05020;VIT_18s0072g01060;VIT_11s0065g00980;VIT…
GO:0004674	Molecular Function	protein serine/threonine kinase activity	2/238 0.840336134453782%	919/18296 5.0229558373415%	0.99994	0.99994	0.167299	VIT_07s0005g01590;VIT_07s0191g00070	VIT_09s0002g02220;VIT_16s0148g00220;VIT_00s0398g00060;VIT_13s0158g00150;VIT_12s0055g01270;VIT_16s0148g00250;VIT_08s0007g01190;VIT_09s0002g02810;VIT_19s0014g04640;VIT_19s0014g00480;VIT_16s0148g00320;VIT_15s0046g02480;VIT_04s0008g02510;VIT_00s0262g00180;VIT_07s0031g02130;VIT_16s0148g00340;VIT_19s0015g01890;VIT_11s0052g01430;VIT_04s0023g02770;VIT_19s0014g04530;VIT_00s0540g00010;VIT_19s0014g04060;VIT…
GO:0006355	Biological Process	regulation of transcription, DNA-templated	5/257 1.94552529182879%	1142/18794 6.07640736405236%	0.99962	0.999955	0.320177	VIT_14s0030g02200;VIT_14s0171g00190;VIT_13s0067g02270;VIT_16s0039g00690;VIT_12s0035g01980	VIT_10s0116g00680;VIT_03s0063g02460;VIT_13s0019g01860;VIT_08s0007g02810;VIT_03s0091g01030;VIT_14s0036g00500;VIT_07s0005g03890;VIT_08s0007g02500;VIT_03s0038g00960;VIT_15s0021g02250;VIT_13s0019g04380;VIT_07s0005g03200;VIT_04s0008g01470;VIT_14s0068g01800;VIT_13s0156g00390;VIT_07s0129g00210;VIT_03s0017g02280;VIT_03s0038g00860;VIT_04s0023g01950;VIT_01s0026g02720;VIT_07s0031g00220;VIT_01s0011g01560;VIT…
GO:0006468	Biological Process	protein phosphorylation	4/257 1.55642023346304%	1194/18794 6.35309141215282%	0.999955	0.999955	0.244986	VIT_07s0005g01590;VIT_07s0191g00070;VIT_00s0231g00040;VIT_05s0020g01990	VIT_08s0058g00280;VIT_10s0116g00120;VIT_12s0035g00310;VIT_10s0003g02010;VIT_08s0040g02640;VIT_16s0148g00140;VIT_19s0014g00940;VIT_19s0014g04140;VIT_10s0003g05190;VIT_09s0002g04810;VIT_07s0104g01740;VIT_17s0000g09750;VIT_09s0002g02830;VIT_10s0116g00870;VIT_14s0128g00160;VIT_00s0420g00030;VIT_19s0014g04310;VIT_07s0185g00090;VIT_00s0743g00020;VIT_16s0039g00610;VIT_19s0014g04340;VIT_06s0004g01390;VIT…
GO:0005622	Cellular Component	intracellular	4/223 1.79372197309417%	539/16293 3.30816915239673%	0.940156	1	0.54221	VIT_08s0007g02290;VIT_04s0023g02040;VIT_07s0005g02130;VIT_18s0001g01030	VIT_14s0030g01250;VIT_15s0021g00160;VIT_14s0068g01380;VIT_12s0059g01970;VIT_18s0089g01080;VIT_13s0073g00330;VIT_18s0041g02090;VIT_13s0074g00100;VIT_12s0028g03460;VIT_08s0007g00960;VIT_00s0462g00010;VIT_12s0035g02090;VIT_03s0038g01790;VIT_05s0020g01490;VIT_07s0031g02260;VIT_13s0019g05180;VIT_14s0060g01210;VIT_12s0059g00620;VIT_18s0001g00660;VIT_17s0053g00180;VIT_00s1281g00010;VIT_03s0063g02440;VIT…
GO:0005634	Cellular Component	nucleus	17/223 7.62331838565022%	1790/16293 10.9863131406125%	0.963305	1	0.693892	VIT_13s0019g02050;VIT_19s0014g03350;VIT_08s0040g00410;VIT_16s0100g01280;VIT_06s0004g02740;VIT_15s0046g01050;VIT_05s0020g00600;VIT_05s0020g02790;VIT_13s0019g02200;VIT_08s0007g00840;VIT_18s0001g07730;VIT_07s0191g00070;VIT_03s0063g02680;VIT_05s0077g01580;VIT_13s0067g02560;VIT_17s0000g10280;VIT_04s0008g04260	VIT_07s0005g03230;VIT_06s0080g00870;VIT_04s0008g01780;VIT_11s0016g03540;VIT_05s0094g01400;VIT_19s0014g05360;VIT_18s0001g03240;VIT_11s0065g00710;VIT_11s0016g02410;VIT_04s0008g00220;VIT_01s0010g03710;VIT_19s0014g03180;VIT_01s0011g01340;VIT_05s0077g01820;VIT_06s0004g06140;VIT_06s0004g06970;VIT_18s0089g01030;VIT_12s0059g00300;VIT_01s0010g01940;VIT_16s0022g00180;VIT_12s0059g01120;VIT_03s0063g00480;VIT…
GO:0005576	Cellular Component	extracellular region	2/223 0.896860986547085%	380/16293 2.33228994046523%	0.968027	1	0.384541	VIT_02s0025g04330;VIT_16s0050g02210	VIT_04s0023g02570;VIT_12s0059g02410;VIT_08s0007g06650;VIT_02s0012g00830;VIT_01s0011g00340;VIT_09s0002g06610;VIT_19s0027g01300;VIT_12s0055g01010;VIT_14s0060g02710;VIT_03s0088g00700;VIT_07s0005g06060;VIT_07s0005g02540;VIT_08s0007g00290;VIT_14s0128g00640;VIT_14s0128g00570;VIT_07s0130g00220;VIT_14s0006g02370;VIT_06s0080g00710;VIT_07s0005g02090;VIT_01s0010g02010;VIT_07s0031g01010;VIT_06s0004g03820;VIT…
GO:0005886	Cellular Component	plasma membrane	12/223 5.38116591928251%	1378/16293 8.4576198367397%	0.969518	1	0.636251	VIT_18s0001g13250;VIT_13s0064g00810;VIT_18s0089g00410;VIT_04s0044g00130;VIT_08s0056g00710;VIT_09s0002g03640;VIT_07s0005g00840;VIT_07s0005g01590;VIT_03s0063g00120;VIT_01s0026g01460;VIT_10s0092g00120;VIT_06s0004g08150	VIT_18s0001g11700;VIT_19s0014g04260;VIT_13s0073g00530;VIT_00s0380g00020;VIT_08s0056g00500;VIT_10s0003g03170;VIT_05s0020g02360;VIT_11s0016g00100;VIT_01s0010g02160;VIT_12s0028g01810;VIT_14s0066g01640;VIT_15s0046g00570;VIT_00s0207g00190;VIT_18s0001g13630;VIT_13s0073g00550;VIT_05s0020g00670;VIT_01s0113g00540;VIT_11s0016g05360;VIT_00s0125g00210;VIT_09s0002g09280;VIT_11s0052g00700;VIT_18s0001g07170;VIT…
GO:0016020	Cellular Component	membrane	5/223 2.24215246636771%	943/16293 5.78776161541766%	0.996853	1	0.387395	VIT_03s0091g01290;VIT_04s0008g07110;VIT_12s0034g02430;VIT_05s0049g01480;VIT_15s0046g03380	VIT_12s0059g02540;VIT_15s0024g01490;VIT_16s0039g01060;VIT_15s0046g00980;VIT_09s0002g02730;VIT_14s0083g00230;VIT_01s0146g00180;VIT_02s0154g00590;VIT_05s0029g01440;VIT_16s0050g00340;VIT_18s0041g00980;VIT_14s0066g00180;VIT_00s0342g00040;VIT_18s0041g01630;VIT_00s0878g00030;VIT_18s0041g00950;VIT_09s0002g03130;VIT_05s0062g01160;VIT_12s0059g02740;VIT_09s0054g00100;VIT_18s0001g10830;VIT_15s0021g01150;VIT…
GO:0016021	Cellular Component	integral component of membrane	63/223 28.2511210762332%	7610/16293 46.7071748603695%	1	1	0.604856	VIT_08s0007g02290;VIT_05s0102g00120;VIT_13s0019g00310;VIT_17s0000g02020;VIT_02s0025g01750;VIT_02s0154g00080;VIT_17s0000g09470;VIT_00s0207g00210;VIT_07s0005g02220;VIT_17s0000g06180;VIT_13s0019g01230;VIT_18s0001g11710;VIT_18s0075g00120;VIT_06s0004g08150;VIT_06s0004g05030;VIT_04s0023g00700;VIT_15s0048g02500;VIT_14s0036g00470;VIT_03s0167g00190;VIT_14s0030g01650;VIT_00s0338g00050;VIT_17s0000g00780;VIT…	VIT_12s0028g01160;VIT_12s0028g00900;VIT_18s0041g02110;VIT_03s0063g02440;VIT_02s0025g02660;VIT_19s0014g04480;VIT_01s0150g00020;VIT_16s0148g00120;VIT_09s0002g06090;VIT_14s0219g00070;VIT_04s0008g02860;VIT_07s0129g00540;VIT_15s0048g00180;VIT_08s0040g00370;VIT_18s0122g01280;VIT_11s0037g00960;VIT_09s0002g03590;VIT_08s0007g00560;VIT_17s0000g07120;VIT_00s0294g00100;VIT_03s0038g01820;VIT_15s0046g00330;VIT…
VIT_10s0003g03090;VIT_10s0003g01490;VIT_08s0056g01480;VIT_15s0024g01750;VIT_02s0012g01850;VIT_13s0067g02790;VIT_04s0008g04750;VIT_01s0011g03800;VIT_11s0016g04300;VIT_18s0001g09410;VIT_06s0004g01190;VIT_00s0286g00050;VIT_03s0038g04550;VIT_14s0081g00630;VIT_05s0020g00260;VIT_00s0198g00030;VIT_05s0020g00270;VIT_08s0007g03300;VIT_11s0016g01400;VIT_12s0034g02590;VIT_16s0039g00910;VIT_18s0076g00280;VIT…
VIT_11s0016g04540;VIT_14s0128g00440;VIT_13s0067g01130;VIT_04s0044g01960;VIT_01s0011g04210;VIT_03s0110g00130;VIT_07s0005g06710;VIT_15s0048g00960;VIT_13s0064g00890;VIT_12s0028g04010;VIT_13s0019g02460;VIT_01s0137g00770;VIT_06s0004g08210;VIT_19s0014g01710;VIT_06s0004g00270;VIT_03s0017g00320;VIT_01s0026g00950;VIT_03s0167g00020;VIT_15s0024g01990;VIT_00s0174g00110;VIT_09s0002g06900;VIT_00s0179g00200;VIT…
VIT_00s0410g00020;VIT_04s0069g00320;VIT_08s0032g00670;VIT_17s0000g02410;VIT_13s0019g04920;VIT_15s0048g00400;VIT_15s0024g00260;VIT_16s0039g01200;VIT_17s0000g02510;VIT_07s0005g04080;VIT_05s0020g04030;VIT_11s0052g00340;VIT_19s0014g02060;VIT_00s0988g00020;VIT_10s0003g04120;VIT_05s0077g01950;VIT_13s0156g00390;VIT_00s0231g00050;VIT_08s0217g00130;VIT_07s0031g01470;VIT_17s0000g03130;VIT_12s0055g01250;VIT…
VIT_07s0005g06290;VIT_12s0034g01840;VIT_09s0002g02190;VIT_15s0048g01670;VIT_14s0060g00070;VIT_12s0055g00950;VIT_18s0001g00290;VIT_04s0044g01200;VIT_13s0067g02530;VIT_18s0076g00340;VIT_09s0002g01220;VIT_04s0008g00700;VIT_18s0001g06300;VIT_14s0060g00090;VIT_06s0004g02280;VIT_01s0026g01070;VIT_10s0003g00540;VIT_06s0004g05540;VIT_04s0008g03610;VIT_08s0007g05010;VIT_09s0054g00800;VIT_13s0019g01250;VIT…

## Sheet: T0d vs T20d
#GO_accession	Term_type	Description	DEProteinRatio	BgRatio	P-value	Corrected_P-value	Rich_factor	DEProteinIDs	BgProteinIDs
GO:0010027	Biological Process	thylakoid membrane organization	25/450 5.55555555555556%	177/18794 0.941789932957327%	0	0	5.89893	VIT_07s0151g01110;VIT_04s0023g00780;VIT_15s0048g02980;VIT_15s0021g01850;VIT_08s0040g01400;VIT_01s0011g02860;VIT_05s0094g00100;VIT_06s0004g05230;VIT_18s0122g00680;VIT_18s0001g02740;VIT_14s0036g00480;VIT_05s0020g02880;VIT_09s0018g01610;VIT_11s0016g03510;VIT_14s0060g01030;VIT_08s0040g00850;VIT_06s0080g00030;VIT_00s0323g00040;VIT_05s0094g00150;VIT_00s0207g00250;VIT_06s0004g06170;VIT_01s0011g02150;VIT…	VIT_17s0000g09910;VIT_06s0004g04460;VIT_07s0151g01110;VIT_14s0108g01290;VIT_11s0037g00250;VIT_04s0023g00780;VIT_07s0104g00550;VIT_10s0116g00970;VIT_04s0044g00890;VIT_12s0057g01480;VIT_11s0016g04250;VIT_09s0002g04750;VIT_18s0001g02030;VIT_15s0048g00550;VIT_02s0154g00070;VIT_01s0182g00050;VIT_15s0048g02980;VIT_11s0016g05570;VIT_15s0021g01850;VIT_07s0129g00400;VIT_05s0020g04600;VIT_05s0062g00830;VIT…
GO:0006098	Biological Process	pentose-phosphate shunt	28/450 6.22222222222222%	145/18794 0.771522826433968%	0	0	8.06486	VIT_18s0072g00970;VIT_15s0048g02500;VIT_18s0164g00030;VIT_07s0104g00510;VIT_01s0011g02150;VIT_00s0207g00250;VIT_05s0102g00310;VIT_00s0323g00040;VIT_19s0014g03850;VIT_06s0080g00030;VIT_09s0018g01610;VIT_00s0338g00050;VIT_03s0088g01190;VIT_05s0020g02880;VIT_05s0020g02480;VIT_00s1596g00010;VIT_18s0122g00680;VIT_06s0004g05230;VIT_02s0109g00080;VIT_05s0094g00100;VIT_13s0019g03350;VIT_04s0043g01010;VIT…	VIT_16s0039g02540;VIT_18s0072g00970;VIT_14s0066g01410;VIT_15s0048g02500;VIT_05s0020g03440;VIT_13s0064g00170;VIT_12s0028g01140;VIT_00s0207g00260;VIT_06s0004g01100;VIT_02s0025g03970;VIT_07s0031g03050;VIT_18s0164g00030;VIT_05s0020g01840;VIT_17s0000g02910;VIT_07s0104g00510;VIT_01s0011g02150;VIT_16s0050g01260;VIT_11s0052g01710;VIT_11s0149g00360;VIT_03s0038g00740;VIT_05s0020g03490;VIT_04s0008g06690;VIT…
GO:0009535	Cellular Component	chloroplast thylakoid membrane	38/378 10.0529100529101%	219/16293 1.34413551832075%	0	0	7.47909	VIT_13s0019g02050;VIT_14s0060g00850;VIT_16s0098g01230;VIT_05s0094g00150;VIT_06s0004g05030;VIT_04s0008g01770;VIT_00s0838g00020;VIT_00s0207g00250;VIT_06s0004g06170;VIT_07s0031g01150;VIT_11s0149g00040;VIT_02s0025g01690;VIT_18s0001g00760;VIT_14s0068g01700;VIT_06s0004g05180;VIT_04s0044g01310;VIT_17s0000g05650;VIT_18s0089g01390;VIT_06s0004g00260;VIT_18s0164g00030;VIT_14s0030g01900;VIT_04s0023g00780;VIT…	VIT_18s0041g02220;VIT_13s0019g02050;VIT_13s0019g03860;VIT_16s0039g02530;VIT_12s0055g00540;VIT_04s0023g03290;VIT_14s0060g00850;VIT_17s0000g05250;VIT_15s0024g00040;VIT_07s0151g00260;VIT_06s0004g02290;VIT_12s0059g00270;VIT_18s0122g00430;VIT_15s0046g00470;VIT_13s0064g01490;VIT_10s0003g02890;VIT_13s0019g00320;VIT_09s0054g00710;VIT_00s0246g00150;VIT_02s0025g01570;VIT_18s0001g06720;VIT_08s0056g01050;VIT…
GO:0009941	Cellular Component	chloroplast envelope	47/378 12.4338624338624%	349/16293 2.14202418216412%	0	0	5.80473	VIT_02s0025g02640;VIT_04s0023g00780;VIT_03s0038g03560;VIT_13s0067g00150;VIT_00s0291g00060;VIT_00s0204g00220;VIT_14s0030g02220;VIT_19s0014g03660;VIT_05s0020g02480;VIT_12s0028g03380;VIT_13s0019g02050;VIT_05s0094g00150;VIT_19s0014g03850;VIT_07s0031g02220;VIT_06s0004g04700;VIT_06s0004g05180;VIT_15s0048g02500;VIT_05s0049g01480;VIT_18s0164g00030;VIT_14s0030g01900;VIT_17s0000g03620;VIT_13s0019g03350;VIT…	VIT_06s0004g00470;VIT_07s0005g02220;VIT_14s0006g02880;VIT_02s0025g02640;VIT_07s0005g01530;VIT_07s0031g02630;VIT_04s0008g02640;VIT_14s0108g01370;VIT_06s0004g00610;VIT_18s0001g07280;VIT_14s0171g00190;VIT_13s0067g03440;VIT_07s0031g00680;VIT_02s0025g02810;VIT_17s0000g09910;VIT_11s0037g00250;VIT_04s0023g00780;VIT_08s0007g02140;VIT_05s0020g03750;VIT_12s0178g00200;VIT_09s0096g00070;VIT_07s0104g00610;VIT…
GO:0031977	Cellular Component	thylakoid lumen	17/378 4.4973544973545%	40/16293 0.245504204259498%	1.58e-13	2.79e-12	18.3188	VIT_04s0043g01010;VIT_18s0072g00970;VIT_18s0001g15360;VIT_18s0122g00680;VIT_18s0001g14450;VIT_08s0040g00850;VIT_04s0008g03560;VIT_08s0040g01400;VIT_10s0003g02730;VIT_14s0060g00850;VIT_01s0011g02150;VIT_01s0011g00930;VIT_15s0021g01850;VIT_01s0150g00200;VIT_17s0000g01170;VIT_05s0094g00100;VIT_13s0019g00260	VIT_04s0043g01010;VIT_08s0040g00860;VIT_14s0066g01410;VIT_18s0072g00970;VIT_05s0077g00060;VIT_14s0108g00580;VIT_19s0014g03330;VIT_18s0001g06370;VIT_18s0001g15360;VIT_00s0194g00350;VIT_14s0128g00050;VIT_18s0122g00680;VIT_04s0008g04310;VIT_18s0001g14450;VIT_08s0040g00850;VIT_04s0008g03560;VIT_08s0040g01400;VIT_10s0003g02730;VIT_14s0060g00850;VIT_10s0003g03850;VIT_01s0011g02150;VIT_11s0118g00810;VIT…
GO:0009654	Cellular Component	photosystem II oxygen evolving complex	11/378 2.91005291005291%	21/16293 0.128889707236236%	2.6e-13	3.44e-12	22.5779	VIT_00s0207g00210;VIT_19s0014g05080;VIT_18s0122g00680;VIT_13s0019g00260;VIT_12s0028g01080;VIT_08s0040g00850;VIT_18s0001g15360;VIT_07s0005g04400;VIT_18s0001g11710;VIT_00s0904g00010;VIT_14s0060g00850	VIT_00s0207g00210;VIT_19s0014g05080;VIT_18s0122g00680;VIT_19s0027g00200;VIT_13s0019g00260;VIT_12s0028g01080;VIT_08s0040g00850;VIT_04s0008g04310;VIT_14s0128g00030;VIT_18s0001g15360;VIT_07s0031g02410;VIT_14s0060g02430;VIT_01s0026g02680;VIT_07s0005g04400;VIT_12s0142g00310;VIT_18s0001g11710;VIT_08s0040g00860;VIT_13s0019g00320;VIT_00s0904g00010;VIT_13s0064g01080;VIT_14s0060g00850
GO:0009570	Cellular Component	chloroplast stroma	47/378 12.4338624338624%	368/16293 2.25863867918738%	1.1e-12	1.16e-11	5.50503	VIT_05s0049g01480;VIT_00s0838g00020;VIT_05s0094g00150;VIT_09s0002g08670;VIT_08s0058g01310;VIT_00s0204g00220;VIT_05s0020g02480;VIT_05s0094g00100;VIT_08s0007g06700;VIT_05s0051g00830;VIT_19s0090g01030;VIT_04s0008g01690;VIT_04s0023g00780;VIT_12s0057g00670;VIT_06s0004g00260;VIT_07s0104g00510;VIT_18s0041g01280;VIT_17s0000g08660;VIT_14s0066g01900;VIT_16s0098g01650;VIT_09s0002g07500;VIT_14s0068g00280;VIT…	VIT_14s0030g00920;VIT_09s0002g04330;VIT_04s0008g01190;VIT_02s0012g00170;VIT_19s0090g00390;VIT_00s0194g00270;VIT_19s0014g02480;VIT_10s0116g01540;VIT_06s0004g07380;VIT_01s0011g04500;VIT_00s0309g00080;VIT_09s0054g01770;VIT_08s0007g05410;VIT_18s0001g11750;VIT_01s0127g00740;VIT_00s0211g00090;VIT_05s0049g01480;VIT_08s0007g06780;VIT_16s0022g01100;VIT_09s0002g05200;VIT_05s0020g01550;VIT_14s0060g00060;VIT…
GO:0006364	Biological Process	rRNA processing	27/450 6%	218/18794 1.15994466319038%	5.75e-13	4.5e-11	5.17266	VIT_05s0020g02880;VIT_03s0088g01190;VIT_18s0122g00680;VIT_00s1596g00010;VIT_18s0001g02740;VIT_06s0004g05230;VIT_02s0109g00080;VIT_05s0094g00100;VIT_12s0059g01810;VIT_13s0019g03350;VIT_04s0043g01010;VIT_01s0011g02860;VIT_18s0001g14450;VIT_12s0028g00350;VIT_15s0021g01850;VIT_08s0040g01400;VIT_13s0019g00260;VIT_07s0130g00410;VIT_15s0048g02980;VIT_15s0048g02500;VIT_03s0038g00910;VIT_15s0021g01300;VIT…	VIT_05s0020g02880;VIT_02s0012g01420;VIT_01s0137g00250;VIT_17s0000g09620;VIT_14s0083g00590;VIT_15s0024g00390;VIT_18s0001g12850;VIT_18s0001g10550;VIT_03s0088g01190;VIT_19s0014g04710;VIT_04s0023g00870;VIT_18s0122g00680;VIT_15s0046g02910;VIT_01s0011g04410;VIT_05s0094g00410;VIT_11s0016g05270;VIT_06s0004g07360;VIT_12s0028g01910;VIT_08s0007g01590;VIT_00s1596g00010;VIT_08s0040g00390;VIT_18s0001g02740;VIT…
GO:0015979	Biological Process	photosynthesis	17/450 3.77777777777778%	80/18794 0.425667766308396%	4.88e-12	2.87e-10	8.87494	VIT_10s0003g04350;VIT_07s0005g04400;VIT_06s0004g06170;VIT_11s0149g00040;VIT_10s0071g01160;VIT_07s0151g01000;VIT_00s0904g00010;VIT_18s0122g00680;VIT_06s0004g00260;VIT_07s0005g04920;VIT_18s0072g00770;VIT_07s0129g00790;VIT_19s0014g03160;VIT_19s0014g00070;VIT_08s0040g00850;VIT_12s0028g01080;VIT_18s0001g15360	VIT_10s0003g04350;VIT_10s0116g00950;VIT_07s0005g04400;VIT_13s0064g00970;VIT_06s0004g06170;VIT_04s0023g00600;VIT_05s0020g03180;VIT_11s0149g00040;VIT_13s0019g02090;VIT_08s0056g00820;VIT_11s0052g00820;VIT_14s0006g01710;VIT_12s0059g02430;VIT_04s0008g01730;VIT_00s2377g00010;VIT_13s0106g00120;VIT_07s0031g02410;VIT_11s0037g01170;VIT_16s0039g00550;VIT_13s0064g00170;VIT_15s0021g00370;VIT_02s0012g01420;VIT…
GO:0010207	Biological Process	photosystem II assembly	20/450 4.44444444444444%	123/18794 0.654464190699159%	1.19e-11	5.59e-10	6.79097	VIT_03s0088g01190;VIT_15s0048g02500;VIT_18s0001g02740;VIT_18s0164g00030;VIT_01s0011g02150;VIT_07s0104g00510;VIT_18s0001g00090;VIT_05s0094g00100;VIT_02s0109g00080;VIT_12s0059g01810;VIT_05s0102g00310;VIT_14s0068g00280;VIT_13s0019g03350;VIT_18s0001g14450;VIT_01s0011g02860;VIT_19s0014g03850;VIT_15s0021g01850;VIT_13s0019g00260;VIT_00s0338g00050;VIT_15s0048g02980	VIT_18s0001g03190;VIT_04s0023g00790;VIT_01s0137g00210;VIT_16s0050g02520;VIT_03s0088g01190;VIT_16s0039g02540;VIT_03s0038g04210;VIT_18s0001g10550;VIT_15s0048g02500;VIT_05s0020g03440;VIT_14s0066g01410;VIT_18s0001g12850;VIT_15s0024g00390;VIT_17s0000g07500;VIT_08s0040g00390;VIT_08s0007g01590;VIT_05s0102g01210;VIT_13s0019g05250;VIT_06s0004g07360;VIT_05s0094g00410;VIT_11s0016g05270;VIT_04s0023g00870;VIT…
GO:0005829	Cellular Component	cytosol	57/378 15.0793650793651%	1007/16293 6.18056834223286%	3.15e-10	2.78e-09	2.4398	VIT_08s0007g04670;VIT_13s0067g03560;VIT_00s0370g00020;VIT_11s0016g01730;VIT_03s0038g01480;VIT_11s0016g02280;VIT_12s0035g01160;VIT_01s0026g01460;VIT_15s0021g01180;VIT_15s0046g03520;VIT_04s0044g00070;VIT_03s0063g01030;VIT_07s0151g01110;VIT_19s0090g01020;VIT_17s0000g04630;VIT_14s0030g00030;VIT_05s0094g00150;VIT_14s0171g00090;VIT_13s0156g00120;VIT_18s0001g14010;VIT_07s0191g00070;VIT_14s0066g00480;VIT…	VIT_07s0141g00310;VIT_05s0077g00630;VIT_19s0027g01930;VIT_19s0014g00330;VIT_12s0059g01750;VIT_04s0008g01340;VIT_08s0007g00040;VIT_12s0059g00890;VIT_18s0001g11150;VIT_12s0035g02060;VIT_05s0094g01650;VIT_19s0015g01540;VIT_11s0016g03070;VIT_18s0001g06880;VIT_10s0003g03260;VIT_18s0001g11140;VIT_09s0018g01190;VIT_13s0019g02170;VIT_06s0004g04800;VIT_07s0104g01790;VIT_16s0039g01230;VIT_04s0023g03330;VIT…
GO:0019252	Biological Process	starch biosynthetic process	19/450 4.22222222222222%	130/18794 0.691710120251144%	2.86e-10	1.12e-08	6.10403	VIT_15s0048g02600;VIT_14s0060g01030;VIT_19s0014g05080;VIT_00s0338g00050;VIT_14s0108g01560;VIT_00s0323g00040;VIT_14s0068g00280;VIT_14s0066g01900;VIT_18s0164g00030;VIT_03s0038g04570;VIT_05s0049g01980;VIT_13s0019g03350;VIT_18s0001g15360;VIT_12s0028g01390;VIT_02s0025g02790;VIT_05s0020g02880;VIT_18s0122g00680;VIT_00s1596g00010;VIT_18s0001g02740	VIT_15s0048g02600;VIT_00s0204g00040;VIT_10s0003g05770;VIT_14s0066g02360;VIT_00s1286g00020;VIT_13s0064g01490;VIT_06s0004g02290;VIT_12s0059g00270;VIT_17s0053g00580;VIT_14s0060g01030;VIT_07s0005g00590;VIT_06s0004g08360;VIT_14s0066g01380;VIT_19s0014g05080;VIT_14s0066g00160;VIT_00s0204g00070;VIT_14s0066g02400;VIT_00s0338g00050;VIT_17s0000g04490;VIT_02s0012g01680;VIT_16s0022g00740;VIT_03s0017g01710;VIT…
GO:0009534	Cellular Component	chloroplast thylakoid	14/378 3.7037037037037%	88/16293 0.540109249370895%	1.4e-08	1.06e-07	6.85732	VIT_18s0072g00970;VIT_05s0094g00100;VIT_19s0014g03350;VIT_07s0104g00510;VIT_10s0003g04350;VIT_19s0014g03850;VIT_18s0001g15360;VIT_08s0040g00850;VIT_18s0001g14450;VIT_04s0043g01010;VIT_15s0048g02980;VIT_19s0014g05080;VIT_14s0060g01030;VIT_02s0025g02640	VIT_19s0093g00070;VIT_16s0098g00940;VIT_14s0068g02160;VIT_00s0211g00090;VIT_08s0040g00390;VIT_05s0020g01840;VIT_00s0211g00120;VIT_09s0070g00110;VIT_14s0128g00050;VIT_06s0004g02120;VIT_00s0211g00160;VIT_18s0072g00970;VIT_10s0003g00300;VIT_09s0002g04330;VIT_09s0018g01970;VIT_17s0000g04690;VIT_10s0116g01540;VIT_00s0357g00070;VIT_11s0016g00560;VIT_19s0093g00100;VIT_16s0022g01420;VIT_00s0211g00100;VIT…
GO:0005528	Molecular Function	FK506 binding	9/416 2.16346153846154%	23/18296 0.125710537822475%	9.19e-10	1.14e-07	17.2099	VIT_01s0011g01650;VIT_15s0021g01850;VIT_01s0011g00930;VIT_01s0150g00200;VIT_00s0769g00010;VIT_07s0031g01150;VIT_13s0064g00580;VIT_08s0007g04340;VIT_05s0094g00100	VIT_13s0019g01900;VIT_08s0007g01460;VIT_01s0011g01650;VIT_00s0260g00060;VIT_00s0958g00020;VIT_19s0093g00480;VIT_15s0021g01850;VIT_01s0011g00930;VIT_01s0150g00200;VIT_08s0040g00790;VIT_00s0769g00010;VIT_07s0031g01150;VIT_18s0001g08830;VIT_00s0260g00070;VIT_17s0000g02530;VIT_19s0015g01100;VIT_06s0009g01020;VIT_16s0022g01760;VIT_13s0064g00580;VIT_03s0017g01060;VIT_08s0007g04340;VIT_05s0094g00100;VIT…
GO:0061077	Biological Process	chaperone-mediated protein folding	9/450 2%	26/18794 0.138342024050229%	5.2e-09	1.75e-07	14.4569	VIT_07s0031g01150;VIT_01s0011g01650;VIT_01s0150g00200;VIT_15s0021g01850;VIT_01s0011g00930;VIT_00s0769g00010;VIT_05s0094g00100;VIT_13s0064g00580;VIT_08s0007g04340	VIT_00s0260g00070;VIT_18s0001g08830;VIT_07s0031g01150;VIT_17s0000g02530;VIT_19s0015g01100;VIT_06s0009g01020;VIT_13s0019g01900;VIT_08s0007g01460;VIT_01s0011g01650;VIT_00s0260g00060;VIT_00s0958g00020;VIT_19s0093g00480;VIT_01s0150g00200;VIT_15s0021g01850;VIT_01s0011g00930;VIT_06s0004g02200;VIT_08s0040g00790;VIT_00s0769g00010;VIT_13s0064g00900;VIT_10s0116g00900;VIT_05s0094g00100;VIT_18s0122g00900;VIT…
GO:0009637	Biological Process	response to blue light	12/450 2.66666666666667%	57/18794 0.303288283494732%	8.18e-09	2.25e-07	8.79251	VIT_13s0019g02050;VIT_06s0004g05230;VIT_06s0004g06170;VIT_07s0104g00510;VIT_01s0011g02150;VIT_06s0004g05180;VIT_02s0109g00080;VIT_05s0020g02880;VIT_03s0038g03560;VIT_19s0090g01320;VIT_18s0122g00680;VIT_05s0020g02480	VIT_16s0039g02530;VIT_10s0003g04320;VIT_08s0007g01570;VIT_13s0019g02050;VIT_07s0005g02410;VIT_01s0011g05810;VIT_15s0046g01090;VIT_06s0004g05230;VIT_12s0059g00270;VIT_06s0004g06170;VIT_12s0057g01030;VIT_06s0009g02320;VIT_15s0048g00470;VIT_07s0104g00510;VIT_01s0011g02150;VIT_12s0035g01750;VIT_03s0180g00110;VIT_14s0060g00820;VIT_16s0039g02140;VIT_08s0007g00780;VIT_14s0108g00430;VIT_17s0000g04490;VIT…
GO:0019288	Biological Process	isopentenyl diphosphate biosynthetic process, methylerythritol 4-phosphate pathway	22/450 4.88888888888889%	212/18794 1.12801958071725%	8.7e-09	2.25e-07	4.33405	VIT_05s0094g00100;VIT_00s0204g00220;VIT_03s0088g01190;VIT_17s0000g03620;VIT_07s0151g01110;VIT_15s0048g02980;VIT_08s0040g01400;VIT_14s0030g01900;VIT_17s0000g10280;VIT_18s0001g15360;VIT_04s0043g01010;VIT_13s0019g03350;VIT_00s0207g00250;VIT_01s0011g00930;VIT_15s0021g01300;VIT_05s0049g01480;VIT_18s0164g00030;VIT_00s0338g00050;VIT_11s0016g03510;VIT_14s0060g01030;VIT_06s0080g00030;VIT_00s0323g00040	VIT_16s0050g00860;VIT_16s0022g02320;VIT_07s0104g01240;VIT_14s0060g00820;VIT_13s0101g00050;VIT_05s0094g00100;VIT_11s0103g00120;VIT_12s0059g02250;VIT_09s0054g01250;VIT_09s0070g00360;VIT_13s0067g01340;VIT_06s0004g01370;VIT_12s0057g00020;VIT_17s0000g03610;VIT_15s0046g01090;VIT_14s0066g00320;VIT_03s0017g01330;VIT_12s0057g01250;VIT_19s0027g01380;VIT_05s0094g00410;VIT_11s0016g05270;VIT_13s0064g01500;VIT…
GO:0010218	Biological Process	response to far red light	11/450 2.44444444444444%	47/18794 0.250079812706183%	1.05e-08	2.25e-07	9.77466	VIT_13s0019g02050;VIT_06s0004g06170;VIT_07s0104g00510;VIT_01s0011g02150;VIT_06s0004g05230;VIT_02s0109g00080;VIT_06s0004g05180;VIT_05s0020g02880;VIT_03s0038g03560;VIT_18s0122g00680;VIT_05s0020g02480	VIT_13s0019g03380;VIT_15s0046g01090;VIT_16s0039g02530;VIT_13s0019g02050;VIT_07s0005g02410;VIT_08s0007g01570;VIT_06s0004g06170;VIT_12s0059g00270;VIT_07s0104g00510;VIT_01s0011g02150;VIT_06s0009g02320;VIT_03s0017g01780;VIT_06s0004g05230;VIT_06s0004g03700;VIT_14s0108g00430;VIT_17s0000g04490;VIT_03s0180g00110;VIT_08s0007g00780;VIT_16s0039g02140;VIT_14s0060g00820;VIT_12s0057g01480;VIT_03s0038g03250;VIT…
GO:0010114	Biological Process	response to red light	11/450 2.44444444444444%	47/18794 0.250079812706183%	1.05e-08	2.25e-07	9.77466	VIT_05s0020g02480;VIT_18s0122g00680;VIT_03s0038g03560;VIT_05s0020g02880;VIT_02s0109g00080;VIT_06s0004g05180;VIT_07s0104g00510;VIT_01s0011g02150;VIT_06s0004g06170;VIT_06s0004g05230;VIT_13s0019g02050	VIT_05s0020g02480;VIT_18s0001g06370;VIT_18s0122g00960;VIT_07s0031g03050;VIT_14s0068g01350;VIT_08s0007g01590;VIT_18s0122g00680;VIT_14s0128g00050;VIT_19s0027g00200;VIT_06s0004g02900;VIT_08s0007g00840;VIT_01s0011g03160;VIT_03s0038g04210;VIT_16s0039g02540;VIT_02s0025g00880;VIT_05s0049g01760;VIT_03s0038g03560;VIT_18s0072g00120;VIT_16s0115g00020;VIT_11s0052g00720;VIT_01s0011g03140;VIT_05s0020g02880;VIT…
GO:0009902	Biological Process	chloroplast relocation	14/450 3.11111111111111%	88/18794 0.468234542939236%	2.13e-08	4.17e-07	6.64434	VIT_06s0004g05230;VIT_01s0011g02150;VIT_06s0004g06170;VIT_02s0109g00080;VIT_03s0088g01190;VIT_05s0020g02880;VIT_18s0122g00680;VIT_14s0060g01030;VIT_11s0016g03510;VIT_15s0021g01850;VIT_00s0323g00040;VIT_06s0080g00030;VIT_19s0090g01320;VIT_01s0011g02860	VIT_06s0004g05230;VIT_08s0040g01560;VIT_12s0057g01250;VIT_01s0011g02150;VIT_02s0025g03410;VIT_11s0016g03820;VIT_06s0004g06170;VIT_18s0157g00180;VIT_04s0008g06690;VIT_17s0000g03610;VIT_08s0007g01570;VIT_12s0057g00020;VIT_15s0046g01090;VIT_02s0109g00080;VIT_09s0070g00360;VIT_00s1231g00010;VIT_17s0000g02160;VIT_01s0137g00220;VIT_16s0022g01420;VIT_14s0060g00820;VIT_16s0039g02140;VIT_13s0101g00050;VIT…
GO:0019898	Cellular Component	extrinsic component of membrane	10/378 2.64550264550265%	47/16293 0.28846744000491%	9.67e-08	6.4e-07	9.17089	VIT_13s0019g00260;VIT_19s0014g05080;VIT_14s0060g00850;VIT_18s0001g11710;VIT_18s0001g15360;VIT_12s0028g01080;VIT_08s0040g00850;VIT_00s0207g00210;VIT_18s0122g00680;VIT_00s0904g00010	VIT_07s0031g02410;VIT_13s0067g01990;VIT_08s0007g02960;VIT_13s0019g00260;VIT_13s0067g00170;VIT_19s0014g05080;VIT_00s0710g00010;VIT_19s0014g03140;VIT_14s0060g00850;VIT_14s0060g02380;VIT_13s0019g00320;VIT_12s0057g01610;VIT_15s0048g01650;VIT_11s0016g00100;VIT_03s0063g00600;VIT_04s0044g00610;VIT_03s0091g00190;VIT_18s0001g11710;VIT_01s0026g02680;VIT_07s0104g01780;VIT_12s0059g00200;VIT_18s0001g15360;VIT…
GO:0006457	Biological Process	protein folding	23/450 5.11111111111111%	251/18794 1.33553261679259%	4.2e-08	7.6e-07	3.82702	VIT_03s0038g01930;VIT_01s0010g00680;VIT_19s0014g02890;VIT_05s0020g03330;VIT_12s0057g00670;VIT_18s0072g00400;VIT_04s0023g00740;VIT_08s0007g06700;VIT_12s0028g00350;VIT_08s0040g03150;VIT_17s0000g03620;VIT_10s0042g00430;VIT_07s0130g00410;VIT_03s0063g01030;VIT_08s0007g07460;VIT_00s1274g00010;VIT_09s0002g00780;VIT_06s0004g03250;VIT_16s0050g01150;VIT_09s0002g04250;VIT_01s0026g01460;VIT_05s0102g01190;VIT…	VIT_15s0021g00910;VIT_18s0001g14510;VIT_14s0081g00150;VIT_05s0062g00690;VIT_00s0591g00010;VIT_09s0002g07210;VIT_16s0098g01060;VIT_11s0016g04080;VIT_04s0043g00460;VIT_11s0016g00650;VIT_19s0090g01190;VIT_17s0000g02210;VIT_05s0102g00650;VIT_03s0063g00440;VIT_19s0014g03330;VIT_10s0042g00420;VIT_09s0002g02380;VIT_07s0185g00040;VIT_14s0060g01290;VIT_14s0060g02340;VIT_13s0019g04240;VIT_00s0513g00020;VIT…
GO:0000413	Biological Process	protein peptidyl-prolyl isomerization	12/450 2.66666666666667%	67/18794 0.356496754283282%	5.58e-08	9.37e-07	7.4802	VIT_00s0769g00010;VIT_15s0021g01850;VIT_03s0063g01030;VIT_03s0038g01930;VIT_13s0064g00580;VIT_08s0007g04340;VIT_01s0150g00200;VIT_01s0011g00930;VIT_07s0031g01150;VIT_19s0014g03350;VIT_05s0094g00100;VIT_01s0011g01650	VIT_07s0129g00040;VIT_17s0000g06430;VIT_11s0118g00810;VIT_18s0001g14400;VIT_00s0769g00010;VIT_03s0017g01560;VIT_15s0021g01850;VIT_19s0093g00480;VIT_15s0021g01210;VIT_05s0077g01040;VIT_00s0260g00070;VIT_00s0179g00290;VIT_19s0015g01100;VIT_04s0008g01370;VIT_03s0017g01060;VIT_16s0022g01760;VIT_03s0063g01030;VIT_17s0000g04270;VIT_04s0023g03190;VIT_03s0038g02200;VIT_00s0513g00020;VIT_06s0004g06140;VIT…
GO:0003755	Molecular Function	peptidyl-prolyl cis-trans isomerase activity	12/416 2.88461538461538%	69/18296 0.377131613467425%	4.46e-08	2.76e-06	7.64883	VIT_03s0063g01030;VIT_15s0021g01850;VIT_00s0769g00010;VIT_13s0064g00580;VIT_08s0007g04340;VIT_03s0038g01930;VIT_05s0094g00100;VIT_07s0031g01150;VIT_19s0014g03350;VIT_01s0011g00930;VIT_01s0150g00200;VIT_01s0011g01650	VIT_03s0038g02200;VIT_04s0023g03190;VIT_16s0022g01760;VIT_03s0017g01060;VIT_17s0000g04270;VIT_03s0063g01030;VIT_00s0260g00070;VIT_19s0015g01100;VIT_04s0008g01370;VIT_00s0179g00290;VIT_11s0118g00810;VIT_07s0129g00040;VIT_17s0000g06430;VIT_15s0021g01850;VIT_19s0093g00480;VIT_15s0021g01210;VIT_05s0077g01040;VIT_18s0001g14400;VIT_00s0769g00010;VIT_03s0017g01560;VIT_03s0063g00440;VIT_19s0014g03330;VIT…
GO:0015995	Biological Process	chlorophyll biosynthetic process	14/450 3.11111111111111%	104/18794 0.553368096200915%	1.86e-07	2.91e-06	5.62214	VIT_03s0088g01190;VIT_18s0164g00030;VIT_00s1596g00010;VIT_18s0122g00680;VIT_01s0011g02150;VIT_07s0104g00510;VIT_06s0004g05230;VIT_01s0011g00930;VIT_04s0043g01010;VIT_06s0080g00030;VIT_08s0040g01400;VIT_01s0244g00110;VIT_19s0014g03160;VIT_15s0048g02980	VIT_03s0088g01190;VIT_14s0030g01090;VIT_18s0001g12850;VIT_15s0024g00390;VIT_14s0066g01410;VIT_04s0079g00680;VIT_14s0030g00920;VIT_09s0054g01200;VIT_09s0018g00630;VIT_13s0064g00810;VIT_02s0012g01420;VIT_08s0105g00260;VIT_04s0023g00080;VIT_18s0001g06370;VIT_18s0122g00960;VIT_06s0004g01100;VIT_02s0025g03970;VIT_01s0127g00740;VIT_07s0031g03050;VIT_18s0164g00030;VIT_00s1596g00010;VIT_08s0007g01590;VIT…
GO:0016117	Biological Process	carotenoid biosynthetic process	13/450 2.88888888888889%	90/18794 0.478876237096946%	2.2e-07	3.23e-06	6.03264	VIT_06s0080g00030;VIT_05s0102g00310;VIT_04s0043g01010;VIT_09s0018g01610;VIT_11s0016g03510;VIT_14s0060g01030;VIT_06s0004g00260;VIT_03s0088g01190;VIT_18s0041g01280;VIT_00s0291g00060;VIT_01s0011g00930;VIT_01s0011g02150;VIT_06s0004g05230	VIT_06s0004g02900;VIT_09s0002g07210;VIT_06s0080g00030;VIT_04s0023g00720;VIT_15s0024g00640;VIT_08s0007g07170;VIT_08s0007g07200;VIT_09s0018g00290;VIT_09s0054g01120;VIT_11s0016g00130;VIT_04s0008g01100;VIT_08s0032g00800;VIT_00s0373g00040;VIT_04s0008g00880;VIT_13s0064g00840;VIT_13s0064g01480;VIT_05s0102g00310;VIT_04s0023g01210;VIT_04s0043g01010;VIT_09s0002g00100;VIT_01s0010g02280;VIT_17s0000g09910;VIT…
GO:0009595	Biological Process	detection of biotic stimulus	8/450 1.77777777777778%	32/18794 0.170267106523359%	6.45e-07	8.91e-06	10.4411	VIT_19s0014g03850;VIT_18s0164g00030;VIT_18s0001g14450;VIT_13s0019g03350;VIT_06s0004g05180;VIT_02s0109g00080;VIT_14s0030g01900;VIT_13s0019g02050	VIT_19s0014g03850;VIT_06s0004g06220;VIT_18s0164g00030;VIT_18s0001g14450;VIT_17s0000g06710;VIT_06s0004g02900;VIT_18s0001g11630;VIT_04s0008g05590;VIT_16s0098g00860;VIT_08s0007g00840;VIT_03s0038g00410;VIT_04s0008g05760;VIT_14s0066g01410;VIT_13s0019g03350;VIT_03s0017g00940;VIT_06s0004g05180;VIT_10s0003g00150;VIT_02s0109g00080;VIT_06s0004g03540;VIT_04s0023g03510;VIT_14s0060g00820;VIT_16s0039g02140;VIT…
GO:0010598	Cellular Component	NAD(P)H dehydrogenase complex (plastoquinone)	5/378 1.32275132275132%	11/16293 0.0675136561713619%	2.7e-06	1.59e-05	19.5924	VIT_18s0001g01660;VIT_00s1596g00010;VIT_07s0031g01150;VIT_04s0044g01310;VIT_14s0068g00280	VIT_06s0004g08360;VIT_18s0001g01660;VIT_00s1596g00010;VIT_09s0002g04010;VIT_01s0011g05310;VIT_01s0011g05290;VIT_07s0031g01150;VIT_09s0018g00290;VIT_04s0044g01310;VIT_14s0068g00280;VIT_00s1547g00010
GO:0043900	Biological Process	regulation of multi-organism process	8/450 1.77777777777778%	35/18794 0.186229647759923%	1.35e-06	1.77e-05	9.54616	VIT_14s0030g01900;VIT_13s0019g02050;VIT_06s0004g05180;VIT_02s0109g00080;VIT_13s0019g03350;VIT_19s0014g03850;VIT_18s0164g00030;VIT_18s0001g14450	VIT_08s0058g00150;VIT_09s0002g06950;VIT_14s0030g01900;VIT_13s0047g00210;VIT_12s0134g00510;VIT_07s0031g02390;VIT_15s0046g01090;VIT_03s0038g00430;VIT_13s0019g02050;VIT_11s0016g01860;VIT_06s0004g05180;VIT_10s0003g00150;VIT_02s0109g00080;VIT_06s0004g03540;VIT_17s0000g03370;VIT_04s0023g03510;VIT_16s0039g02140;VIT_14s0060g00820;VIT_16s0098g00860;VIT_08s0007g00840;VIT_03s0038g00410;VIT_04s0008g05760;VIT…
GO:0009507	Cellular Component	chloroplast	36/378 9.52380952380952%	682/16293 4.18584668262444%	3.86e-06	2.05e-05	2.27524	VIT_03s0038g01480;VIT_19s0014g03160;VIT_10s0071g01160;VIT_01s0026g00220;VIT_14s0081g00490;VIT_09s0002g07110;VIT_04s0023g00740;VIT_11s0016g01820;VIT_12s0035g01160;VIT_17s0000g09370;VIT_17s0000g05800;VIT_15s0048g02600;VIT_07s0005g00770;VIT_06s0004g08380;VIT_13s0064g00670;VIT_14s0066g01110;VIT_14s0171g00090;VIT_15s0048g00900;VIT_00s0338g00050;VIT_14s0030g01650;VIT_07s0129g00790;VIT_08s0007g03390;VIT…	VIT_07s0130g00010;VIT_17s0000g09970;VIT_02s0012g03140;VIT_08s0032g01060;VIT_06s0004g07800;VIT_13s0019g05090;VIT_01s0150g00620;VIT_17s0000g07310;VIT_15s0107g00060;VIT_03s0038g01480;VIT_17s0000g04270;VIT_14s0081g00060;VIT_12s0059g02670;VIT_09s0018g00270;VIT_14s0036g00440;VIT_19s0015g00500;VIT_19s0014g03160;VIT_08s0058g00570;VIT_16s0013g00240;VIT_04s0023g02150;VIT_00s0246g00180;VIT_12s0055g00520;VIT…
GO:0000023	Biological Process	maltose metabolic process	13/450 2.88888888888889%	108/18794 0.574651484516335%	1.87e-06	2.31e-05	5.0272	VIT_14s0066g01900;VIT_01s0011g03450;VIT_18s0001g02740;VIT_00s1596g00010;VIT_18s0122g00680;VIT_00s0338g00050;VIT_19s0014g05080;VIT_14s0060g01030;VIT_18s0001g15360;VIT_14s0068g00280;VIT_13s0019g03350;VIT_00s0323g00040;VIT_05s0049g01980	VIT_00s0250g00020;VIT_14s0066g01900;VIT_13s0067g01340;VIT_17s0000g02160;VIT_19s0085g01190;VIT_01s0010g01170;VIT_12s0055g01130;VIT_07s0104g00370;VIT_16s0098g01280;VIT_08s0056g01640;VIT_12s0035g01750;VIT_16s0022g02320;VIT_13s0106g00500;VIT_15s0046g02620;VIT_12s0057g01250;VIT_01s0011g03450;VIT_12s0028g02170;VIT_16s0098g01780;VIT_16s0098g01180;VIT_03s0063g02040;VIT_11s0078g00380;VIT_04s0008g06690;VIT…
GO:0019761	Biological Process	glucosinolate biosynthetic process	11/450 2.44444444444444%	77/18794 0.409705225071831%	2.12e-06	2.49e-05	5.96635	VIT_15s0021g01850;VIT_00s0338g00050;VIT_05s0049g01980;VIT_13s0019g03350;VIT_18s0001g14450;VIT_06s0080g00030;VIT_17s0000g01170;VIT_06s0004g05230;VIT_17s0000g07790;VIT_18s0072g00970;VIT_11s0206g00110	VIT_15s0021g01850;VIT_00s0391g00020;VIT_18s0001g07100;VIT_13s0064g00650;VIT_12s0059g00270;VIT_04s0008g02640;VIT_14s0066g01100;VIT_10s0116g01780;VIT_00s0338g00050;VIT_00s0207g00270;VIT_03s0038g02190;VIT_02s0154g00260;VIT_15s0046g02300;VIT_02s0025g03530;VIT_12s0057g01480;VIT_11s0016g04560;VIT_06s0004g02330;VIT_14s0108g00580;VIT_18s0089g01420;VIT_13s0084g00110;VIT_17s0000g00870;VIT_19s0014g02460;VIT…
GO:0043085	Biological Process	positive regulation of catalytic activity	12/450 2.66666666666667%	97/18794 0.516122166648931%	3.47e-06	3.88e-05	5.16674	VIT_13s0019g02050;VIT_19s0014g05080;VIT_13s0019g00260;VIT_10s0042g00430;VIT_13s0019g03350;VIT_05s0102g00310;VIT_18s0001g15360;VIT_18s0001g14450;VIT_06s0004g05180;VIT_14s0066g01900;VIT_03s0088g01190;VIT_18s0001g02740	VIT_06s0080g00860;VIT_18s0001g07280;VIT_12s0059g00270;VIT_17s0053g00580;VIT_13s0019g02050;VIT_05s0102g00220;VIT_06s0009g01670;VIT_11s0016g05570;VIT_00s1286g00020;VIT_00s0204g00040;VIT_02s0012g01680;VIT_11s0016g04250;VIT_15s0021g02870;VIT_03s0063g00280;VIT_04s0044g00320;VIT_10s0003g02590;VIT_12s0057g01480;VIT_11s0016g04560;VIT_10s0042g00200;VIT_02s0025g04830;VIT_06s0004g08360;VIT_19s0014g05080;VIT…
GO:0010319	Cellular Component	stromule	7/378 1.85185185185185%	36/16293 0.220953783833548%	1.6e-05	7.7e-05	8.38117	VIT_17s0000g06270;VIT_04s0008g03560;VIT_18s0164g00030;VIT_13s0019g02050;VIT_07s0104g00510;VIT_02s0109g00080;VIT_06s0004g05180	VIT_01s0011g00210;VIT_09s0018g01780;VIT_02s0025g00340;VIT_17s0000g06270;VIT_14s0030g00920;VIT_00s0211g00160;VIT_08s0007g00840;VIT_14s0030g01090;VIT_14s0108g00870;VIT_00s0211g00120;VIT_04s0008g03560;VIT_08s0007g01590;VIT_00s0211g00090;VIT_01s0127g00740;VIT_18s0164g00030;VIT_01s0011g05370;VIT_18s0122g00960;VIT_04s0043g00660;VIT_13s0019g02050;VIT_08s0007g01570;VIT_12s0057g00020;VIT_01s0011g01460;VIT…
GO:0019684	Biological Process	photosynthesis, light reaction	8/450 1.77777777777778%	44/18794 0.234117271469618%	8.44e-06	9.02e-05	7.59354	VIT_06s0004g05180;VIT_04s0044g01310;VIT_13s0019g02050;VIT_14s0030g01900;VIT_06s0004g05230;VIT_18s0086g00410;VIT_03s0063g02020;VIT_05s0020g02880	VIT_17s0000g09910;VIT_08s0056g01050;VIT_14s0108g01640;VIT_08s0007g06200;VIT_00s0211g00100;VIT_08s0007g03250;VIT_00s0759g00010;VIT_06s0004g03540;VIT_00s0211g00070;VIT_06s0004g05180;VIT_04s0044g01310;VIT_10s0116g00060;VIT_11s0016g05570;VIT_09s0002g00790;VIT_07s0005g02410;VIT_13s0019g02050;VIT_14s0030g01900;VIT_18s0001g07960;VIT_11s0016g00600;VIT_06s0004g05230;VIT_04s0008g02640;VIT_08s0007g08540;VIT…
GO:0010103	Biological Process	stomatal complex morphogenesis	10/450 2.22222222222222%	81/18794 0.430988613387251%	2.31e-05	0.00023556	5.1561	VIT_03s0063g02020;VIT_13s0019g03350;VIT_13s0019g00260;VIT_18s0001g02740;VIT_18s0086g00410;VIT_03s0088g01190;VIT_02s0109g00080;VIT_17s0000g01170;VIT_01s0011g00930;VIT_06s0004g05230	VIT_01s0011g01080;VIT_03s0038g01320;VIT_07s0005g04410;VIT_14s0036g00690;VIT_19s0027g00700;VIT_19s0014g03330;VIT_09s0002g01320;VIT_18s0001g08240;VIT_03s0063g02020;VIT_07s0005g01790;VIT_16s0100g00710;VIT_03s0132g00060;VIT_16s0050g00800;VIT_07s0104g01320;VIT_01s0011g06410;VIT_09s0018g00860;VIT_04s0008g00880;VIT_00s0373g00040;VIT_17s0000g08680;VIT_13s0067g00390;VIT_13s0019g03350;VIT_07s0031g02550;VIT…
GO:0009508	Cellular Component	plastid chromosome	4/378 1.05820105820106%	10/16293 0.0613760510648745%	5.36e-05	0.000236757	17.2413	VIT_06s0004g05230;VIT_15s0048g02500;VIT_04s0023g00780;VIT_05s0094g00150	VIT_13s0084g00490;VIT_08s0007g01610;VIT_17s0000g07500;VIT_06s0004g05230;VIT_15s0048g02500;VIT_17s0000g01850;VIT_04s0023g00780;VIT_18s0001g01770;VIT_05s0094g00150;VIT_01s0011g01080
GO:0009773	Biological Process	photosynthetic electron transport in photosystem I	7/450 1.55555555555556%	39/18794 0.207513036075343%	3.41e-05	0.000334146	7.49618	VIT_14s0060g01030;VIT_02s0109g00080;VIT_13s0019g03350;VIT_15s0048g02500;VIT_18s0164g00030;VIT_00s1596g00010;VIT_18s0001g14450	VIT_14s0060g01030;VIT_17s0000g05250;VIT_15s0046g01090;VIT_01s0011g05290;VIT_08s0007g01570;VIT_05s0062g00830;VIT_12s0057g00020;VIT_16s0022g01420;VIT_04s0044g01410;VIT_02s0109g00080;VIT_17s0000g04490;VIT_04s0023g03510;VIT_16s0100g00480;VIT_13s0101g00050;VIT_16s0039g02140;VIT_03s0180g00110;VIT_16s0050g00860;VIT_05s0077g00450;VIT_13s0064g01430;VIT_05s0049g01760;VIT_18s0001g12850;VIT_13s0019g03350;VIT…
GO:0010200	Biological Process	response to chitin	10/450 2.22222222222222%	86/18794 0.457592848781526%	3.91e-05	0.000367294	4.85633	VIT_19s0014g03850;VIT_18s0001g14450;VIT_00s2349g00010;VIT_13s0019g03350;VIT_14s0030g01900;VIT_13s0019g02050;VIT_18s0164g00030;VIT_02s0109g00080;VIT_06s0004g05180;VIT_08s0007g04670	VIT_13s0019g01100;VIT_19s0014g03850;VIT_17s0000g01630;VIT_17s0053g00320;VIT_17s0000g06710;VIT_18s0001g12340;VIT_04s0008g05590;VIT_18s0001g11630;VIT_18s0041g01290;VIT_06s0004g02900;VIT_14s0060g02390;VIT_13s0084g00850;VIT_08s0040g02230;VIT_18s0001g14450;VIT_00s2349g00010;VIT_13s0019g03350;VIT_14s0171g00150;VIT_06s0061g00380;VIT_10s0071g00300;VIT_03s0038g00410;VIT_04s0008g05510;VIT_03s0017g00940;VIT…
GO:0070838	Biological Process	divalent metal ion transport	7/450 1.55555555555556%	41/18794 0.218154730233053%	4.79e-05	0.000432613	7.13051	VIT_10s0003g04350;VIT_17s0000g06350;VIT_06s0004g06170;VIT_14s0068g01160;VIT_17s0000g05650;VIT_00s1596g00010;VIT_18s0086g00410	VIT_08s0007g01570;VIT_18s0001g08800;VIT_05s0020g04600;VIT_10s0003g04350;VIT_01s0011g05290;VIT_04s0008g02640;VIT_10s0116g01780;VIT_11s0016g01220;VIT_17s0000g06350;VIT_06s0004g06170;VIT_06s0009g03740;VIT_07s0031g00940;VIT_14s0030g00470;VIT_14s0060g00420;VIT_17s0119g00260;VIT_02s0025g00140;VIT_09s0018g01780;VIT_05s0051g00820;VIT_14s0068g01160;VIT_19s0015g01760;VIT_11s0052g00680;VIT_17s0000g05650;VIT…
GO:0048046	Cellular Component	apoplast	18/378 4.76190476190476%	282/16293 1.73080464002946%	0.000109258	0.000445434	2.75127	VIT_18s0086g00410;VIT_05s0020g02480;VIT_13s0019g02050;VIT_06s0004g05180;VIT_17s0000g03620;VIT_13s0019g03350;VIT_18s0001g14450;VIT_11s0016g05840;VIT_02s0025g03660;VIT_02s0154g00080;VIT_02s0109g00080;VIT_03s0088g01190;VIT_15s0048g00900;VIT_08s0040g00410;VIT_09s0018g01610;VIT_07s0104g00510;VIT_00s0386g00050;VIT_17s0000g06270	VIT_13s0019g02150;VIT_07s0185g00050;VIT_13s0067g01970;VIT_10s0003g01250;VIT_00s0313g00050;VIT_04s0023g01960;VIT_18s0001g02400;VIT_18s0001g00420;VIT_13s0019g01090;VIT_07s0129g00490;VIT_07s0005g05930;VIT_13s0064g01600;VIT_08s0007g00660;VIT_18s0117g00450;VIT_00s1212g00020;VIT_07s0104g00610;VIT_18s0075g00590;VIT_00s0373g00040;VIT_01s0146g00310;VIT_08s0007g00680;VIT_11s0052g01250;VIT_15s0048g02670;VIT…
GO:0019344	Biological Process	cysteine biosynthetic process	11/450 2.44444444444444%	107/18794 0.56933063743748%	5.16e-05	0.000448765	4.29354	VIT_05s0049g01930;VIT_02s0109g00080;VIT_17s0000g06350;VIT_10s0003g04350;VIT_05s0020g02480;VIT_18s0001g02740;VIT_17s0000g03620;VIT_14s0030g01900;VIT_05s0102g00310;VIT_13s0019g03350;VIT_03s0038g03560	VIT_08s0007g06200;VIT_00s0759g00010;VIT_05s0049g01930;VIT_01s0146g00110;VIT_18s0001g02700;VIT_02s0109g00080;VIT_17s0000g02450;VIT_01s0010g01200;VIT_17s0000g00290;VIT_07s0005g00070;VIT_07s0031g00940;VIT_16s0039g02140;VIT_06s0004g08230;VIT_01s0011g06050;VIT_17s0000g06350;VIT_03s0063g00140;VIT_10s0003g04350;VIT_18s0072g00860;VIT_15s0046g01090;VIT_11s0016g01350;VIT_07s0005g02410;VIT_02s0012g01800;VIT…
GO:0000103	Biological Process	sulfate assimilation	7/450 1.55555555555556%	42/18794 0.223475577311908%	5.63e-05	0.000472213	6.96074	VIT_19s0014g02890;VIT_18s0001g14010;VIT_18s0072g00400;VIT_10s0042g00430;VIT_01s0026g01460;VIT_08s0007g06700;VIT_04s0023g00740	VIT_19s0014g02890;VIT_11s0016g02310;VIT_08s0007g07370;VIT_18s0001g14010;VIT_18s0001g13250;VIT_03s0038g02900;VIT_08s0040g00020;VIT_18s0001g13240;VIT_07s0129g00060;VIT_05s0020g04210;VIT_18s0072g00400;VIT_18s0001g15310;VIT_01s0011g01380;VIT_10s0042g00430;VIT_13s0084g00790;VIT_00s0207g00270;VIT_18s0001g10510;VIT_12s0028g03850;VIT_10s0042g00200;VIT_03s0063g00280;VIT_17s0000g06370;VIT_14s0030g01910;VIT…
GO:0010310	Biological Process	regulation of hydrogen peroxide metabolic process	9/450 2%	73/18794 0.388421836756412%	5.97e-05	0.000483478	5.14904	VIT_13s0019g02050;VIT_14s0030g01900;VIT_13s0019g03350;VIT_18s0001g14450;VIT_19s0014g03850;VIT_02s0109g00080;VIT_06s0004g05180;VIT_03s0088g01190;VIT_18s0164g00030	VIT_08s0007g04180;VIT_10s0003g02030;VIT_03s0038g00430;VIT_13s0019g02050;VIT_14s0030g01900;VIT_08s0058g00150;VIT_09s0002g06950;VIT_07s0031g02390;VIT_10s0092g00230;VIT_18s0001g12120;VIT_10s0003g03910;VIT_11s0016g01860;VIT_10s0003g00150;VIT_04s0023g01430;VIT_18s0041g00850;VIT_00s0373g00040;VIT_03s0017g00940;VIT_08s0007g03840;VIT_00s0313g00070;VIT_14s0171g00150;VIT_03s0038g00410;VIT_13s0019g03350;VIT…
GO:0009579	Cellular Component	thylakoid	7/378 1.85185185185185%	50/16293 0.306880255324372%	0.000144713	0.00054784	6.03444	VIT_19s0014g02890;VIT_16s0098g01650;VIT_07s0151g01110;VIT_13s0084g00160;VIT_13s0019g03350;VIT_06s0004g08380;VIT_17s0000g10280	VIT_17s0000g06450;VIT_19s0014g02890;VIT_06s0061g00270;VIT_08s0032g01180;VIT_08s0040g01090;VIT_08s0007g03970;VIT_16s0098g01650;VIT_04s0008g00640;VIT_07s0151g01110;VIT_13s0084g00790;VIT_19s0014g00400;VIT_13s0019g00760;VIT_06s0061g00750;VIT_13s0101g00050;VIT_11s0037g01360;VIT_05s0077g00450;VIT_06s0004g03890;VIT_14s0030g01030;VIT_13s0084g00160;VIT_14s0060g02160;VIT_19s0090g00390;VIT_00s0246g00180;VIT…
GO:0005789	Cellular Component	endoplasmic reticulum membrane	11/378 2.91005291005291%	128/16293 0.785613453630393%	0.000195099	0.000689348	3.70418	VIT_07s0031g01150;VIT_01s0011g00930;VIT_01s0011g01650;VIT_13s0019g01230;VIT_00s0769g00010;VIT_15s0021g01850;VIT_08s0007g04340;VIT_13s0064g00580;VIT_05s0094g00100;VIT_01s0150g00200;VIT_05s0102g01190	VIT_18s0089g01110;VIT_09s0018g00270;VIT_01s0011g01270;VIT_10s0003g01700;VIT_05s0102g01170;VIT_15s0048g00600;VIT_16s0022g01760;VIT_00s0287g00080;VIT_19s0015g01100;VIT_08s0007g05920;VIT_00s0260g00070;VIT_19s0093g00480;VIT_00s0125g00430;VIT_08s0007g01720;VIT_15s0021g00910;VIT_16s0013g02000;VIT_12s0057g01220;VIT_18s0001g08830;VIT_12s0028g01090;VIT_18s0122g00900;VIT_19s0093g00580;VIT_09s0018g01760;VIT…
GO:0009657	Biological Process	plastid organization	6/450 1.33333333333333%	32/18794 0.170267106523359%	9.73e-05	0.000762478	7.83083	VIT_13s0019g00260;VIT_13s0019g03350;VIT_12s0059g01810;VIT_13s0084g00160;VIT_19s0014g03850;VIT_18s0001g14450	VIT_18s0001g11370;VIT_12s0134g00510;VIT_06s0009g01670;VIT_16s0039g02530;VIT_07s0005g05400;VIT_12s0059g02250;VIT_03s0180g00110;VIT_00s0399g00060;VIT_09s0002g04360;VIT_04s0023g03510;VIT_13s0019g00260;VIT_17s0000g04490;VIT_13s0019g03350;VIT_16s0039g02540;VIT_18s0001g07500;VIT_03s0017g00940;VIT_12s0059g01810;VIT_11s0016g05590;VIT_18s0089g01420;VIT_13s0084g00160;VIT_01s0137g00210;VIT_18s0001g14090;VIT…
GO:0015996	Biological Process	chlorophyll catabolic process	7/450 1.55555555555556%	46/18794 0.244758965627328%	0.000102793	0.000779241	6.35546	VIT_11s0016g00900;VIT_01s0011g01290;VIT_13s0158g00180;VIT_18s0072g00970;VIT_01s0011g03010;VIT_16s0039g00520;VIT_07s0151g00110	VIT_05s0020g04040;VIT_11s0016g00900;VIT_00s0291g00100;VIT_01s0011g01290;VIT_03s0110g00230;VIT_07s0151g00270;VIT_03s0132g00200;VIT_13s0067g03210;VIT_07s0151g00210;VIT_09s0002g02610;VIT_14s0066g01440;VIT_02s0025g03520;VIT_09s0002g01030;VIT_16s0098g01860;VIT_00s0225g00010;VIT_05s0049g00470;VIT_13s0019g05160;VIT_13s0158g00180;VIT_18s0072g00970;VIT_07s0005g02430;VIT_07s0151g00190;VIT_01s0011g03010;VIT…
GO:0070125	Biological Process	mitochondrial translational elongation	3/450 0.666666666666667%	5/18794 0.0266042353942748%	0.000131559	0.000952674	25.0587	VIT_11s0016g03510;VIT_14s0066g00220;VIT_17s0000g09370	VIT_11s0016g03510;VIT_14s0066g00220;VIT_15s0021g02450;VIT_17s0000g09370;VIT_11s0016g05610
GO:0005978	Biological Process	glycogen biosynthetic process	4/450 0.888888888888889%	12/18794 0.0638501649462594%	0.000137811	0.000952674	13.9215	VIT_05s0020g02880;VIT_03s0038g04570;VIT_19s0090g00920;VIT_18s0001g00060	VIT_05s0094g01500;VIT_05s0020g02880;VIT_16s0022g02320;VIT_03s0038g04570;VIT_19s0090g00920;VIT_18s0001g00060;VIT_18s0001g12840;VIT_01s0011g05370;VIT_05s0094g01490;VIT_12s0057g01480;VIT_07s0005g02800;VIT_08s0007g03750
GO:0006662	Biological Process	glycerol ether metabolic process	6/450 1.33333333333333%	34/18794 0.180908800681068%	0.00013873	0.000952674	7.3702	VIT_04s0023g00740;VIT_08s0007g06700;VIT_10s0042g00430;VIT_01s0026g01460;VIT_19s0014g02890;VIT_18s0072g00400	VIT_00s0532g00030;VIT_04s0023g00740;VIT_19s0014g05090;VIT_08s0007g06700;VIT_08s0007g04990;VIT_10s0042g00420;VIT_09s0002g02380;VIT_00s0207g00260;VIT_01s0011g01370;VIT_18s0001g11190;VIT_08s0007g07620;VIT_14s0066g02560;VIT_13s0019g04650;VIT_04s0023g02700;VIT_18s0001g00820;VIT_12s0028g03850;VIT_18s0001g10510;VIT_00s0207g00270;VIT_10s0042g00430;VIT_13s0084g00790;VIT_03s0063g00280;VIT_10s0042g00200;VIT…
GO:0050832	Biological Process	defense response to fungus	10/450 2.22222222222222%	100/18794 0.532084707885495%	0.000141888	0.000952674	4.17644	VIT_16s0050g02210;VIT_02s0109g00080;VIT_06s0004g05180;VIT_02s0025g03660;VIT_18s0164g00030;VIT_14s0030g01900;VIT_13s0019g02050;VIT_19s0014g03850;VIT_18s0001g14450;VIT_13s0019g03350	VIT_01s0026g01720;VIT_03s0063g01880;VIT_09s0070g00030;VIT_16s0050g02210;VIT_02s0109g00080;VIT_06s0004g03540;VIT_06s0004g05180;VIT_04s0023g03510;VIT_15s0046g01600;VIT_07s0005g04110;VIT_06s0009g01130;VIT_04s0008g03280;VIT_16s0039g02140;VIT_14s0060g00820;VIT_12s0134g00510;VIT_05s0049g01690;VIT_13s0047g00210;VIT_02s0025g01720;VIT_04s0008g05820;VIT_13s0064g00960;VIT_13s0019g03380;VIT_15s0046g01090;VIT…
GO:0009697	Biological Process	salicylic acid biosynthetic process	9/450 2%	83/18794 0.441630307544961%	0.000163638	0.00106819	4.52867	VIT_13s0019g02050;VIT_14s0030g01900;VIT_13s0019g03350;VIT_18s0001g14450;VIT_19s0014g03850;VIT_05s0102g01190;VIT_02s0109g00080;VIT_06s0004g05180;VIT_18s0164g00030	VIT_13s0019g02050;VIT_11s0016g05570;VIT_03s0038g00430;VIT_15s0046g03730;VIT_14s0030g01900;VIT_08s0058g00150;VIT_18s0001g07960;VIT_09s0002g06950;VIT_07s0031g02390;VIT_11s0016g00030;VIT_10s0116g00910;VIT_10s0003g00150;VIT_04s0023g02970;VIT_06s0004g06030;VIT_11s0016g01860;VIT_17s0000g03390;VIT_03s0017g00940;VIT_08s0007g03840;VIT_13s0019g03350;VIT_07s0031g01050;VIT_00s2085g00010;VIT_15s0021g00990;VIT…
GO:0030003	Biological Process	cellular cation homeostasis	7/450 1.55555555555556%	50/18794 0.266042353942748%	0.000176668	0.00112208	5.84702	VIT_10s0003g04350;VIT_06s0004g06170;VIT_17s0000g06350;VIT_00s1596g00010;VIT_18s0086g00410;VIT_17s0000g05650;VIT_14s0068g01160	VIT_14s0030g00470;VIT_07s0031g00940;VIT_08s0007g02540;VIT_06s0009g03740;VIT_02s0025g00140;VIT_17s0119g00260;VIT_09s0002g04020;VIT_18s0122g00990;VIT_06s0061g01060;VIT_14s0060g00420;VIT_10s0003g04350;VIT_01s0011g05290;VIT_05s0020g04600;VIT_18s0001g08800;VIT_08s0007g01570;VIT_06s0004g06170;VIT_17s0000g06350;VIT_11s0016g01220;VIT_10s0116g01780;VIT_04s0008g02640;VIT_13s0064g01490;VIT_04s0023g00410;VIT…
GO:0009767	Biological Process	photosynthetic electron transport chain	4/450 0.888888888888889%	13/18794 0.0691710120251144%	0.000195304	0.00115464	12.8506	VIT_16s0098g01650;VIT_19s0014g05080;VIT_18s0001g09110;VIT_19s0014g03850	VIT_00s0187g00140;VIT_16s0098g01650;VIT_19s0014g05080;VIT_13s0047g00690;VIT_01s0026g02680;VIT_03s0017g00940;VIT_18s0001g09110;VIT_13s0064g00800;VIT_12s0134g00510;VIT_12s0142g00400;VIT_19s0014g03850;VIT_09s0018g01970;VIT_12s0142g00330
GO:0045454	Biological Process	cell redox homeostasis	11/450 2.44444444444444%	124/18794 0.659785037778014%	0.000195731	0.00115464	3.70491	VIT_07s0031g00200;VIT_18s0072g00400;VIT_01s0026g01460;VIT_09s0002g04250;VIT_06s0004g03250;VIT_19s0014g02890;VIT_10s0042g00430;VIT_01s0127g00600;VIT_17s0000g02320;VIT_04s0023g00740;VIT_08s0007g06700	VIT_18s0001g13250;VIT_07s0031g00200;VIT_05s0077g01210;VIT_14s0108g00400;VIT_18s0001g05730;VIT_03s0038g02900;VIT_18s0001g13240;VIT_08s0040g00020;VIT_18s0001g14730;VIT_10s0003g00390;VIT_18s0072g00400;VIT_16s0013g01840;VIT_03s0091g00380;VIT_13s0073g00520;VIT_09s0002g06040;VIT_18s0001g06900;VIT_01s0127g00530;VIT_01s0146g00220;VIT_07s0005g04860;VIT_18s0001g05380;VIT_08s0007g03250;VIT_12s0028g03010;VIT…
GO:0009862	Biological Process	systemic acquired resistance, salicylic acid mediated signaling pathway	9/450 2%	85/18794 0.452272001702671%	0.000196534	0.00115464	4.42212	VIT_13s0019g02050;VIT_14s0030g01900;VIT_13s0019g03350;VIT_18s0001g14450;VIT_19s0014g03850;VIT_06s0004g05180;VIT_02s0109g00080;VIT_03s0088g01190;VIT_18s0164g00030	VIT_19s0027g01090;VIT_10s0003g02030;VIT_08s0007g04180;VIT_03s0038g00430;VIT_16s0039g01880;VIT_13s0019g02050;VIT_08s0058g00150;VIT_09s0002g06950;VIT_14s0030g01900;VIT_06s0004g01610;VIT_07s0031g02390;VIT_15s0046g03730;VIT_18s0089g01080;VIT_11s0016g00030;VIT_12s0055g00920;VIT_10s0003g03910;VIT_11s0016g01860;VIT_10s0003g00150;VIT_08s0105g00230;VIT_19s0014g02240;VIT_04s0023g01430;VIT_18s0041g00850;VIT…
GO:0003746	Molecular Function	translation elongation factor activity	8/416 1.92307692307692%	55/18296 0.30061215566244%	3.19e-05	0.00131875	6.3972	VIT_11s0016g03510;VIT_19s0027g00760;VIT_08s0058g01310;VIT_13s0019g03920;VIT_12s0035g01130;VIT_14s0066g00220;VIT_17s0000g09370;VIT_11s0118g00720	VIT_00s2504g00010;VIT_00s1286g00020;VIT_11s0016g03510;VIT_08s0040g00610;VIT_08s0007g08290;VIT_14s0060g02140;VIT_19s0014g01870;VIT_08s0040g02330;VIT_06s0004g03240;VIT_19s0027g00760;VIT_16s0050g02450;VIT_11s0149g00070;VIT_08s0058g01310;VIT_06s0004g00460;VIT_13s0019g03920;VIT_00s1584g00010;VIT_10s0042g01160;VIT_12s0035g01130;VIT_17s0000g02860;VIT_15s0021g02870;VIT_07s0031g00220;VIT_19s0015g01230;VIT…
GO:0005986	Biological Process	sucrose biosynthetic process	3/450 0.666666666666667%	6/18794 0.0319250824731297%	0.000258435	0.00148127	20.8822	VIT_13s0019g03350;VIT_12s0055g00840;VIT_18s0072g00770	VIT_04s0008g05730;VIT_13s0019g03350;VIT_12s0055g00840;VIT_18s0072g00770;VIT_08s0032g00840;VIT_11s0118g00200
GO:0035304	Biological Process	regulation of protein dephosphorylation	8/450 1.77777777777778%	73/18794 0.388421836756412%	0.000349536	0.0019168	4.57693	VIT_01s0011g02860;VIT_12s0059g01810;VIT_13s0019g03350;VIT_15s0021g01850;VIT_03s0088g01190;VIT_15s0048g02500;VIT_02s0109g00080;VIT_01s0011g02150	VIT_03s0017g01730;VIT_01s0011g05880;VIT_05s0049g01500;VIT_01s0011g02860;VIT_00s0323g00080;VIT_04s0008g05590;VIT_12s0028g01250;VIT_18s0001g00660;VIT_08s0056g00010;VIT_05s0020g02860;VIT_12s0055g01110;VIT_18s0001g14090;VIT_06s0080g00920;VIT_05s0029g00050;VIT_12s0028g02520;VIT_13s0084g00110;VIT_16s0013g00240;VIT_07s0104g00480;VIT_04s0023g01430;VIT_11s0016g00130;VIT_08s0007g03840;VIT_00s0313g00070;VIT…
GO:0034599	Biological Process	cellular response to oxidative stress	6/450 1.33333333333333%	40/18794 0.212833883154198%	0.000350734	0.0019168	6.26467	VIT_04s0023g00740;VIT_08s0007g06700;VIT_10s0042g00430;VIT_01s0026g01460;VIT_19s0014g02890;VIT_18s0072g00400	VIT_17s0000g02210;VIT_00s0532g00030;VIT_04s0023g00740;VIT_08s0007g04990;VIT_08s0007g06700;VIT_19s0014g05090;VIT_10s0042g00420;VIT_00s0207g00260;VIT_09s0002g02380;VIT_05s0020g02340;VIT_01s0011g01370;VIT_18s0001g11190;VIT_14s0066g02560;VIT_08s0007g07620;VIT_13s0019g04650;VIT_04s0023g02700;VIT_18s0001g00820;VIT_18s0001g10510;VIT_00s0207g00270;VIT_12s0028g03850;VIT_10s0042g00430;VIT_13s0084g00790;VIT…
GO:0031348	Biological Process	negative regulation of defense response	9/450 2%	94/18794 0.500159625412366%	0.000420272	0.00224464	3.99872	VIT_14s0030g01900;VIT_13s0019g02050;VIT_13s0019g03350;VIT_19s0014g03850;VIT_18s0001g14450;VIT_02s0109g00080;VIT_06s0004g05180;VIT_03s0088g01190;VIT_18s0164g00030	VIT_07s0031g02390;VIT_18s0001g02370;VIT_14s0030g01900;VIT_06s0004g01610;VIT_18s0001g03450;VIT_08s0058g00150;VIT_09s0002g06950;VIT_15s0046g03730;VIT_03s0038g00430;VIT_19s0027g01090;VIT_10s0003g02030;VIT_13s0019g02050;VIT_08s0040g01730;VIT_11s0016g01860;VIT_10s0003g03910;VIT_10s0003g00150;VIT_18s0089g01080;VIT_11s0016g00030;VIT_03s0038g00410;VIT_11s0016g03330;VIT_14s0171g00150;VIT_06s0061g00380;VIT…
GO:0009867	Biological Process	jasmonic acid mediated signaling pathway	9/450 2%	97/18794 0.516122166648931%	0.000530237	0.00276902	3.87505	VIT_13s0019g02050;VIT_14s0030g01900;VIT_18s0001g14450;VIT_19s0014g03850;VIT_13s0019g03350;VIT_02s0109g00080;VIT_06s0004g05180;VIT_18s0164g00030;VIT_03s0088g01190	VIT_09s0002g01420;VIT_18s0089g01080;VIT_04s0069g00970;VIT_11s0016g00030;VIT_19s0085g01000;VIT_10s0003g03910;VIT_11s0016g01860;VIT_10s0003g00150;VIT_11s0016g03410;VIT_19s0027g01090;VIT_10s0003g02030;VIT_03s0038g00430;VIT_11s0016g01230;VIT_13s0019g02050;VIT_06s0004g01610;VIT_14s0030g01900;VIT_09s0002g06950;VIT_08s0058g00150;VIT_07s0031g02390;VIT_04s0044g01620;VIT_13s0019g03540;VIT_15s0046g03730;VIT…
GO:0055114	Biological Process	oxidation-reduction process	78/450 17.3333333333333%	2262/18794 12.0357560923699%	0.000549786	0.00280869	1.44015	VIT_11s0016g00900;VIT_07s0005g00260;VIT_04s0043g01010;VIT_05s0020g03330;VIT_16s0100g00300;VIT_04s0008g03560;VIT_02s0012g00450;VIT_08s0007g06700;VIT_15s0021g01850;VIT_05s0094g01550;VIT_18s0001g01430;VIT_14s0081g00490;VIT_05s0020g00600;VIT_04s0023g00740;VIT_03s0167g00190;VIT_05s0020g02150;VIT_07s0031g01150;VIT_13s0019g02180;VIT_18s0001g03430;VIT_18s0001g00380;VIT_00s0301g00090;VIT_14s0030g00660;VIT…	VIT_11s0016g02800;VIT_06s0080g00810;VIT_12s0028g02340;VIT_19s0014g02360;VIT_07s0005g04670;VIT_04s0044g00020;VIT_07s0129g00770;VIT_05s0049g00430;VIT_04s0023g03370;VIT_17s0000g06790;VIT_05s0020g02110;VIT_05s0062g00990;VIT_06s0004g00280;VIT_12s0055g01020;VIT_18s0089g00700;VIT_19s0090g00180;VIT_18s0072g01180;VIT_00s0371g00010;VIT_19s0085g00860;VIT_04s0044g01750;VIT_03s0038g03180;VIT_10s0003g03850;VIT…
VIT_05s0049g00370;VIT_16s0039g00880;VIT_19s0014g05320;VIT_14s0060g01330;VIT_04s0023g02080;VIT_03s0088g01180;VIT_14s0036g00580;VIT_05s0049g00300;VIT_00s1312g00010;VIT_09s0018g01870;VIT_03s0063g01690;VIT_18s0041g02270;VIT_14s0066g01680;VIT_04s0023g01320;VIT_18s0001g00280;VIT_03s0063g01160;VIT_10s0003g05340;VIT_18s0001g12200;VIT_03s0038g04730;VIT_13s0067g02120;VIT_02s0109g00300;VIT_05s0049g00310;VIT…
GO:0010155	Biological Process	regulation of proton transport	6/450 1.33333333333333%	50/18794 0.266042353942748%	0.00118726	0.00593631	5.01173	VIT_04s0044g01310;VIT_06s0004g05180;VIT_18s0041g01280;VIT_13s0019g02050;VIT_05s0020g02480;VIT_03s0038g03560	VIT_12s0057g01480;VIT_05s0020g02240;VIT_13s0019g04140;VIT_04s0044g01310;VIT_12s0055g01130;VIT_06s0004g05180;VIT_12s0035g01750;VIT_03s0180g00110;VIT_17s0000g00280;VIT_08s0007g00780;VIT_16s0050g01260;VIT_12s0057g01030;VIT_15s0048g00470;VIT_13s0064g00650;VIT_06s0009g02320;VIT_19s0027g00130;VIT_06s0004g03700;VIT_18s0041g01280;VIT_01s0026g01590;VIT_13s0019g02050;VIT_07s0005g02410;VIT_18s0122g00960;VIT…
GO:0030154	Biological Process	cell differentiation	8/450 1.77777777777778%	89/18794 0.473555390018091%	0.00131792	0.00645232	3.75411	VIT_08s0040g00850;VIT_04s0043g01010;VIT_05s0102g00310;VIT_09s0018g01610;VIT_03s0088g01190;VIT_02s0025g01690;VIT_07s0104g00510;VIT_06s0004g02740	VIT_08s0007g07480;VIT_14s0030g01590;VIT_08s0007g00710;VIT_12s0028g02520;VIT_13s0067g00120;VIT_06s0004g05110;VIT_18s0001g00660;VIT_08s0056g00010;VIT_13s0019g04390;VIT_05s0049g01500;VIT_08s0040g00850;VIT_12s0059g00600;VIT_03s0038g00480;VIT_14s0068g01460;VIT_01s0137g00760;VIT_14s0128g00320;VIT_04s0043g01010;VIT_08s0040g00860;VIT_05s0102g00310;VIT_04s0023g01430;VIT_02s0012g02240;VIT_11s0016g05590;VIT…
GO:0010258	Biological Process	NADH dehydrogenase complex (plastoquinone) assembly	2/450 0.444444444444444%	3/18794 0.0159625412365649%	0.00168891	0.00809988	27.843	VIT_04s0044g01310;VIT_18s0001g01660	VIT_04s0044g01310;VIT_06s0004g08360;VIT_18s0001g01660
GO:0016671	Molecular Function	oxidoreductase activity, acting on a sulfur group of donors, disulfide as acceptor	6/416 1.44230769230769%	40/18296 0.218627022299956%	0.00026578	0.00823917	6.59712	VIT_19s0014g02890;VIT_18s0072g00400;VIT_10s0042g00430;VIT_01s0026g01460;VIT_04s0023g00740;VIT_08s0007g06700	VIT_18s0001g13250;VIT_11s0016g02310;VIT_19s0014g02890;VIT_10s0003g03950;VIT_18s0001g13240;VIT_08s0040g00020;VIT_03s0038g02900;VIT_18s0072g00400;VIT_01s0011g01380;VIT_18s0001g15310;VIT_12s0028g03850;VIT_18s0001g10510;VIT_00s0207g00270;VIT_13s0084g00790;VIT_10s0042g00430;VIT_03s0063g00280;VIT_10s0042g00200;VIT_00s0238g00110;VIT_01s0026g01460;VIT_17s0000g06370;VIT_14s0030g01910;VIT_01s0011g01370;VIT…
GO:0006569	Biological Process	tryptophan catabolic process	4/450 0.888888888888889%	23/18794 0.122379482813664%	0.0020009	0.00929358	7.26338	VIT_17s0000g08660;VIT_14s0030g01900;VIT_17s0000g07790;VIT_08s0007g04670	VIT_01s0011g00470;VIT_17s0000g08660;VIT_11s0016g01230;VIT_13s0084g00110;VIT_16s0050g02310;VIT_02s0012g01050;VIT_15s0046g01360;VIT_14s0030g01900;VIT_09s0002g04180;VIT_17s0000g07790;VIT_03s0038g01780;VIT_01s0026g00630;VIT_14s0068g01460;VIT_05s0029g00420;VIT_18s0001g11630;VIT_02s0012g01060;VIT_08s0007g04670;VIT_02s0025g00670;VIT_03s0017g01730;VIT_14s0066g00970;VIT_11s0037g01280;VIT_08s0058g00590;VIT…
GO:0000165	Biological Process	MAPK cascade	9/450 2%	117/18794 0.62253910822603%	0.0020169	0.00929358	3.21265	VIT_18s0164g00030;VIT_03s0088g01190;VIT_02s0109g00080;VIT_06s0004g05180;VIT_18s0001g14450;VIT_19s0014g03850;VIT_13s0019g03350;VIT_13s0019g02050;VIT_14s0030g01900	VIT_01s0011g04920;VIT_08s0058g01190;VIT_18s0122g01260;VIT_03s0063g02480;VIT_05s0077g01830;VIT_03s0038g03410;VIT_18s0001g01320;VIT_04s0008g00440;VIT_02s0025g00270;VIT_00s0398g00010;VIT_17s0000g02100;VIT_05s0020g02530;VIT_18s0164g00030;VIT_00s0429g00010;VIT_06s0004g06220;VIT_01s0026g02200;VIT_15s0046g00800;VIT_19s0090g01670;VIT_02s0087g01010;VIT_03s0088g01190;VIT_04s0008g00300;VIT_08s0007g00840;VIT…
GO:0016556	Biological Process	mRNA modification	7/450 1.55555555555556%	75/18794 0.399063530914122%	0.00210433	0.00950995	3.89801	VIT_07s0151g00860;VIT_02s0025g02640;VIT_10s0003g02730;VIT_14s0068g00280;VIT_09s0002g07500;VIT_13s0067g00150;VIT_03s0063g02020	VIT_01s0026g01000;VIT_13s0067g02100;VIT_18s0001g08800;VIT_03s0063g02040;VIT_03s0017g02180;VIT_12s0055g00480;VIT_05s0062g01380;VIT_17s0000g08200;VIT_08s0007g04530;VIT_10s0003g03850;VIT_03s0017g01330;VIT_11s0016g04580;VIT_13s0047g00850;VIT_07s0151g00860;VIT_16s0013g02120;VIT_02s0025g02450;VIT_19s0027g01250;VIT_08s0040g02870;VIT_05s0077g02250;VIT_17s0000g04710;VIT_19s0090g01210;VIT_02s0012g02540;VIT…
GO:0018786	Molecular Function	haloalkane dehalogenase activity	2/416 0.480769230769231%	2/18296 0.0109313511149978%	0.000515766	0.0109466	43.9808	VIT_09s0002g07500;VIT_07s0151g00860	VIT_09s0002g07500;VIT_07s0151g00860
GO:0005509	Molecular Function	calcium ion binding	18/416 4.32692307692308%	327/18296 1.78727590730214%	0.000529675	0.0109466	2.42096	VIT_14s0060g00850;VIT_19s0014g05080;VIT_08s0040g00850;VIT_12s0055g00710;VIT_12s0057g00250;VIT_18s0001g15360;VIT_05s0102g01190;VIT_18s0122g00680;VIT_12s0028g01080;VIT_19s0090g00410;VIT_02s0241g00140;VIT_05s0094g01070;VIT_00s0904g00010;VIT_13s0019g00260;VIT_00s0207g00210;VIT_18s0001g11710;VIT_08s0007g08300;VIT_13s0156g00120	VIT_05s0077g00300;VIT_01s0010g02970;VIT_00s0131g00030;VIT_03s0091g00740;VIT_14s0060g00850;VIT_00s0631g00010;VIT_10s0003g00820;VIT_00s0194g00040;VIT_02s0236g00150;VIT_18s0001g11830;VIT_13s0139g00420;VIT_01s0011g02470;VIT_00s0201g00090;VIT_12s0028g03650;VIT_12s0059g00370;VIT_01s0010g00620;VIT_08s0007g06170;VIT_01s0010g02950;VIT_10s0003g05080;VIT_07s0005g04770;VIT_14s0030g01130;VIT_06s0009g03640;VIT…
GO:0006414	Biological Process	translational elongation	6/450 1.33333333333333%	58/18794 0.308609130573587%	0.00257604	0.0113089	4.32046	VIT_11s0118g00720;VIT_08s0058g01310;VIT_19s0027g00760;VIT_13s0019g03920;VIT_12s0035g01130;VIT_11s0103g00220	VIT_00s0323g00080;VIT_17s0000g01540;VIT_07s0104g00600;VIT_11s0118g00720;VIT_08s0007g03620;VIT_06s0009g02410;VIT_12s0028g02640;VIT_04s0008g07290;VIT_10s0042g01190;VIT_16s0013g01610;VIT_12s0035g01120;VIT_12s0034g01800;VIT_00s0261g00050;VIT_05s0029g00030;VIT_11s0016g05860;VIT_18s0041g01900;VIT_10s0003g00510;VIT_05s0029g01160;VIT_04s0008g03350;VIT_06s0004g03220;VIT_19s0176g00040;VIT_18s0076g00370;VIT…
GO:0009965	Biological Process	leaf morphogenesis	8/450 1.77777777777778%	99/18794 0.52676386080664%	0.00259864	0.0113089	3.3749	VIT_09s0018g01610;VIT_14s0030g01250;VIT_08s0040g00850;VIT_04s0043g01010;VIT_05s0102g00310;VIT_02s0025g01690;VIT_07s0104g00510;VIT_03s0088g01190	VIT_10s0003g03910;VIT_09s0018g01610;VIT_05s0077g01010;VIT_18s0001g13930;VIT_14s0030g01250;VIT_08s0105g00590;VIT_07s0005g04710;VIT_13s0019g04320;VIT_16s0100g00480;VIT_18s0001g01770;VIT_15s0046g02250;VIT_12s0028g01810;VIT_14s0068g00330;VIT_12s0059g00270;VIT_19s0014g01170;VIT_00s0445g00020;VIT_18s0122g00800;VIT_09s0054g01760;VIT_06s0009g00440;VIT_08s0007g07480;VIT_08s0007g00710;VIT_14s0030g01590;VIT…
GO:0010363	Biological Process	regulation of plant-type hypersensitive response	9/450 2%	122/18794 0.649143343620304%	0.00268379	0.0114671	3.08098	VIT_13s0019g02050;VIT_14s0030g01900;VIT_18s0001g14450;VIT_19s0014g03850;VIT_13s0019g03350;VIT_06s0004g05180;VIT_02s0109g00080;VIT_18s0164g00030;VIT_03s0088g01190	VIT_07s0129g00520;VIT_19s0014g02740;VIT_07s0031g00680;VIT_11s0016g00030;VIT_18s0001g09390;VIT_18s0089g01080;VIT_10s0116g00910;VIT_10s0003g00150;VIT_14s0030g01360;VIT_07s0031g02910;VIT_10s0003g03910;VIT_11s0016g01860;VIT_14s0083g00870;VIT_13s0019g02050;VIT_13s0074g00010;VIT_10s0003g02030;VIT_19s0027g01090;VIT_16s0098g00870;VIT_13s0074g00770;VIT_03s0038g00430;VIT_15s0046g03730;VIT_09s0002g06950;VIT…
GO:0010264	Biological Process	myo-inositol hexakisphosphate biosynthetic process	5/450 1.11111111111111%	41/18794 0.218154730233053%	0.00283557	0.0116923	5.09322	VIT_15s0048g02600;VIT_08s0007g02120;VIT_13s0067g02560;VIT_02s0025g02790;VIT_06s0004g00260	VIT_15s0046g02330;VIT_15s0048g02600;VIT_11s0016g01350;VIT_08s0007g02120;VIT_14s0006g00910;VIT_10s0405g00030;VIT_10s0003g03090;VIT_18s0122g00430;VIT_14s0060g00710;VIT_06s0004g07390;VIT_04s0008g02380;VIT_14s0108g01440;VIT_13s0067g02560;VIT_09s0054g01750;VIT_03s0091g00230;VIT_16s0039g01700;VIT_13s0019g00020;VIT_14s0030g01030;VIT_08s0058g00120;VIT_02s0025g02790;VIT_16s0022g00740;VIT_12s0034g02240;VIT…
GO:0006612	Biological Process	protein targeting to membrane	9/450 2%	123/18794 0.654464190699159%	0.00283599	0.0116923	3.05593	VIT_06s0004g05180;VIT_02s0109g00080;VIT_03s0088g01190;VIT_18s0164g00030;VIT_13s0019g02050;VIT_14s0030g01900;VIT_13s0019g03350;VIT_18s0001g14450;VIT_19s0014g03850	VIT_18s0001g08230;VIT_01s0011g05870;VIT_15s0046g01090;VIT_08s0007g00430;VIT_01s0182g00020;VIT_01s0150g00410;VIT_01s0010g03080;VIT_13s0047g00210;VIT_12s0134g00510;VIT_03s0063g01780;VIT_00s0189g00030;VIT_02s0025g01720;VIT_04s0023g03510;VIT_14s0060g00820;VIT_16s0039g02140;VIT_06s0009g01130;VIT_13s0019g01490;VIT_06s0009g00280;VIT_12s0059g01130;VIT_06s0004g05180;VIT_06s0080g00420;VIT_06s0004g03540;VIT…
GO:0034660	Biological Process	ncRNA metabolic process	4/450 0.888888888888889%	26/18794 0.138342024050229%	0.00319228	0.0129342	6.4253	VIT_11s0016g03510;VIT_00s0323g00040;VIT_14s0060g01030;VIT_06s0080g00030	VIT_11s0016g03510;VIT_00s0323g00040;VIT_13s0064g00170;VIT_17s0000g03610;VIT_04s0008g06690;VIT_12s0057g01250;VIT_14s0060g01030;VIT_16s0039g01580;VIT_08s0007g01610;VIT_08s0040g01560;VIT_19s0027g00130;VIT_19s0090g01210;VIT_08s0040g03010;VIT_07s0104g00550;VIT_07s0104g01470;VIT_04s0023g00720;VIT_06s0080g00030;VIT_14s0060g00820;VIT_03s0038g01320;VIT_17s0000g02160;VIT_01s0137g00220;VIT_02s0025g03970;VIT…
GO:0016491	Molecular Function	oxidoreductase activity	22/416 5.28846153846154%	453/18296 2.475951027547%	0.000736266	0.0129689	2.13593	VIT_08s0007g00920;VIT_05s0077g02190;VIT_13s0019g02180;VIT_05s0094g01260;VIT_15s0021g01850;VIT_02s0025g03100;VIT_09s0002g03450;VIT_06s0080g00030;VIT_01s0244g00030;VIT_01s0011g06450;VIT_09s0018g01610;VIT_14s0066g01920;VIT_10s0116g00530;VIT_05s0094g01550;VIT_14s0030g02020;VIT_18s0001g01430;VIT_05s0062g01010;VIT_10s0003g03830;VIT_12s0057g00250;VIT_14s0081g00490;VIT_01s0011g05650;VIT_04s0044g00070	VIT_05s0049g01650;VIT_02s0087g00460;VIT_00s2125g00010;VIT_03s0088g00140;VIT_12s0034g01810;VIT_14s0030g01990;VIT_14s0030g02060;VIT_09s0002g07690;VIT_01s0011g06240;VIT_15s0021g00050;VIT_01s0011g04500;VIT_15s0045g01600;VIT_17s0000g01030;VIT_17s0000g01050;VIT_00s1313g00010;VIT_02s0025g00240;VIT_07s0141g00370;VIT_07s0151g00440;VIT_16s0022g00430;VIT_00s0174g00220;VIT_02s0025g02610;VIT_05s0094g01250;VIT…
GO:0004017	Molecular Function	adenylate kinase activity	3/416 0.721153846153846%	9/18296 0.0491910800174902%	0.000885213	0.0129689	14.6603	VIT_17s0000g01730;VIT_11s0149g00040;VIT_18s0041g01280	VIT_01s0010g02770;VIT_01s0010g02790;VIT_13s0067g03360;VIT_17s0000g01730;VIT_02s0012g01730;VIT_01s0010g02780;VIT_11s0149g00040;VIT_18s0041g01280;VIT_06s0004g03280
GO:0016168	Molecular Function	chlorophyll binding	5/416 1.20192307692308%	34/18296 0.185832968954963%	0.000958443	0.0129689	6.46776	VIT_17s0000g06350;VIT_10s0003g04350;VIT_18s0001g09110;VIT_18s0001g02740;VIT_19s0014g03660	VIT_10s0003g02900;VIT_18s0122g00430;VIT_10s0003g02890;VIT_15s0024g00040;VIT_17s0000g06350;VIT_11s0103g00110;VIT_12s0057g00630;VIT_00s0187g00140;VIT_07s0005g02220;VIT_10s0003g04350;VIT_13s0019g04140;VIT_13s0064g00800;VIT_09s0002g08340;VIT_03s0180g00110;VIT_01s0010g03620;VIT_00s0181g00180;VIT_08s0058g01080;VIT_08s0007g02190;VIT_12s0028g00320;VIT_07s0031g01530;VIT_18s0001g10550;VIT_00s0396g00010;VIT…
GO:0051082	Molecular Function	unfolded protein binding	8/416 1.92307692307692%	95/18296 0.519239177962396%	0.00144772	0.0129689	3.70364	VIT_01s0010g00680;VIT_07s0130g00410;VIT_08s0007g07460;VIT_12s0028g00350;VIT_15s0021g01180;VIT_05s0102g01190;VIT_12s0057g00670;VIT_16s0050g01150	VIT_01s0010g00680;VIT_04s0023g00830;VIT_07s0130g00410;VIT_18s0001g00480;VIT_08s0007g01660;VIT_01s0010g03640;VIT_04s0008g06970;VIT_14s0081g00070;VIT_13s0106g00420;VIT_08s0007g07460;VIT_01s0026g01450;VIT_08s0105g00350;VIT_00s2341g00010;VIT_04s0008g05340;VIT_15s0021g00250;VIT_08s0040g01690;VIT_13s0106g00410;VIT_06s0080g01230;VIT_18s0041g01230;VIT_12s0034g02190;VIT_16s0013g00290;VIT_11s0016g04900;VIT…
GO:0031177	Molecular Function	phosphopantetheine binding	2/416 0.480769230769231%	3/18296 0.0163970266724967%	0.00152396	0.0129689	29.3205	VIT_14s0030g00740;VIT_01s0244g00030	VIT_14s0030g00740;VIT_01s0244g00030;VIT_05s0020g01980
GO:0046863	Molecular Function	ribulose-1,5-bisphosphate carboxylase/oxygenase activator activity	2/416 0.480769230769231%	3/18296 0.0163970266724967%	0.00152396	0.0129689	29.3205	VIT_06s0004g05180;VIT_13s0019g02050	VIT_08s0007g00840;VIT_06s0004g05180;VIT_13s0019g02050
GO:0036422	Molecular Function	heptaprenyl diphosphate synthase activity	2/416 0.480769230769231%	3/18296 0.0163970266724967%	0.00152396	0.0129689	29.3205	VIT_19s0014g00070;VIT_18s0001g12000	VIT_19s0014g00070;VIT_03s0132g00010;VIT_18s0001g12000
GO:0003844	Molecular Function	1,4-alpha-glucan branching enzyme activity	2/416 0.480769230769231%	3/18296 0.0163970266724967%	0.00152396	0.0129689	29.3205	VIT_19s0090g00920;VIT_18s0001g00060	VIT_19s0090g00920;VIT_08s0007g03750;VIT_18s0001g00060
GO:0015035	Molecular Function	protein disulfide oxidoreductase activity	7/416 1.68269230769231%	75/18296 0.409925666812418%	0.00156882	0.0129689	4.10487	VIT_19s0014g02890;VIT_10s0042g00430;VIT_17s0000g02320;VIT_04s0023g00740;VIT_08s0007g06700;VIT_18s0072g00400;VIT_01s0026g01460	VIT_01s0011g01380;VIT_18s0001g15310;VIT_17s0000g08670;VIT_10s0003g03940;VIT_19s0014g02890;VIT_11s0016g02310;VIT_05s0020g01760;VIT_07s0104g01420;VIT_14s0030g01910;VIT_03s0063g00280;VIT_10s0042g00200;VIT_18s0001g10510;VIT_02s0025g01710;VIT_00s0207g00270;VIT_12s0028g03850;VIT_13s0084g00790;VIT_10s0042g00430;VIT_17s0000g02320;VIT_14s0083g01010;VIT_13s0019g00340;VIT_04s0023g02700;VIT_02s0025g02700;VIT…
GO:0042549	Biological Process	photosystem II stabilization	2/450 0.444444444444444%	4/18794 0.0212833883154198%	0.00332424	0.0132406	20.8822	VIT_18s0001g11710;VIT_00s0207g00210	VIT_18s0001g11710;VIT_08s0058g01450;VIT_08s0058g01470;VIT_00s0207g00210
GO:0009658	Biological Process	chloroplast organization	8/450 1.77777777777778%	106/18794 0.564009790358625%	0.00396313	0.0155222	3.15203	VIT_17s0000g03620;VIT_13s0067g02560;VIT_07s0151g01110;VIT_01s0010g00680;VIT_14s0036g00480;VIT_15s0021g01300;VIT_18s0089g01390;VIT_07s0104g00510	VIT_00s0480g00010;VIT_11s0016g03860;VIT_01s0011g00240;VIT_04s0023g00060;VIT_04s0023g02990;VIT_14s0068g01460;VIT_01s0011g01080;VIT_18s0001g00720;VIT_04s0044g01180;VIT_16s0050g00960;VIT_06s0004g07730;VIT_11s0016g00650;VIT_19s0027g01190;VIT_07s0005g03800;VIT_08s0056g01690;VIT_00s0684g00010;VIT_06s0004g00400;VIT_00s2483g00010;VIT_03s0038g01780;VIT_04s0023g00680;VIT_04s0008g00200;VIT_11s0016g03390;VIT…
GO:0009607	Biological Process	response to biotic stimulus	6/450 1.33333333333333%	64/18794 0.340534213046717%	0.00423278	0.0163066	3.91542	VIT_02s0025g04330;VIT_06s0004g03100;VIT_05s0077g01570;VIT_05s0077g01580;VIT_01s0011g05150;VIT_01s0011g05190	VIT_05s0077g01520;VIT_05s0077g01660;VIT_08s0007g05140;VIT_00s0227g00140;VIT_05s0077g01600;VIT_12s0028g02970;VIT_07s0031g02240;VIT_07s0005g00930;VIT_16s0039g01790;VIT_06s0004g06430;VIT_04s0023g03610;VIT_01s0011g05140;VIT_01s0011g05180;VIT_05s0077g01670;VIT_01s0011g05170;VIT_01s0011g05070;VIT_12s0035g00260;VIT_02s0025g04330;VIT_05s0094g01570;VIT_05s0077g01560;VIT_03s0038g03400;VIT_13s0019g00970;VIT…
GO:0005960	Cellular Component	glycine cleavage complex	2/378 0.529100529100529%	5/16293 0.0306880255324372%	0.005125	0.0169765	17.2413	VIT_11s0016g02280;VIT_02s0012g01120	VIT_03s0017g01700;VIT_04s0008g01300;VIT_01s0011g01990;VIT_11s0016g02280;VIT_02s0012g01120
GO:0045036	Biological Process	protein targeting to chloroplast	4/450 0.888888888888889%	29/18794 0.154304565286794%	0.00479323	0.0181679	5.76061	VIT_00s0838g00020;VIT_04s0008g07020;VIT_15s0021g01300;VIT_08s0058g01310	VIT_13s0064g01430;VIT_15s0024g00390;VIT_17s0000g07500;VIT_19s0015g00650;VIT_18s0041g02220;VIT_00s0838g00020;VIT_13s0064g00170;VIT_00s0194g00270;VIT_17s0000g09620;VIT_11s0118g00260;VIT_07s0005g02410;VIT_13s0019g01070;VIT_01s0011g00240;VIT_10s0003g00010;VIT_05s0020g01290;VIT_02s0012g01090;VIT_19s0014g00400;VIT_04s0008g04310;VIT_13s0084g00790;VIT_04s0008g07020;VIT_19s0027g00700;VIT_00s0194g00310;VIT…
GO:0009108	Biological Process	coenzyme biosynthetic process	4/450 0.888888888888889%	30/18794 0.159625412365649%	0.00542774	0.0197136	5.56859	VIT_06s0080g00030;VIT_03s0088g01190;VIT_14s0030g01900;VIT_04s0043g01010	VIT_11s0052g00610;VIT_01s0127g00740;VIT_14s0030g01030;VIT_09s0070g00360;VIT_16s0100g00580;VIT_03s0088g00570;VIT_06s0004g02900;VIT_18s0001g11630;VIT_14s0068g01460;VIT_07s0005g02010;VIT_13s0064g01500;VIT_06s0080g00030;VIT_11s0016g00600;VIT_03s0038g00410;VIT_14s0030g01090;VIT_03s0088g01190;VIT_13s0064g01480;VIT_14s0030g01900;VIT_14s0030g00920;VIT_04s0043g01010;VIT_13s0064g01490;VIT_03s0038g00430;VIT…
GO:0015866	Biological Process	ADP transport	2/450 0.444444444444444%	5/18794 0.0266042353942748%	0.0054527	0.0197136	16.7058	VIT_09s0002g05710;VIT_12s0028g03380	VIT_16s0039g00600;VIT_09s0002g05710;VIT_17s0000g04970;VIT_12s0028g03380;VIT_13s0067g02520
GO:0019464	Biological Process	glycine decarboxylation via glycine cleavage system	2/450 0.444444444444444%	5/18794 0.0266042353942748%	0.0054527	0.0197136	16.7058	VIT_11s0016g02280;VIT_02s0012g01120	VIT_03s0017g01700;VIT_04s0008g01300;VIT_01s0011g01990;VIT_11s0016g02280;VIT_02s0012g01120
GO:0009505	Cellular Component	plant-type cell wall	10/378 2.64550264550265%	170/16293 1.04339286810287%	0.00640745	0.0199762	2.53548	VIT_19s0014g01330;VIT_09s0002g02120;VIT_12s0121g00230;VIT_06s0080g00030;VIT_07s0031g02480;VIT_13s0019g04410;VIT_02s0154g00080;VIT_13s0067g02640;VIT_18s0086g00410;VIT_08s0032g00890	VIT_08s0040g00060;VIT_08s0007g03970;VIT_10s0116g01610;VIT_12s0055g01180;VIT_00s0226g00030;VIT_12s0057g00130;VIT_13s0047g01190;VIT_18s0001g05160;VIT_14s0066g00270;VIT_00s0199g00190;VIT_15s0048g01750;VIT_18s0001g13340;VIT_03s0038g03570;VIT_05s0062g01430;VIT_14s0006g01130;VIT_05s0020g00500;VIT_00s0827g00040;VIT_00s0415g00080;VIT_15s0048g00480;VIT_11s0118g00240;VIT_08s0007g06780;VIT_07s0104g01100;VIT…
GO:0009106	Biological Process	lipoate metabolic process	4/450 0.888888888888889%	31/18794 0.164946259444504%	0.006116	0.0217767	5.38896	VIT_06s0080g00030;VIT_14s0030g01900;VIT_03s0088g01190;VIT_04s0043g01010	VIT_03s0088g00570;VIT_16s0100g00580;VIT_06s0080g00030;VIT_13s0064g01500;VIT_18s0001g11630;VIT_06s0004g02900;VIT_14s0068g01460;VIT_07s0005g02010;VIT_11s0052g00610;VIT_01s0127g00740;VIT_14s0030g01030;VIT_09s0070g00360;VIT_12s0035g01950;VIT_15s0046g01090;VIT_09s0002g00790;VIT_03s0038g00430;VIT_04s0008g00880;VIT_00s0373g00040;VIT_07s0005g02410;VIT_02s0012g01800;VIT_11s0016g00130;VIT_14s0030g01900;VIT…
GO:0009538	Cellular Component	photosystem I reaction center	2/378 0.529100529100529%	6/16293 0.0368256306389247%	0.00756989	0.0222891	14.3677	VIT_07s0005g04920;VIT_07s0151g01000	VIT_07s0005g04920;VIT_04s0023g00410;VIT_00s0125g00280;VIT_07s0151g01000;VIT_05s0020g03180;VIT_09s0002g04320
GO:0030529	Cellular Component	ribonucleoprotein complex	4/378 1.05820105820106%	35/16293 0.214816178727061%	0.00846234	0.0236055	4.92608	VIT_05s0049g01930;VIT_04s0008g03800;VIT_18s0117g00150;VIT_05s0094g00800	VIT_05s0049g01930;VIT_19s0015g00920;VIT_05s0020g02410;VIT_18s0001g00670;VIT_04s0008g03800;VIT_15s0021g01160;VIT_18s0117g00150;VIT_05s0102g00480;VIT_17s0000g07230;VIT_19s0014g01570;VIT_06s0004g06870;VIT_05s0094g00800;VIT_10s0003g03190;VIT_08s0032g01180;VIT_08s0058g00840;VIT_06s0004g02220;VIT_14s0066g00140;VIT_15s0048g02700;VIT_04s0044g00080;VIT_15s0048g02560;VIT_08s0007g06300;VIT_08s0217g00020;VIT…
GO:0004462	Molecular Function	lactoylglutathione lyase activity	4/416 0.961538461538462%	27/18296 0.14757324005247%	0.0030546	0.0236732	6.51567	VIT_07s0005g04890;VIT_04s0008g03560;VIT_10s0116g01660;VIT_17s0000g02950	VIT_07s0005g04870;VIT_05s0051g00320;VIT_06s0004g05680;VIT_07s0005g04890;VIT_00s0153g00050;VIT_18s0072g00320;VIT_17s0000g06110;VIT_17s0000g02930;VIT_19s0090g00650;VIT_15s0024g01650;VIT_15s0024g01630;VIT_19s0090g00640;VIT_07s0005g04880;VIT_04s0008g03560;VIT_04s0079g00360;VIT_17s0000g06120;VIT_17s0000g02920;VIT_10s0116g01660;VIT_17s0000g02950;VIT_15s0107g00150;VIT_17s0000g06140;VIT_17s0000g06130;VIT…
GO:0009684	Biological Process	indoleacetic acid biosynthetic process	4/450 0.888888888888889%	32/18794 0.170267106523359%	0.00685988	0.0240608	5.22056	VIT_17s0000g07790;VIT_08s0007g04670;VIT_17s0000g08660;VIT_14s0030g01900	VIT_03s0017g01730;VIT_14s0068g01460;VIT_18s0001g11630;VIT_01s0026g00630;VIT_11s0037g01280;VIT_14s0066g00970;VIT_17s0000g08990;VIT_13s0084g00110;VIT_01s0011g00470;VIT_03s0038g01780;VIT_09s0002g04180;VIT_03s0038g00410;VIT_17s0000g07790;VIT_02s0012g01050;VIT_14s0128g00320;VIT_02s0025g00670;VIT_08s0007g04670;VIT_07s0031g00940;VIT_02s0012g01060;VIT_05s0029g00420;VIT_12s0059g01060;VIT_16s0100g01280;VIT…
GO:0006766	Biological Process	vitamin metabolic process	4/450 0.888888888888889%	33/18794 0.175587953602213%	0.00766121	0.0255637	5.06236	VIT_03s0088g01190;VIT_04s0043g01010;VIT_06s0080g00030;VIT_14s0030g01900	VIT_11s0016g00130;VIT_00s0373g00040;VIT_04s0008g00880;VIT_14s0030g01090;VIT_13s0064g01480;VIT_03s0088g01190;VIT_03s0038g00410;VIT_14s0030g00920;VIT_04s0043g01010;VIT_01s0011g03380;VIT_14s0068g01460;VIT_18s0001g11630;VIT_06s0004g02900;VIT_13s0064g01500;VIT_06s0080g00030;VIT_11s0052g00610;VIT_01s0127g00740;VIT_03s0038g00430;VIT_09s0002g00790;VIT_15s0046g01090;VIT_12s0035g01950;VIT_06s0004g01370;VIT…
GO:0010286	Biological Process	heat acclimation	4/450 0.888888888888889%	33/18794 0.175587953602213%	0.00766121	0.0255637	5.06236	VIT_00s1274g00010;VIT_05s0020g03330;VIT_18s0089g01390;VIT_01s0010g01840	VIT_06s0080g00910;VIT_00s1274g00010;VIT_08s0007g04400;VIT_09s0002g06790;VIT_02s0025g02260;VIT_07s0005g01920;VIT_15s0046g02090;VIT_02s0025g01050;VIT_00s2262g00010;VIT_00s1356g00020;VIT_17s0000g00890;VIT_13s0067g02000;VIT_05s0020g03330;VIT_16s0050g02410;VIT_01s0146g00410;VIT_07s0104g00060;VIT_00s0960g00010;VIT_15s0046g00140;VIT_15s0046g02110;VIT_11s0037g00510;VIT_08s0040g00040;VIT_04s0008g01110;VIT…
GO:0019932	Biological Process	second-messenger-mediated signaling	2/450 0.444444444444444%	6/18794 0.0319250824731297%	0.00804984	0.0255637	13.9215	VIT_11s0037g00740;VIT_15s0046g03520	VIT_11s0037g00800;VIT_06s0004g02100;VIT_11s0037g00740;VIT_15s0046g03520;VIT_12s0035g01140;VIT_00s0657g00010
GO:0044711	Biological Process	single-organism biosynthetic process	2/450 0.444444444444444%	6/18794 0.0319250824731297%	0.00804984	0.0255637	13.9215	VIT_19s0014g02890;VIT_13s0084g00160	VIT_19s0027g00880;VIT_19s0027g00910;VIT_19s0027g00840;VIT_19s0014g02890;VIT_14s0108g00940;VIT_13s0084g00160
GO:0015867	Biological Process	ATP transport	2/450 0.444444444444444%	6/18794 0.0319250824731297%	0.00804984	0.0255637	13.9215	VIT_09s0002g05710;VIT_12s0028g03380	VIT_04s0008g01130;VIT_16s0039g00600;VIT_09s0002g05710;VIT_17s0000g04970;VIT_13s0067g02520;VIT_12s0028g03380
GO:0048564	Biological Process	photosystem I assembly	2/450 0.444444444444444%	6/18794 0.0319250824731297%	0.00804984	0.0255637	13.9215	VIT_14s0060g00850;VIT_18s0089g01390	VIT_18s0072g00860;VIT_09s0018g00820;VIT_14s0060g00850;VIT_18s0089g01390;VIT_08s0056g01270;VIT_03s0063g00900
GO:0015977	Biological Process	carbon fixation	2/450 0.444444444444444%	6/18794 0.0319250824731297%	0.00804984	0.0255637	13.9215	VIT_07s0129g00790;VIT_01s0011g02740	VIT_19s0015g00410;VIT_19s0014g01390;VIT_07s0129g00790;VIT_01s0011g02740;VIT_11s0052g00820;VIT_12s0028g02180
GO:0009409	Biological Process	response to cold	7/450 1.55555555555556%	96/18794 0.510801319570076%	0.00825325	0.0258602	3.04532	VIT_05s0020g02480;VIT_14s0108g01560;VIT_13s0019g03350;VIT_18s0001g14450;VIT_19s0014g03850;VIT_08s0040g00410;VIT_14s0030g01900	VIT_14s0060g00770;VIT_07s0005g01950;VIT_13s0019g01380;VIT_18s0157g00020;VIT_05s0077g00430;VIT_14s0066g01410;VIT_08s0007g04430;VIT_03s0063g02480;VIT_01s0010g02670;VIT_05s0077g01830;VIT_18s0001g02630;VIT_13s0064g01500;VIT_04s0008g04380;VIT_19s0090g01120;VIT_13s0019g01390;VIT_05s0020g02480;VIT_19s0015g02000;VIT_14s0060g00280;VIT_15s0048g02410;VIT_00s0233g00060;VIT_15s0046g01090;VIT_07s0005g02410;VIT…
GO:0008652	Biological Process	cellular amino acid biosynthetic process	4/450 0.888888888888889%	34/18794 0.180908800681068%	0.00852172	0.02635	4.91346	VIT_06s0080g00030;VIT_05s0049g01980;VIT_03s0088g01190;VIT_04s0043g01010	VIT_08s0056g01640;VIT_00s1231g00010;VIT_14s0030g01030;VIT_09s0070g00360;VIT_03s0038g00430;VIT_12s0035g01950;VIT_09s0002g00790;VIT_06s0004g01370;VIT_11s0016g00600;VIT_14s0068g01190;VIT_13s0064g01490;VIT_03s0038g02230;VIT_06s0004g02900;VIT_18s0001g11630;VIT_13s0064g01500;VIT_01s0244g00140;VIT_06s0080g00030;VIT_11s0052g00610;VIT_03s0097g00340;VIT_08s0056g00010;VIT_01s0127g00740;VIT_02s0025g00380;VIT…
GO:0006546	Biological Process	glycine catabolic process	4/450 0.888888888888889%	35/18794 0.186229647759923%	0.00944306	0.0288197	4.77308	VIT_04s0043g01010;VIT_03s0088g01190;VIT_06s0080g00030;VIT_14s0030g01900	VIT_11s0016g00130;VIT_04s0008g00880;VIT_00s0373g00040;VIT_10s0116g01540;VIT_14s0030g00920;VIT_01s0011g03380;VIT_04s0043g01010;VIT_14s0030g01090;VIT_13s0064g01480;VIT_03s0088g01190;VIT_03s0038g00410;VIT_03s0038g01780;VIT_14s0068g01460;VIT_06s0004g02900;VIT_18s0001g11630;VIT_06s0080g00030;VIT_13s0064g01500;VIT_01s0127g00740;VIT_11s0052g00610;VIT_06s0004g01370;VIT_07s0005g02410;VIT_02s0012g01800;VIT…
GO:0046939	Biological Process	nucleotide phosphorylation	3/450 0.666666666666667%	19/18794 0.101096094498244%	0.00993368	0.0299284	6.59439	VIT_18s0041g01280;VIT_17s0000g01730;VIT_11s0149g00040	VIT_19s0014g01290;VIT_08s0007g04160;VIT_13s0074g00240;VIT_15s0048g02670;VIT_16s0022g00970;VIT_18s0041g01280;VIT_14s0171g00370;VIT_17s0000g01730;VIT_12s0028g01030;VIT_16s0022g00980;VIT_13s0067g03360;VIT_01s0010g02770;VIT_01s0010g02790;VIT_15s0045g01310;VIT_06s0004g03280;VIT_11s0149g00040;VIT_04s0044g00890;VIT_01s0010g02780;VIT_02s0012g01730
GO:0034976	Biological Process	response to endoplasmic reticulum stress	7/450 1.55555555555556%	100/18794 0.532084707885495%	0.0102247	0.0304153	2.92351	VIT_12s0028g03380;VIT_09s0002g04250;VIT_06s0004g03250;VIT_02s0025g03100;VIT_09s0002g00780;VIT_05s0102g01190;VIT_17s0000g08660	VIT_14s0083g01010;VIT_13s0019g05060;VIT_14s0060g01270;VIT_12s0057g01220;VIT_08s0007g07300;VIT_03s0038g00410;VIT_11s0037g00510;VIT_13s0019g04240;VIT_18s0001g14500;VIT_14s0060g02340;VIT_14s0060g01290;VIT_18s0001g02510;VIT_14s0066g00970;VIT_19s0085g00370;VIT_07s0005g06040;VIT_07s0005g01790;VIT_01s0010g01310;VIT_14s0081g00150;VIT_15s0021g00910;VIT_04s0008g01110;VIT_11s0016g04080;VIT_01s0127g00160;VIT…
GO:0042742	Biological Process	defense response to bacterium	9/450 2%	152/18794 0.808768755985953%	0.011076	0.0314053	2.47289	VIT_04s0008g04700;VIT_17s0000g07790;VIT_18s0086g00410;VIT_05s0102g01190;VIT_14s0108g01560;VIT_09s0002g08670;VIT_00s0838g00020;VIT_17s0000g08660;VIT_06s0004g04700	VIT_05s0029g01090;VIT_00s0398g00060;VIT_08s0007g03840;VIT_16s0039g02650;VIT_01s0026g00630;VIT_09s0002g01320;VIT_03s0097g00620;VIT_19s0027g01710;VIT_00s0262g00130;VIT_14s0066g00970;VIT_11s0016g05570;VIT_14s0081g00030;VIT_19s0027g01090;VIT_05s0062g00830;VIT_00s0437g00060;VIT_00s0270g00120;VIT_18s0001g07960;VIT_08s0058g00150;VIT_09s0002g06950;VIT_06s0004g00140;VIT_17s0000g04920;VIT_01s0010g03780;VIT…
GO:0006542	Biological Process	glutamine biosynthetic process	2/450 0.444444444444444%	7/18794 0.0372459295519847%	0.0110921	0.0314053	11.9327	VIT_05s0020g02480;VIT_08s0007g04670	VIT_05s0020g02480;VIT_17s0000g01910;VIT_08s0007g04670;VIT_10s0042g01000;VIT_14s0006g00350;VIT_07s0104g00610;VIT_01s0011g02200
GO:0006556	Biological Process	S-adenosylmethionine biosynthetic process	2/450 0.444444444444444%	7/18794 0.0372459295519847%	0.0110921	0.0314053	11.9327	VIT_07s0005g02230;VIT_05s0020g00670	VIT_07s0005g02230;VIT_06s0061g00500;VIT_08s0007g05000;VIT_08s0040g01090;VIT_05s0020g00670;VIT_03s0017g00080;VIT_14s0060g00480
GO:0006536	Biological Process	glutamate metabolic process	2/450 0.444444444444444%	7/18794 0.0372459295519847%	0.0110921	0.0314053	11.9327	VIT_11s0016g03720;VIT_17s0000g00920	VIT_04s0079g00600;VIT_11s0016g03720;VIT_17s0000g00920;VIT_01s0011g06600;VIT_01s0011g06610;VIT_12s0028g01820;VIT_08s0058g01000
GO:0010304	Biological Process	PSII associated light-harvesting complex II catabolic process	3/450 0.666666666666667%	20/18794 0.106416941577099%	0.0114822	0.0321228	6.26467	VIT_03s0088g01190;VIT_01s0011g02150;VIT_18s0072g00970	VIT_11s0016g03890;VIT_01s0010g00590;VIT_13s0064g00840;VIT_03s0088g01190;VIT_01s0011g02150;VIT_19s0085g00490;VIT_14s0108g00590;VIT_18s0072g00970;VIT_13s0064g00810;VIT_18s0001g00190;VIT_00s0373g00040;VIT_04s0023g00060;VIT_18s0122g00960;VIT_09s0002g03880;VIT_09s0096g00070;VIT_12s0028g01600;VIT_06s0004g01100;VIT_06s0004g02900;VIT_16s0050g02630;VIT_07s0031g00680
GO:0003924	Molecular Function	GTPase activity	11/416 2.64423076923077%	191/18296 1.04394403148229%	0.0044136	0.0321627	2.53292	VIT_17s0000g09370;VIT_14s0066g00220;VIT_18s0001g02250;VIT_19s0027g00760;VIT_10s0042g01220;VIT_19s0090g01320;VIT_11s0118g00720;VIT_12s0035g01740;VIT_08s0007g03390;VIT_00s1506g00010;VIT_13s0019g03920	VIT_12s0028g02640;VIT_15s0021g02450;VIT_13s0019g00980;VIT_04s0008g05030;VIT_15s0024g01050;VIT_13s0084g00320;VIT_09s0018g01100;VIT_04s0043g00500;VIT_09s0002g05940;VIT_06s0004g01120;VIT_08s0007g05590;VIT_17s0000g09140;VIT_04s0044g01790;VIT_12s0055g00490;VIT_11s0016g03640;VIT_12s0035g01150;VIT_17s0000g09370;VIT_03s0017g00530;VIT_02s0012g00740;VIT_05s0029g00030;VIT_14s0108g00130;VIT_18s0089g00350;VIT…
GO:0008756	Molecular Function	o-succinylbenzoate-CoA ligase activity	2/416 0.480769230769231%	5/18296 0.0273283777874945%	0.00492815	0.0321627	17.5923	VIT_02s0025g03660;VIT_04s0210g00140	VIT_05s0077g01270;VIT_18s0122g01440;VIT_02s0025g03660;VIT_04s0069g01120;VIT_04s0210g00140
GO:0042132	Molecular Function	fructose 1,6-bisphosphate 1-phosphatase activity	2/416 0.480769230769231%	5/18296 0.0273283777874945%	0.00492815	0.0321627	17.5923	VIT_13s0019g03350;VIT_18s0072g00770	VIT_13s0019g03350;VIT_08s0007g01570;VIT_18s0072g00770;VIT_08s0007g01590;VIT_03s0038g00370
GO:0045493	Biological Process	xylan catabolic process	3/450 0.666666666666667%	21/18794 0.111737788655954%	0.0131618	0.0363886	5.96635	VIT_18s0001g08370;VIT_08s0032g00890;VIT_12s0121g00230	VIT_12s0055g01310;VIT_00s0415g00080;VIT_05s0020g00500;VIT_05s0020g00510;VIT_18s0001g08370;VIT_18s0001g05180;VIT_05s0020g00530;VIT_12s0055g01180;VIT_05s0020g00540;VIT_08s0032g00890;VIT_05s0077g01280;VIT_12s0055g01190;VIT_12s0121g00230;VIT_03s0038g02180;VIT_05s0020g00520;VIT_12s0121g00220;VIT_03s0091g00750;VIT_01s0026g00440;VIT_18s0001g05160;VIT_12s0121g00380;VIT_07s0005g01300
GO:0006094	Biological Process	gluconeogenesis	7/450 1.55555555555556%	106/18794 0.564009790358625%	0.013795	0.0376956	2.75803	VIT_05s0102g00100;VIT_05s0049g01980;VIT_15s0046g03520;VIT_15s0048g00900;VIT_08s0040g00410;VIT_17s0000g03620;VIT_08s0007g07460	VIT_19s0090g00390;VIT_16s0039g00360;VIT_06s0009g02020;VIT_00s0682g00020;VIT_16s0115g00440;VIT_10s0003g03260;VIT_17s0000g03040;VIT_04s0079g00530;VIT_06s0009g02720;VIT_12s0028g02340;VIT_00s0670g00010;VIT_02s0025g02160;VIT_16s0039g01690;VIT_12s0034g02160;VIT_00s0183g00140;VIT_11s0016g03210;VIT_02s0025g03680;VIT_03s0097g00530;VIT_14s0068g00640;VIT_16s0050g00380;VIT_15s0021g02230;VIT_06s0004g04800;VIT…
GO:0010196	Biological Process	nonphotochemical quenching	2/450 0.444444444444444%	8/18794 0.0425667766308396%	0.0145567	0.0380092	10.4411	VIT_18s0001g02740;VIT_19s0014g03850	VIT_03s0017g00940;VIT_18s0089g01170;VIT_12s0055g01110;VIT_18s0001g02740;VIT_16s0100g00310;VIT_12s0134g00510;VIT_00s0207g00110;VIT_19s0014g03850
GO:0019760	Biological Process	glucosinolate metabolic process	2/450 0.444444444444444%	8/18794 0.0425667766308396%	0.0145567	0.0380092	10.4411	VIT_18s0001g15360;VIT_18s0164g00030	VIT_04s0044g01510;VIT_18s0001g06370;VIT_13s0067g01340;VIT_18s0001g15360;VIT_18s0164g00030;VIT_09s0002g04750;VIT_06s0004g06130;VIT_06s0004g02900
GO:0032544	Biological Process	plastid translation	2/450 0.444444444444444%	8/18794 0.0425667766308396%	0.0145567	0.0380092	10.4411	VIT_07s0151g01110;VIT_07s0104g00510	VIT_14s0060g00820;VIT_07s0104g01470;VIT_08s0007g02090;VIT_07s0151g01110;VIT_09s0002g04330;VIT_07s0104g00510;VIT_08s0040g00300;VIT_19s0014g04970
GO:0016050	Biological Process	vesicle organization	2/450 0.444444444444444%	8/18794 0.0425667766308396%	0.0145567	0.0380092	10.4411	VIT_05s0094g00150;VIT_04s0023g00780	VIT_04s0008g05630;VIT_08s0007g02960;VIT_13s0067g01990;VIT_09s0002g07300;VIT_13s0084g00490;VIT_05s0094g00150;VIT_04s0023g00780;VIT_06s0004g07430
GO:0042793	Biological Process	transcription from plastid promoter	5/450 1.11111111111111%	61/18794 0.324571671810152%	0.0152726	0.0394403	3.42332	VIT_01s0011g02860;VIT_06s0080g00030;VIT_18s0122g00680;VIT_01s0011g02150;VIT_15s0021g01850	VIT_01s0011g00240;VIT_12s0028g01250;VIT_08s0056g00010;VIT_02s0025g03970;VIT_06s0004g01100;VIT_03s0017g01730;VIT_08s0040g03010;VIT_05s0049g01500;VIT_01s0011g01080;VIT_03s0038g01320;VIT_00s0323g00080;VIT_01s0011g02860;VIT_15s0046g02910;VIT_01s0011g04410;VIT_06s0080g00030;VIT_07s0104g01470;VIT_18s0122g00680;VIT_04s0023g00870;VIT_16s0039g01580;VIT_03s0038g04210;VIT_08s0007g01610;VIT_17s0000g07500;VIT…
GO:0051903	Molecular Function	S-(hydroxymethyl)glutathione dehydrogenase activity	2/416 0.480769230769231%	6/18296 0.0327940533449934%	0.00728133	0.0410402	14.6603	VIT_18s0001g00380;VIT_07s0005g04610	VIT_18s0001g00380;VIT_07s0005g04610;VIT_07s0005g04600;VIT_18s0001g00410;VIT_18s0001g15450;VIT_02s0025g02730
GO:0008806	Molecular Function	carboxymethylenebutenolidase activity	2/416 0.480769230769231%	6/18296 0.0327940533449934%	0.00728133	0.0410402	14.6603	VIT_07s0104g00430;VIT_07s0104g00440	VIT_05s0020g02550;VIT_07s0104g00410;VIT_07s0104g00420;VIT_12s0059g00890;VIT_07s0104g00430;VIT_07s0104g00440
GO:0003978	Molecular Function	UDP-glucose 4-epimerase activity	2/416 0.480769230769231%	6/18296 0.0327940533449934%	0.00728133	0.0410402	14.6603	VIT_02s0025g04210;VIT_02s0025g01580	VIT_10s0003g05640;VIT_02s0025g04210;VIT_03s0017g00980;VIT_16s0013g01890;VIT_02s0025g01560;VIT_02s0025g01580
GO:0006636	Biological Process	unsaturated fatty acid biosynthetic process	5/450 1.11111111111111%	63/18794 0.335213365967862%	0.0173629	0.0443509	3.31464	VIT_06s0080g00030;VIT_04s0043g01010;VIT_03s0088g01190;VIT_14s0030g01900;VIT_01s0011g00930	VIT_06s0004g01250;VIT_01s0127g00740;VIT_08s0105g00260;VIT_04s0023g00080;VIT_11s0052g00610;VIT_18s0122g00960;VIT_07s0197g00080;VIT_06s0080g00030;VIT_14s0128g00050;VIT_13s0064g01500;VIT_14s0068g01460;VIT_06s0004g02900;VIT_18s0001g11630;VIT_08s0040g00390;VIT_05s0020g01840;VIT_14s0066g01410;VIT_04s0079g00680;VIT_01s0011g03380;VIT_04s0043g01010;VIT_14s0030g00920;VIT_14s0030g01090;VIT_13s0064g01480;VIT…
GO:0006561	Biological Process	proline biosynthetic process	2/450 0.444444444444444%	9/18794 0.0478876237096946%	0.0184219	0.04557	9.28099	VIT_13s0019g02360;VIT_13s0019g01010	VIT_10s0003g03870;VIT_12s0028g00860;VIT_13s0019g02360;VIT_09s0002g04500;VIT_01s0011g00480;VIT_08s0007g01060;VIT_13s0019g01010;VIT_15s0024g00720;VIT_04s0008g03050
GO:0044249	Biological Process	cellular biosynthetic process	2/450 0.444444444444444%	9/18794 0.0478876237096946%	0.0184219	0.04557	9.28099	VIT_19s0014g02890;VIT_13s0084g00160	VIT_19s0014g02890;VIT_04s0008g05580;VIT_14s0108g00940;VIT_12s0134g00570;VIT_13s0084g00160;VIT_17s0000g01800;VIT_01s0010g02980;VIT_19s0014g03200;VIT_17s0000g06190
GO:0006839	Biological Process	mitochondrial transport	2/450 0.444444444444444%	9/18794 0.0478876237096946%	0.0184219	0.04557	9.28099	VIT_12s0028g03380;VIT_00s2349g00010	VIT_00s0407g00020;VIT_12s0028g03380;VIT_02s0012g01250;VIT_10s0116g01120;VIT_00s2349g00010;VIT_06s0004g05940;VIT_08s0007g01700;VIT_18s0001g07320;VIT_16s0039g00600
GO:0009501	Cellular Component	amyloplast	2/378 0.529100529100529%	9/16293 0.055238445958387%	0.0173497	0.0459768	9.57848	VIT_15s0048g02600;VIT_02s0025g02790	VIT_08s0040g02950;VIT_15s0048g02600;VIT_11s0065g00150;VIT_02s0025g02790;VIT_16s0098g01780;VIT_16s0022g00740;VIT_01s0011g00730;VIT_00s0250g00020;VIT_13s0019g04740
GO:0006749	Biological Process	glutathione metabolic process	7/450 1.55555555555556%	113/18794 0.60125571991061%	0.0189959	0.0460209	2.58718	VIT_07s0005g04890;VIT_19s0015g02880;VIT_17s0000g02950;VIT_12s0028g00920;VIT_12s0035g01130;VIT_06s0004g05670;VIT_14s0060g02170	VIT_16s0039g01070;VIT_19s0015g02890;VIT_05s0051g00130;VIT_15s0024g01630;VIT_01s0026g02400;VIT_05s0049g01120;VIT_07s0005g04890;VIT_19s0093g00260;VIT_19s0093g00190;VIT_19s0015g02880;VIT_15s0021g00140;VIT_00s2718g00010;VIT_07s0104g01810;VIT_07s0104g01820;VIT_18s0041g01900;VIT_07s0141g00390;VIT_19s0027g00460;VIT_19s0015g02730;VIT_17s0000g02930;VIT_19s0093g00370;VIT_07s0104g01830;VIT_15s0107g00150;VIT…
GO:0016226	Biological Process	iron-sulfur cluster assembly	7/450 1.55555555555556%	113/18794 0.60125571991061%	0.0189959	0.0460209	2.58718	VIT_07s0151g01110;VIT_08s0058g01310;VIT_08s0040g01400;VIT_14s0036g00480;VIT_03s0038g00910;VIT_04s0008g03370;VIT_14s0171g00460	VIT_09s0002g03780;VIT_12s0057g01480;VIT_10s0003g03910;VIT_11s0016g04250;VIT_15s0021g02870;VIT_01s0010g01180;VIT_02s0154g00070;VIT_15s0048g00550;VIT_01s0182g00050;VIT_01s0137g00670;VIT_07s0151g01110;VIT_06s0004g00170;VIT_19s0014g03120;VIT_07s0005g01820;VIT_11s0037g00250;VIT_14s0108g01290;VIT_10s0116g00970;VIT_08s0058g01310;VIT_00s1693g00010;VIT_09s0018g00400;VIT_04s0023g02120;VIT_04s0044g00890;VIT…
GO:0003756	Molecular Function	protein disulfide isomerase activity	3/416 0.721153846153846%	19/18296 0.103847835592479%	0.00862604	0.0461153	6.94433	VIT_18s0072g00400;VIT_09s0002g04250;VIT_06s0004g03250	VIT_19s0027g00090;VIT_18s0001g15310;VIT_16s0013g01840;VIT_18s0072g00400;VIT_08s0007g07300;VIT_09s0002g04250;VIT_18s0001g05730;VIT_13s0019g04240;VIT_18s0001g02510;VIT_10s0003g03950;VIT_06s0004g02890;VIT_01s0011g04600;VIT_12s0059g01560;VIT_06s0004g03250;VIT_01s0010g01310;VIT_07s0031g02660;VIT_19s0014g05090;VIT_00s0532g00030;VIT_18s0075g00210
GO:0005471	Molecular Function	ATP:ADP antiporter activity	2/416 0.480769230769231%	7/18296 0.0382597289024924%	0.0100412	0.0461153	12.5659	VIT_09s0002g05710;VIT_12s0028g03380	VIT_16s0039g00600;VIT_09s0002g05710;VIT_17s0000g04970;VIT_00s1209g00010;VIT_10s0116g01120;VIT_12s0028g03380;VIT_13s0067g02520
GO:0043169	Molecular Function	cation binding	2/416 0.480769230769231%	7/18296 0.0382597289024924%	0.0100412	0.0461153	12.5659	VIT_18s0001g00060;VIT_19s0090g00920	VIT_11s0078g00380;VIT_10s0003g05240;VIT_11s0078g00310;VIT_11s0016g01780;VIT_18s0001g00060;VIT_19s0090g00920;VIT_08s0007g03750
GO:0004356	Molecular Function	glutamate-ammonia ligase activity	2/416 0.480769230769231%	7/18296 0.0382597289024924%	0.0100412	0.0461153	12.5659	VIT_05s0020g02480;VIT_08s0007g04670	VIT_10s0042g01000;VIT_14s0006g00350;VIT_07s0104g00610;VIT_01s0011g02200;VIT_05s0020g02480;VIT_08s0007g04670;VIT_17s0000g01910
GO:0008878	Molecular Function	glucose-1-phosphate adenylyltransferase activity	2/416 0.480769230769231%	7/18296 0.0382597289024924%	0.0100412	0.0461153	12.5659	VIT_03s0038g04570;VIT_05s0020g02880	VIT_12s0057g01480;VIT_07s0005g02800;VIT_03s0038g04570;VIT_18s0001g12840;VIT_05s0020g02880;VIT_05s0094g01500;VIT_05s0094g01490
GO:0051539	Molecular Function	4 iron, 4 sulfur cluster binding	4/416 0.961538461538462%	40/18296 0.218627022299956%	0.0126246	0.0480982	4.39808	VIT_05s0049g01980;VIT_10s0071g01160;VIT_14s0171g00460;VIT_14s0066g01900	VIT_05s0051g00930;VIT_18s0072g01180;VIT_08s0007g03300;VIT_07s0031g01730;VIT_04s0008g00830;VIT_14s0006g02020;VIT_00s0246g00200;VIT_05s0077g00960;VIT_05s0102g00240;VIT_14s0219g00150;VIT_05s0049g01980;VIT_10s0071g01160;VIT_14s0171g00460;VIT_12s0121g00370;VIT_05s0102g00090;VIT_08s0007g03400;VIT_04s0023g02640;VIT_13s0156g00170;VIT_01s0127g00460;VIT_05s0094g01680;VIT_18s0072g01190;VIT_17s0000g09490;VIT…
GO:0004364	Molecular Function	glutathione transferase activity	7/416 1.68269230769231%	110/18296 0.60122431132488%	0.0128388	0.0480982	2.79878	VIT_07s0005g04890;VIT_19s0015g02880;VIT_12s0035g01130;VIT_12s0028g00920;VIT_17s0000g02950;VIT_06s0004g05670;VIT_14s0060g02170	VIT_05s0049g01120;VIT_01s0026g02400;VIT_19s0015g02890;VIT_16s0039g01070;VIT_15s0024g01630;VIT_05s0051g00130;VIT_19s0027g00460;VIT_19s0015g02730;VIT_07s0104g01830;VIT_19s0093g00370;VIT_17s0000g02930;VIT_19s0093g00260;VIT_19s0093g00190;VIT_07s0005g04890;VIT_07s0104g01820;VIT_18s0041g01900;VIT_07s0104g01810;VIT_00s2718g00010;VIT_19s0015g02880;VIT_01s0026g01370;VIT_19s0093g00150;VIT_12s0035g01130;VIT…
GO:0046556	Molecular Function	alpha-N-arabinofuranosidase activity	3/416 0.721153846153846%	22/18296 0.120244862264976%	0.0130375	0.0480982	5.99738	VIT_08s0032g00890;VIT_12s0121g00230;VIT_08s0040g00320	VIT_18s0001g05160;VIT_01s0026g00440;VIT_03s0091g00750;VIT_12s0121g00220;VIT_05s0020g00520;VIT_06s0004g01770;VIT_07s0005g01300;VIT_06s0004g01650;VIT_12s0121g00380;VIT_05s0020g00540;VIT_08s0032g00890;VIT_18s0001g05180;VIT_12s0055g01180;VIT_05s0020g00530;VIT_05s0020g00510;VIT_05s0020g00500;VIT_00s0415g00080;VIT_12s0055g01310;VIT_12s0121g00230;VIT_12s0055g01190;VIT_05s0077g01280;VIT_08s0040g00320
GO:0004478	Molecular Function	methionine adenosyltransferase activity	2/416 0.480769230769231%	8/18296 0.0437254044599913%	0.0131882	0.0480982	10.9952	VIT_05s0020g00670;VIT_07s0005g02230	VIT_06s0061g00500;VIT_14s0060g00480;VIT_05s0020g00670;VIT_08s0007g05000;VIT_07s0005g02230;VIT_15s0046g03700;VIT_03s0017g00080;VIT_08s0040g01090
GO:0052692	Molecular Function	raffinose alpha-galactosidase activity	2/416 0.480769230769231%	8/18296 0.0437254044599913%	0.0131882	0.0480982	10.9952	VIT_13s0067g02640;VIT_08s0007g08310	VIT_13s0067g02640;VIT_10s0071g01120;VIT_00s0375g00030;VIT_10s0071g01110;VIT_01s0137g00630;VIT_08s0007g08310;VIT_10s0071g01130;VIT_10s0071g01100
GO:0016655	Molecular Function	oxidoreductase activity, acting on NAD(P)H, quinone or similar compound as acceptor	2/416 0.480769230769231%	8/18296 0.0437254044599913%	0.0131882	0.0480982	10.9952	VIT_04s0044g01310;VIT_18s0001g01660	VIT_04s0044g01310;VIT_10s0116g00060;VIT_18s0001g01660;VIT_08s0056g01060;VIT_06s0004g08360;VIT_01s0011g05290;VIT_08s0056g01050;VIT_00s0246g00180
GO:0004373	Molecular Function	glycogen (starch) synthase activity	2/416 0.480769230769231%	8/18296 0.0437254044599913%	0.0131882	0.0480982	10.9952	VIT_15s0048g02600;VIT_02s0025g02790	VIT_15s0048g02600;VIT_11s0065g00150;VIT_10s0116g01730;VIT_16s0098g01780;VIT_02s0025g02790;VIT_16s0022g00740;VIT_00s1488g00020;VIT_10s0003g02880
GO:0005773	Cellular Component	vacuole	10/378 2.64550264550265%	203/16293 1.24593383661695%	0.0203466	0.051351	2.12331	VIT_01s0011g04910;VIT_04s0008g04700;VIT_03s0088g01190;VIT_13s0067g02640;VIT_14s0066g01920;VIT_00s1506g00010;VIT_01s0010g03600;VIT_06s0004g04700;VIT_02s0025g04330;VIT_11s0037g00740	VIT_03s0038g02520;VIT_19s0090g01280;VIT_13s0064g01720;VIT_06s0004g05970;VIT_18s0001g02460;VIT_08s0032g00930;VIT_07s0005g01350;VIT_06s0004g03700;VIT_15s0021g01410;VIT_00s0323g00100;VIT_00s0230g00130;VIT_00s0174g00310;VIT_05s0077g00560;VIT_06s0061g00520;VIT_11s0016g05360;VIT_10s0003g03580;VIT_03s0063g01870;VIT_07s0141g00520;VIT_19s0014g00980;VIT_13s0064g01690;VIT_19s0177g00080;VIT_13s0064g01600;VIT…
GO:0006207	Biological Process	de novo pyrimidine nucleobase biosynthetic process	2/450 0.444444444444444%	10/18794 0.0532084707885495%	0.0226665	0.0538044	8.35289	VIT_19s0090g01030;VIT_13s0139g00170	VIT_19s0090g01030;VIT_13s0139g00200;VIT_16s0022g00970;VIT_15s0045g01310;VIT_10s0042g00140;VIT_04s0044g00550;VIT_17s0000g01950;VIT_15s0048g02670;VIT_16s0022g00980;VIT_13s0139g00170
GO:1901576	Biological Process	organic substance biosynthetic process	2/450 0.444444444444444%	10/18794 0.0532084707885495%	0.0226665	0.0538044	8.35289	VIT_19s0014g02890;VIT_13s0084g00160	VIT_15s0045g00190;VIT_10s0003g04280;VIT_07s0031g00230;VIT_19s0014g02890;VIT_00s1306g00010;VIT_12s0134g00570;VIT_13s0084g00160;VIT_01s0010g02980;VIT_17s0000g06190;VIT_19s0014g03200
GO:0006096	Biological Process	glycolysis	8/450 1.77777777777778%	145/18794 0.771522826433968%	0.0235947	0.0554474	2.30425	VIT_19s0015g01720;VIT_15s0048g00900;VIT_08s0040g00410;VIT_05s0020g02480;VIT_05s0102g00100;VIT_05s0049g01980;VIT_15s0046g03520;VIT_17s0000g03620	VIT_06s0009g02720;VIT_19s0090g01180;VIT_19s0085g00380;VIT_00s0827g00030;VIT_11s0016g03070;VIT_10s0003g03260;VIT_19s0015g01720;VIT_06s0009g02020;VIT_19s0090g00390;VIT_06s0004g04800;VIT_03s0097g00530;VIT_16s0050g02660;VIT_00s0184g00100;VIT_00s0670g00010;VIT_11s0065g00320;VIT_10s0071g01060;VIT_04s0044g00250;VIT_18s0041g01740;VIT_06s0004g07620;VIT_18s0001g10820;VIT_16s0022g01770;VIT_04s0008g02850;VIT…
GO:0006206	Biological Process	pyrimidine nucleobase metabolic process	2/450 0.444444444444444%	11/18794 0.0585293178674045%	0.0272703	0.0616203	7.59354	VIT_14s0171g00090;VIT_02s0109g00080	VIT_19s0015g01730;VIT_14s0171g00090;VIT_02s0109g00080;VIT_07s0141g00310;VIT_17s0000g04650;VIT_16s0039g02140;VIT_01s0011g04960;VIT_01s0010g01080;VIT_09s0002g05200;VIT_17s0000g01620;VIT_17s0000g01600
GO:0009686	Biological Process	gibberellin biosynthetic process	2/450 0.444444444444444%	11/18794 0.0585293178674045%	0.0272703	0.0616203	7.59354	VIT_04s0210g00140;VIT_04s0210g00110	VIT_04s0210g00140;VIT_04s0210g00110;VIT_07s0005g05400;VIT_08s0007g03910;VIT_13s0019g00790;VIT_15s0021g00270;VIT_18s0001g11320;VIT_15s0021g00310;VIT_19s0014g04980;VIT_18s0001g10520;VIT_02s0025g02680
GO:0010206	Biological Process	photosystem II repair	2/450 0.444444444444444%	11/18794 0.0585293178674045%	0.0272703	0.0616203	7.59354	VIT_18s0072g00970;VIT_12s0059g01810	VIT_10s0003g03850;VIT_18s0072g00970;VIT_12s0028g01600;VIT_14s0108g00590;VIT_18s0001g14090;VIT_14s0108g00580;VIT_18s0001g00190;VIT_00s1450g00010;VIT_07s0104g01240;VIT_12s0059g01810;VIT_14s0128g00050
GO:0045037	Biological Process	protein import into chloroplast stroma	2/450 0.444444444444444%	11/18794 0.0585293178674045%	0.0272703	0.0616203	7.59354	VIT_06s0004g04700;VIT_01s0010g00680	VIT_08s0058g00370;VIT_18s0041g01360;VIT_06s0061g01260;VIT_06s0004g05150;VIT_03s0180g00160;VIT_18s0001g13050;VIT_12s0057g00020;VIT_06s0004g04700;VIT_19s0027g01090;VIT_06s0004g07730;VIT_01s0010g00680
GO:0009416	Biological Process	response to light stimulus	4/450 0.888888888888889%	48/18794 0.255400659785038%	0.0275626	0.0616876	3.48037	VIT_19s0014g03660;VIT_03s0088g01190;VIT_04s0043g01010;VIT_17s0000g06350	VIT_15s0046g01310;VIT_19s0014g03660;VIT_08s0040g00390;VIT_19s0085g00860;VIT_13s0064g01500;VIT_00s0181g00200;VIT_18s0001g11630;VIT_11s0052g00610;VIT_19s0085g00870;VIT_01s0127g00740;VIT_14s0083g00640;VIT_06s0004g06600;VIT_01s0026g02030;VIT_00s0373g00040;VIT_19s0014g00160;VIT_18s0001g10550;VIT_14s0030g01090;VIT_11s0206g00120;VIT_13s0064g01480;VIT_03s0088g01190;VIT_15s0021g02510;VIT_04s0043g01010;VIT…
GO:0080163	Biological Process	regulation of protein serine/threonine phosphatase activity	3/450 0.666666666666667%	29/18794 0.154304565286794%	0.03143	0.0696797	4.32046	VIT_05s0077g01570;VIT_15s0046g01050;VIT_05s0077g01580	VIT_02s0025g01340;VIT_05s0077g01680;VIT_05s0077g01570;VIT_04s0008g00270;VIT_04s0008g00030;VIT_12s0028g03640;VIT_13s0067g01940;VIT_05s0077g01620;VIT_15s0046g01050;VIT_05s0077g01530;VIT_05s0077g01670;VIT_05s0077g01590;VIT_07s0005g00920;VIT_05s0077g01630;VIT_05s0077g01580;VIT_16s0050g02620;VIT_05s0077g01690;VIT_16s0039g01770;VIT_04s0008g00890;VIT_08s0058g00470;VIT_02s0012g01270;VIT_05s0077g01650;VIT…
GO:0006610	Biological Process	ribosomal protein import into nucleus	2/450 0.444444444444444%	12/18794 0.0638501649462594%	0.0322136	0.0707496	6.96074	VIT_03s0038g02830;VIT_08s0007g07240	VIT_06s0004g00500;VIT_03s0038g02830;VIT_10s0092g00320;VIT_18s0001g00910;VIT_19s0015g00790;VIT_09s0002g00110;VIT_08s0007g07240;VIT_09s0070g00610;VIT_00s0120g00020;VIT_16s0098g01630;VIT_12s0034g02160;VIT_08s0058g00270
GO:2001070	Molecular Function	starch binding	2/416 0.480769230769231%	10/18296 0.0546567555749891%	0.0205684	0.0708466	8.79615	VIT_08s0007g02120;VIT_05s0062g00900	VIT_13s0067g02510;VIT_08s0007g02120;VIT_10s0116g01730;VIT_08s0040g00670;VIT_06s0004g06920;VIT_00s1488g00020;VIT_05s0062g00900;VIT_05s0062g00890;VIT_09s0002g06980;VIT_12s0057g01320
GO:0008266	Molecular Function	poly(U) RNA binding	2/416 0.480769230769231%	10/18296 0.0546567555749891%	0.0205684	0.0708466	8.79615	VIT_07s0104g00510;VIT_18s0001g14450	VIT_00s0211g00070;VIT_00s0211g00090;VIT_00s0211g00160;VIT_18s0001g07960;VIT_07s0104g00510;VIT_00s0211g00100;VIT_06s0004g06140;VIT_00s0211g00120;VIT_18s0001g14450;VIT_04s0023g03510
GO:0009407	Biological Process	toxin catabolic process	8/450 1.77777777777778%	156/18794 0.830052144301373%	0.0343862	0.0748218	2.14177	VIT_14s0060g02170;VIT_06s0004g05670;VIT_15s0048g00900;VIT_07s0005g02130;VIT_07s0005g04890;VIT_19s0015g02880;VIT_17s0000g02950;VIT_14s0030g00030	VIT_04s0008g01110;VIT_06s0004g08220;VIT_08s0056g00790;VIT_18s0001g08120;VIT_08s0007g01420;VIT_16s0039g00970;VIT_08s0058g00700;VIT_05s0049g01090;VIT_05s0051g00870;VIT_05s0051g00320;VIT_07s0005g03100;VIT_11s0118g00300;VIT_07s0031g00670;VIT_05s0077g01100;VIT_18s0072g00320;VIT_06s0061g00750;VIT_08s0007g01410;VIT_02s0025g01050;VIT_17s0000g06120;VIT_07s0005g04880;VIT_14s0060g02170;VIT_05s0049g01080;VIT…
GO:0010287	Cellular Component	plastoglobule	3/378 0.793650793650794%	30/16293 0.184128153194623%	0.0316605	0.076273	4.31032	VIT_19s0014g03660;VIT_18s0164g00030;VIT_17s0000g06350	VIT_14s0068g01440;VIT_02s0025g05140;VIT_01s0010g03620;VIT_00s0181g00200;VIT_00s0181g00180;VIT_08s0007g02190;VIT_04s0023g00410;VIT_19s0014g03660;VIT_18s0089g01170;VIT_18s0164g00030;VIT_12s0055g01110;VIT_11s0016g00730;VIT_09s0002g06560;VIT_13s0019g04140;VIT_14s0068g01410;VIT_19s0014g00160;VIT_12s0057g00630;VIT_07s0005g02220;VIT_12s0028g00320;VIT_10s0003g02890;VIT_18s0122g00430;VIT_14s0068g01420;VIT…
GO:0004565	Molecular Function	beta-galactosidase activity	3/416 0.721153846153846%	27/18296 0.14757324005247%	0.0227834	0.0763552	4.88675	VIT_07s0031g02480;VIT_09s0002g02120;VIT_06s0004g03020	VIT_16s0115g00490;VIT_07s0031g02480;VIT_11s0016g02200;VIT_10s0116g01250;VIT_11s0016g00680;VIT_13s0067g03000;VIT_05s0029g00680;VIT_08s0007g04270;VIT_07s0031g02590;VIT_04s0023g03850;VIT_04s0069g00850;VIT_03s0038g00150;VIT_10s0116g01220;VIT_09s0002g02290;VIT_04s0023g02690;VIT_09s0002g02120;VIT_18s0001g02220;VIT_18s0001g02230;VIT_16s0115g00480;VIT_16s0039g00470;VIT_06s0004g03020;VIT_00s0301g00190;VIT…
GO:0030234	Molecular Function	enzyme regulator activity	2/416 0.480769230769231%	11/18296 0.060122431132488%	0.0247656	0.0787419	7.9965	VIT_19s0014g02890;VIT_00s0215g00050	VIT_03s0038g02590;VIT_00s0215g00040;VIT_02s0012g02070;VIT_18s0001g01120;VIT_10s0042g00800;VIT_03s0038g02720;VIT_00s0125g00320;VIT_00s0125g00380;VIT_12s0028g03130;VIT_19s0014g02890;VIT_00s0215g00050
GO:0003872	Molecular Function	6-phosphofructokinase activity	2/416 0.480769230769231%	11/18296 0.060122431132488%	0.0247656	0.0787419	7.9965	VIT_00s0780g00010;VIT_16s0013g01140	VIT_12s0059g01220;VIT_00s0199g00240;VIT_14s0108g00540;VIT_10s0116g00360;VIT_11s0016g02850;VIT_14s0108g00560;VIT_00s0780g00010;VIT_16s0013g01140;VIT_18s0122g00510;VIT_00s0199g00220;VIT_04s0008g00520
GO:0000096	Biological Process	sulfur amino acid metabolic process	3/450 0.666666666666667%	31/18794 0.164946259444504%	0.0373409	0.0793448	4.04172	VIT_06s0080g00030;VIT_03s0088g01190;VIT_04s0043g01010	VIT_16s0039g01380;VIT_11s0052g00610;VIT_09s0070g00360;VIT_14s0030g01030;VIT_01s0127g00740;VIT_08s0056g00010;VIT_00s1231g00010;VIT_16s0100g00580;VIT_03s0088g00570;VIT_03s0038g02230;VIT_06s0080g00030;VIT_13s0064g01500;VIT_07s0005g02010;VIT_18s0001g11630;VIT_06s0004g02900;VIT_14s0030g01090;VIT_03s0088g01190;VIT_13s0064g01480;VIT_03s0038g00410;VIT_11s0016g00600;VIT_01s0011g03380;VIT_13s0064g01490;VIT…
GO:0007000	Biological Process	nucleolus organization	2/450 0.444444444444444%	13/18794 0.0691710120251144%	0.0374777	0.0793448	6.4253	VIT_01s0026g01460;VIT_06s0004g03250	VIT_19s0014g03800;VIT_01s0026g01460;VIT_05s0020g02970;VIT_06s0004g03250;VIT_05s0102g00370;VIT_09s0054g00820;VIT_10s0597g00030;VIT_16s0039g02400;VIT_07s0104g00520;VIT_14s0066g02560;VIT_03s0038g00300;VIT_19s0014g02500;VIT_14s0128g00330
GO:0006002	Biological Process	fructose 6-phosphate metabolic process	2/450 0.444444444444444%	13/18794 0.0691710120251144%	0.0374777	0.0793448	6.4253	VIT_16s0013g01140;VIT_00s0780g00010	VIT_00s0199g00220;VIT_04s0008g00520;VIT_06s0004g06920;VIT_16s0013g01140;VIT_13s0064g00050;VIT_11s0016g02850;VIT_14s0108g00560;VIT_00s0780g00010;VIT_16s0100g01210;VIT_14s0108g00540;VIT_10s0116g00360;VIT_00s0199g00240;VIT_12s0059g01220
GO:0009522	Cellular Component	photosystem I	3/378 0.793650793650794%	31/16293 0.190265758301111%	0.0344669	0.0794237	4.17127	VIT_19s0014g03660;VIT_10s0003g04350;VIT_17s0000g06350	VIT_00s0246g00200;VIT_08s0007g02190;VIT_19s0014g03660;VIT_18s0089g01170;VIT_12s0059g02430;VIT_00s0181g00200;VIT_01s0010g03620;VIT_00s0181g00180;VIT_04s0044g01410;VIT_06s0009g02070;VIT_09s0002g08340;VIT_13s0019g04140;VIT_11s0037g01170;VIT_12s0055g01110;VIT_06s0080g00920;VIT_11s0016g00730;VIT_00s1227g00010;VIT_18s0001g08620;VIT_07s0005g02220;VIT_10s0003g04350;VIT_00s0555g00050;VIT_03s0091g01100;VIT…
GO:0048767	Biological Process	root hair elongation	5/450 1.11111111111111%	78/18794 0.415026072150686%	0.0391401	0.0821243	2.67721	VIT_04s0023g00760;VIT_02s0154g00080;VIT_17s0000g07790;VIT_09s0002g02120;VIT_13s0067g02640	VIT_19s0014g03900;VIT_12s0057g01020;VIT_03s0038g00160;VIT_04s0023g00760;VIT_10s0003g04320;VIT_10s0003g00330;VIT_11s0016g04750;VIT_03s0017g00650;VIT_00s0516g00030;VIT_05s0094g01570;VIT_10s0116g01610;VIT_17s0000g02670;VIT_01s0010g01200;VIT_17s0000g02450;VIT_14s0108g00430;VIT_16s0050g02570;VIT_02s0025g03810;VIT_13s0067g00660;VIT_13s0067g00940;VIT_10s0116g01600;VIT_02s0154g00080;VIT_18s0001g00550;VIT…
GO:0046872	Molecular Function	metal ion binding	30/416 7.21153846153846%	911/18296 4.9792304328815%	0.0273008	0.0846324	1.44832	VIT_18s0001g01030;VIT_02s0012g00450;VIT_09s0002g04440;VIT_14s0066g02550;VIT_19s0014g03850;VIT_19s0090g01020;VIT_12s0035g00270;VIT_13s0156g00320;VIT_04s0008g07020;VIT_17s0000g00660;VIT_07s0130g00220;VIT_16s0098g01230;VIT_15s0048g02150;VIT_16s0098g01650;VIT_14s0066g01900;VIT_10s0116g01660;VIT_12s0142g00420;VIT_18s0001g03430;VIT_19s0014g03660;VIT_16s0013g01140;VIT_08s0058g00970;VIT_07s0005g02230;VIT…	VIT_08s0007g09030;VIT_11s0052g00320;VIT_07s0005g00910;VIT_03s0091g00690;VIT_03s0038g04720;VIT_07s0031g02160;VIT_04s0023g00220;VIT_05s0077g00880;VIT_18s0001g01030;VIT_18s0122g00510;VIT_18s0001g14750;VIT_00s0229g00060;VIT_01s0010g03510;VIT_16s0022g01120;VIT_03s0110g00090;VIT_00s0445g00020;VIT_09s0002g01850;VIT_05s0094g00750;VIT_03s0038g00220;VIT_13s0067g03380;VIT_10s0003g02280;VIT_14s0006g02450;VIT…
GO:0030060	Molecular Function	L-malate dehydrogenase activity	2/416 0.480769230769231%	12/18296 0.0655881066899869%	0.029278	0.0864399	7.33013	VIT_03s0088g01190;VIT_17s0000g06270	VIT_03s0088g01190;VIT_01s0010g03090;VIT_07s0005g03350;VIT_07s0005g03360;VIT_01s0010g03100;VIT_19s0014g01640;VIT_17s0000g06270;VIT_13s0019g05250;VIT_15s0021g02410;VIT_00s0373g00040;VIT_14s0108g00870;VIT_10s0003g01000
GO:0004849	Molecular Function	uridine kinase activity	2/416 0.480769230769231%	12/18296 0.0655881066899869%	0.029278	0.0864399	7.33013	VIT_02s0109g00080;VIT_14s0171g00090	VIT_02s0109g00080;VIT_19s0015g01730;VIT_14s0171g00090;VIT_17s0000g04650;VIT_07s0141g00310;VIT_01s0011g04960;VIT_09s0002g05200;VIT_01s0010g01080;VIT_16s0039g02140;VIT_17s0000g01600;VIT_17s0000g01620;VIT_08s0007g01100
GO:0004029	Molecular Function	aldehyde dehydrogenase (NAD) activity	3/416 0.721153846153846%	30/18296 0.163970266724967%	0.0300898	0.0867706	4.39808	VIT_17s0000g05800;VIT_01s0026g00220;VIT_11s0016g00900	VIT_17s0000g07660;VIT_17s0000g00440;VIT_06s0004g02060;VIT_04s0023g02810;VIT_00s0286g00090;VIT_15s0021g02340;VIT_19s0085g00880;VIT_05s0077g01060;VIT_17s0000g07670;VIT_09s0002g07270;VIT_12s0028g01510;VIT_04s0008g05810;VIT_07s0031g02630;VIT_18s0001g02440;VIT_17s0000g05800;VIT_19s0085g00860;VIT_11s0037g00070;VIT_03s0132g00210;VIT_19s0014g04030;VIT_01s0137g00080;VIT_10s0092g00080;VIT_03s0132g00200;VIT…
GO:0009644	Biological Process	response to high light intensity	6/450 1.33333333333333%	106/18794 0.564009790358625%	0.042076	0.0875032	2.36403	VIT_05s0020g02480;VIT_09s0002g00780;VIT_06s0004g05180;VIT_08s0040g03150;VIT_13s0019g02050;VIT_00s1274g00010	VIT_10s0003g04370;VIT_06s0004g04930;VIT_18s0089g01270;VIT_08s0007g00840;VIT_09s0096g00090;VIT_03s0038g04210;VIT_07s0104g00060;VIT_08s0007g04890;VIT_03s0038g02560;VIT_14s0006g01740;VIT_06s0004g02890;VIT_07s0130g00310;VIT_04s0043g00710;VIT_12s0034g00940;VIT_05s0020g02480;VIT_00s0707g00010;VIT_07s0005g03110;VIT_00s0960g00040;VIT_02s0025g04170;VIT_08s0007g06710;VIT_18s0122g00960;VIT_03s0088g01200;VIT…
GO:0018298	Biological Process	protein-chromophore linkage	3/450 0.666666666666667%	33/18794 0.175587953602213%	0.0437774	0.088687	3.79677	VIT_18s0001g09110;VIT_19s0014g03660;VIT_17s0000g06350	VIT_00s2608g00010;VIT_19s0014g00160;VIT_13s0019g02630;VIT_18s0001g09110;VIT_00s0396g00010;VIT_18s0001g10550;VIT_10s0003g02680;VIT_12s0028g00320;VIT_18s0089g01170;VIT_19s0014g03660;VIT_00s0181g00200;VIT_07s0005g06350;VIT_12s0057g00980;VIT_11s0016g00730;VIT_05s0077g00940;VIT_12s0055g01110;VIT_00s0187g00140;VIT_07s0005g02220;VIT_12s0057g00630;VIT_14s0060g00100;VIT_11s0103g00110;VIT_17s0000g06350;VIT…
GO:0009072	Biological Process	aromatic amino acid family metabolic process	3/450 0.666666666666667%	33/18794 0.175587953602213%	0.0437774	0.088687	3.79677	VIT_06s0080g00030;VIT_03s0088g01190;VIT_04s0043g01010	VIT_02s0012g01990;VIT_14s0030g01030;VIT_09s0070g00360;VIT_15s0048g00950;VIT_16s0100g00580;VIT_03s0088g00570;VIT_12s0035g02110;VIT_07s0005g02010;VIT_11s0016g00600;VIT_13s0064g01490;VIT_15s0046g01090;VIT_12s0035g01950;VIT_09s0002g00790;VIT_03s0038g00430;VIT_06s0004g01370;VIT_11s0052g00610;VIT_01s0127g00740;VIT_12s0028g00710;VIT_12s0035g02040;VIT_06s0080g00030;VIT_13s0064g01500;VIT_06s0004g02900;VIT…
GO:0050790	Biological Process	regulation of catalytic activity	3/450 0.666666666666667%	33/18794 0.175587953602213%	0.0437774	0.088687	3.79677	VIT_19s0014g02890;VIT_00s0215g00050;VIT_05s0094g01550	VIT_12s0059g01200;VIT_16s0039g01790;VIT_19s0014g02890;VIT_05s0020g03570;VIT_12s0028g03130;VIT_00s0125g00320;VIT_05s0062g00780;VIT_18s0001g01120;VIT_18s0001g04190;VIT_10s0116g00210;VIT_00s0313g00050;VIT_02s0012g02070;VIT_03s0038g02590;VIT_12s0059g00580;VIT_03s0088g00570;VIT_16s0100g00580;VIT_00s0215g00050;VIT_07s0005g02820;VIT_10s0116g00290;VIT_03s0038g02720;VIT_05s0020g01710;VIT_07s0005g02010;VIT…
GO:0034399	Cellular Component	nuclear periphery	2/378 0.529100529100529%	14/16293 0.0859264714908243%	0.0406397	0.089746	6.1576	VIT_08s0007g07240;VIT_03s0038g02830	VIT_08s0058g00270;VIT_12s0034g02160;VIT_16s0098g01630;VIT_14s0128g00240;VIT_00s0120g00020;VIT_09s0070g00610;VIT_09s0002g00110;VIT_08s0007g07240;VIT_19s0015g00790;VIT_14s0006g03280;VIT_18s0001g00910;VIT_10s0092g00320;VIT_03s0038g02830;VIT_06s0004g00500
GO:0042802	Molecular Function	identical protein binding	5/416 1.20192307692308%	78/18296 0.426322693484915%	0.032414	0.0913485	2.81928	VIT_09s0002g08670;VIT_14s0030g02200;VIT_19s0090g01320;VIT_03s0038g03560;VIT_11s0016g03720	VIT_18s0001g13930;VIT_18s0164g00070;VIT_08s0058g00930;VIT_10s0003g03870;VIT_18s0001g12360;VIT_11s0016g02560;VIT_06s0004g07660;VIT_03s0091g00100;VIT_01s0011g00270;VIT_04s0008g03770;VIT_13s0019g02260;VIT_03s0017g01720;VIT_17s0000g00900;VIT_04s0008g06040;VIT_06s0004g03700;VIT_08s0058g01000;VIT_15s0046g02220;VIT_01s0011g01890;VIT_19s0027g01770;VIT_10s0523g00030;VIT_12s0057g00310;VIT_09s0002g08670;VIT…
GO:0045156	Molecular Function	electron transporter, transferring electrons within the cyclic electron transport pathway of photosynthesis activity	2/416 0.480769230769231%	13/18296 0.0710537822474858%	0.0340892	0.0939347	6.76627	VIT_19s0014g05080;VIT_18s0001g14450	VIT_12s0055g00080;VIT_11s0052g01680;VIT_00s0396g00010;VIT_11s0103g00110;VIT_13s0019g02630;VIT_19s0014g05080;VIT_07s0005g06350;VIT_01s0026g02680;VIT_04s0023g03510;VIT_18s0001g14450;VIT_00s0275g00010;VIT_08s0058g01080;VIT_00s2608g00010
GO:0004872	Molecular Function	receptor activity	3/416 0.721153846153846%	32/18296 0.174901617839965%	0.0355649	0.0958705	4.1232	VIT_15s0046g01050;VIT_05s0077g01580;VIT_05s0077g01570	VIT_05s0077g01670;VIT_05s0077g01530;VIT_15s0046g01050;VIT_12s0028g03640;VIT_04s0008g00030;VIT_02s0025g01340;VIT_05s0077g01600;VIT_05s0077g01540;VIT_11s0118g00180;VIT_05s0077g01660;VIT_05s0077g01520;VIT_07s0005g00930;VIT_05s0077g01650;VIT_16s0039g01770;VIT_08s0058g00470;VIT_04s0008g00890;VIT_02s0012g01270;VIT_05s0077g01690;VIT_05s0077g01580;VIT_07s0104g00710;VIT_05s0077g01630;VIT_05s0077g01620;VIT…
GO:0008299	Biological Process	isoprenoid biosynthetic process	2/450 0.444444444444444%	15/18794 0.0798127061828243%	0.0488965	0.0973785	5.56859	VIT_18s0001g12000;VIT_19s0014g00070	VIT_00s0283g00050;VIT_16s0100g00110;VIT_10s0003g04040;VIT_18s0001g12000;VIT_14s0128g00330;VIT_06s0009g03090;VIT_16s0022g02490;VIT_14s0036g00810;VIT_03s0063g00080;VIT_19s0014g00070;VIT_14s0006g01710;VIT_04s0023g00600;VIT_15s0024g00850;VIT_03s0132g00010;VIT_19s0090g00530
GO:0000060	Biological Process	protein import into nucleus, translocation	2/450 0.444444444444444%	15/18794 0.0798127061828243%	0.0488965	0.0973785	5.56859	VIT_08s0007g07240;VIT_03s0038g02830	VIT_08s0007g07240;VIT_09s0002g00110;VIT_18s0001g00910;VIT_19s0015g00790;VIT_15s0048g01240;VIT_10s0092g00320;VIT_15s0048g01250;VIT_03s0038g02830;VIT_06s0004g00500;VIT_08s0058g00270;VIT_12s0034g02160;VIT_16s0098g01630;VIT_00s0120g00020;VIT_09s0070g00610;VIT_18s0001g07460
GO:0004864	Molecular Function	protein phosphatase inhibitor activity	3/416 0.721153846153846%	33/18296 0.180367293397464%	0.0384814	0.0994102	3.99825	VIT_15s0046g01050;VIT_05s0077g01580;VIT_05s0077g01570	VIT_02s0025g04180;VIT_15s0046g01050;VIT_05s0077g01530;VIT_05s0077g01670;VIT_02s0025g01340;VIT_04s0008g00030;VIT_12s0028g03640;VIT_05s0077g01650;VIT_07s0005g00930;VIT_05s0077g01660;VIT_05s0077g01520;VIT_05s0077g01600;VIT_05s0077g01540;VIT_05s0077g01630;VIT_05s0077g01580;VIT_05s0077g01690;VIT_16s0039g01770;VIT_02s0012g01270;VIT_08s0058g00470;VIT_04s0008g00890;VIT_02s0025g04170;VIT_16s0100g01230;VIT…
GO:0010427	Molecular Function	abscisic acid binding	3/416 0.721153846153846%	33/18296 0.180367293397464%	0.0384814	0.0994102	3.99825	VIT_05s0077g01570;VIT_05s0077g01580;VIT_15s0046g01050	VIT_07s0005g00920;VIT_05s0077g01590;VIT_16s0050g02620;VIT_05s0077g01560;VIT_05s0077g01550;VIT_05s0077g01680;VIT_13s0067g01940;VIT_07s0005g06120;VIT_04s0008g00270;VIT_05s0077g01570;VIT_16s0039g01460;VIT_03s0088g00470;VIT_05s0077g01620;VIT_05s0077g01580;VIT_05s0077g01630;VIT_04s0008g00890;VIT_08s0058g00470;VIT_02s0012g01270;VIT_16s0039g01770;VIT_05s0077g01690;VIT_07s0005g00930;VIT_05s0077g01650;VIT…
GO:0048481	Biological Process	ovule development	6/450 1.33333333333333%	111/18794 0.5906140257529%	0.0506735	0.10007	2.25754	VIT_14s0036g00480;VIT_03s0038g00910;VIT_08s0040g01400;VIT_09s0002g08670;VIT_17s0000g03620;VIT_01s0010g00680	VIT_18s0001g11390;VIT_18s0001g03590;VIT_19s0085g00490;VIT_18s0001g04190;VIT_19s0027g01380;VIT_05s0020g01550;VIT_18s0001g07460;VIT_11s0103g00120;VIT_06s0004g03540;VIT_18s0041g02140;VIT_06s0061g00790;VIT_00s1231g00010;VIT_07s0031g00220;VIT_00s0181g00210;VIT_02s0012g01060;VIT_01s0010g03900;VIT_17s0000g04990;VIT_03s0063g01110;VIT_01s0026g01140;VIT_00s1203g00010;VIT_06s0061g01260;VIT_03s0088g00500;VIT…
GO:0009695	Biological Process	jasmonic acid biosynthetic process	4/450 0.888888888888889%	59/18794 0.313929977652442%	0.0526764	0.103158	2.83149	VIT_06s0080g00030;VIT_03s0088g01190;VIT_04s0043g01010;VIT_14s0030g01900	VIT_11s0016g03690;VIT_11s0052g00610;VIT_01s0127g00740;VIT_09s0018g00240;VIT_06s0061g00450;VIT_00s0336g00010;VIT_05s0020g03170;VIT_13s0064g01500;VIT_06s0080g00030;VIT_14s0068g01460;VIT_06s0004g02900;VIT_18s0001g11630;VIT_10s0071g00300;VIT_14s0030g01090;VIT_13s0064g01480;VIT_03s0088g01190;VIT_03s0038g00410;VIT_00s0203g00070;VIT_18s0001g02570;VIT_04s0043g01010;VIT_01s0011g03380;VIT_01s0010g02750;VIT…
GO:0000059	Biological Process	protein import into nucleus, docking	2/450 0.444444444444444%	16/18794 0.0851335532616793%	0.0550168	0.106851	5.22056	VIT_08s0007g07240;VIT_03s0038g02830	VIT_09s0002g00110;VIT_08s0007g07240;VIT_18s0001g00910;VIT_19s0015g00790;VIT_10s0092g00320;VIT_06s0004g00500;VIT_14s0171g00170;VIT_08s0058g00270;VIT_12s0034g02160;VIT_01s0010g02810;VIT_09s0070g00610;VIT_03s0038g02830;VIT_11s0016g05240;VIT_16s0098g01630;VIT_08s0007g07920;VIT_00s0120g00020
GO:0031965	Cellular Component	nuclear membrane	2/378 0.529100529100529%	16/16293 0.0982016817037992%	0.0519938	0.110227	5.3879	VIT_08s0007g07240;VIT_03s0038g02830	VIT_09s0070g00610;VIT_09s0002g03770;VIT_12s0034g02160;VIT_08s0058g00270;VIT_06s0004g00500;VIT_10s0092g00320;VIT_18s0001g00910;VIT_19s0015g00790;VIT_08s0007g07240;VIT_09s0002g00110;VIT_09s0002g08940;VIT_00s0120g00020;VIT_16s0098g01630;VIT_14s0068g00630;VIT_03s0038g02830;VIT_17s0000g07530
GO:0009627	Biological Process	systemic acquired resistance	5/450 1.11111111111111%	87/18794 0.462913695860381%	0.05776	0.111259	2.40026	VIT_17s0000g08660;VIT_05s0102g01190;VIT_02s0025g03100;VIT_00s0204g00220;VIT_12s0028g03380	VIT_14s0060g01470;VIT_12s0059g01130;VIT_07s0031g01470;VIT_01s0011g06180;VIT_12s0028g03220;VIT_13s0067g00670;VIT_00s0220g00120;VIT_05s0094g00500;VIT_17s0000g03370;VIT_07s0005g01220;VIT_18s0001g00990;VIT_07s0005g00280;VIT_11s0016g01590;VIT_17s0000g10410;VIT_16s0050g01430;VIT_00s0181g00010;VIT_06s0009g01000;VIT_14s0068g01370;VIT_03s0063g01780;VIT_04s0008g05820;VIT_18s0001g08230;VIT_15s0048g01080;VIT…
GO:0009651	Biological Process	response to salt stress	9/450 2%	205/18794 1.09077365116527%	0.058945	0.112618	1.83356	VIT_15s0048g00900;VIT_08s0040g00410;VIT_01s0010g00680;VIT_05s0020g03140;VIT_05s0049g01980;VIT_10s0042g00430;VIT_17s0000g03620;VIT_07s0191g00070;VIT_05s0102g00100	VIT_18s0001g07660;VIT_15s0024g01030;VIT_08s0007g06390;VIT_15s0048g01290;VIT_16s0039g01390;VIT_03s0063g01080;VIT_17s0000g00870;VIT_09s0018g01780;VIT_12s0059g01870;VIT_10s0003g03480;VIT_13s0064g01480;VIT_01s0127g00430;VIT_05s0077g00420;VIT_13s0019g04120;VIT_00s1311g00010;VIT_00s0370g00030;VIT_13s0067g03880;VIT_02s0025g00690;VIT_17s0000g00460;VIT_07s0005g04660;VIT_15s0045g01290;VIT_05s0020g01960;VIT…
GO:0019013	Cellular Component	viral nucleocapsid	4/378 1.05820105820106%	65/16293 0.398944331921684%	0.0640503	0.119213	2.6525	VIT_05s0094g00800;VIT_18s0117g00150;VIT_11s0118g00720;VIT_05s0049g01930	VIT_15s0048g02560;VIT_07s0005g00230;VIT_06s0004g02220;VIT_18s0075g01070;VIT_05s0049g01590;VIT_08s0032g01180;VIT_01s0011g06020;VIT_05s0094g00800;VIT_18s0122g01350;VIT_17s0000g07230;VIT_07s0104g00560;VIT_18s0117g00150;VIT_05s0051g00850;VIT_19s0085g01090;VIT_19s0015g00920;VIT_06s0004g07530;VIT_13s0019g00850;VIT_16s0039g00240;VIT_03s0038g03650;VIT_09s0002g07980;VIT_00s0264g00120;VIT_07s0104g00160;VIT…
GO:0009706	Cellular Component	chloroplast inner membrane	3/378 0.793650793650794%	40/16293 0.245504204259498%	0.0651609	0.119213	3.23274	VIT_04s0008g07020;VIT_08s0058g01350;VIT_15s0048g02980	VIT_18s0122g00860;VIT_04s0008g07020;VIT_18s0001g11020;VIT_00s0252g00030;VIT_04s0023g02990;VIT_06s0004g02120;VIT_12s0034g01330;VIT_08s0056g01030;VIT_05s0062g00940;VIT_19s0014g00380;VIT_09s0054g00520;VIT_08s0058g01350;VIT_04s0023g00790;VIT_12s0142g00350;VIT_06s0004g02400;VIT_18s0122g00950;VIT_06s0061g01260;VIT_13s0064g00200;VIT_08s0056g01690;VIT_15s0048g00210;VIT_05s0094g01390;VIT_12s0034g01370;VIT…
GO:0009536	Cellular Component	plastid	5/378 1.32275132275132%	93/16293 0.570797274903333%	0.0651819	0.119213	2.31737	VIT_17s0000g05260;VIT_12s0057g00250;VIT_07s0005g04920;VIT_14s0030g00740;VIT_09s0018g01280	VIT_13s0067g02690;VIT_06s0004g01710;VIT_17s0000g05260;VIT_14s0060g01530;VIT_13s0067g03530;VIT_13s0067g03830;VIT_09s0070g00490;VIT_00s2271g00010;VIT_18s0001g11190;VIT_14s0060g00690;VIT_02s0033g00530;VIT_00s0275g00030;VIT_13s0067g00370;VIT_12s0057g00250;VIT_13s0064g01340;VIT_11s0016g01150;VIT_14s0108g00540;VIT_11s0078g00230;VIT_18s0001g12660;VIT_09s0002g02090;VIT_13s0067g03790;VIT_03s0038g03020;VIT…
GO:0005774	Cellular Component	vacuolar membrane	9/378 2.38095238095238%	216/16293 1.32572270300129%	0.0652298	0.119213	1.79597	VIT_01s0010g00680;VIT_16s0098g01230;VIT_08s0040g00410;VIT_19s0014g01330;VIT_17s0000g06270;VIT_10s0092g00120;VIT_13s0019g04410;VIT_18s0001g02250;VIT_02s0154g00080	VIT_05s0020g01960;VIT_02s0012g00950;VIT_06s0061g01320;VIT_16s0039g00630;VIT_00s0616g00010;VIT_07s0031g02470;VIT_08s0058g00820;VIT_00s0207g00220;VIT_00s2752g00010;VIT_10s0003g04630;VIT_06s0004g04370;VIT_12s0059g02180;VIT_19s0014g03370;VIT_13s0067g03650;VIT_10s0116g00590;VIT_00s0279g00110;VIT_14s0060g01290;VIT_13s0019g04240;VIT_10s0003g03480;VIT_15s0021g00640;VIT_12s0034g02010;VIT_12s0142g00250;VIT…
[truncated: 215 more rows]
