# Supplementary material for: Comparative Proteomic Analysis of Grapevine Rootstock in Response to Waterlogging Stress
Source: Front Plant Sci. 2021 Oct 29;12:749184. doi: 10.3389/fpls.2021.749184 (PMC8589030; doi:10.3389/fpls.2021.749184)
Supplement: Supplementary Figure 1 — Pearson’s correlations of quantitation among treatments. [file Data_Sheet_1.ZIP › Supplementary Spreadsheet S4.xls]

## Sheet: T0d vs T10d
#GO_classify1	GO_classify2	All Protein	DE Protein
#Total_gene		22878	197
cellular component	extracellular region	662	10
cellular component	cell	97	1
cellular component	nucleoid	14	0
cellular component	membrane	3129	40
cellular component	cell junction	563	5
cellular component	extracellular matrix	20	0
cellular component	membrane-enclosed lumen	63	3
cellular component	macromolecular complex	2396	27
cellular component	organelle	4677	45
cellular component	extracellular region part	51	2
cellular component	organelle part	3196	60
cellular component	virion part	71	2
cellular component	membrane part	8227	45
cellular component	cell part	10620	120
molecular function	protein binding transcription factor activity	131	1
molecular function	nucleic acid binding transcription factor activity	749	0
molecular function	catalytic activity	11968	115
molecular function	receptor activity	180	1
molecular function	guanyl-nucleotide exchange factor activity	26	0
molecular function	structural molecule activity	578	6
molecular function	transporter activity	1507	8
molecular function	binding	11494	96
molecular function	electron carrier activity	169	1
molecular function	antioxidant activity	190	5
molecular function	channel regulator activity	1	0
molecular function	metallochaperone activity	5	2
molecular function	enzyme regulator activity	255	7
molecular function	protein tag	8	0
molecular function	translation regulator activity	1	0
molecular function	nutrient reservoir activity	92	0
molecular function	molecular transducer activity	273	0
biological process	reproduction	33	0
biological process	cell killing	3	0
biological process	immune system process	293	5
biological process	metabolic process	14183	150
biological process	cellular process	12422	127
biological process	reproductive process	894	9
biological process	biological adhesion	60	0
biological process	signaling	49	1
biological process	multicellular organismal process	815	7
biological process	developmental process	1803	18
biological process	growth	282	3
biological process	locomotion	16	0
biological process	single-organism process	10364	118
biological process	rhythmic process	31	1
biological process	response to stimulus	4355	54
biological process	localization	3355	29
biological process	multi-organism process	583	11
biological process	biological regulation	4873	39
biological process	cellular component organization or biogenesis	2898	37

## Sheet: T10d vs T20d
#GO_classify1	GO_classify2	All Protein	DE Protein
#Total_gene		22878	286
cellular component	extracellular region	662	12
cellular component	cell	97	1
cellular component	nucleoid	14	0
cellular component	membrane	3129	56
cellular component	cell junction	563	8
cellular component	extracellular matrix	20	0
cellular component	membrane-enclosed lumen	63	2
cellular component	macromolecular complex	2396	51
cellular component	organelle	4677	83
cellular component	extracellular region part	51	2
cellular component	organelle part	3196	91
cellular component	virion part	71	1
cellular component	membrane part	8227	81
cellular component	cell part	10620	196
molecular function	protein binding transcription factor activity	131	1
molecular function	nucleic acid binding transcription factor activity	749	3
molecular function	catalytic activity	11968	162
molecular function	receptor activity	180	2
molecular function	guanyl-nucleotide exchange factor activity	26	0
molecular function	structural molecule activity	578	12
molecular function	transporter activity	1507	12
molecular function	binding	11494	132
molecular function	electron carrier activity	169	6
molecular function	antioxidant activity	190	3
molecular function	channel regulator activity	1	0
molecular function	metallochaperone activity	5	1
molecular function	enzyme regulator activity	255	8
molecular function	protein tag	8	0
molecular function	translation regulator activity	1	0
molecular function	nutrient reservoir activity	92	1
molecular function	molecular transducer activity	273	1
biological process	reproduction	33	0
biological process	cell killing	3	0
biological process	immune system process	293	5
biological process	metabolic process	14183	214
biological process	cellular process	12422	181
biological process	reproductive process	894	8
biological process	biological adhesion	60	0
biological process	signaling	49	1
biological process	multicellular organismal process	815	6
biological process	developmental process	1803	24
biological process	growth	282	3
biological process	locomotion	16	0
biological process	single-organism process	10364	165
biological process	rhythmic process	31	0
biological process	response to stimulus	4355	82
biological process	localization	3355	45
biological process	multi-organism process	583	16
biological process	biological regulation	4873	67
biological process	cellular component organization or biogenesis	2898	49

## Sheet: T0d vs T20d
#GO_classify1	GO_classify2	All Protein	DE Protein
#Total_gene		22878	498
cellular component	extracellular region	662	24
cellular component	cell	97	4
cellular component	nucleoid	14	0
cellular component	membrane	3129	92
cellular component	cell junction	563	15
cellular component	extracellular matrix	20	1
cellular component	membrane-enclosed lumen	63	3
cellular component	macromolecular complex	2396	78
cellular component	organelle	4677	118
cellular component	extracellular region part	51	0
cellular component	organelle part	3196	146
cellular component	virion part	71	5
cellular component	membrane part	8227	142
cellular component	cell part	10620	326
molecular function	protein binding transcription factor activity	131	1
molecular function	nucleic acid binding transcription factor activity	749	4
molecular function	catalytic activity	11968	310
molecular function	receptor activity	180	3
molecular function	guanyl-nucleotide exchange factor activity	26	0
molecular function	structural molecule activity	578	15
molecular function	transporter activity	1507	23
molecular function	binding	11494	239
molecular function	electron carrier activity	169	8
molecular function	antioxidant activity	190	5
molecular function	channel regulator activity	1	0
molecular function	metallochaperone activity	5	0
molecular function	enzyme regulator activity	255	12
molecular function	protein tag	8	0
molecular function	translation regulator activity	1	0
molecular function	nutrient reservoir activity	92	1
molecular function	molecular transducer activity	273	1
biological process	reproduction	33	0
biological process	cell killing	3	0
biological process	immune system process	293	9
biological process	metabolic process	14183	386
biological process	cellular process	12422	332
biological process	reproductive process	894	17
biological process	biological adhesion	60	0
biological process	signaling	49	0
biological process	multicellular organismal process	815	11
biological process	developmental process	1803	55
biological process	growth	282	6
biological process	locomotion	16	0
biological process	single-organism process	10364	307
biological process	rhythmic process	31	1
biological process	response to stimulus	4355	121
biological process	localization	3355	83
biological process	multi-organism process	583	27
biological process	biological regulation	4873	109
biological process	cellular component organization or biogenesis	2898	94
