# Supplementary material for: Comparative Proteomic Analysis of Grapevine Rootstock in Response to Waterlogging Stress
Source: Front Plant Sci. 2021 Oct 29;12:749184. doi: 10.3389/fpls.2021.749184 (PMC8589030; doi:10.3389/fpls.2021.749184)
Supplement: Supplementary Figure 1 — Pearson’s correlations of quantitation among treatments. [file Data_Sheet_1.ZIP › Supplementary Spreadsheet S5.xls]

## Sheet: T0d vs T10d
#Kegg_pathway	ko_id	DEProteinRatio	BgRatio	Enrichment_Factor	P-value	Corrected_P-value	proteinID	KO
Protein processing in endoplasmic reticulum	ko04141	15/65 23.0769230769231%	240/5184 4.62962962962963%	4.98461538461539	1.62209e-07	3.73081e-06	VIT_01s0010g00680;VIT_02s0025g00280;VIT_03s0038g00750;VIT_06s0004g04470;VIT_08s0007g00130;VIT_11s0037g00510;VIT_12s0057g00670;VIT_13s0019g00860;VIT_13s0019g02850;VIT_13s0019g03160;VIT_16s0022g00510;VIT_16s0050g01150;VIT_16s0098g01060;VIT_17s0000g08890;VIT_19s0085g01050	K09487+K04079+K14016+K03283+K03283+K03283+K09487+K13993+K13993+K13993+K13993+K04079+K13993+K13525+K13993
Galactose metabolism	ko00052	5/65 7.69230769230769%	70/5184 1.35030864197531%	5.6967032967033	0.00171333	0.0197033	VIT_01s0011g05370;VIT_02s0087g00030;VIT_08s0007g08310;VIT_11s0016g05770;VIT_13s0067g02640	K01835+K01187+K06617+K06617+K07407
Carbon fixation in photosynthetic organisms	ko00710	4/65 6.15384615384615%	75/5184 1.44675925925926%	4.25353846153846	0.0140676	0.0993949	VIT_01s0010g02460;VIT_11s0016g03720;VIT_13s0019g03350;VIT_19s0015g01720	K00134+K14454+K01100+K01623
Porphyrin and chlorophyll metabolism	ko00860	3/65 4.61538461538461%	44/5184 0.848765432098765%	5.43776223776224	0.0172861	0.0993949	VIT_07s0031g03200;VIT_08s0007g08540;VIT_14s0171g00190	K01772+K03403+K00231
Cysteine and methionine metabolism	ko00270	4/65 6.15384615384615%	94/5184 1.81327160493827%	3.39378068739771	0.0296055	0.115944	VIT_00s2086g00010;VIT_05s0020g00670;VIT_07s0005g02230;VIT_11s0016g03720	K05933+K00789+K00789+K14454
Endocytosis	ko04144	5/65 7.69230769230769%	140/5184 2.70061728395062%	2.84835164835165	0.0302461	0.115944	VIT_04s0008g00640;VIT_06s0004g04470;VIT_08s0007g00130;VIT_09s0002g02750;VIT_11s0037g00510	K12471+K03283+K03283+K12194+K03283
Photosynthesis	ko00195	3/65 4.61538461538461%	65/5184 1.25385802469136%	3.68094674556213	0.0474031	0.155753	VIT_07s0005g04400;VIT_18s0001g02740;VIT_18s0001g11710	K08903+K03542+K02716
Starch and sucrose metabolism	ko00500	6/65 9.23076923076923%	232/5184 4.47530864197531%	2.06259946949602	0.069236	0.199053	VIT_01s0011g05370;VIT_02s0087g00030;VIT_03s0038g04570;VIT_06s0004g01430;VIT_14s0108g01560;VIT_18s0001g00060	K01835+K01187+K00975+K01188+K00688+K00700
Glycolysis / Gluconeogenesis	ko00010	4/65 6.15384615384615%	131/5184 2.52700617283951%	2.43523194362889	0.0810537	0.201192	VIT_01s0010g02460;VIT_01s0011g05370;VIT_07s0005g04610;VIT_19s0015g01720	K00134+K01835+K00121+K01623
Phenylalanine metabolism	ko00360	4/65 6.15384615384615%	139/5184 2.68132716049383%	2.2950747094632	0.095801	0.201192	VIT_05s0020g00600;VIT_06s0004g01240;VIT_07s0130g00220;VIT_11s0016g03720	K11188+K00430+K00430+K14454
Phenylpropanoid biosynthesis	ko00940	5/65 7.69230769230769%	197/5184 3.80015432098765%	2.02420929324483	0.0996542	0.201192	VIT_05s0020g00600;VIT_06s0004g01240;VIT_06s0004g01430;VIT_07s0130g00220;VIT_11s0037g00570	K11188+K00430+K01188+K00430+K13065
Biosynthesis of amino acids	ko01230	6/65 9.23076923076923%	263/5184 5.0733024691358%	1.81947937993565	0.11014	0.201192	VIT_01s0010g02460;VIT_05s0020g00670;VIT_07s0005g02230;VIT_11s0016g03720;VIT_16s0098g00290;VIT_19s0015g01720	K00134+K00789+K00789+K14454+K00264+K01623
Carbon metabolism	ko01200	6/65 9.23076923076923%	273/5184 5.2662037037037%	1.75283178360101	0.125551	0.201192	VIT_01s0010g02460;VIT_04s0023g00760;VIT_07s0005g04610;VIT_11s0016g03720;VIT_13s0019g03350;VIT_19s0015g01720	K00134+K02160+K00121+K14454+K01100+K01623
Pentose phosphate pathway	ko00030	2/65 3.07692307692308%	51/5184 0.983796296296296%	3.12760180995475	0.133655	0.201192	VIT_01s0011g05370;VIT_19s0015g01720	K01835+K01623
Alanine, aspartate and glutamate metabolism	ko00250	2/65 3.07692307692308%	52/5184 1.00308641975309%	3.06745562130178	0.137926	0.201192	VIT_11s0016g03720;VIT_16s0098g00290	K14454+K00264
Amino sugar and nucleotide sugar metabolism	ko00520	4/65 6.15384615384615%	160/5184 3.08641975308642%	1.99384615384615	0.13996	0.201192	VIT_01s0011g05370;VIT_03s0038g04570;VIT_08s0040g00320;VIT_14s0030g02180	K01835+K00975+K01209+K10046
Tyrosine metabolism	ko00350	2/65 3.07692307692308%	60/5184 1.15740740740741%	2.65846153846154	0.173071	0.234155	VIT_07s0005g04610;VIT_11s0016g03720	K00121+K14454
Plant-pathogen interaction	ko04626	5/65 7.69230769230769%	253/5184 4.8804012345679%	1.57616296746732	0.20972	0.267976	VIT_01s0010g00680;VIT_02s0025g00280;VIT_12s0057g00670;VIT_16s0050g01150;VIT_17s0000g00580	K09487+K04079+K09487+K04079+K02183
Spliceosome	ko03040	4/65 6.15384615384615%	196/5184 3.78086419753086%	1.6276295133438	0.230334	0.278825	VIT_04s0079g00840;VIT_06s0004g04470;VIT_08s0007g00130;VIT_11s0037g00510	K12864+K03283+K03283+K03283
Phagosome	ko04145	2/65 3.07692307692308%	110/5184 2.12191358024691%	1.45006993006993	0.403182	0.46366	VIT_00s0373g00010;VIT_18s0001g08250	K07374+K07374
mRNA surveillance pathway	ko03015	2/65 3.07692307692308%	139/5184 2.68132716049383%	1.1475373547316	0.524427	0.568373	VIT_07s0005g03980;VIT_19s0090g01660	K14411+K14411
Ubiquitin mediated proteolysis	ko04120	2/65 3.07692307692308%	144/5184 2.77777777777778%	1.10769230769231	0.543662	0.568373	VIT_03s0063g02110;VIT_14s0108g00140	K10579+K10573
Ribosome	ko03010	2/65 3.07692307692308%	312/5184 6.01851851851852%	0.511242603550296	0.910051	0.910051	VIT_06s0080g00440;VIT_19s0014g04970	K02996+K02895

## Sheet: T10d vs T20d
#Kegg_pathway	ko_id	DEProteinRatio	BgRatio	Enrichment_Factor	P-value	Corrected_P-value	proteinID	KO
Photosynthesis	ko00195	15/107 14.018691588785%	65/5184 1.25385802469136%	11.1804457225018	1.72951e-12	6.57212e-11	VIT_00s0207g00210;VIT_00s0246g00200;VIT_00s0505g00050;VIT_00s0904g00010;VIT_01s0011g01850;VIT_01s0026g02680;VIT_04s0023g00410;VIT_07s0005g04920;VIT_07s0151g01000;VIT_10s0003g04350;VIT_12s0028g01080;VIT_12s0035g00270;VIT_12s0059g01810;VIT_18s0001g00760;VIT_18s0001g11710	K02716+K02691+K02709+K08901+K08906+K08901+K02699+K02693+K02692+K02698+K02717+K02639+K08902+K02638+K02716
Photosynthesis - antenna proteins	ko00196	5/107 4.67289719626168%	20/5184 0.385802469135802%	12.1121495327103	4.13186e-05	0.000785053	VIT_07s0005g02220;VIT_13s0019g04140;VIT_17s0000g06350;VIT_19s0014g00160;VIT_19s0014g03660	K08912+K08907+K08910+K08912+K08914
Glyoxylate and dicarboxylate metabolism	ko00630	7/107 6.54205607476636%	64/5184 1.23456790123457%	5.29906542056075	0.000309376	0.00391876	VIT_01s0011g02200;VIT_03s0038g02510;VIT_05s0020g02480;VIT_07s0129g00320;VIT_09s0002g00810;VIT_09s0002g05200;VIT_16s0013g00330	K01915+K15893+K01915+K01455+K11517+K15918+K01601
Protein processing in endoplasmic reticulum	ko04141	11/107 10.2803738317757%	240/5184 4.62962962962963%	2.22056074766355	0.0101012	0.0959615	VIT_01s0010g02290;VIT_09s0002g04250;VIT_12s0028g01390;VIT_13s0019g00860;VIT_13s0019g02850;VIT_13s0019g03000;VIT_13s0019g03090;VIT_13s0019g03160;VIT_16s0022g00510;VIT_16s0098g01060;VIT_19s0085g01050	K13993+K09580+K13993+K13993+K13993+K13993+K13993+K13993+K13993+K13993+K13993
Nitrogen metabolism	ko00910	3/107 2.80373831775701%	38/5184 0.733024691358025%	3.82488932611904	0.042785	0.325166	VIT_01s0011g02200;VIT_05s0020g02480;VIT_07s0129g00320	K01915+K01915+K01455
Tropane, piperidine and pyridine alkaloid biosynthesis	ko00960	3/107 2.80373831775701%	46/5184 0.887345679012346%	3.15969118244616	0.0684942	0.433796	VIT_02s0025g04560;VIT_08s0007g00920;VIT_13s0019g02180	K00276+K08081+K08081
Folate biosynthesis	ko00790	2/107 1.86915887850467%	23/5184 0.443672839506173%	4.21292157659488	0.0806359	0.437738	VIT_01s0011g00230;VIT_19s0014g00980	K13941+K01307
Arginine and proline metabolism	ko00330	4/107 3.73831775700935%	91/5184 1.7554012345679%	2.12960870904796	0.117905	0.560048	VIT_01s0011g02200;VIT_01s0026g00220;VIT_05s0020g02480;VIT_09s0002g08670	K01915+K00128+K01915+K00818
Tryptophan metabolism	ko00380	2/107 1.86915887850467%	36/5184 0.694444444444444%	2.69158878504673	0.169585	0.622783	VIT_01s0026g00220;VIT_17s0000g07790	K00128+K11820
Glycine, serine and threonine metabolism	ko00260	3/107 2.80373831775701%	73/5184 1.40817901234568%	1.99103827934964	0.190607	0.622783	VIT_02s0025g04560;VIT_03s0038g02510;VIT_09s0002g05200	K00276+K15893+K15918
Porphyrin and chlorophyll metabolism	ko00860	2/107 1.86915887850467%	44/5184 0.848765432098765%	2.20220900594732	0.229965	0.622783	VIT_14s0171g00190;VIT_19s0014g03160	K00231+K00218
Aminoacyl-tRNA biosynthesis	ko00970	3/107 2.80373831775701%	82/5184 1.58179012345679%	1.7725096877137	0.239237	0.622783	VIT_00s1231g00010;VIT_14s0006g01830;VIT_14s0036g00480	K01875+K00604+K01866
2-Oxocarboxylic acid metabolism	ko01210	3/107 2.80373831775701%	84/5184 1.62037037037037%	1.73030707610147	0.250336	0.622783	VIT_09s0002g08670;VIT_17s0000g07790;VIT_18s0001g08450	K00818+K11820+K00826
Fatty acid degradation	ko00071	2/107 1.86915887850467%	51/5184 0.983796296296296%	1.89994502473887	0.283852	0.622783	VIT_01s0026g00220;VIT_04s0044g01110	K00128+K18857
Alanine, aspartate and glutamate metabolism	ko00250	2/107 1.86915887850467%	52/5184 1.00308641975309%	1.86340762041697	0.29155	0.622783	VIT_01s0011g02200;VIT_05s0020g02480	K01915+K01915
Biosynthesis of amino acids	ko01230	7/107 6.54205607476636%	263/5184 5.0733024691358%	1.28950641412885	0.299323	0.622783	VIT_01s0011g02200;VIT_05s0020g02480;VIT_09s0002g08670;VIT_14s0030g00660;VIT_15s0048g00370;VIT_17s0000g08660;VIT_18s0001g08450	K01915+K01915+K00818+K13832+K00615+K00766+K00826
Glutathione metabolism	ko00480	4/107 3.73831775700935%	137/5184 2.64274691358025%	1.41455760965959	0.31323	0.622783	VIT_05s0102g00120;VIT_06s0004g05670;VIT_07s0005g04890;VIT_17s0000g02950	K00432+K00799+K00799+K00799
Ribosome	ko03010	8/107 7.47663551401869%	312/5184 6.01851851851852%	1.24227174694464	0.314866	0.622783	VIT_01s0026g02410;VIT_04s0008g00790;VIT_05s0049g01480;VIT_06s0004g07940;VIT_07s0005g00840;VIT_07s0191g00060;VIT_09s0002g04440;VIT_18s0072g00340	K02915+K02903+K02902+K02976+K02885+K02991+K02922+K02925
Tyrosine metabolism	ko00350	2/107 1.86915887850467%	60/5184 1.15740740740741%	1.61495327102804	0.352559	0.622783	VIT_02s0025g04560;VIT_04s0044g01110	K00276+K18857
Glycerolipid metabolism	ko00561	2/107 1.86915887850467%	61/5184 1.1766975308642%	1.58847862724069	0.360077	0.622783	VIT_01s0026g00220;VIT_09s0002g05200	K00128+K15918
beta-Alanine metabolism	ko00410	2/107 1.86915887850467%	63/5184 1.21527777777778%	1.53805073431242	0.375016	0.622783	VIT_01s0026g00220;VIT_02s0025g04560	K00128+K00276
Phenylalanine, tyrosine and tryptophan biosynthesis	ko00400	2/107 1.86915887850467%	64/5184 1.23456790123457%	1.51401869158878	0.382434	0.622783	VIT_14s0030g00660;VIT_17s0000g08660	K13832+K00766
Phagosome	ko04145	3/107 2.80373831775701%	110/5184 2.12191358024691%	1.32132540356839	0.397571	0.622783	VIT_10s0003g05320;VIT_18s0001g02250;VIT_18s0001g08250	K07375+K07897+K07374
Valine, leucine and isoleucine degradation	ko00280	2/107 1.86915887850467%	67/5184 1.29243827160494%	1.44622680987585	0.404461	0.622783	VIT_01s0026g00220;VIT_18s0001g08450	K00128+K00826
Amino sugar and nucleotide sugar metabolism	ko00520	4/107 3.73831775700935%	160/5184 3.08641975308642%	1.21121495327103	0.421878	0.622783	VIT_03s0038g04570;VIT_05s0020g02880;VIT_08s0032g00890;VIT_16s0050g02210	K00975+K00975+K15920+K01183
Galactose metabolism	ko00052	2/107 1.86915887850467%	70/5184 1.35030864197531%	1.38424566088117	0.426114	0.622783	VIT_08s0007g08310;VIT_11s0016g05770	K06617+K06617
Carbon fixation in photosynthetic organisms	ko00710	2/107 1.86915887850467%	75/5184 1.44675925925926%	1.29196261682243	0.461281	0.645273	VIT_15s0048g00370;VIT_16s0013g00330	K00615+K01601
Purine metabolism	ko00230	4/107 3.73831775700935%	172/5184 3.3179012345679%	1.12671158443817	0.47731	0.645273	VIT_01s0011g01290;VIT_05s0020g02510;VIT_17s0000g10280;VIT_18s0001g14010	K02083+K00942+K00940+K13811
Glycolysis / Gluconeogenesis	ko00010	3/107 2.80373831775701%	131/5184 2.52700617283951%	1.10950988085896	0.511291	0.645273	VIT_01s0026g00220;VIT_04s0023g01970;VIT_04s0044g01110	K00128+K01792+K18857
Cyanoamino acid metabolism	ko00460	2/107 1.86915887850467%	84/5184 1.62037037037037%	1.15353805073431	0.521325	0.645273	VIT_02s0033g00870;VIT_07s0129g00320	K13035+K01455
Starch and sucrose metabolism	ko00500	5/107 4.67289719626168%	232/5184 4.47530864197531%	1.04415082178537	0.526407	0.645273	VIT_03s0038g04570;VIT_05s0020g02880;VIT_08s0032g00890;VIT_14s0108g01560;VIT_18s0089g00410	K00975+K00975+K15920+K00688+K00696
Phenylalanine metabolism	ko00360	3/107 2.80373831775701%	139/5184 2.68132716049383%	1.04565319706851	0.551677	0.655116	VIT_02s0025g04560;VIT_05s0020g00600;VIT_06s0004g08150	K00276+K11188+K00487
Phenylpropanoid biosynthesis	ko00940	4/107 3.73831775700935%	197/5184 3.80015432098765%	0.983727880829261	0.585423	0.674124	VIT_03s0180g00260;VIT_05s0020g00600;VIT_06s0004g08150;VIT_16s0022g01970	K00083+K11188+K00487+K12356
RNA degradation	ko03018	2/107 1.86915887850467%	130/5184 2.50771604938272%	0.745363048166786	0.755381	0.84425	VIT_02s0087g00390;VIT_04s0043g00400	K12603+K07573
Endocytosis	ko04144	2/107 1.86915887850467%	140/5184 2.70061728395062%	0.692122830440587	0.791022	0.858824	VIT_04s0008g00640;VIT_18s0001g02250	K12471+K07897
Plant-pathogen interaction	ko04626	3/107 2.80373831775701%	253/5184 4.8804012345679%	0.574489305899302	0.901076	0.951136	VIT_00s0231g00040;VIT_08s0007g08300;VIT_09s0002g03270	K13456+K13412+K13459
Carbon metabolism	ko01200	3/107 2.80373831775701%	273/5184 5.2662037037037%	0.53240217726199	0.927119	0.952177	VIT_07s0129g00320;VIT_15s0048g00370;VIT_16s0013g00330	K01455+K00615+K01601
Plant hormone signal transduction	ko04075	2/107 1.86915887850467%	260/5184 5.01543209876543%	0.372681524083393	0.974041	0.974041	VIT_13s0019g02200;VIT_15s0046g01050	K14497+K14496

## Sheet: T0d vs T20d
#Kegg_pathway	ko_id	DEProteinRatio	BgRatio	Enrichment_Factor	P-value	Corrected_P-value	proteinID	KO
Photosynthesis	ko00195	19/181 10.4972375690608%	65/5184 1.25385802469136%	8.37195070123247	3.89244e-13	2.41331e-11	VIT_00s0207g00210;VIT_00s0505g00050;VIT_00s0904g00010;VIT_01s0011g01850;VIT_07s0005g04400;VIT_07s0005g04920;VIT_07s0151g01000;VIT_10s0003g04350;VIT_12s0028g01080;VIT_12s0035g00270;VIT_12s0059g01810;VIT_13s0019g00260;VIT_18s0001g00760;VIT_18s0001g02740;VIT_18s0001g11710;VIT_18s0001g14450;VIT_18s0164g00030;VIT_19s0014g03850;VIT_19s0014g05080	K02716+K02709+K08901+K08906+K08903+K02693+K02692+K02698+K02717+K02639+K08902+K02717+K02638+K03542+K02716+K02641+K02113+K02636+K08901
Carbon fixation in photosynthetic organisms	ko00710	9/181 4.97237569060773%	75/5184 1.44675925925926%	3.43690607734807	0.00108617	0.0336711	VIT_01s0011g02740;VIT_02s0109g00080;VIT_11s0016g03720;VIT_13s0019g03350;VIT_14s0030g01900;VIT_15s0048g00370;VIT_17s0000g06270;VIT_18s0072g00770;VIT_19s0015g01720	K01595+K00855+K14454+K01100+K01807+K00615+K00026+K03841+K01623
Galactose metabolism	ko00052	8/181 4.41988950276243%	70/5184 1.35030864197531%	3.27324388318863	0.00280335	0.057936	VIT_02s0025g01580;VIT_02s0025g04210;VIT_02s0087g00030;VIT_03s0038g00800;VIT_08s0007g08310;VIT_11s0016g05770;VIT_13s0067g02640;VIT_16s0013g01140	K01784+K01784+K01187+K00011+K06617+K06617+K07407+K00850
Fructose and mannose metabolism	ko00051	6/181 3.31491712707182%	46/5184 0.887345679012346%	3.73576747537833	0.00488663	0.0757428	VIT_03s0038g00800;VIT_15s0046g03520;VIT_16s0013g01140;VIT_16s0100g00300;VIT_18s0072g00770;VIT_19s0015g01720	K00011+K17497+K00850+K00008+K03841+K01623
Alanine, aspartate and glutamate metabolism	ko00250	6/181 3.31491712707182%	52/5184 1.00308641975309%	3.30471738206545	0.00894031	0.10158	VIT_04s0008g01690;VIT_05s0020g02480;VIT_11s0016g03720;VIT_17s0000g00920;VIT_17s0000g05800;VIT_19s0090g01030	K13566+K01915+K14454+K01580+K00294+K00609
Biosynthesis of amino acids	ko01230	17/181 9.39226519337017%	263/5184 5.0733024691358%	1.85131189210764	0.00983036	0.10158	VIT_05s0020g00670;VIT_05s0020g02480;VIT_05s0049g01980;VIT_05s0051g00830;VIT_07s0005g02230;VIT_09s0002g08670;VIT_11s0016g00900;VIT_11s0016g03720;VIT_12s0028g03200;VIT_13s0019g02360;VIT_14s0030g00660;VIT_14s0030g01900;VIT_14s0036g00520;VIT_15s0048g00370;VIT_16s0013g01140;VIT_17s0000g08660;VIT_19s0015g01720	K00789+K01915+K01703+K01687+K00789+K00818+K14085+K14454+K00815+K12657+K13832+K01807+K01620+K00615+K00850+K00766+K01623
Arginine and proline metabolism	ko00330	8/181 4.41988950276243%	91/5184 1.7554012345679%	2.5178799101451	0.013583	0.120306	VIT_01s0026g00220;VIT_05s0020g02480;VIT_09s0002g08670;VIT_11s0016g00900;VIT_11s0016g03720;VIT_13s0019g02360;VIT_16s0050g02670;VIT_17s0000g05800	K00128+K01915+K00818+K14085+K14454+K12657+K00797+K00294
Glyoxylate and dicarboxylate metabolism	ko00630	6/181 3.31491712707182%	64/5184 1.23456790123457%	2.68508287292818	0.023379	0.162887	VIT_02s0012g01120;VIT_03s0038g02510;VIT_05s0020g02480;VIT_10s0003g03830;VIT_17s0000g06270;VIT_19s0093g00510	K02437+K15893+K01915+K11517+K00026+K11517
Aminoacyl-tRNA biosynthesis	ko00970	7/181 3.86740331491713%	82/5184 1.58179012345679%	2.44495351030858	0.0236449	0.162887	VIT_01s0150g00150;VIT_05s0029g01200;VIT_05s0102g00100;VIT_12s0035g01160;VIT_14s0006g01830;VIT_14s0036g00480;VIT_17s0000g04630	K01880+K01874+K01870+K01869+K00604+K01866+K01890
Pentose phosphate pathway	ko00030	5/181 2.76243093922652%	51/5184 0.983796296296296%	2.80792980175496	0.0315176	0.195409	VIT_14s0030g01900;VIT_15s0048g00370;VIT_16s0013g01140;VIT_18s0072g00770;VIT_19s0015g01720	K01807+K00615+K00850+K03841+K01623
Cysteine and methionine metabolism	ko00270	7/181 3.86740331491713%	94/5184 1.81327160493827%	2.13283178558834	0.0450782	0.240057	VIT_00s2086g00010;VIT_05s0020g00670;VIT_07s0005g02230;VIT_11s0016g03720;VIT_12s0028g03200;VIT_16s0050g02670;VIT_17s0000g06270	K05933+K00789+K00789+K14454+K00815+K00797+K00026
Glutathione metabolism	ko00480	9/181 4.97237569060773%	137/5184 2.64274691358025%	1.88151792555551	0.0492515	0.240057	VIT_06s0004g05670;VIT_07s0005g04890;VIT_11s0016g02830;VIT_12s0028g00920;VIT_14s0030g00030;VIT_14s0060g02170;VIT_16s0050g02670;VIT_17s0000g02950;VIT_19s0015g02880	K00799+K00799+K18592+K00799+K01920+K00799+K00797+K00799+K00799
Amino sugar and nucleotide sugar metabolism	ko00520	10/181 5.52486187845304%	160/5184 3.08641975308642%	1.79005524861878	0.0522306	0.240057	VIT_02s0025g01580;VIT_02s0025g04210;VIT_03s0038g04570;VIT_05s0020g02880;VIT_08s0032g00890;VIT_08s0040g00320;VIT_12s0121g00230;VIT_14s0030g02180;VIT_15s0046g03520;VIT_16s0050g02210	K01784+K01784+K00975+K00975+K15920+K01209+K15920+K10046+K17497+K01183
Arachidonic acid metabolism	ko00590	2/181 1.10497237569061%	11/5184 0.212191358024691%	5.20743345052737	0.0542065	0.240057	VIT_11s0016g02830;VIT_17s0000g02320	K18592+K05309
Taurine and hypotaurine metabolism	ko00430	2/181 1.10497237569061%	12/5184 0.231481481481481%	4.77348066298343	0.0635884	0.262832	VIT_11s0016g02830;VIT_17s0000g00920	K18592+K01580
Tropane, piperidine and pyridine alkaloid biosynthesis	ko00960	4/181 2.20994475138122%	46/5184 0.887345679012346%	2.49051165025222	0.0753288	0.291899	VIT_08s0007g00920;VIT_11s0016g03720;VIT_12s0028g03200;VIT_13s0019g02180	K08081+K14454+K00815+K08081
Degradation of aromatic compounds	ko01220	2/181 1.10497237569061%	14/5184 0.270061728395062%	4.09155485398579	0.0838025	0.2977	VIT_07s0005g04610;VIT_18s0001g00380	K00121+K00121
Glycolysis / Gluconeogenesis	ko00010	8/181 4.41988950276243%	131/5184 2.52700617283951%	1.74906161697103	0.0864289	0.2977	VIT_01s0026g00220;VIT_07s0005g04610;VIT_10s0003g00990;VIT_11s0016g00900;VIT_16s0013g01140;VIT_18s0001g00380;VIT_18s0072g00770;VIT_19s0015g01720	K00128+K00121+K01568+K14085+K00850+K00121+K03841+K01623
Carbon metabolism	ko01200	14/181 7.73480662983425%	273/5184 5.2662037037037%	1.46876328091798	0.0941433	0.298695	VIT_01s0011g02740;VIT_02s0109g00080;VIT_04s0023g00760;VIT_07s0005g04610;VIT_11s0016g02280;VIT_11s0016g03720;VIT_13s0019g03350;VIT_14s0030g01900;VIT_15s0048g00370;VIT_16s0013g01140;VIT_17s0000g06270;VIT_18s0001g00380;VIT_18s0072g00770;VIT_19s0015g01720	K01595+K00855+K02160+K00121+K00281+K14454+K01100+K01807+K00615+K00850+K00026+K00121+K03841+K01623
Pyruvate metabolism	ko00620	7/181 3.86740331491713%	113/5184 2.17978395061728%	1.77421405172835	0.0990323	0.298695	VIT_01s0011g02740;VIT_01s0026g00220;VIT_04s0008g03560;VIT_04s0023g00760;VIT_10s0116g01660;VIT_11s0016g00900;VIT_17s0000g06270	K01595+K00128+K01759+K02160+K01759+K14085+K00026
Fatty acid degradation	ko00071	4/181 2.20994475138122%	51/5184 0.983796296296296%	2.24634384140396	0.101171	0.298695	VIT_01s0026g00220;VIT_07s0005g04610;VIT_11s0016g00900;VIT_18s0001g00380	K00128+K00121+K14085+K00121
Glycine, serine and threonine metabolism	ko00260	5/181 2.76243093922652%	73/5184 1.40817901234568%	1.96170438204798	0.110416	0.311173	VIT_02s0012g01120;VIT_03s0038g02510;VIT_11s0016g00900;VIT_11s0016g02280;VIT_14s0036g00520	K02437+K15893+K14085+K00281+K01620
Tryptophan metabolism	ko00380	3/181 1.65745856353591%	36/5184 0.694444444444444%	2.38674033149171	0.129454	0.348963	VIT_01s0026g00220;VIT_11s0016g00900;VIT_17s0000g07790	K00128+K14085+K11820
Proteasome	ko03050	4/181 2.20994475138122%	59/5184 1.13811728395062%	1.94175484595936	0.149668	0.358468	VIT_00s0215g00050;VIT_07s0031g01970;VIT_08s0040g00410;VIT_15s0048g00900	K03032+K03035+K02727+K02732
Photosynthesis - antenna proteins	ko00196	2/181 1.10497237569061%	20/5184 0.385802469135802%	2.86408839779006	0.153055	0.358468	VIT_17s0000g06350;VIT_19s0014g03660	K08910+K08914
Tyrosine metabolism	ko00350	4/181 2.20994475138122%	60/5184 1.15740740740741%	1.90939226519337	0.156274	0.358468	VIT_07s0005g04610;VIT_11s0016g03720;VIT_12s0028g03200;VIT_18s0001g00380	K00121+K14454+K00815+K00121
Glycerolipid metabolism	ko00561	4/181 2.20994475138122%	61/5184 1.1766975308642%	1.87809075264922	0.162987	0.358468	VIT_01s0026g00220;VIT_03s0038g00800;VIT_11s0016g00900;VIT_13s0067g02640	K00128+K00011+K14085+K07407
Selenocompound metabolism	ko00450	2/181 1.10497237569061%	21/5184 0.405092592592593%	2.72770323599053	0.165476	0.358468	VIT_05s0029g01200;VIT_18s0001g14010	K01874+K13811
2-Oxocarboxylic acid metabolism	ko01210	5/181 2.76243093922652%	84/5184 1.62037037037037%	1.70481452249408	0.168937	0.358468	VIT_05s0049g01980;VIT_05s0051g00830;VIT_09s0002g08670;VIT_11s0016g03720;VIT_17s0000g07790	K01703+K01687+K00818+K14454+K11820
beta-Alanine metabolism	ko00410	4/181 2.20994475138122%	63/5184 1.21527777777778%	1.81846882399369	0.176719	0.358468	VIT_01s0026g00220;VIT_11s0016g00900;VIT_16s0050g02670;VIT_17s0000g00920	K00128+K14085+K00797+K01580
Phenylalanine, tyrosine and tryptophan biosynthesis	ko00400	4/181 2.20994475138122%	64/5184 1.23456790123457%	1.79005524861878	0.183729	0.358468	VIT_11s0016g03720;VIT_12s0028g03200;VIT_14s0030g00660;VIT_17s0000g08660	K14454+K00815+K13832+K00766
Ascorbate and aldarate metabolism	ko00053	3/181 1.65745856353591%	43/5184 0.829475308641975%	1.9982012077605	0.188647	0.358468	VIT_01s0026g00220;VIT_11s0016g00900;VIT_14s0030g02180	K00128+K14085+K10046
Histidine metabolism	ko00340	2/181 1.10497237569061%	23/5184 0.443672839506173%	2.49051165025222	0.190797	0.358468	VIT_01s0026g00220;VIT_11s0016g00900	K00128+K14085
N-Glycan biosynthesis	ko00510	3/181 1.65745856353591%	44/5184 0.848765432098765%	1.95278754394776	0.197617	0.36036	VIT_13s0019g01230;VIT_13s0019g04410;VIT_19s0014g01410	K00729+K12666+K03846
Protein processing in endoplasmic reticulum	ko04141	11/181 6.07734806629834%	240/5184 4.62962962962963%	1.31270718232044	0.216021	0.382667	VIT_01s0010g00680;VIT_05s0102g01190;VIT_09s0002g04250;VIT_10s0116g00010;VIT_12s0028g01390;VIT_12s0034g02230;VIT_12s0057g00670;VIT_13s0019g04410;VIT_15s0045g00540;VIT_16s0050g01150;VIT_17s0000g08890	K09487+K08057+K09580+K13989+K13993+K11718+K09487+K12666+K14006+K04079+K13525
Sphingolipid metabolism	ko00600	2/181 1.10497237569061%	28/5184 0.540123456790123%	2.0457774269929	0.255764	0.440482	VIT_12s0035g01220;VIT_13s0067g02640	K17108+K07407
Isoquinoline alkaloid biosynthesis	ko00950	2/181 1.10497237569061%	30/5184 0.578703703703704%	1.90939226519337	0.28198	0.469083	VIT_11s0016g03720;VIT_12s0028g03200	K14454+K00815
Valine, leucine and isoleucine biosynthesis	ko00290	2/181 1.10497237569061%	31/5184 0.597993827160494%	1.84779896631616	0.295068	0.469083	VIT_05s0049g01980;VIT_05s0051g00830	K01703+K01687
Lysine degradation	ko00310	2/181 1.10497237569061%	31/5184 0.597993827160494%	1.84779896631616	0.295068	0.469083	VIT_01s0026g00220;VIT_11s0016g00900	K00128+K14085
Carotenoid biosynthesis	ko00906	2/181 1.10497237569061%	35/5184 0.675154320987654%	1.63662194159432	0.346953	0.537777	VIT_04s0043g01010;VIT_13s0019g01010	K09839+K09841
Spliceosome	ko03040	8/181 4.41988950276243%	196/5184 3.78086419753086%	1.16901567256737	0.376945	0.570015	VIT_00s2580g00010;VIT_03s0038g02530;VIT_04s0079g00840;VIT_05s0094g00800;VIT_07s0005g01600;VIT_11s0118g00720;VIT_18s0001g04770;VIT_18s0117g00150	K12847+K12868+K12864+K12857+K12835+K12852+K12875+K12741
Purine metabolism	ko00230	7/181 3.86740331491713%	172/5184 3.3179012345679%	1.16561737119363	0.394467	0.582308	VIT_01s0011g01290;VIT_05s0020g02510;VIT_11s0149g00040;VIT_12s0028g03770;VIT_17s0000g01730;VIT_17s0000g10280;VIT_18s0001g14010	K02083+K00942+K00939+K03010+K00939+K00940+K13811
Starch and sucrose metabolism	ko00500	9/181 4.97237569060773%	232/5184 4.47530864197531%	1.11106877500476	0.42188	0.608292	VIT_02s0087g00030;VIT_03s0038g04570;VIT_05s0020g02880;VIT_06s0004g01430;VIT_08s0032g00890;VIT_12s0121g00230;VIT_14s0108g01560;VIT_18s0001g00060;VIT_18s0089g00410	K01187+K00975+K00975+K01188+K15920+K15920+K00688+K00700+K00696
Ubiquinone and other terpenoid-quinone biosynthesis	ko00130	2/181 1.10497237569061%	43/5184 0.829475308641975%	1.332134138507	0.446266	0.628829	VIT_05s0020g04430;VIT_12s0028g03200	K12502+K00815
Porphyrin and chlorophyll metabolism	ko00860	2/181 1.10497237569061%	44/5184 0.848765432098765%	1.30185836263184	0.458106	0.631169	VIT_07s0031g03200;VIT_19s0014g03160	K01772+K00218
Phenylalanine metabolism	ko00360	5/181 2.76243093922652%	139/5184 2.68132716049383%	1.03024762510434	0.538165	0.717573	VIT_05s0020g00600;VIT_07s0130g00220;VIT_08s0058g00970;VIT_11s0016g03720;VIT_12s0028g03200	K11188+K00430+K00430+K14454+K00815
Pentose and glucuronate interconversions	ko00040	3/181 1.65745856353591%	82/5184 1.58179012345679%	1.04783721870368	0.550603	0.717573	VIT_01s0026g00220;VIT_03s0038g00800;VIT_16s0100g00300	K00128+K00011+K00008
Pyrimidine metabolism	ko00240	5/181 2.76243093922652%	142/5184 2.7391975308642%	1.00848183020777	0.557426	0.717573	VIT_07s0005g01150;VIT_12s0028g03770;VIT_13s0139g00170;VIT_17s0000g10280;VIT_19s0090g01030	K01937+K03010+K13421+K00940+K00609
Cyanoamino acid metabolism	ko00460	3/181 1.65745856353591%	84/5184 1.62037037037037%	1.02288871349645	0.567114	0.717573	VIT_02s0033g00870;VIT_06s0004g01430;VIT_11s0016g02830	K13035+K01188+K18592
Terpenoid backbone biosynthesis	ko00900	2/181 1.10497237569061%	60/5184 1.15740740740741%	0.954696132596685	0.625706	0.775876	VIT_18s0001g12000;VIT_19s0014g00070	K13789+K05356
Ribosome	ko03010	10/181 5.52486187845304%	312/5184 6.01851851851852%	0.917977050573736	0.658064	0.8	VIT_00s0838g00020;VIT_01s0026g02410;VIT_04s0008g00790;VIT_05s0049g01480;VIT_09s0002g04440;VIT_11s0016g01380;VIT_11s0103g00220;VIT_14s0066g01110;VIT_16s0050g00610;VIT_16s0050g01160	K02988+K02915+K02903+K02902+K02922+K02985+K02942+K02935+K02920+K02947
Valine, leucine and isoleucine degradation	ko00280	2/181 1.10497237569061%	67/5184 1.29243827160494%	0.854951760534345	0.685409	0.813506	VIT_01s0026g00220;VIT_11s0016g00900	K00128+K14085
Oxidative phosphorylation	ko00190	5/181 2.76243093922652%	166/5184 3.20216049382716%	0.862677228250016	0.695416	0.813506	VIT_00s0259g00160;VIT_03s0088g01290;VIT_05s0020g02150;VIT_14s0066g02550;VIT_18s0164g00030	K03955+K01507+K03952+K01535+K02113
Phagosome	ko04145	3/181 1.65745856353591%	110/5184 2.12191358024691%	0.781115017579106	0.745875	0.856375	VIT_05s0102g01190;VIT_09s0002g00780;VIT_18s0001g02250	K08057+K08517+K07897
Peroxisome	ko04146	2/181 1.10497237569061%	89/5184 1.71682098765432%	0.6436153702899	0.823999	0.928872	VIT_10s0003g03830;VIT_19s0093g00510	K11517+K11517
Endocytosis	ko04144	3/181 1.65745856353591%	140/5184 2.70061728395062%	0.613733228097869	0.873665	0.961917	VIT_09s0002g02750;VIT_12s0035g01740;VIT_18s0001g02250	K12194+K01528+K07897
Plant-pathogen interaction	ko04626	6/181 3.31491712707182%	253/5184 4.8804012345679%	0.679230450068788	0.884343	0.961917	VIT_01s0010g00680;VIT_02s0241g00140;VIT_08s0007g08300;VIT_12s0057g00670;VIT_16s0050g01150;VIT_19s0090g00410	K09487+K13448+K13412+K09487+K04079+K13412
Phenylpropanoid biosynthesis	ko00940	4/181 2.20994475138122%	197/5184 3.80015432098765%	0.581540791429453	0.919517	0.974471	VIT_05s0020g00600;VIT_06s0004g01430;VIT_07s0130g00220;VIT_08s0058g00970	K11188+K01188+K00430+K00430
RNA transport	ko03013	4/181 2.20994475138122%	206/5184 3.97376543209877%	0.556133669473797	0.934959	0.974471	VIT_10s0042g01220;VIT_13s0019g03920;VIT_14s0030g01250;VIT_18s0001g04770	K03242+K03231+K14289+K12875
RNA degradation	ko03018	2/181 1.10497237569061%	130/5184 2.50771604938272%	0.440628984275393	0.945905	0.974471	VIT_11s0016g01730;VIT_16s0013g01140	K12602+K00850
mRNA surveillance pathway	ko03015	2/181 1.10497237569061%	139/5184 2.68132716049383%	0.412099050041735	0.958754	0.974471	VIT_12s0059g01170;VIT_18s0001g04770	K11584+K12875
Plant hormone signal transduction	ko04075	2/181 1.10497237569061%	260/5184 5.01543209876543%	0.220314492137697	0.999169	0.999169	VIT_07s0031g03210;VIT_15s0046g01050	K14498+K14496
