# Supplementary material for: Comparative Proteomic Analysis of Grapevine Rootstock in Response to Waterlogging Stress
Source: Front Plant Sci. 2021 Oct 29;12:749184. doi: 10.3389/fpls.2021.749184 (PMC8589030; doi:10.3389/fpls.2021.749184)
Supplement: Supplementary Figure 1 — Pearson’s correlations of quantitation among treatments. [file Data_Sheet_1.ZIP › Supplementary Txt S1.txt]

VIT_07s0129g00400	29760.VIT_07s0129g00400.t01	VIT_17s0000g09680	29760.VIT_17s0000g09680.t01	-	572
VIT_07s0129g00400	29760.VIT_07s0129g00400.t01	VIT_14s0066g00140	29760.VIT_14s0066g00140.t01	-	572
VIT_07s0129g00400	29760.VIT_07s0129g00400.t01	VIT_07s0141g00260	29760.VIT_07s0141g00260.t01	-	408
VIT_07s0129g00400	29760.VIT_07s0129g00400.t01	VIT_00s0194g00270	29760.VIT_00s0194g00270.t01	-	239
VIT_07s0129g00400	29760.VIT_07s0129g00400.t01	VIT_02s0012g01090	29760.VIT_02s0012g01090.t01	-	239
VIT_03s0088g00320	29760.VIT_03s0088g00320.t01	VIT_03s0038g00910	29760.VIT_03s0038g00910.t01	-	288
VIT_03s0088g00320	29760.VIT_03s0088g00320.t01	VIT_15s0048g02150	29760.VIT_15s0048g02150.t01	-	280
VIT_03s0088g00320	29760.VIT_03s0088g00320.t01	VIT_16s0098g00290	29760.VIT_16s0098g00290.t01	-	273
VIT_03s0088g00320	29760.VIT_03s0088g00320.t01	VIT_14s0108g00590	29760.VIT_14s0108g00590.t01	-	248
VIT_03s0088g00320	29760.VIT_03s0088g00320.t01	VIT_14s0030g02190	29760.VIT_14s0030g02190.t01	-	248
VIT_03s0088g00320	29760.VIT_03s0088g00320.t01	VIT_04s0008g01170	29760.VIT_04s0008g01170.t01	-	248
VIT_03s0088g00320	29760.VIT_03s0088g00320.t01	VIT_05s0020g03330	29760.VIT_05s0020g03330.t01	-	237
VIT_03s0088g00320	29760.VIT_03s0088g00320.t01	VIT_01s0026g02480	29760.VIT_01s0026g02480.t01	-	211
VIT_03s0088g00320	29760.VIT_03s0088g00320.t01	VIT_10s0003g02730	29760.VIT_10s0003g02730.t01	-	206
VIT_03s0088g00320	29760.VIT_03s0088g00320.t01	VIT_18s0001g12000	29760.VIT_18s0001g12000.t01	-	189
VIT_03s0088g00320	29760.VIT_03s0088g00320.t01	VIT_07s0005g01530	29760.VIT_07s0005g01530.t01	-	181
VIT_03s0088g00320	29760.VIT_03s0088g00320.t01	VIT_11s0037g00510	29760.VIT_11s0037g00510.t01	-	173
VIT_03s0088g00320	29760.VIT_03s0088g00320.t01	VIT_00s1274g00010	29760.VIT_00s1274g00010.t01	-	171
VIT_08s0007g00130	29760.VIT_08s0007g00130.t01	VIT_08s0056g00810	29760.VIT_08s0056g00810.t01	reaction	991
VIT_08s0007g00130	29760.VIT_08s0007g00130.t01	VIT_10s0003g00260	29760.VIT_10s0003g00260.t01	reaction	945
VIT_08s0007g00130	29760.VIT_08s0007g00130.t01	VIT_14s0108g01500	29760.VIT_14s0108g01500.t01	binding	944
VIT_08s0007g00130	29760.VIT_08s0007g00130.t01	VIT_13s0064g01360	29760.VIT_13s0064g01360.t01	reaction	933
VIT_08s0007g00130	29760.VIT_08s0007g00130.t01	VIT_16s0050g01150	29760.VIT_16s0050g01150.t01	reaction	884
VIT_08s0007g00130	29760.VIT_08s0007g00130.t01	VIT_12s0057g00670	29760.VIT_12s0057g00670.t01	reaction	884
VIT_08s0007g00130	29760.VIT_08s0007g00130.t01	VIT_01s0010g00680	29760.VIT_01s0010g00680.t01	reaction	884
VIT_08s0007g00130	29760.VIT_08s0007g00130.t01	VIT_02s0025g00280	29760.VIT_02s0025g00280.t01	reaction	884
VIT_08s0007g00130	29760.VIT_08s0007g00130.t01	VIT_03s0063g02680	29760.VIT_03s0063g02680.t01	binding	716
VIT_08s0007g00130	29760.VIT_08s0007g00130.t01	VIT_13s0019g02850	29760.VIT_13s0019g02850.t01	-	701
VIT_08s0007g00130	29760.VIT_08s0007g00130.t01	VIT_19s0085g01050	29760.VIT_19s0085g01050.t01	-	701
VIT_08s0007g00130	29760.VIT_08s0007g00130.t01	VIT_16s0098g01060	29760.VIT_16s0098g01060.t01	-	701
VIT_08s0007g00130	29760.VIT_08s0007g00130.t01	VIT_13s0019g00860	29760.VIT_13s0019g00860.t01	-	701
VIT_08s0007g00130	29760.VIT_08s0007g00130.t01	VIT_13s0019g03160	29760.VIT_13s0019g03160.t01	-	701
VIT_08s0007g00130	29760.VIT_08s0007g00130.t01	VIT_16s0022g00510	29760.VIT_16s0022g00510.t01	-	701
VIT_08s0007g00130	29760.VIT_08s0007g00130.t01	VIT_01s0010g02460	29760.VIT_01s0010g02460.t01	-	603
VIT_08s0007g00130	29760.VIT_08s0007g00130.t01	VIT_06s0004g03250	29760.VIT_06s0004g03250.t01	-	557
VIT_08s0007g00130	29760.VIT_08s0007g00130.t01	VIT_13s0019g01240	29760.VIT_13s0019g01240.t01	-	551
VIT_08s0007g00130	29760.VIT_08s0007g00130.t01	VIT_05s0020g00600	29760.VIT_05s0020g00600.t01	-	541
VIT_08s0007g00130	29760.VIT_08s0007g00130.t01	VIT_07s0005g01530	29760.VIT_07s0005g01530.t01	-	528
VIT_08s0007g00130	29760.VIT_08s0007g00130.t01	VIT_05s0020g00670	29760.VIT_05s0020g00670.t01	-	524
VIT_08s0007g00130	29760.VIT_08s0007g00130.t01	VIT_14s0030g02190	29760.VIT_14s0030g02190.t01	-	524
VIT_08s0007g00130	29760.VIT_08s0007g00130.t01	VIT_07s0005g02230	29760.VIT_07s0005g02230.t01	-	524
VIT_08s0007g00130	29760.VIT_08s0007g00130.t01	VIT_14s0108g00590	29760.VIT_14s0108g00590.t01	-	524
VIT_08s0007g00130	29760.VIT_08s0007g00130.t01	VIT_04s0008g01170	29760.VIT_04s0008g01170.t01	-	511
VIT_08s0007g00130	29760.VIT_08s0007g00130.t01	VIT_08s0007g03390	29760.VIT_08s0007g03390.t01	-	511
VIT_08s0007g00130	29760.VIT_08s0007g00130.t01	VIT_06s0080g00440	29760.VIT_06s0080g00440.t01	-	379
VIT_08s0007g00130	29760.VIT_08s0007g00130.t01	VIT_13s0019g02050	29760.VIT_13s0019g02050.t01	binding	356
VIT_08s0007g00130	29760.VIT_08s0007g00130.t01	VIT_06s0004g06140	29760.VIT_06s0004g06140.t01	-	322
VIT_08s0007g00130	29760.VIT_08s0007g00130.t01	VIT_18s0001g00820	29760.VIT_18s0001g00820.t01	-	313
VIT_08s0007g00130	29760.VIT_08s0007g00130.t01	VIT_17s0000g08890	29760.VIT_17s0000g08890.t01	-	313
VIT_08s0007g00130	29760.VIT_08s0007g00130.t01	VIT_18s0001g13250	29760.VIT_18s0001g13250.t01	-	313
VIT_08s0007g00130	29760.VIT_08s0007g00130.t01	VIT_01s0026g01460	29760.VIT_01s0026g01460.t01	-	313
VIT_08s0007g00130	29760.VIT_08s0007g00130.t01	VIT_02s0087g00030	29760.VIT_02s0087g00030.t01	-	290
VIT_08s0007g00130	29760.VIT_08s0007g00130.t01	VIT_00s0769g00010	29760.VIT_00s0769g00010.t01	-	278
VIT_08s0007g00130	29760.VIT_08s0007g00130.t01	VIT_01s0150g00200	29760.VIT_01s0150g00200.t01	-	269
VIT_08s0007g00130	29760.VIT_08s0007g00130.t01	VIT_16s0098g00290	29760.VIT_16s0098g00290.t01	-	240
VIT_08s0007g00130	29760.VIT_08s0007g00130.t01	VIT_15s0048g01780	29760.VIT_15s0048g01780.t01	-	239
VIT_08s0007g00130	29760.VIT_08s0007g00130.t01	VIT_07s0031g01150	29760.VIT_07s0031g01150.t01	-	235
VIT_08s0007g00130	29760.VIT_08s0007g00130.t01	VIT_11s0037g00510	29760.VIT_11s0037g00510.t01	reaction	235
VIT_08s0007g00130	29760.VIT_08s0007g00130.t01	VIT_04s0008g01430	29760.VIT_04s0008g01430.t01	-	230
VIT_08s0007g00130	29760.VIT_08s0007g00130.t01	VIT_19s0014g04970	29760.VIT_19s0014g04970.t01	-	227
VIT_08s0007g00130	29760.VIT_08s0007g00130.t01	VIT_04s0008g07110	29760.VIT_04s0008g07110.t01	-	226
VIT_08s0007g00130	29760.VIT_08s0007g00130.t01	VIT_09s0054g00700	29760.VIT_09s0054g00700.t01	-	222
VIT_08s0007g00130	29760.VIT_08s0007g00130.t01	VIT_18s0001g08250	29760.VIT_18s0001g08250.t01	-	219
VIT_08s0007g00130	29760.VIT_08s0007g00130.t01	VIT_00s0373g00010	29760.VIT_00s0373g00010.t01	-	219
VIT_08s0007g00130	29760.VIT_08s0007g00130.t01	VIT_06s0004g01430	29760.VIT_06s0004g01430.t01	-	197
VIT_08s0007g00130	29760.VIT_08s0007g00130.t01	VIT_14s0030g02180	29760.VIT_14s0030g02180.t01	-	188
VIT_08s0007g00130	29760.VIT_08s0007g00130.t01	VIT_01s0011g04500	29760.VIT_01s0011g04500.t01	-	186
VIT_08s0007g00130	29760.VIT_08s0007g00130.t01	VIT_07s0031g03200	29760.VIT_07s0031g03200.t01	-	183
VIT_08s0007g00130	29760.VIT_08s0007g00130.t01	VIT_07s0005g01590	29760.VIT_07s0005g01590.t01	-	181
VIT_08s0007g00130	29760.VIT_08s0007g00130.t01	VIT_07s0031g03210	29760.VIT_07s0031g03210.t01	-	181
VIT_08s0007g00130	29760.VIT_08s0007g00130.t01	VIT_05s0020g03330	29760.VIT_05s0020g03330.t01	-	168
VIT_08s0007g00130	29760.VIT_08s0007g00130.t01	VIT_00s0291g00060	29760.VIT_00s0291g00060.t01	-	160
VIT_08s0007g00130	29760.VIT_08s0007g00130.t01	VIT_05s0029g00440	29760.VIT_05s0029g00440.t01	-	159
VIT_08s0007g00130	29760.VIT_08s0007g00130.t01	VIT_14s0066g00480	29760.VIT_14s0066g00480.t01	-	159
VIT_08s0007g00130	29760.VIT_08s0007g00130.t01	VIT_12s0028g03380	29760.VIT_12s0028g03380.t01	-	158
VIT_00s0373g00010	29760.VIT_00s0373g00010.t01	VIT_13s0019g01240	29760.VIT_13s0019g01240.t01	reaction	680
VIT_00s0373g00010	29760.VIT_00s0373g00010.t01	VIT_01s0010g02460	29760.VIT_01s0010g02460.t01	-	654
VIT_00s0373g00010	29760.VIT_00s0373g00010.t01	VIT_02s0025g00280	29760.VIT_02s0025g00280.t01	reaction	607
VIT_00s0373g00010	29760.VIT_00s0373g00010.t01	VIT_16s0050g01150	29760.VIT_16s0050g01150.t01	reaction	607
VIT_00s0373g00010	29760.VIT_00s0373g00010.t01	VIT_01s0010g00680	29760.VIT_01s0010g00680.t01	reaction	607
VIT_00s0373g00010	29760.VIT_00s0373g00010.t01	VIT_12s0057g00670	29760.VIT_12s0057g00670.t01	reaction	607
VIT_00s0373g00010	29760.VIT_00s0373g00010.t01	VIT_04s0008g04700	29760.VIT_04s0008g04700.t01	-	579
VIT_00s0373g00010	29760.VIT_00s0373g00010.t01	VIT_06s0004g04470	29760.VIT_06s0004g04470.t01	-	219
VIT_00s0373g00010	29760.VIT_00s0373g00010.t01	VIT_05s0020g03330	29760.VIT_05s0020g03330.t01	-	219
VIT_00s0373g00010	29760.VIT_00s0373g00010.t01	VIT_11s0037g00510	29760.VIT_11s0037g00510.t01	-	219
VIT_00s0373g00010	29760.VIT_00s0373g00010.t01	VIT_18s0001g03880	29760.VIT_18s0001g03880.t01	-	203
VIT_00s0373g00010	29760.VIT_00s0373g00010.t01	VIT_17s0000g00580	29760.VIT_17s0000g00580.t01	-	203
VIT_00s0373g00010	29760.VIT_00s0373g00010.t01	VIT_16s0039g00010	29760.VIT_16s0039g00010.t01	-	196
VIT_00s0373g00010	29760.VIT_00s0373g00010.t01	VIT_14s0066g00480	29760.VIT_14s0066g00480.t01	-	150
VIT_00s0373g00010	29760.VIT_00s0373g00010.t01	VIT_05s0029g00440	29760.VIT_05s0029g00440.t01	-	150
VIT_15s0048g02150	29760.VIT_15s0048g02150.t01	VIT_06s0004g06140	29760.VIT_06s0004g06140.t01	binding	803
VIT_15s0048g02150	29760.VIT_15s0048g02150.t01	VIT_19s0014g04970	29760.VIT_19s0014g04970.t01	binding	693
VIT_15s0048g02150	29760.VIT_15s0048g02150.t01	VIT_16s0022g01340	29760.VIT_16s0022g01340.t01	-	613
VIT_15s0048g02150	29760.VIT_15s0048g02150.t01	VIT_06s0080g00440	29760.VIT_06s0080g00440.t01	-	355
VIT_15s0048g02150	29760.VIT_15s0048g02150.t01	VIT_04s0008g01430	29760.VIT_04s0008g01430.t01	-	268
VIT_15s0048g02150	29760.VIT_15s0048g02150.t01	VIT_04s0008g01170	29760.VIT_04s0008g01170.t01	-	223
VIT_06s0080g00440	29760.VIT_06s0080g00440.t01	VIT_06s0004g06140	29760.VIT_06s0004g06140.t01	reaction	984
VIT_06s0080g00440	29760.VIT_06s0080g00440.t01	VIT_19s0014g04970	29760.VIT_19s0014g04970.t01	reaction	970
VIT_06s0080g00440	29760.VIT_06s0080g00440.t01	VIT_06s0004g04470	29760.VIT_06s0004g04470.t01	-	379
VIT_06s0080g00440	29760.VIT_06s0080g00440.t01	VIT_05s0020g03330	29760.VIT_05s0020g03330.t01	-	379
VIT_06s0080g00440	29760.VIT_06s0080g00440.t01	VIT_11s0037g00510	29760.VIT_11s0037g00510.t01	-	379
VIT_06s0080g00440	29760.VIT_06s0080g00440.t01	VIT_08s0056g00810	29760.VIT_08s0056g00810.t01	-	321
VIT_06s0080g00440	29760.VIT_06s0080g00440.t01	VIT_18s0001g12000	29760.VIT_18s0001g12000.t01	-	278
VIT_06s0080g00440	29760.VIT_06s0080g00440.t01	VIT_04s0008g01170	29760.VIT_04s0008g01170.t01	-	274
VIT_06s0080g00440	29760.VIT_06s0080g00440.t01	VIT_01s0010g02460	29760.VIT_01s0010g02460.t01	-	261
VIT_06s0080g00440	29760.VIT_06s0080g00440.t01	VIT_05s0020g00670	29760.VIT_05s0020g00670.t01	-	241
VIT_06s0080g00440	29760.VIT_06s0080g00440.t01	VIT_07s0005g02230	29760.VIT_07s0005g02230.t01	-	241
VIT_06s0080g00440	29760.VIT_06s0080g00440.t01	VIT_08s0007g03390	29760.VIT_08s0007g03390.t01	-	165
VIT_06s0080g00440	29760.VIT_06s0080g00440.t01	VIT_00s0323g00040	29760.VIT_00s0323g00040.t01	-	155
VIT_06s0080g00440	29760.VIT_06s0080g00440.t01	VIT_15s0048g01780	29760.VIT_15s0048g01780.t01	-	151
VIT_06s0004g06170	29760.VIT_06s0004g06170.t01	VIT_07s0005g04400	29760.VIT_07s0005g04400.t01	-	476
VIT_06s0004g06170	29760.VIT_06s0004g06170.t01	VIT_15s0048g02980	29760.VIT_15s0048g02980.t01	-	412
VIT_06s0004g06170	29760.VIT_06s0004g06170.t01	VIT_13s0019g03350	29760.VIT_13s0019g03350.t01	-	408
VIT_06s0004g06170	29760.VIT_06s0004g06170.t01	VIT_18s0001g02740	29760.VIT_18s0001g02740.t01	-	270
VIT_06s0004g06170	29760.VIT_06s0004g06170.t01	VIT_18s0001g10550	29760.VIT_18s0001g10550.t01	-	256
VIT_06s0004g06170	29760.VIT_06s0004g06170.t01	VIT_01s0244g00030	29760.VIT_01s0244g00030.t01	-	254
VIT_06s0004g06170	29760.VIT_06s0004g06170.t01	VIT_01s0011g02150	29760.VIT_01s0011g02150.t01	-	210
VIT_06s0004g06170	29760.VIT_06s0004g06170.t01	VIT_16s0098g00290	29760.VIT_16s0098g00290.t01	-	171
VIT_06s0004g06170	29760.VIT_06s0004g06170.t01	VIT_18s0001g00820	29760.VIT_18s0001g00820.t01	-	169
VIT_06s0004g06170	29760.VIT_06s0004g06170.t01	VIT_19s0014g04970	29760.VIT_19s0014g04970.t01	-	167
VIT_06s0004g06170	29760.VIT_06s0004g06170.t01	VIT_00s0207g00250	29760.VIT_00s0207g00250.t01	-	163
VIT_06s0004g06170	29760.VIT_06s0004g06170.t01	VIT_13s0019g02050	29760.VIT_13s0019g02050.t01	-	161
VIT_06s0004g06170	29760.VIT_06s0004g06170.t01	VIT_00s0291g00060	29760.VIT_00s0291g00060.t01	-	157
VIT_06s0004g06170	29760.VIT_06s0004g06170.t01	VIT_07s0031g01150	29760.VIT_07s0031g01150.t01	-	157
VIT_06s0004g06170	29760.VIT_06s0004g06170.t01	VIT_08s0007g08540	29760.VIT_08s0007g08540.t01	-	150
VIT_14s0108g00140	29760.VIT_14s0108g00140.t01	VIT_04s0008g04700	29760.VIT_04s0008g04700.t01	ptmod	917
VIT_14s0108g00140	29760.VIT_14s0108g00140.t01	VIT_03s0063g02110	29760.VIT_03s0063g02110.t01	-	638
VIT_14s0108g00140	29760.VIT_14s0108g00140.t01	VIT_03s0038g00750	29760.VIT_03s0038g00750.t01	-	297
VIT_14s0108g00140	29760.VIT_14s0108g00140.t01	VIT_17s0000g08890	29760.VIT_17s0000g08890.t01	binding	291
VIT_14s0108g00140	29760.VIT_14s0108g00140.t01	VIT_13s0019g02050	29760.VIT_13s0019g02050.t01	-	244
VIT_14s0108g00140	29760.VIT_14s0108g00140.t01	VIT_13s0019g03350	29760.VIT_13s0019g03350.t01	binding	205
VIT_14s0108g00140	29760.VIT_14s0108g00140.t01	VIT_18s0001g03880	29760.VIT_18s0001g03880.t01	-	155
VIT_14s0108g00140	29760.VIT_14s0108g00140.t01	VIT_17s0000g00580	29760.VIT_17s0000g00580.t01	-	155
VIT_09s0002g00910	29760.VIT_09s0002g00910.t01	VIT_13s0019g01240	29760.VIT_13s0019g01240.t01	-	167
VIT_00s1995g00010	29760.VIT_00s1995g00010.t01	VIT_13s0019g03350	29760.VIT_13s0019g03350.t01	-	931
VIT_00s1995g00010	29760.VIT_00s1995g00010.t01	VIT_11s0016g03720	29760.VIT_11s0016g03720.t01	-	906
VIT_00s1995g00010	29760.VIT_00s1995g00010.t01	VIT_16s0098g00290	29760.VIT_16s0098g00290.t01	-	805
VIT_00s1995g00010	29760.VIT_00s1995g00010.t01	VIT_01s0010g02460	29760.VIT_01s0010g02460.t01	-	275
VIT_18s0001g02740	29760.VIT_18s0001g02740.t01	VIT_04s0043g01010	29760.VIT_04s0043g01010.t01	-	685
VIT_18s0001g02740	29760.VIT_18s0001g02740.t01	VIT_13s0019g03350	29760.VIT_13s0019g03350.t01	-	564
VIT_18s0001g02740	29760.VIT_18s0001g02740.t01	VIT_13s0019g02050	29760.VIT_13s0019g02050.t01	-	481
VIT_18s0001g02740	29760.VIT_18s0001g02740.t01	VIT_07s0005g04400	29760.VIT_07s0005g04400.t01	-	422
VIT_18s0001g02740	29760.VIT_18s0001g02740.t01	VIT_18s0001g10550	29760.VIT_18s0001g10550.t01	-	262
VIT_18s0001g02740	29760.VIT_18s0001g02740.t01	VIT_15s0048g02980	29760.VIT_15s0048g02980.t01	-	237
VIT_18s0001g02740	29760.VIT_18s0001g02740.t01	VIT_16s0098g01650	29760.VIT_16s0098g01650.t01	-	218
VIT_18s0001g02740	29760.VIT_18s0001g02740.t01	VIT_01s0244g00030	29760.VIT_01s0244g00030.t01	-	196
VIT_18s0001g02740	29760.VIT_18s0001g02740.t01	VIT_16s0098g00290	29760.VIT_16s0098g00290.t01	-	188
VIT_18s0001g02740	29760.VIT_18s0001g02740.t01	VIT_08s0007g08540	29760.VIT_08s0007g08540.t01	-	173
VIT_18s0001g02740	29760.VIT_18s0001g02740.t01	VIT_00s0291g00060	29760.VIT_00s0291g00060.t01	-	171
VIT_18s0001g02740	29760.VIT_18s0001g02740.t01	VIT_01s0011g02150	29760.VIT_01s0011g02150.t01	-	159
VIT_18s0001g08250	29760.VIT_18s0001g08250.t01	VIT_13s0019g01240	29760.VIT_13s0019g01240.t01	reaction	680
VIT_18s0001g08250	29760.VIT_18s0001g08250.t01	VIT_01s0010g02460	29760.VIT_01s0010g02460.t01	-	654
VIT_18s0001g08250	29760.VIT_18s0001g08250.t01	VIT_12s0057g00670	29760.VIT_12s0057g00670.t01	reaction	607
VIT_18s0001g08250	29760.VIT_18s0001g08250.t01	VIT_01s0010g00680	29760.VIT_01s0010g00680.t01	reaction	607
VIT_18s0001g08250	29760.VIT_18s0001g08250.t01	VIT_16s0050g01150	29760.VIT_16s0050g01150.t01	reaction	607
VIT_18s0001g08250	29760.VIT_18s0001g08250.t01	VIT_02s0025g00280	29760.VIT_02s0025g00280.t01	reaction	607
VIT_18s0001g08250	29760.VIT_18s0001g08250.t01	VIT_04s0008g04700	29760.VIT_04s0008g04700.t01	-	579
VIT_18s0001g08250	29760.VIT_18s0001g08250.t01	VIT_11s0037g00510	29760.VIT_11s0037g00510.t01	-	219
VIT_18s0001g08250	29760.VIT_18s0001g08250.t01	VIT_05s0020g03330	29760.VIT_05s0020g03330.t01	-	219
VIT_18s0001g08250	29760.VIT_18s0001g08250.t01	VIT_06s0004g04470	29760.VIT_06s0004g04470.t01	-	219
VIT_18s0001g08250	29760.VIT_18s0001g08250.t01	VIT_17s0000g00580	29760.VIT_17s0000g00580.t01	-	203
VIT_18s0001g08250	29760.VIT_18s0001g08250.t01	VIT_18s0001g03880	29760.VIT_18s0001g03880.t01	-	203
VIT_18s0001g08250	29760.VIT_18s0001g08250.t01	VIT_16s0039g00010	29760.VIT_16s0039g00010.t01	-	196
VIT_18s0001g08250	29760.VIT_18s0001g08250.t01	VIT_05s0029g00440	29760.VIT_05s0029g00440.t01	-	150
VIT_18s0001g08250	29760.VIT_18s0001g08250.t01	VIT_14s0066g00480	29760.VIT_14s0066g00480.t01	-	150
VIT_07s0005g04400	29760.VIT_07s0005g04400.t01	VIT_15s0048g02980	29760.VIT_15s0048g02980.t01	-	499
VIT_07s0005g04400	29760.VIT_07s0005g04400.t01	VIT_13s0019g03350	29760.VIT_13s0019g03350.t01	-	432
VIT_07s0005g04400	29760.VIT_07s0005g04400.t01	VIT_18s0001g10550	29760.VIT_18s0001g10550.t01	-	429
VIT_07s0005g04400	29760.VIT_07s0005g04400.t01	VIT_00s0207g00250	29760.VIT_00s0207g00250.t01	-	329
VIT_07s0005g04400	29760.VIT_07s0005g04400.t01	VIT_18s0001g11710	29760.VIT_18s0001g11710.t01	-	324
VIT_07s0005g04400	29760.VIT_07s0005g04400.t01	VIT_01s0011g02150	29760.VIT_01s0011g02150.t01	-	302
VIT_07s0005g04400	29760.VIT_07s0005g04400.t01	VIT_06s0004g06140	29760.VIT_06s0004g06140.t01	-	286
VIT_07s0005g04400	29760.VIT_07s0005g04400.t01	VIT_00s0291g00060	29760.VIT_00s0291g00060.t01	-	256
VIT_07s0005g04400	29760.VIT_07s0005g04400.t01	VIT_01s0244g00030	29760.VIT_01s0244g00030.t01	-	254
VIT_07s0005g04400	29760.VIT_07s0005g04400.t01	VIT_00s0323g00040	29760.VIT_00s0323g00040.t01	-	237
VIT_07s0005g04400	29760.VIT_07s0005g04400.t01	VIT_16s0050g01150	29760.VIT_16s0050g01150.t01	-	175
VIT_07s0005g04400	29760.VIT_07s0005g04400.t01	VIT_02s0025g00280	29760.VIT_02s0025g00280.t01	-	175
VIT_07s0005g04400	29760.VIT_07s0005g04400.t01	VIT_12s0057g00670	29760.VIT_12s0057g00670.t01	-	175
VIT_07s0005g04400	29760.VIT_07s0005g04400.t01	VIT_01s0010g00680	29760.VIT_01s0010g00680.t01	-	175
VIT_07s0005g04400	29760.VIT_07s0005g04400.t01	VIT_07s0031g03200	29760.VIT_07s0031g03200.t01	-	167
VIT_07s0005g04400	29760.VIT_07s0005g04400.t01	VIT_07s0031g01150	29760.VIT_07s0031g01150.t01	-	165
VIT_07s0005g04400	29760.VIT_07s0005g04400.t01	VIT_13s0019g02050	29760.VIT_13s0019g02050.t01	-	163
VIT_07s0005g04400	29760.VIT_07s0005g04400.t01	VIT_16s0098g00290	29760.VIT_16s0098g00290.t01	-	163
VIT_07s0005g04400	29760.VIT_07s0005g04400.t01	VIT_01s0011g04500	29760.VIT_01s0011g04500.t01	-	158
VIT_07s0005g04400	29760.VIT_07s0005g04400.t01	VIT_19s0014g04970	29760.VIT_19s0014g04970.t01	-	157
VIT_07s0005g04400	29760.VIT_07s0005g04400.t01	VIT_08s0007g08540	29760.VIT_08s0007g08540.t01	-	155
VIT_17s0000g02190	29760.VIT_17s0000g02190.t01	VIT_00s0194g00270	29760.VIT_00s0194g00270.t01	-	639
VIT_17s0000g02190	29760.VIT_17s0000g02190.t01	VIT_18s0001g07920	29760.VIT_18s0001g07920.t01	-	639
VIT_17s0000g02190	29760.VIT_17s0000g02190.t01	VIT_07s0005g06730	29760.VIT_07s0005g06730.t01	-	639
VIT_17s0000g02190	29760.VIT_17s0000g02190.t01	VIT_02s0012g01090	29760.VIT_02s0012g01090.t01	-	639
VIT_17s0000g02190	29760.VIT_17s0000g02190.t01	VIT_05s0094g01070	29760.VIT_05s0094g01070.t01	-	533
VIT_17s0000g02190	29760.VIT_17s0000g02190.t01	VIT_14s0108g00590	29760.VIT_14s0108g00590.t01	-	530
VIT_17s0000g02190	29760.VIT_17s0000g02190.t01	VIT_14s0030g02190	29760.VIT_14s0030g02190.t01	-	530
VIT_17s0000g02190	29760.VIT_17s0000g02190.t01	VIT_12s0028g03380	29760.VIT_12s0028g03380.t01	-	191
VIT_07s0005g04610	29760.VIT_07s0005g04610.t01	VIT_16s0098g00290	29760.VIT_16s0098g00290.t01	-	652
VIT_07s0005g04610	29760.VIT_07s0005g04610.t01	VIT_01s0011g05370	29760.VIT_01s0011g05370.t01	-	640
VIT_07s0005g04610	29760.VIT_07s0005g04610.t01	VIT_11s0016g03720	29760.VIT_11s0016g03720.t01	-	236
VIT_07s0005g04610	29760.VIT_07s0005g04610.t01	VIT_05s0077g02190	29760.VIT_05s0077g02190.t01	-	197
VIT_07s0005g04610	29760.VIT_07s0005g04610.t01	VIT_01s0011g06450	29760.VIT_01s0011g06450.t01	-	197
VIT_07s0005g04610	29760.VIT_07s0005g04610.t01	VIT_01s0011g06470	29760.VIT_01s0011g06470.t01	-	197
VIT_14s0108g01560	29760.VIT_14s0108g01560.t01	VIT_18s0001g00060	29760.VIT_18s0001g00060.t01	-	999
VIT_14s0108g01560	29760.VIT_14s0108g01560.t01	VIT_01s0011g05370	29760.VIT_01s0011g05370.t01	-	997
VIT_14s0108g01560	29760.VIT_14s0108g01560.t01	VIT_19s0090g00920	29760.VIT_19s0090g00920.t01	-	995
VIT_14s0108g01560	29760.VIT_14s0108g01560.t01	VIT_03s0038g04570	29760.VIT_03s0038g04570.t01	-	991
VIT_14s0108g01560	29760.VIT_14s0108g01560.t01	VIT_15s0048g02600	29760.VIT_15s0048g02600.t01	-	873
VIT_14s0108g01560	29760.VIT_14s0108g01560.t01	VIT_01s0127g00060	29760.VIT_01s0127g00060.t01	-	724
VIT_14s0108g01560	29760.VIT_14s0108g01560.t01	VIT_16s0098g00290	29760.VIT_16s0098g00290.t01	-	588
VIT_14s0108g01560	29760.VIT_14s0108g01560.t01	VIT_02s0087g00030	29760.VIT_02s0087g00030.t01	-	571
VIT_14s0108g01560	29760.VIT_14s0108g01560.t01	VIT_01s0010g02460	29760.VIT_01s0010g02460.t01	-	335
VIT_14s0108g01560	29760.VIT_14s0108g01560.t01	VIT_19s0015g01720	29760.VIT_19s0015g01720.t01	-	273
VIT_11s0016g03720	29760.VIT_11s0016g03720.t01	VIT_05s0020g00600	29760.VIT_05s0020g00600.t01	-	912
VIT_11s0016g03720	29760.VIT_11s0016g03720.t01	VIT_06s0004g01240	29760.VIT_06s0004g01240.t01	-	900
VIT_11s0016g03720	29760.VIT_11s0016g03720.t01	VIT_07s0130g00220	29760.VIT_07s0130g00220.t01	-	900
VIT_11s0016g03720	29760.VIT_11s0016g03720.t01	VIT_16s0098g00290	29760.VIT_16s0098g00290.t01	-	659
VIT_11s0016g03720	29760.VIT_11s0016g03720.t01	VIT_01s0011g05370	29760.VIT_01s0011g05370.t01	-	651
VIT_11s0016g03720	29760.VIT_11s0016g03720.t01	VIT_02s0025g04980	29760.VIT_02s0025g04980.t01	-	252
VIT_11s0016g03720	29760.VIT_11s0016g03720.t01	VIT_01s0010g02460	29760.VIT_01s0010g02460.t01	-	214
VIT_11s0016g03720	29760.VIT_11s0016g03720.t01	VIT_15s0048g01780	29760.VIT_15s0048g01780.t01	binding	197
VIT_11s0016g03720	29760.VIT_11s0016g03720.t01	VIT_06s0004g03000	29760.VIT_06s0004g03000.t01	-	189
VIT_11s0016g03720	29760.VIT_11s0016g03720.t01	VIT_19s0015g01720	29760.VIT_19s0015g01720.t01	-	158
VIT_05s0077g02190	29760.VIT_05s0077g02190.t01	VIT_16s0098g00290	29760.VIT_16s0098g00290.t01	-	218
VIT_05s0077g02190	29760.VIT_05s0077g02190.t01	VIT_09s0002g03450	29760.VIT_09s0002g03450.t01	-	189
VIT_05s0077g02190	29760.VIT_05s0077g02190.t01	VIT_01s0011g05370	29760.VIT_01s0011g05370.t01	-	167
VIT_03s0038g00750	29760.VIT_03s0038g00750.t01	VIT_17s0000g08890	29760.VIT_17s0000g08890.t01	binding	978
VIT_03s0038g00750	29760.VIT_03s0038g00750.t01	VIT_13s0019g02050	29760.VIT_13s0019g02050.t01	-	227
VIT_03s0038g00750	29760.VIT_03s0038g00750.t01	VIT_16s0050g01150	29760.VIT_16s0050g01150.t01	-	189
VIT_03s0038g00750	29760.VIT_03s0038g00750.t01	VIT_02s0025g00280	29760.VIT_02s0025g00280.t01	-	189
VIT_03s0038g00750	29760.VIT_03s0038g00750.t01	VIT_12s0057g00670	29760.VIT_12s0057g00670.t01	-	189
VIT_03s0038g00750	29760.VIT_03s0038g00750.t01	VIT_01s0010g00680	29760.VIT_01s0010g00680.t01	-	189
VIT_06s0061g00890	29760.VIT_06s0061g00890.t01	VIT_11s0206g00110	29760.VIT_11s0206g00110.t01	-	219
VIT_06s0061g00890	29760.VIT_06s0061g00890.t01	VIT_04s0008g07110	29760.VIT_04s0008g07110.t01	-	190
VIT_06s0061g00890	29760.VIT_06s0061g00890.t01	VIT_13s0067g02640	29760.VIT_13s0067g02640.t01	-	163
VIT_08s0007g08540	29760.VIT_08s0007g08540.t01	VIT_14s0171g00190	29760.VIT_14s0171g00190.t01	-	931
VIT_08s0007g08540	29760.VIT_08s0007g08540.t01	VIT_07s0031g03200	29760.VIT_07s0031g03200.t01	-	919
VIT_08s0007g08540	29760.VIT_08s0007g08540.t01	VIT_13s0019g02050	29760.VIT_13s0019g02050.t01	-	252
VIT_08s0007g08540	29760.VIT_08s0007g08540.t01	VIT_13s0019g03350	29760.VIT_13s0019g03350.t01	-	213
VIT_08s0007g08540	29760.VIT_08s0007g08540.t01	VIT_04s0008g01170	29760.VIT_04s0008g01170.t01	-	191
VIT_08s0007g08540	29760.VIT_08s0007g08540.t01	VIT_14s0108g00590	29760.VIT_14s0108g00590.t01	-	191
VIT_08s0007g08540	29760.VIT_08s0007g08540.t01	VIT_14s0030g02190	29760.VIT_14s0030g02190.t01	-	191
VIT_08s0007g08540	29760.VIT_08s0007g08540.t01	VIT_16s0098g00290	29760.VIT_16s0098g00290.t01	-	190
VIT_08s0007g08540	29760.VIT_08s0007g08540.t01	VIT_00s0291g00060	29760.VIT_00s0291g00060.t01	-	171
VIT_08s0007g08540	29760.VIT_08s0007g08540.t01	VIT_15s0048g02980	29760.VIT_15s0048g02980.t01	-	157
VIT_00s0323g00040	29760.VIT_00s0323g00040.t01	VIT_06s0004g06140	29760.VIT_06s0004g06140.t01	-	225
VIT_00s0323g00040	29760.VIT_00s0323g00040.t01	VIT_19s0014g04970	29760.VIT_19s0014g04970.t01	-	171
VIT_00s0323g00040	29760.VIT_00s0323g00040.t01	VIT_13s0019g03350	29760.VIT_13s0019g03350.t01	-	158
VIT_00s0323g00040	29760.VIT_00s0323g00040.t01	VIT_07s0031g01150	29760.VIT_07s0031g01150.t01	-	156
VIT_18s0001g03880	29760.VIT_18s0001g03880.t01	VIT_13s0019g01240	29760.VIT_13s0019g01240.t01	reaction	683
VIT_18s0001g03880	29760.VIT_18s0001g03880.t01	VIT_16s0050g01150	29760.VIT_16s0050g01150.t01	reaction	621
VIT_18s0001g03880	29760.VIT_18s0001g03880.t01	VIT_02s0025g00280	29760.VIT_02s0025g00280.t01	reaction	621
VIT_18s0001g03880	29760.VIT_18s0001g03880.t01	VIT_01s0010g00680	29760.VIT_01s0010g00680.t01	reaction	621
VIT_18s0001g03880	29760.VIT_18s0001g03880.t01	VIT_12s0057g00670	29760.VIT_12s0057g00670.t01	reaction	621
VIT_18s0001g03880	29760.VIT_18s0001g03880.t01	VIT_07s0031g01150	29760.VIT_07s0031g01150.t01	inhibition	230
VIT_18s0001g03880	29760.VIT_18s0001g03880.t01	VIT_00s0769g00010	29760.VIT_00s0769g00010.t01	inhibition	199
VIT_18s0001g03880	29760.VIT_18s0001g03880.t01	VIT_01s0150g00200	29760.VIT_01s0150g00200.t01	inhibition	195
VIT_18s0001g03880	29760.VIT_18s0001g03880.t01	VIT_13s0019g03350	29760.VIT_13s0019g03350.t01	-	163
VIT_18s0001g03880	29760.VIT_18s0001g03880.t01	VIT_13s0019g02050	29760.VIT_13s0019g02050.t01	-	156
VIT_19s0085g01050	29760.VIT_19s0085g01050.t01	VIT_14s0108g01500	29760.VIT_14s0108g01500.t01	-	742
VIT_19s0085g01050	29760.VIT_19s0085g01050.t01	VIT_11s0037g00510	29760.VIT_11s0037g00510.t01	-	701
VIT_19s0085g01050	29760.VIT_19s0085g01050.t01	VIT_05s0020g03330	29760.VIT_05s0020g03330.t01	-	701
VIT_19s0085g01050	29760.VIT_19s0085g01050.t01	VIT_06s0004g04470	29760.VIT_06s0004g04470.t01	-	701
VIT_19s0085g01050	29760.VIT_19s0085g01050.t01	VIT_12s0057g00670	29760.VIT_12s0057g00670.t01	-	638
VIT_19s0085g01050	29760.VIT_19s0085g01050.t01	VIT_01s0010g00680	29760.VIT_01s0010g00680.t01	-	638
VIT_19s0085g01050	29760.VIT_19s0085g01050.t01	VIT_16s0050g01150	29760.VIT_16s0050g01150.t01	-	638
VIT_19s0085g01050	29760.VIT_19s0085g01050.t01	VIT_02s0025g00280	29760.VIT_02s0025g00280.t01	-	638
VIT_19s0085g01050	29760.VIT_19s0085g01050.t01	VIT_16s0098g00290	29760.VIT_16s0098g00290.t01	-	634
VIT_19s0085g01050	29760.VIT_19s0085g01050.t01	VIT_10s0003g00260	29760.VIT_10s0003g00260.t01	binding	454
VIT_19s0085g01050	29760.VIT_19s0085g01050.t01	VIT_13s0064g01360	29760.VIT_13s0064g01360.t01	-	445
VIT_19s0085g01050	29760.VIT_19s0085g01050.t01	VIT_08s0056g00810	29760.VIT_08s0056g00810.t01	-	365
VIT_19s0085g01050	29760.VIT_19s0085g01050.t01	VIT_17s0000g08890	29760.VIT_17s0000g08890.t01	-	314
VIT_19s0085g01050	29760.VIT_19s0085g01050.t01	VIT_05s0020g00600	29760.VIT_05s0020g00600.t01	-	306
VIT_19s0085g01050	29760.VIT_19s0085g01050.t01	VIT_08s0007g03390	29760.VIT_08s0007g03390.t01	binding	292
VIT_19s0085g01050	29760.VIT_19s0085g01050.t01	VIT_07s0005g01530	29760.VIT_07s0005g01530.t01	-	273
VIT_19s0085g01050	29760.VIT_19s0085g01050.t01	VIT_01s0026g01460	29760.VIT_01s0026g01460.t01	-	223
VIT_19s0085g01050	29760.VIT_19s0085g01050.t01	VIT_18s0001g13250	29760.VIT_18s0001g13250.t01	-	223
VIT_19s0085g01050	29760.VIT_19s0085g01050.t01	VIT_18s0001g00820	29760.VIT_18s0001g00820.t01	-	223
VIT_19s0085g01050	29760.VIT_19s0085g01050.t01	VIT_14s0108g00590	29760.VIT_14s0108g00590.t01	-	216
VIT_19s0085g01050	29760.VIT_19s0085g01050.t01	VIT_04s0008g01170	29760.VIT_04s0008g01170.t01	-	216
VIT_19s0085g01050	29760.VIT_19s0085g01050.t01	VIT_14s0030g02190	29760.VIT_14s0030g02190.t01	-	216
VIT_19s0085g01050	29760.VIT_19s0085g01050.t01	VIT_18s0001g00060	29760.VIT_18s0001g00060.t01	-	184
VIT_19s0085g01050	29760.VIT_19s0085g01050.t01	VIT_19s0090g00920	29760.VIT_19s0090g00920.t01	-	184
VIT_19s0085g01050	29760.VIT_19s0085g01050.t01	VIT_06s0004g03250	29760.VIT_06s0004g03250.t01	-	171
VIT_13s0019g01240	29760.VIT_13s0019g01240.t01	VIT_01s0010g00680	29760.VIT_01s0010g00680.t01	-	814
VIT_13s0019g01240	29760.VIT_13s0019g01240.t01	VIT_16s0050g01150	29760.VIT_16s0050g01150.t01	-	814
VIT_13s0019g01240	29760.VIT_13s0019g01240.t01	VIT_02s0025g00280	29760.VIT_02s0025g00280.t01	-	814
VIT_13s0019g01240	29760.VIT_13s0019g01240.t01	VIT_12s0057g00670	29760.VIT_12s0057g00670.t01	-	814
VIT_13s0019g01240	29760.VIT_13s0019g01240.t01	VIT_01s0011g02860	29760.VIT_01s0011g02860.t01	-	752
VIT_13s0019g01240	29760.VIT_13s0019g01240.t01	VIT_17s0000g00580	29760.VIT_17s0000g00580.t01	reaction	683
VIT_13s0019g01240	29760.VIT_13s0019g01240.t01	VIT_01s0010g02460	29760.VIT_01s0010g02460.t01	-	658
VIT_13s0019g01240	29760.VIT_13s0019g01240.t01	VIT_04s0008g04700	29760.VIT_04s0008g04700.t01	binding	565
VIT_13s0019g01240	29760.VIT_13s0019g01240.t01	VIT_06s0004g04470	29760.VIT_06s0004g04470.t01	-	551
VIT_13s0019g01240	29760.VIT_13s0019g01240.t01	VIT_11s0037g00510	29760.VIT_11s0037g00510.t01	-	551
VIT_13s0019g01240	29760.VIT_13s0019g01240.t01	VIT_05s0020g03330	29760.VIT_05s0020g03330.t01	-	551
VIT_13s0019g01240	29760.VIT_13s0019g01240.t01	VIT_16s0039g02010	29760.VIT_16s0039g02010.t01	-	211
VIT_13s0019g01240	29760.VIT_13s0019g01240.t01	VIT_19s0015g01720	29760.VIT_19s0015g01720.t01	-	210
VIT_13s0019g01240	29760.VIT_13s0019g01240.t01	VIT_14s0108g01500	29760.VIT_14s0108g01500.t01	-	189
VIT_13s0019g01240	29760.VIT_13s0019g01240.t01	VIT_16s0022g00510	29760.VIT_16s0022g00510.t01	-	188
VIT_18s0001g12000	29760.VIT_18s0001g12000.t01	VIT_12s0057g00250	29760.VIT_12s0057g00250.t01	-	352
VIT_18s0001g12000	29760.VIT_18s0001g12000.t01	VIT_03s0038g02680	29760.VIT_03s0038g02680.t01	-	294
VIT_18s0001g12000	29760.VIT_18s0001g12000.t01	VIT_16s0039g01380	29760.VIT_16s0039g01380.t01	-	255
VIT_18s0001g12000	29760.VIT_18s0001g12000.t01	VIT_05s0020g00670	29760.VIT_05s0020g00670.t01	-	223
VIT_18s0001g12000	29760.VIT_18s0001g12000.t01	VIT_07s0005g02230	29760.VIT_07s0005g02230.t01	-	223
VIT_18s0001g12000	29760.VIT_18s0001g12000.t01	VIT_14s0066g01500	29760.VIT_14s0066g01500.t01	-	194
VIT_18s0001g12000	29760.VIT_18s0001g12000.t01	VIT_19s0014g02020	29760.VIT_19s0014g02020.t01	-	194
VIT_09s0054g00610	29760.VIT_09s0054g00610.t01	VIT_07s0031g01150	29760.VIT_07s0031g01150.t01	binding	300
VIT_18s0001g13250	29760.VIT_18s0001g13250.t01	VIT_16s0098g00290	29760.VIT_16s0098g00290.t01	-	966
VIT_18s0001g13250	29760.VIT_18s0001g13250.t01	VIT_05s0020g00600	29760.VIT_05s0020g00600.t01	catalysis	806
VIT_18s0001g13250	29760.VIT_18s0001g13250.t01	VIT_13s0019g03350	29760.VIT_13s0019g03350.t01	-	545
VIT_18s0001g13250	29760.VIT_18s0001g13250.t01	VIT_01s0010g02460	29760.VIT_01s0010g02460.t01	binding	348
VIT_18s0001g13250	29760.VIT_18s0001g13250.t01	VIT_12s0057g00670	29760.VIT_12s0057g00670.t01	binding	336
VIT_18s0001g13250	29760.VIT_18s0001g13250.t01	VIT_02s0025g00280	29760.VIT_02s0025g00280.t01	binding	336
VIT_18s0001g13250	29760.VIT_18s0001g13250.t01	VIT_16s0050g01150	29760.VIT_16s0050g01150.t01	binding	336
VIT_18s0001g13250	29760.VIT_18s0001g13250.t01	VIT_01s0010g00680	29760.VIT_01s0010g00680.t01	binding	336
VIT_18s0001g13250	29760.VIT_18s0001g13250.t01	VIT_01s0011g05370	29760.VIT_01s0011g05370.t01	-	322
VIT_18s0001g13250	29760.VIT_18s0001g13250.t01	VIT_05s0020g03330	29760.VIT_05s0020g03330.t01	-	313
VIT_18s0001g13250	29760.VIT_18s0001g13250.t01	VIT_11s0037g00510	29760.VIT_11s0037g00510.t01	-	313
VIT_18s0001g13250	29760.VIT_18s0001g13250.t01	VIT_06s0004g04470	29760.VIT_06s0004g04470.t01	-	313
VIT_18s0001g13250	29760.VIT_18s0001g13250.t01	VIT_01s0150g00200	29760.VIT_01s0150g00200.t01	binding	310
VIT_18s0001g13250	29760.VIT_18s0001g13250.t01	VIT_00s0769g00010	29760.VIT_00s0769g00010.t01	binding	310
VIT_18s0001g13250	29760.VIT_18s0001g13250.t01	VIT_07s0031g01150	29760.VIT_07s0031g01150.t01	binding	310
VIT_18s0001g13250	29760.VIT_18s0001g13250.t01	VIT_07s0005g01530	29760.VIT_07s0005g01530.t01	-	286
VIT_18s0001g13250	29760.VIT_18s0001g13250.t01	VIT_08s0007g03390	29760.VIT_08s0007g03390.t01	binding	285
VIT_18s0001g13250	29760.VIT_18s0001g13250.t01	VIT_14s0108g01500	29760.VIT_14s0108g01500.t01	-	281
VIT_18s0001g13250	29760.VIT_18s0001g13250.t01	VIT_10s0003g00260	29760.VIT_10s0003g00260.t01	-	259
VIT_18s0001g13250	29760.VIT_18s0001g13250.t01	VIT_13s0064g01360	29760.VIT_13s0064g01360.t01	-	241
VIT_18s0001g13250	29760.VIT_18s0001g13250.t01	VIT_14s0108g00590	29760.VIT_14s0108g00590.t01	-	227
VIT_18s0001g13250	29760.VIT_18s0001g13250.t01	VIT_14s0030g02190	29760.VIT_14s0030g02190.t01	-	227
VIT_18s0001g13250	29760.VIT_18s0001g13250.t01	VIT_04s0008g01170	29760.VIT_04s0008g01170.t01	-	227
VIT_18s0001g13250	29760.VIT_18s0001g13250.t01	VIT_19s0090g00920	29760.VIT_19s0090g00920.t01	-	226
VIT_18s0001g13250	29760.VIT_18s0001g13250.t01	VIT_18s0001g00060	29760.VIT_18s0001g00060.t01	-	226
VIT_18s0001g13250	29760.VIT_18s0001g13250.t01	VIT_16s0022g00510	29760.VIT_16s0022g00510.t01	-	223
VIT_18s0001g13250	29760.VIT_18s0001g13250.t01	VIT_13s0019g03160	29760.VIT_13s0019g03160.t01	-	223
VIT_18s0001g13250	29760.VIT_18s0001g13250.t01	VIT_16s0098g01060	29760.VIT_16s0098g01060.t01	-	223
VIT_18s0001g13250	29760.VIT_18s0001g13250.t01	VIT_13s0019g02850	29760.VIT_13s0019g02850.t01	-	223
VIT_18s0001g13250	29760.VIT_18s0001g13250.t01	VIT_13s0019g00860	29760.VIT_13s0019g00860.t01	-	223
VIT_18s0001g13250	29760.VIT_18s0001g13250.t01	VIT_08s0056g00810	29760.VIT_08s0056g00810.t01	-	215
VIT_18s0001g13250	29760.VIT_18s0001g13250.t01	VIT_14s0030g02180	29760.VIT_14s0030g02180.t01	-	211
VIT_18s0001g13250	29760.VIT_18s0001g13250.t01	VIT_15s0048g01780	29760.VIT_15s0048g01780.t01	-	205
VIT_18s0001g13250	29760.VIT_18s0001g13250.t01	VIT_16s0039g01380	29760.VIT_16s0039g01380.t01	-	205
VIT_18s0001g13250	29760.VIT_18s0001g13250.t01	VIT_03s0038g04570	29760.VIT_03s0038g04570.t01	-	201
VIT_18s0001g13250	29760.VIT_18s0001g13250.t01	VIT_12s0057g00250	29760.VIT_12s0057g00250.t01	-	201
VIT_18s0001g13250	29760.VIT_18s0001g13250.t01	VIT_19s0015g02880	29760.VIT_19s0015g02880.t01	-	192
VIT_18s0001g13250	29760.VIT_18s0001g13250.t01	VIT_06s0004g03250	29760.VIT_06s0004g03250.t01	-	186
VIT_18s0001g13250	29760.VIT_18s0001g13250.t01	VIT_02s0087g00030	29760.VIT_02s0087g00030.t01	catalysis	167
VIT_18s0001g13250	29760.VIT_18s0001g13250.t01	VIT_17s0000g08890	29760.VIT_17s0000g08890.t01	-	161
VIT_13s0019g02050	29760.VIT_13s0019g02050.t01	VIT_13s0019g03350	29760.VIT_13s0019g03350.t01	-	850
VIT_13s0019g02050	29760.VIT_13s0019g02050.t01	VIT_17s0000g08890	29760.VIT_17s0000g08890.t01	binding	431
VIT_13s0019g02050	29760.VIT_13s0019g02050.t01	VIT_00s0291g00060	29760.VIT_00s0291g00060.t01	-	381
VIT_13s0019g02050	29760.VIT_13s0019g02050.t01	VIT_06s0004g04470	29760.VIT_06s0004g04470.t01	binding	356
VIT_13s0019g02050	29760.VIT_13s0019g02050.t01	VIT_05s0020g03330	29760.VIT_05s0020g03330.t01	binding	339
VIT_13s0019g02050	29760.VIT_13s0019g02050.t01	VIT_11s0037g00510	29760.VIT_11s0037g00510.t01	binding	339
VIT_13s0019g02050	29760.VIT_13s0019g02050.t01	VIT_03s0038g02680	29760.VIT_03s0038g02680.t01	-	253
VIT_13s0019g02050	29760.VIT_13s0019g02050.t01	VIT_04s0008g01170	29760.VIT_04s0008g01170.t01	-	219
VIT_13s0019g02050	29760.VIT_13s0019g02050.t01	VIT_12s0057g00670	29760.VIT_12s0057g00670.t01	-	191
VIT_13s0019g02050	29760.VIT_13s0019g02050.t01	VIT_02s0025g00280	29760.VIT_02s0025g00280.t01	-	191
VIT_13s0019g02050	29760.VIT_13s0019g02050.t01	VIT_16s0050g01150	29760.VIT_16s0050g01150.t01	-	191
VIT_13s0019g02050	29760.VIT_13s0019g02050.t01	VIT_01s0010g00680	29760.VIT_01s0010g00680.t01	-	191
VIT_13s0019g02050	29760.VIT_13s0019g02050.t01	VIT_18s0001g00820	29760.VIT_18s0001g00820.t01	-	171
VIT_13s0019g02050	29760.VIT_13s0019g02050.t01	VIT_01s0244g00030	29760.VIT_01s0244g00030.t01	-	169
VIT_13s0019g02050	29760.VIT_13s0019g02050.t01	VIT_01s0011g02150	29760.VIT_01s0011g02150.t01	-	166
VIT_13s0019g02050	29760.VIT_13s0019g02050.t01	VIT_01s0010g02460	29760.VIT_01s0010g02460.t01	-	165
VIT_13s0019g02050	29760.VIT_13s0019g02050.t01	VIT_15s0048g02980	29760.VIT_15s0048g02980.t01	-	157
VIT_13s0019g02050	29760.VIT_13s0019g02050.t01	VIT_18s0001g10550	29760.VIT_18s0001g10550.t01	-	157
VIT_13s0019g02050	29760.VIT_13s0019g02050.t01	VIT_17s0000g00580	29760.VIT_17s0000g00580.t01	-	156
VIT_02s0025g04980	29760.VIT_02s0025g04980.t01	VIT_16s0098g00290	29760.VIT_16s0098g00290.t01	-	782
VIT_02s0154g00080	29760.VIT_02s0154g00080.t01	VIT_16s0098g00290	29760.VIT_16s0098g00290.t01	-	554
VIT_02s0154g00080	29760.VIT_02s0154g00080.t01	VIT_13s0074g00770	29760.VIT_13s0074g00770.t01	-	538
VIT_02s0154g00080	29760.VIT_02s0154g00080.t01	VIT_02s0025g04830	29760.VIT_02s0025g04830.t01	-	513
VIT_02s0154g00080	29760.VIT_02s0154g00080.t01	VIT_05s0020g00600	29760.VIT_05s0020g00600.t01	-	250
VIT_17s0000g00580	29760.VIT_17s0000g00580.t01	VIT_12s0057g00670	29760.VIT_12s0057g00670.t01	reaction	621
VIT_17s0000g00580	29760.VIT_17s0000g00580.t01	VIT_16s0050g01150	29760.VIT_16s0050g01150.t01	reaction	621
VIT_17s0000g00580	29760.VIT_17s0000g00580.t01	VIT_02s0025g00280	29760.VIT_02s0025g00280.t01	reaction	621
VIT_17s0000g00580	29760.VIT_17s0000g00580.t01	VIT_01s0010g00680	29760.VIT_01s0010g00680.t01	reaction	621
VIT_17s0000g00580	29760.VIT_17s0000g00580.t01	VIT_07s0031g01150	29760.VIT_07s0031g01150.t01	inhibition	230
VIT_17s0000g00580	29760.VIT_17s0000g00580.t01	VIT_03s0038g02680	29760.VIT_03s0038g02680.t01	-	209
VIT_17s0000g00580	29760.VIT_17s0000g00580.t01	VIT_00s0769g00010	29760.VIT_00s0769g00010.t01	inhibition	199
VIT_17s0000g00580	29760.VIT_17s0000g00580.t01	VIT_01s0150g00200	29760.VIT_01s0150g00200.t01	inhibition	195
VIT_19s0015g02880	29760.VIT_19s0015g02880.t01	VIT_01s0026g01460	29760.VIT_01s0026g01460.t01	-	192
VIT_19s0015g02880	29760.VIT_19s0015g02880.t01	VIT_18s0001g00820	29760.VIT_18s0001g00820.t01	-	192
VIT_11s0016g05770	29760.VIT_11s0016g05770.t01	VIT_13s0067g02640	29760.VIT_13s0067g02640.t01	-	900
VIT_11s0016g05770	29760.VIT_11s0016g05770.t01	VIT_02s0025g01750	29760.VIT_02s0025g01750.t01	-	187
VIT_10s0116g00560	29760.VIT_10s0116g00560.t01	VIT_18s0072g00380	29760.VIT_18s0072g00380.t01	-	499
VIT_00s0194g00270	29760.VIT_00s0194g00270.t01	VIT_04s0008g01170	29760.VIT_04s0008g01170.t01	-	186
VIT_00s0194g00270	29760.VIT_00s0194g00270.t01	VIT_14s0030g02190	29760.VIT_14s0030g02190.t01	-	168
VIT_16s0039g01380	29760.VIT_16s0039g01380.t01	VIT_16s0098g00290	29760.VIT_16s0098g00290.t01	-	679
VIT_16s0039g01380	29760.VIT_16s0039g01380.t01	VIT_05s0020g00670	29760.VIT_05s0020g00670.t01	binding	620
VIT_16s0039g01380	29760.VIT_16s0039g01380.t01	VIT_07s0005g02230	29760.VIT_07s0005g02230.t01	binding	620
VIT_16s0039g01380	29760.VIT_16s0039g01380.t01	VIT_12s0057g00670	29760.VIT_12s0057g00670.t01	binding	361
VIT_16s0039g01380	29760.VIT_16s0039g01380.t01	VIT_01s0010g00680	29760.VIT_01s0010g00680.t01	binding	361
VIT_16s0039g01380	29760.VIT_16s0039g01380.t01	VIT_02s0025g00280	29760.VIT_02s0025g00280.t01	binding	361
VIT_16s0039g01380	29760.VIT_16s0039g01380.t01	VIT_16s0050g01150	29760.VIT_16s0050g01150.t01	binding	361
VIT_16s0039g01380	29760.VIT_16s0039g01380.t01	VIT_14s0108g00590	29760.VIT_14s0108g00590.t01	-	237
VIT_16s0039g01380	29760.VIT_16s0039g01380.t01	VIT_04s0008g01170	29760.VIT_04s0008g01170.t01	-	237
VIT_16s0039g01380	29760.VIT_16s0039g01380.t01	VIT_14s0030g02190	29760.VIT_14s0030g02190.t01	-	237
VIT_16s0039g01380	29760.VIT_16s0039g01380.t01	VIT_01s0026g01460	29760.VIT_01s0026g01460.t01	-	205
VIT_16s0039g01380	29760.VIT_16s0039g01380.t01	VIT_06s0004g03250	29760.VIT_06s0004g03250.t01	-	205
VIT_16s0039g01380	29760.VIT_16s0039g01380.t01	VIT_18s0001g00820	29760.VIT_18s0001g00820.t01	-	205
VIT_16s0039g01380	29760.VIT_16s0039g01380.t01	VIT_07s0031g03200	29760.VIT_07s0031g03200.t01	-	196
VIT_16s0039g01380	29760.VIT_16s0039g01380.t01	VIT_07s0005g01530	29760.VIT_07s0005g01530.t01	-	161
VIT_04s0044g01310	29760.VIT_04s0044g01310.t01	VIT_13s0019g03350	29760.VIT_13s0019g03350.t01	-	248
VIT_04s0044g01310	29760.VIT_04s0044g01310.t01	VIT_18s0001g10550	29760.VIT_18s0001g10550.t01	-	181
VIT_04s0044g01310	29760.VIT_04s0044g01310.t01	VIT_14s0068g00280	29760.VIT_14s0068g00280.t01	-	170
VIT_04s0044g01310	29760.VIT_04s0044g01310.t01	VIT_07s0031g01150	29760.VIT_07s0031g01150.t01	-	169
VIT_04s0044g01310	29760.VIT_04s0044g01310.t01	VIT_04s0043g01010	29760.VIT_04s0043g01010.t01	-	167
VIT_06s0004g06140	29760.VIT_06s0004g06140.t01	VIT_19s0014g04970	29760.VIT_19s0014g04970.t01	reaction	999
VIT_06s0004g06140	29760.VIT_06s0004g06140.t01	VIT_06s0004g04470	29760.VIT_06s0004g04470.t01	-	322
VIT_06s0004g06140	29760.VIT_06s0004g06140.t01	VIT_05s0020g03330	29760.VIT_05s0020g03330.t01	-	322
VIT_06s0004g06140	29760.VIT_06s0004g06140.t01	VIT_11s0037g00510	29760.VIT_11s0037g00510.t01	-	322
VIT_06s0004g06140	29760.VIT_06s0004g06140.t01	VIT_01s0010g02460	29760.VIT_01s0010g02460.t01	-	278
VIT_06s0004g06140	29760.VIT_06s0004g06140.t01	VIT_08s0056g00810	29760.VIT_08s0056g00810.t01	-	270
VIT_06s0004g06140	29760.VIT_06s0004g06140.t01	VIT_04s0008g01170	29760.VIT_04s0008g01170.t01	-	239
VIT_06s0004g06140	29760.VIT_06s0004g06140.t01	VIT_14s0030g02190	29760.VIT_14s0030g02190.t01	-	220
VIT_06s0004g06140	29760.VIT_06s0004g06140.t01	VIT_14s0108g00590	29760.VIT_14s0108g00590.t01	-	220
VIT_06s0004g06140	29760.VIT_06s0004g06140.t01	VIT_04s0023g00760	29760.VIT_04s0023g00760.t01	-	207
VIT_06s0004g06140	29760.VIT_06s0004g06140.t01	VIT_08s0007g03390	29760.VIT_08s0007g03390.t01	-	204
VIT_06s0004g06140	29760.VIT_06s0004g06140.t01	VIT_01s0150g00200	29760.VIT_01s0150g00200.t01	-	198
VIT_06s0004g06140	29760.VIT_06s0004g06140.t01	VIT_12s0028g03380	29760.VIT_12s0028g03380.t01	-	188
VIT_06s0004g06140	29760.VIT_06s0004g06140.t01	VIT_05s0020g00670	29760.VIT_05s0020g00670.t01	-	186
VIT_06s0004g06140	29760.VIT_06s0004g06140.t01	VIT_07s0005g02230	29760.VIT_07s0005g02230.t01	-	186
VIT_06s0004g06140	29760.VIT_06s0004g06140.t01	VIT_07s0031g01150	29760.VIT_07s0031g01150.t01	-	165
VIT_06s0004g06140	29760.VIT_06s0004g06140.t01	VIT_01s0011g04500	29760.VIT_01s0011g04500.t01	-	159
VIT_06s0004g06140	29760.VIT_06s0004g06140.t01	VIT_13s0019g03350	29760.VIT_13s0019g03350.t01	-	158
VIT_06s0004g06140	29760.VIT_06s0004g06140.t01	VIT_03s0063g02680	29760.VIT_03s0063g02680.t01	-	156
VIT_06s0004g06140	29760.VIT_06s0004g06140.t01	VIT_04s0043g01010	29760.VIT_04s0043g01010.t01	-	156
VIT_06s0004g06140	29760.VIT_06s0004g06140.t01	VIT_01s0244g00030	29760.VIT_01s0244g00030.t01	-	156
VIT_06s0004g06140	29760.VIT_06s0004g06140.t01	VIT_16s0050g01150	29760.VIT_16s0050g01150.t01	-	151
VIT_06s0004g06140	29760.VIT_06s0004g06140.t01	VIT_02s0025g00280	29760.VIT_02s0025g00280.t01	-	151
VIT_06s0004g06140	29760.VIT_06s0004g06140.t01	VIT_01s0010g00680	29760.VIT_01s0010g00680.t01	-	151
VIT_06s0004g06140	29760.VIT_06s0004g06140.t01	VIT_12s0057g00670	29760.VIT_12s0057g00670.t01	-	151
VIT_06s0004g04470	29760.VIT_06s0004g04470.t01	VIT_08s0056g00810	29760.VIT_08s0056g00810.t01	reaction	991
VIT_06s0004g04470	29760.VIT_06s0004g04470.t01	VIT_14s0108g01500	29760.VIT_14s0108g01500.t01	binding	944
VIT_06s0004g04470	29760.VIT_06s0004g04470.t01	VIT_10s0003g00260	29760.VIT_10s0003g00260.t01	reaction	944
VIT_06s0004g04470	29760.VIT_06s0004g04470.t01	VIT_13s0064g01360	29760.VIT_13s0064g01360.t01	reaction	934
VIT_06s0004g04470	29760.VIT_06s0004g04470.t01	VIT_16s0050g01150	29760.VIT_16s0050g01150.t01	reaction	884
VIT_06s0004g04470	29760.VIT_06s0004g04470.t01	VIT_12s0057g00670	29760.VIT_12s0057g00670.t01	reaction	884
VIT_06s0004g04470	29760.VIT_06s0004g04470.t01	VIT_02s0025g00280	29760.VIT_02s0025g00280.t01	reaction	884
VIT_06s0004g04470	29760.VIT_06s0004g04470.t01	VIT_01s0010g00680	29760.VIT_01s0010g00680.t01	reaction	884
VIT_06s0004g04470	29760.VIT_06s0004g04470.t01	VIT_03s0063g02680	29760.VIT_03s0063g02680.t01	binding	716
VIT_06s0004g04470	29760.VIT_06s0004g04470.t01	VIT_13s0019g00860	29760.VIT_13s0019g00860.t01	-	701
VIT_06s0004g04470	29760.VIT_06s0004g04470.t01	VIT_16s0098g01060	29760.VIT_16s0098g01060.t01	-	701
VIT_06s0004g04470	29760.VIT_06s0004g04470.t01	VIT_13s0019g02850	29760.VIT_13s0019g02850.t01	-	701
VIT_06s0004g04470	29760.VIT_06s0004g04470.t01	VIT_16s0022g00510	29760.VIT_16s0022g00510.t01	-	701
VIT_06s0004g04470	29760.VIT_06s0004g04470.t01	VIT_13s0019g03160	29760.VIT_13s0019g03160.t01	-	701
VIT_06s0004g04470	29760.VIT_06s0004g04470.t01	VIT_01s0010g02460	29760.VIT_01s0010g02460.t01	-	603
VIT_06s0004g04470	29760.VIT_06s0004g04470.t01	VIT_06s0004g03250	29760.VIT_06s0004g03250.t01	-	557
VIT_06s0004g04470	29760.VIT_06s0004g04470.t01	VIT_05s0020g00600	29760.VIT_05s0020g00600.t01	-	541
VIT_06s0004g04470	29760.VIT_06s0004g04470.t01	VIT_07s0005g01530	29760.VIT_07s0005g01530.t01	-	528
VIT_06s0004g04470	29760.VIT_06s0004g04470.t01	VIT_05s0020g00670	29760.VIT_05s0020g00670.t01	-	524
VIT_06s0004g04470	29760.VIT_06s0004g04470.t01	VIT_14s0030g02190	29760.VIT_14s0030g02190.t01	-	524
VIT_06s0004g04470	29760.VIT_06s0004g04470.t01	VIT_14s0108g00590	29760.VIT_14s0108g00590.t01	-	524
VIT_06s0004g04470	29760.VIT_06s0004g04470.t01	VIT_07s0005g02230	29760.VIT_07s0005g02230.t01	-	524
VIT_06s0004g04470	29760.VIT_06s0004g04470.t01	VIT_04s0008g01170	29760.VIT_04s0008g01170.t01	-	511
VIT_06s0004g04470	29760.VIT_06s0004g04470.t01	VIT_08s0007g03390	29760.VIT_08s0007g03390.t01	-	511
VIT_06s0004g04470	29760.VIT_06s0004g04470.t01	VIT_17s0000g08890	29760.VIT_17s0000g08890.t01	-	313
VIT_06s0004g04470	29760.VIT_06s0004g04470.t01	VIT_18s0001g00820	29760.VIT_18s0001g00820.t01	-	313
VIT_06s0004g04470	29760.VIT_06s0004g04470.t01	VIT_01s0026g01460	29760.VIT_01s0026g01460.t01	-	313
VIT_06s0004g04470	29760.VIT_06s0004g04470.t01	VIT_02s0087g00030	29760.VIT_02s0087g00030.t01	-	290
VIT_06s0004g04470	29760.VIT_06s0004g04470.t01	VIT_00s0769g00010	29760.VIT_00s0769g00010.t01	-	278
VIT_06s0004g04470	29760.VIT_06s0004g04470.t01	VIT_01s0150g00200	29760.VIT_01s0150g00200.t01	-	269
VIT_06s0004g04470	29760.VIT_06s0004g04470.t01	VIT_16s0098g00290	29760.VIT_16s0098g00290.t01	-	240
VIT_06s0004g04470	29760.VIT_06s0004g04470.t01	VIT_15s0048g01780	29760.VIT_15s0048g01780.t01	-	239
VIT_06s0004g04470	29760.VIT_06s0004g04470.t01	VIT_07s0031g01150	29760.VIT_07s0031g01150.t01	-	235
VIT_06s0004g04470	29760.VIT_06s0004g04470.t01	VIT_11s0037g00510	29760.VIT_11s0037g00510.t01	reaction	235
VIT_06s0004g04470	29760.VIT_06s0004g04470.t01	VIT_04s0008g01430	29760.VIT_04s0008g01430.t01	-	230
VIT_06s0004g04470	29760.VIT_06s0004g04470.t01	VIT_19s0014g04970	29760.VIT_19s0014g04970.t01	-	227
VIT_06s0004g04470	29760.VIT_06s0004g04470.t01	VIT_04s0008g07110	29760.VIT_04s0008g07110.t01	-	226
VIT_06s0004g04470	29760.VIT_06s0004g04470.t01	VIT_09s0054g00700	29760.VIT_09s0054g00700.t01	-	222
VIT_06s0004g04470	29760.VIT_06s0004g04470.t01	VIT_06s0004g01430	29760.VIT_06s0004g01430.t01	-	197
VIT_06s0004g04470	29760.VIT_06s0004g04470.t01	VIT_14s0030g02180	29760.VIT_14s0030g02180.t01	-	188
VIT_06s0004g04470	29760.VIT_06s0004g04470.t01	VIT_01s0011g04500	29760.VIT_01s0011g04500.t01	-	186
VIT_06s0004g04470	29760.VIT_06s0004g04470.t01	VIT_07s0031g03200	29760.VIT_07s0031g03200.t01	-	183
VIT_06s0004g04470	29760.VIT_06s0004g04470.t01	VIT_07s0031g03210	29760.VIT_07s0031g03210.t01	-	181
VIT_06s0004g04470	29760.VIT_06s0004g04470.t01	VIT_07s0005g01590	29760.VIT_07s0005g01590.t01	-	181
VIT_06s0004g04470	29760.VIT_06s0004g04470.t01	VIT_05s0020g03330	29760.VIT_05s0020g03330.t01	-	166
VIT_06s0004g04470	29760.VIT_06s0004g04470.t01	VIT_00s0291g00060	29760.VIT_00s0291g00060.t01	-	160
VIT_06s0004g04470	29760.VIT_06s0004g04470.t01	VIT_05s0029g00440	29760.VIT_05s0029g00440.t01	-	159
VIT_06s0004g04470	29760.VIT_06s0004g04470.t01	VIT_14s0066g00480	29760.VIT_14s0066g00480.t01	-	159
VIT_06s0004g04470	29760.VIT_06s0004g04470.t01	VIT_12s0028g03380	29760.VIT_12s0028g03380.t01	-	158
VIT_08s0007g02840	29760.VIT_08s0007g02840.t01	VIT_12s0028g03380	29760.VIT_12s0028g03380.t01	-	537
VIT_08s0007g02840	29760.VIT_08s0007g02840.t01	VIT_04s0008g01170	29760.VIT_04s0008g01170.t01	-	169
VIT_08s0007g02840	29760.VIT_08s0007g02840.t01	VIT_14s0030g02190	29760.VIT_14s0030g02190.t01	-	154
VIT_08s0007g02840	29760.VIT_08s0007g02840.t01	VIT_14s0108g00590	29760.VIT_14s0108g00590.t01	-	154
VIT_01s0011g02150	29760.VIT_01s0011g02150.t01	VIT_15s0048g02980	29760.VIT_15s0048g02980.t01	-	411
VIT_01s0011g02150	29760.VIT_01s0011g02150.t01	VIT_13s0019g03350	29760.VIT_13s0019g03350.t01	-	320
VIT_01s0011g02150	29760.VIT_01s0011g02150.t01	VIT_14s0068g00280	29760.VIT_14s0068g00280.t01	-	286
VIT_01s0011g02150	29760.VIT_01s0011g02150.t01	VIT_18s0001g11710	29760.VIT_18s0001g11710.t01	-	210
VIT_01s0011g02150	29760.VIT_01s0011g02150.t01	VIT_08s0007g03250	29760.VIT_08s0007g03250.t01	-	158
VIT_01s0011g02150	29760.VIT_01s0011g02150.t01	VIT_16s0098g00290	29760.VIT_16s0098g00290.t01	-	156
VIT_06s0004g01430	29760.VIT_06s0004g01430.t01	VIT_02s0087g00030	29760.VIT_02s0087g00030.t01	-	266
VIT_06s0004g01430	29760.VIT_06s0004g01430.t01	VIT_14s0066g01500	29760.VIT_14s0066g01500.t01	-	218
VIT_06s0004g01430	29760.VIT_06s0004g01430.t01	VIT_19s0014g02020	29760.VIT_19s0014g02020.t01	-	218
VIT_06s0004g01430	29760.VIT_06s0004g01430.t01	VIT_05s0020g03330	29760.VIT_05s0020g03330.t01	-	197
VIT_06s0004g01430	29760.VIT_06s0004g01430.t01	VIT_11s0037g00510	29760.VIT_11s0037g00510.t01	-	197
VIT_06s0004g01430	29760.VIT_06s0004g01430.t01	VIT_18s0001g00060	29760.VIT_18s0001g00060.t01	-	196
VIT_06s0004g01430	29760.VIT_06s0004g01430.t01	VIT_19s0090g00920	29760.VIT_19s0090g00920.t01	-	196
VIT_06s0004g01430	29760.VIT_06s0004g01430.t01	VIT_16s0098g00290	29760.VIT_16s0098g00290.t01	-	188
VIT_06s0004g01430	29760.VIT_06s0004g01430.t01	VIT_18s0001g08370	29760.VIT_18s0001g08370.t01	-	167
VIT_07s0031g03210	29760.VIT_07s0031g03210.t01	VIT_12s0028g03310	29760.VIT_12s0028g03310.t01	-	733
VIT_07s0031g03210	29760.VIT_07s0031g03210.t01	VIT_16s0098g01650	29760.VIT_16s0098g01650.t01	-	733
VIT_07s0031g03210	29760.VIT_07s0031g03210.t01	VIT_16s0098g00290	29760.VIT_16s0098g00290.t01	-	700
VIT_07s0031g03210	29760.VIT_07s0031g03210.t01	VIT_08s0007g03390	29760.VIT_08s0007g03390.t01	-	243
VIT_07s0031g03210	29760.VIT_07s0031g03210.t01	VIT_07s0031g01150	29760.VIT_07s0031g01150.t01	binding	220
VIT_07s0031g03210	29760.VIT_07s0031g03210.t01	VIT_14s0108g01500	29760.VIT_14s0108g01500.t01	-	213
VIT_07s0031g03210	29760.VIT_07s0031g03210.t01	VIT_07s0005g02230	29760.VIT_07s0005g02230.t01	-	200
VIT_07s0031g03210	29760.VIT_07s0031g03210.t01	VIT_05s0020g00670	29760.VIT_05s0020g00670.t01	-	200
VIT_07s0031g03210	29760.VIT_07s0031g03210.t01	VIT_11s0037g00510	29760.VIT_11s0037g00510.t01	-	181
VIT_07s0031g03210	29760.VIT_07s0031g03210.t01	VIT_05s0020g03330	29760.VIT_05s0020g03330.t01	-	181
VIT_07s0031g03210	29760.VIT_07s0031g03210.t01	VIT_00s0769g00010	29760.VIT_00s0769g00010.t01	-	161
VIT_07s0031g03210	29760.VIT_07s0031g03210.t01	VIT_01s0150g00200	29760.VIT_01s0150g00200.t01	-	161
VIT_07s0031g03210	29760.VIT_07s0031g03210.t01	VIT_12s0057g00670	29760.VIT_12s0057g00670.t01	-	154
VIT_07s0031g03210	29760.VIT_07s0031g03210.t01	VIT_01s0010g00680	29760.VIT_01s0010g00680.t01	-	154
VIT_07s0031g03210	29760.VIT_07s0031g03210.t01	VIT_02s0025g00280	29760.VIT_02s0025g00280.t01	-	154
VIT_07s0031g03210	29760.VIT_07s0031g03210.t01	VIT_16s0050g01150	29760.VIT_16s0050g01150.t01	-	154
VIT_04s0008g01770	29760.VIT_04s0008g01770.t01	VIT_07s0031g01150	29760.VIT_07s0031g01150.t01	-	613
VIT_04s0008g01770	29760.VIT_04s0008g01770.t01	VIT_14s0068g00280	29760.VIT_14s0068g00280.t01	-	527
VIT_04s0008g01430	29760.VIT_04s0008g01430.t01	VIT_13s0019g03350	29760.VIT_13s0019g03350.t01	-	327
VIT_04s0008g01430	29760.VIT_04s0008g01430.t01	VIT_11s0037g00510	29760.VIT_11s0037g00510.t01	-	230
VIT_04s0008g01430	29760.VIT_04s0008g01430.t01	VIT_05s0020g03330	29760.VIT_05s0020g03330.t01	-	230
VIT_04s0008g01430	29760.VIT_04s0008g01430.t01	VIT_18s0001g00060	29760.VIT_18s0001g00060.t01	-	220
VIT_04s0008g01430	29760.VIT_04s0008g01430.t01	VIT_19s0090g00920	29760.VIT_19s0090g00920.t01	-	220
VIT_04s0008g01430	29760.VIT_04s0008g01430.t01	VIT_15s0048g01780	29760.VIT_15s0048g01780.t01	-	211
VIT_04s0008g01430	29760.VIT_04s0008g01430.t01	VIT_10s0003g02730	29760.VIT_10s0003g02730.t01	-	206
VIT_04s0008g01430	29760.VIT_04s0008g01430.t01	VIT_13s0158g00180	29760.VIT_13s0158g00180.t01	-	187
VIT_04s0008g01430	29760.VIT_04s0008g01430.t01	VIT_05s0077g02020	29760.VIT_05s0077g02020.t01	-	187
VIT_04s0008g01430	29760.VIT_04s0008g01430.t01	VIT_16s0022g01340	29760.VIT_16s0022g01340.t01	-	187
VIT_04s0008g01430	29760.VIT_04s0008g01430.t01	VIT_01s0010g02460	29760.VIT_01s0010g02460.t01	-	182
VIT_04s0008g01430	29760.VIT_04s0008g01430.t01	VIT_07s0005g01530	29760.VIT_07s0005g01530.t01	-	161
VIT_02s0012g01090	29760.VIT_02s0012g01090.t01	VIT_04s0008g01170	29760.VIT_04s0008g01170.t01	-	186
VIT_02s0012g01090	29760.VIT_02s0012g01090.t01	VIT_14s0030g02190	29760.VIT_14s0030g02190.t01	-	168
VIT_06s0004g04700	29760.VIT_06s0004g04700.t01	VIT_01s0127g00060	29760.VIT_01s0127g00060.t01	-	222
VIT_04s0008g01170	29760.VIT_04s0008g01170.t01	VIT_16s0098g00290	29760.VIT_16s0098g00290.t01	-	651
VIT_04s0008g01170	29760.VIT_04s0008g01170.t01	VIT_14s0030g02190	29760.VIT_14s0030g02190.t01	binding	629
VIT_04s0008g01170	29760.VIT_04s0008g01170.t01	VIT_08s0056g00810	29760.VIT_08s0056g00810.t01	-	609
VIT_04s0008g01170	29760.VIT_04s0008g01170.t01	VIT_16s0050g01150	29760.VIT_16s0050g01150.t01	-	587
VIT_04s0008g01170	29760.VIT_04s0008g01170.t01	VIT_12s0057g00670	29760.VIT_12s0057g00670.t01	-	587
VIT_04s0008g01170	29760.VIT_04s0008g01170.t01	VIT_01s0010g00680	29760.VIT_01s0010g00680.t01	-	587
VIT_04s0008g01170	29760.VIT_04s0008g01170.t01	VIT_02s0025g00280	29760.VIT_02s0025g00280.t01	-	587
VIT_04s0008g01170	29760.VIT_04s0008g01170.t01	VIT_14s0108g00590	29760.VIT_14s0108g00590.t01	binding	586
VIT_04s0008g01170	29760.VIT_04s0008g01170.t01	VIT_07s0005g01530	29760.VIT_07s0005g01530.t01	-	581
VIT_04s0008g01170	29760.VIT_04s0008g01170.t01	VIT_14s0108g01500	29760.VIT_14s0108g01500.t01	-	538
VIT_04s0008g01170	29760.VIT_04s0008g01170.t01	VIT_05s0020g03330	29760.VIT_05s0020g03330.t01	-	511
VIT_04s0008g01170	29760.VIT_04s0008g01170.t01	VIT_08s0007g03390	29760.VIT_08s0007g03390.t01	-	511
VIT_04s0008g01170	29760.VIT_04s0008g01170.t01	VIT_11s0037g00510	29760.VIT_11s0037g00510.t01	-	511
VIT_04s0008g01170	29760.VIT_04s0008g01170.t01	VIT_12s0028g03380	29760.VIT_12s0028g03380.t01	reaction	333
VIT_04s0008g01170	29760.VIT_04s0008g01170.t01	VIT_14s0171g00190	29760.VIT_14s0171g00190.t01	-	325
VIT_04s0008g01170	29760.VIT_04s0008g01170.t01	VIT_13s0064g01360	29760.VIT_13s0064g01360.t01	-	227
VIT_04s0008g01170	29760.VIT_04s0008g01170.t01	VIT_10s0003g00260	29760.VIT_10s0003g00260.t01	-	227
VIT_04s0008g01170	29760.VIT_04s0008g01170.t01	VIT_18s0001g00820	29760.VIT_18s0001g00820.t01	-	227
VIT_04s0008g01170	29760.VIT_04s0008g01170.t01	VIT_06s0004g03250	29760.VIT_06s0004g03250.t01	-	227
VIT_04s0008g01170	29760.VIT_04s0008g01170.t01	VIT_01s0026g01460	29760.VIT_01s0026g01460.t01	-	227
VIT_04s0008g01170	29760.VIT_04s0008g01170.t01	VIT_05s0020g00600	29760.VIT_05s0020g00600.t01	-	224
VIT_04s0008g01170	29760.VIT_04s0008g01170.t01	VIT_13s0074g00770	29760.VIT_13s0074g00770.t01	-	223
VIT_04s0008g01170	29760.VIT_04s0008g01170.t01	VIT_02s0025g04830	29760.VIT_02s0025g04830.t01	-	223
VIT_04s0008g01170	29760.VIT_04s0008g01170.t01	VIT_13s0019g00860	29760.VIT_13s0019g00860.t01	-	216
VIT_04s0008g01170	29760.VIT_04s0008g01170.t01	VIT_13s0019g02850	29760.VIT_13s0019g02850.t01	-	216
VIT_04s0008g01170	29760.VIT_04s0008g01170.t01	VIT_16s0098g01060	29760.VIT_16s0098g01060.t01	-	216
VIT_04s0008g01170	29760.VIT_04s0008g01170.t01	VIT_13s0019g03160	29760.VIT_13s0019g03160.t01	-	216
VIT_04s0008g01170	29760.VIT_04s0008g01170.t01	VIT_16s0022g00510	29760.VIT_16s0022g00510.t01	-	216
VIT_04s0008g01170	29760.VIT_04s0008g01170.t01	VIT_07s0031g03200	29760.VIT_07s0031g03200.t01	-	215
VIT_04s0008g01170	29760.VIT_04s0008g01170.t01	VIT_17s0000g08890	29760.VIT_17s0000g08890.t01	-	201
VIT_04s0008g01170	29760.VIT_04s0008g01170.t01	VIT_12s0057g00250	29760.VIT_12s0057g00250.t01	-	189
VIT_04s0008g01170	29760.VIT_04s0008g01170.t01	VIT_19s0014g04970	29760.VIT_19s0014g04970.t01	-	187
VIT_04s0008g01170	29760.VIT_04s0008g01170.t01	VIT_18s0001g07920	29760.VIT_18s0001g07920.t01	-	186
VIT_04s0008g01170	29760.VIT_04s0008g01170.t01	VIT_07s0005g06730	29760.VIT_07s0005g06730.t01	-	186
VIT_04s0008g01170	29760.VIT_04s0008g01170.t01	VIT_05s0094g01070	29760.VIT_05s0094g01070.t01	-	169
VIT_18s0001g07920	29760.VIT_18s0001g07920.t01	VIT_14s0030g02190	29760.VIT_14s0030g02190.t01	-	158
VIT_03s0063g02680	29760.VIT_03s0063g02680.t01	VIT_05s0020g03330	29760.VIT_05s0020g03330.t01	binding	716
VIT_03s0063g02680	29760.VIT_03s0063g02680.t01	VIT_11s0037g00510	29760.VIT_11s0037g00510.t01	binding	716
VIT_03s0063g02680	29760.VIT_03s0063g02680.t01	VIT_01s0011g01690	29760.VIT_01s0011g01690.t01	-	588
VIT_03s0063g02680	29760.VIT_03s0063g02680.t01	VIT_13s0064g01360	29760.VIT_13s0064g01360.t01	-	554
VIT_03s0063g02680	29760.VIT_03s0063g02680.t01	VIT_10s0003g00260	29760.VIT_10s0003g00260.t01	-	546
VIT_03s0063g02680	29760.VIT_03s0063g02680.t01	VIT_16s0050g01150	29760.VIT_16s0050g01150.t01	-	529
VIT_03s0063g02680	29760.VIT_03s0063g02680.t01	VIT_02s0025g00280	29760.VIT_02s0025g00280.t01	-	529
VIT_03s0063g02680	29760.VIT_03s0063g02680.t01	VIT_01s0010g00680	29760.VIT_01s0010g00680.t01	-	529
VIT_03s0063g02680	29760.VIT_03s0063g02680.t01	VIT_12s0057g00670	29760.VIT_12s0057g00670.t01	-	529
VIT_03s0063g02680	29760.VIT_03s0063g02680.t01	VIT_01s0150g00200	29760.VIT_01s0150g00200.t01	-	254
VIT_03s0063g02680	29760.VIT_03s0063g02680.t01	VIT_14s0108g01500	29760.VIT_14s0108g01500.t01	-	195
VIT_04s0008g04700	29760.VIT_04s0008g04700.t01	VIT_16s0098g00290	29760.VIT_16s0098g00290.t01	binding	874
VIT_04s0008g04700	29760.VIT_04s0008g04700.t01	VIT_01s0150g00200	29760.VIT_01s0150g00200.t01	-	215
VIT_04s0008g04700	29760.VIT_04s0008g04700.t01	VIT_01s0010g02460	29760.VIT_01s0010g02460.t01	-	207
VIT_04s0008g04700	29760.VIT_04s0008g04700.t01	VIT_07s0031g01150	29760.VIT_07s0031g01150.t01	binding	202
VIT_04s0008g04700	29760.VIT_04s0008g04700.t01	VIT_17s0000g08890	29760.VIT_17s0000g08890.t01	binding	171
VIT_04s0008g04700	29760.VIT_04s0008g04700.t01	VIT_00s0769g00010	29760.VIT_00s0769g00010.t01	-	161
VIT_05s0029g00440	29760.VIT_05s0029g00440.t01	VIT_07s0005g03980	29760.VIT_07s0005g03980.t01	reaction	317
VIT_05s0029g00440	29760.VIT_05s0029g00440.t01	VIT_19s0090g01660	29760.VIT_19s0090g01660.t01	reaction	313
VIT_05s0029g00440	29760.VIT_05s0029g00440.t01	VIT_14s0066g00140	29760.VIT_14s0066g00140.t01	-	211
VIT_05s0029g00440	29760.VIT_05s0029g00440.t01	VIT_03s0017g01340	29760.VIT_03s0017g01340.t01	reaction	205
VIT_05s0029g00440	29760.VIT_05s0029g00440.t01	VIT_17s0000g09680	29760.VIT_17s0000g09680.t01	-	195
VIT_05s0029g00440	29760.VIT_05s0029g00440.t01	VIT_01s0150g00200	29760.VIT_01s0150g00200.t01	-	166
VIT_05s0029g00440	29760.VIT_05s0029g00440.t01	VIT_07s0005g01590	29760.VIT_07s0005g01590.t01	-	164
VIT_05s0029g00440	29760.VIT_05s0029g00440.t01	VIT_15s0048g01780	29760.VIT_15s0048g01780.t01	binding	163
VIT_05s0029g00440	29760.VIT_05s0029g00440.t01	VIT_11s0037g00510	29760.VIT_11s0037g00510.t01	-	159
VIT_05s0029g00440	29760.VIT_05s0029g00440.t01	VIT_05s0020g03330	29760.VIT_05s0020g03330.t01	-	159
VIT_05s0029g00440	29760.VIT_05s0029g00440.t01	VIT_03s0063g02610	29760.VIT_03s0063g02610.t01	-	152
VIT_12s0028g03310	29760.VIT_12s0028g03310.t01	VIT_07s0005g01590	29760.VIT_07s0005g01590.t01	-	733
VIT_12s0028g03310	29760.VIT_12s0028g03310.t01	VIT_01s0010g00680	29760.VIT_01s0010g00680.t01	binding	246
VIT_12s0028g03310	29760.VIT_12s0028g03310.t01	VIT_02s0025g00280	29760.VIT_02s0025g00280.t01	binding	246
VIT_12s0028g03310	29760.VIT_12s0028g03310.t01	VIT_16s0050g01150	29760.VIT_16s0050g01150.t01	binding	246
VIT_12s0028g03310	29760.VIT_12s0028g03310.t01	VIT_12s0057g00670	29760.VIT_12s0057g00670.t01	binding	246
VIT_12s0028g03310	29760.VIT_12s0028g03310.t01	VIT_16s0098g00290	29760.VIT_16s0098g00290.t01	-	153
VIT_16s0098g01650	29760.VIT_16s0098g01650.t01	VIT_07s0005g01590	29760.VIT_07s0005g01590.t01	-	733
VIT_16s0098g01650	29760.VIT_16s0098g01650.t01	VIT_12s0057g00670	29760.VIT_12s0057g00670.t01	binding	246
VIT_16s0098g01650	29760.VIT_16s0098g01650.t01	VIT_02s0025g00280	29760.VIT_02s0025g00280.t01	binding	246
VIT_16s0098g01650	29760.VIT_16s0098g01650.t01	VIT_16s0050g01150	29760.VIT_16s0050g01150.t01	binding	246
VIT_16s0098g01650	29760.VIT_16s0098g01650.t01	VIT_01s0010g00680	29760.VIT_01s0010g00680.t01	binding	246
VIT_16s0098g01650	29760.VIT_16s0098g01650.t01	VIT_18s0001g00820	29760.VIT_18s0001g00820.t01	-	166
VIT_16s0098g01650	29760.VIT_16s0098g01650.t01	VIT_16s0098g00290	29760.VIT_16s0098g00290.t01	-	153
VIT_01s0026g02480	29760.VIT_01s0026g02480.t01	VIT_01s0010g02460	29760.VIT_01s0010g02460.t01	-	697
VIT_13s0064g01360	29760.VIT_13s0064g01360.t01	VIT_08s0056g00810	29760.VIT_08s0056g00810.t01	binding	936
VIT_13s0064g01360	29760.VIT_13s0064g01360.t01	VIT_11s0037g00510	29760.VIT_11s0037g00510.t01	reaction	933
VIT_13s0064g01360	29760.VIT_13s0064g01360.t01	VIT_05s0020g03330	29760.VIT_05s0020g03330.t01	reaction	932
VIT_13s0064g01360	29760.VIT_13s0064g01360.t01	VIT_02s0025g00280	29760.VIT_02s0025g00280.t01	reaction	822
VIT_13s0064g01360	29760.VIT_13s0064g01360.t01	VIT_16s0050g01150	29760.VIT_16s0050g01150.t01	reaction	822
VIT_13s0064g01360	29760.VIT_13s0064g01360.t01	VIT_01s0010g00680	29760.VIT_01s0010g00680.t01	reaction	822
VIT_13s0064g01360	29760.VIT_13s0064g01360.t01	VIT_12s0057g00670	29760.VIT_12s0057g00670.t01	reaction	822
VIT_13s0064g01360	29760.VIT_13s0064g01360.t01	VIT_14s0108g01500	29760.VIT_14s0108g01500.t01	binding	623
VIT_13s0064g01360	29760.VIT_13s0064g01360.t01	VIT_16s0098g01060	29760.VIT_16s0098g01060.t01	-	445
VIT_13s0064g01360	29760.VIT_13s0064g01360.t01	VIT_16s0022g00510	29760.VIT_16s0022g00510.t01	-	445
VIT_13s0064g01360	29760.VIT_13s0064g01360.t01	VIT_13s0019g02850	29760.VIT_13s0019g02850.t01	-	445
VIT_13s0064g01360	29760.VIT_13s0064g01360.t01	VIT_13s0019g03160	29760.VIT_13s0019g03160.t01	-	445
VIT_13s0064g01360	29760.VIT_13s0064g01360.t01	VIT_13s0019g00860	29760.VIT_13s0019g00860.t01	-	445
VIT_13s0064g01360	29760.VIT_13s0064g01360.t01	VIT_10s0003g00260	29760.VIT_10s0003g00260.t01	-	400
VIT_13s0064g01360	29760.VIT_13s0064g01360.t01	VIT_07s0005g01530	29760.VIT_07s0005g01530.t01	-	281
VIT_13s0064g01360	29760.VIT_13s0064g01360.t01	VIT_07s0005g02230	29760.VIT_07s0005g02230.t01	binding	254
VIT_13s0064g01360	29760.VIT_13s0064g01360.t01	VIT_05s0020g00670	29760.VIT_05s0020g00670.t01	binding	254
VIT_13s0064g01360	29760.VIT_13s0064g01360.t01	VIT_18s0001g00820	29760.VIT_18s0001g00820.t01	-	241
VIT_13s0064g01360	29760.VIT_13s0064g01360.t01	VIT_06s0004g03250	29760.VIT_06s0004g03250.t01	-	241
VIT_13s0064g01360	29760.VIT_13s0064g01360.t01	VIT_01s0026g01460	29760.VIT_01s0026g01460.t01	-	241
VIT_13s0064g01360	29760.VIT_13s0064g01360.t01	VIT_14s0030g02190	29760.VIT_14s0030g02190.t01	-	227
VIT_13s0064g01360	29760.VIT_13s0064g01360.t01	VIT_14s0108g00590	29760.VIT_14s0108g00590.t01	-	227
VIT_13s0064g01360	29760.VIT_13s0064g01360.t01	VIT_05s0020g00600	29760.VIT_05s0020g00600.t01	-	190
VIT_01s0010g00680	29760.VIT_01s0010g00680.t01	VIT_14s0108g01500	29760.VIT_14s0108g01500.t01	-	901
VIT_01s0010g00680	29760.VIT_01s0010g00680.t01	VIT_10s0003g00260	29760.VIT_10s0003g00260.t01	reaction	886
VIT_01s0010g00680	29760.VIT_01s0010g00680.t01	VIT_05s0020g03330	29760.VIT_05s0020g03330.t01	reaction	884
VIT_01s0010g00680	29760.VIT_01s0010g00680.t01	VIT_11s0037g00510	29760.VIT_11s0037g00510.t01	reaction	884
VIT_01s0010g00680	29760.VIT_01s0010g00680.t01	VIT_00s0769g00010	29760.VIT_00s0769g00010.t01	reaction	819
VIT_01s0010g00680	29760.VIT_01s0010g00680.t01	VIT_08s0056g00810	29760.VIT_08s0056g00810.t01	-	762
VIT_01s0010g00680	29760.VIT_01s0010g00680.t01	VIT_13s0019g00860	29760.VIT_13s0019g00860.t01	-	638
VIT_01s0010g00680	29760.VIT_01s0010g00680.t01	VIT_13s0019g02850	29760.VIT_13s0019g02850.t01	-	638
VIT_01s0010g00680	29760.VIT_01s0010g00680.t01	VIT_16s0098g01060	29760.VIT_16s0098g01060.t01	-	638
VIT_01s0010g00680	29760.VIT_01s0010g00680.t01	VIT_13s0019g03160	29760.VIT_13s0019g03160.t01	-	638
VIT_01s0010g00680	29760.VIT_01s0010g00680.t01	VIT_16s0022g00510	29760.VIT_16s0022g00510.t01	-	638
VIT_01s0010g00680	29760.VIT_01s0010g00680.t01	VIT_01s0010g02460	29760.VIT_01s0010g02460.t01	-	617
VIT_01s0010g00680	29760.VIT_01s0010g00680.t01	VIT_14s0030g02190	29760.VIT_14s0030g02190.t01	-	551
VIT_01s0010g00680	29760.VIT_01s0010g00680.t01	VIT_14s0108g00590	29760.VIT_14s0108g00590.t01	-	536
VIT_01s0010g00680	29760.VIT_01s0010g00680.t01	VIT_00s1274g00010	29760.VIT_00s1274g00010.t01	-	519
VIT_01s0010g00680	29760.VIT_01s0010g00680.t01	VIT_07s0005g01530	29760.VIT_07s0005g01530.t01	-	483
VIT_01s0010g00680	29760.VIT_01s0010g00680.t01	VIT_12s0057g00670	29760.VIT_12s0057g00670.t01	-	448
VIT_01s0010g00680	29760.VIT_01s0010g00680.t01	VIT_15s0048g01780	29760.VIT_15s0048g01780.t01	binding	396
VIT_01s0010g00680	29760.VIT_01s0010g00680.t01	VIT_18s0001g00820	29760.VIT_18s0001g00820.t01	binding	336
VIT_01s0010g00680	29760.VIT_01s0010g00680.t01	VIT_06s0004g03250	29760.VIT_06s0004g03250.t01	binding	336
VIT_01s0010g00680	29760.VIT_01s0010g00680.t01	VIT_01s0026g01460	29760.VIT_01s0026g01460.t01	binding	336
VIT_01s0010g00680	29760.VIT_01s0010g00680.t01	VIT_01s0150g00200	29760.VIT_01s0150g00200.t01	reaction	309
VIT_01s0010g00680	29760.VIT_01s0010g00680.t01	VIT_07s0031g01150	29760.VIT_07s0031g01150.t01	reaction	309
VIT_01s0010g00680	29760.VIT_01s0010g00680.t01	VIT_17s0000g08890	29760.VIT_17s0000g08890.t01	-	269
VIT_01s0010g00680	29760.VIT_01s0010g00680.t01	VIT_05s0020g00600	29760.VIT_05s0020g00600.t01	-	240
VIT_01s0010g00680	29760.VIT_01s0010g00680.t01	VIT_05s0020g00670	29760.VIT_05s0020g00670.t01	-	232
VIT_01s0010g00680	29760.VIT_01s0010g00680.t01	VIT_07s0005g02230	29760.VIT_07s0005g02230.t01	-	232
VIT_01s0010g00680	29760.VIT_01s0010g00680.t01	VIT_08s0007g03390	29760.VIT_08s0007g03390.t01	-	222
VIT_01s0010g00680	29760.VIT_01s0010g00680.t01	VIT_07s0005g01590	29760.VIT_07s0005g01590.t01	-	153
VIT_03s0038g00910	29760.VIT_03s0038g00910.t01	VIT_07s0005g02230	29760.VIT_07s0005g02230.t01	-	210
VIT_03s0038g00910	29760.VIT_03s0038g00910.t01	VIT_05s0020g00670	29760.VIT_05s0020g00670.t01	-	210
VIT_03s0038g00910	29760.VIT_03s0038g00910.t01	VIT_08s0056g00810	29760.VIT_08s0056g00810.t01	-	179
VIT_16s0098g01060	29760.VIT_16s0098g01060.t01	VIT_11s0037g00510	29760.VIT_11s0037g00510.t01	-	773
VIT_16s0098g01060	29760.VIT_16s0098g01060.t01	VIT_05s0020g03330	29760.VIT_05s0020g03330.t01	-	744
VIT_16s0098g01060	29760.VIT_16s0098g01060.t01	VIT_14s0108g01500	29760.VIT_14s0108g01500.t01	-	742
VIT_16s0098g01060	29760.VIT_16s0098g01060.t01	VIT_02s0025g00280	29760.VIT_02s0025g00280.t01	-	638
VIT_16s0098g01060	29760.VIT_16s0098g01060.t01	VIT_16s0050g01150	29760.VIT_16s0050g01150.t01	-	638
VIT_16s0098g01060	29760.VIT_16s0098g01060.t01	VIT_12s0057g00670	29760.VIT_12s0057g00670.t01	-	638
VIT_16s0098g01060	29760.VIT_16s0098g01060.t01	VIT_16s0098g00290	29760.VIT_16s0098g00290.t01	-	634
VIT_16s0098g01060	29760.VIT_16s0098g01060.t01	VIT_13s0019g03160	29760.VIT_13s0019g03160.t01	-	459
VIT_16s0098g01060	29760.VIT_16s0098g01060.t01	VIT_10s0003g00260	29760.VIT_10s0003g00260.t01	binding	454
VIT_16s0098g01060	29760.VIT_16s0098g01060.t01	VIT_08s0056g00810	29760.VIT_08s0056g00810.t01	-	365
VIT_16s0098g01060	29760.VIT_16s0098g01060.t01	VIT_13s0019g02850	29760.VIT_13s0019g02850.t01	-	361
VIT_16s0098g01060	29760.VIT_16s0098g01060.t01	VIT_17s0000g08890	29760.VIT_17s0000g08890.t01	-	314
VIT_16s0098g01060	29760.VIT_16s0098g01060.t01	VIT_05s0020g00600	29760.VIT_05s0020g00600.t01	-	306
VIT_16s0098g01060	29760.VIT_16s0098g01060.t01	VIT_08s0007g03390	29760.VIT_08s0007g03390.t01	binding	292
VIT_16s0098g01060	29760.VIT_16s0098g01060.t01	VIT_00s1274g00010	29760.VIT_00s1274g00010.t01	-	280
VIT_16s0098g01060	29760.VIT_16s0098g01060.t01	VIT_07s0005g01530	29760.VIT_07s0005g01530.t01	-	273
VIT_16s0098g01060	29760.VIT_16s0098g01060.t01	VIT_16s0022g00510	29760.VIT_16s0022g00510.t01	-	266
VIT_16s0098g01060	29760.VIT_16s0098g01060.t01	VIT_18s0001g00820	29760.VIT_18s0001g00820.t01	-	223
VIT_16s0098g01060	29760.VIT_16s0098g01060.t01	VIT_01s0026g01460	29760.VIT_01s0026g01460.t01	-	223
VIT_16s0098g01060	29760.VIT_16s0098g01060.t01	VIT_14s0030g02190	29760.VIT_14s0030g02190.t01	-	216
VIT_16s0098g01060	29760.VIT_16s0098g01060.t01	VIT_14s0108g00590	29760.VIT_14s0108g00590.t01	-	216
VIT_16s0098g01060	29760.VIT_16s0098g01060.t01	VIT_19s0090g00920	29760.VIT_19s0090g00920.t01	-	184
VIT_16s0098g01060	29760.VIT_16s0098g01060.t01	VIT_18s0001g00060	29760.VIT_18s0001g00060.t01	-	184
VIT_16s0098g01060	29760.VIT_16s0098g01060.t01	VIT_13s0019g00860	29760.VIT_13s0019g00860.t01	-	175
VIT_16s0098g01060	29760.VIT_16s0098g01060.t01	VIT_06s0004g03250	29760.VIT_06s0004g03250.t01	-	171
VIT_13s0158g00180	29760.VIT_13s0158g00180.t01	VIT_19s0090g00920	29760.VIT_19s0090g00920.t01	-	208
VIT_13s0158g00180	29760.VIT_13s0158g00180.t01	VIT_18s0001g00060	29760.VIT_18s0001g00060.t01	-	208
VIT_13s0158g00180	29760.VIT_13s0158g00180.t01	VIT_01s0244g00030	29760.VIT_01s0244g00030.t01	-	182
VIT_08s0040g00320	29760.VIT_08s0040g00320.t01	VIT_18s0001g08370	29760.VIT_18s0001g08370.t01	-	513
VIT_08s0040g00320	29760.VIT_08s0040g00320.t01	VIT_13s0067g02640	29760.VIT_13s0067g02640.t01	-	366
VIT_03s0017g01340	29760.VIT_03s0017g01340.t01	VIT_14s0066g00480	29760.VIT_14s0066g00480.t01	reaction	182
VIT_13s0019g03160	29760.VIT_13s0019g03160.t01	VIT_11s0037g00510	29760.VIT_11s0037g00510.t01	-	812
VIT_13s0019g03160	29760.VIT_13s0019g03160.t01	VIT_05s0020g03330	29760.VIT_05s0020g03330.t01	-	808
VIT_13s0019g03160	29760.VIT_13s0019g03160.t01	VIT_14s0108g01500	29760.VIT_14s0108g01500.t01	-	742
VIT_13s0019g03160	29760.VIT_13s0019g03160.t01	VIT_12s0057g00670	29760.VIT_12s0057g00670.t01	-	638
VIT_13s0019g03160	29760.VIT_13s0019g03160.t01	VIT_16s0050g01150	29760.VIT_16s0050g01150.t01	-	638
VIT_13s0019g03160	29760.VIT_13s0019g03160.t01	VIT_02s0025g00280	29760.VIT_02s0025g00280.t01	-	638
VIT_13s0019g03160	29760.VIT_13s0019g03160.t01	VIT_16s0098g00290	29760.VIT_16s0098g00290.t01	-	634
VIT_13s0019g03160	29760.VIT_13s0019g03160.t01	VIT_10s0003g00260	29760.VIT_10s0003g00260.t01	binding	454
VIT_13s0019g03160	29760.VIT_13s0019g03160.t01	VIT_08s0056g00810	29760.VIT_08s0056g00810.t01	-	365
VIT_13s0019g03160	29760.VIT_13s0019g03160.t01	VIT_17s0000g08890	29760.VIT_17s0000g08890.t01	-	314
VIT_13s0019g03160	29760.VIT_13s0019g03160.t01	VIT_05s0020g00600	29760.VIT_05s0020g00600.t01	-	306
VIT_13s0019g03160	29760.VIT_13s0019g03160.t01	VIT_08s0007g03390	29760.VIT_08s0007g03390.t01	binding	292
VIT_13s0019g03160	29760.VIT_13s0019g03160.t01	VIT_07s0005g01530	29760.VIT_07s0005g01530.t01	-	273
VIT_13s0019g03160	29760.VIT_13s0019g03160.t01	VIT_00s1274g00010	29760.VIT_00s1274g00010.t01	-	235
VIT_13s0019g03160	29760.VIT_13s0019g03160.t01	VIT_01s0026g01460	29760.VIT_01s0026g01460.t01	-	223
VIT_13s0019g03160	29760.VIT_13s0019g03160.t01	VIT_18s0001g00820	29760.VIT_18s0001g00820.t01	-	223
VIT_13s0019g03160	29760.VIT_13s0019g03160.t01	VIT_14s0108g00590	29760.VIT_14s0108g00590.t01	-	216
VIT_13s0019g03160	29760.VIT_13s0019g03160.t01	VIT_14s0030g02190	29760.VIT_14s0030g02190.t01	-	216
VIT_13s0019g03160	29760.VIT_13s0019g03160.t01	VIT_13s0019g00860	29760.VIT_13s0019g00860.t01	-	198
VIT_13s0019g03160	29760.VIT_13s0019g03160.t01	VIT_18s0001g00060	29760.VIT_18s0001g00060.t01	-	184
VIT_13s0019g03160	29760.VIT_13s0019g03160.t01	VIT_19s0090g00920	29760.VIT_19s0090g00920.t01	-	184
VIT_13s0019g03160	29760.VIT_13s0019g03160.t01	VIT_16s0022g00510	29760.VIT_16s0022g00510.t01	-	177
VIT_13s0019g03160	29760.VIT_13s0019g03160.t01	VIT_06s0004g03250	29760.VIT_06s0004g03250.t01	-	171
VIT_13s0019g03160	29760.VIT_13s0019g03160.t01	VIT_00s0769g00010	29760.VIT_00s0769g00010.t01	-	168
VIT_07s0031g00050	29760.VIT_07s0031g00050.t01	VIT_04s0008g07110	29760.VIT_04s0008g07110.t01	-	202
VIT_12s0028g03380	29760.VIT_12s0028g03380.t01	VIT_05s0094g01070	29760.VIT_05s0094g01070.t01	-	537
VIT_12s0028g03380	29760.VIT_12s0028g03380.t01	VIT_02s0025g04540	29760.VIT_02s0025g04540.t01	-	222
VIT_12s0028g03380	29760.VIT_12s0028g03380.t01	VIT_07s0031g03200	29760.VIT_07s0031g03200.t01	-	163
VIT_12s0028g03380	29760.VIT_12s0028g03380.t01	VIT_11s0037g00510	29760.VIT_11s0037g00510.t01	-	158
VIT_12s0028g03380	29760.VIT_12s0028g03380.t01	VIT_05s0020g03330	29760.VIT_05s0020g03330.t01	-	158
VIT_12s0028g03380	29760.VIT_12s0028g03380.t01	VIT_12s0057g00250	29760.VIT_12s0057g00250.t01	-	157
VIT_05s0094g01070	29760.VIT_05s0094g01070.t01	VIT_14s0030g02190	29760.VIT_14s0030g02190.t01	-	154
VIT_05s0094g01070	29760.VIT_05s0094g01070.t01	VIT_14s0108g00590	29760.VIT_14s0108g00590.t01	-	154
VIT_05s0020g03140	29760.VIT_05s0020g03140.t01	VIT_16s0098g00290	29760.VIT_16s0098g00290.t01	-	917
VIT_05s0020g03140	29760.VIT_05s0020g03140.t01	VIT_18s0072g00380	29760.VIT_18s0072g00380.t01	-	548
VIT_05s0020g03140	29760.VIT_05s0020g03140.t01	VIT_13s0019g03350	29760.VIT_13s0019g03350.t01	-	491
VIT_19s0015g01720	29760.VIT_19s0015g01720.t01	VIT_01s0010g02460	29760.VIT_01s0010g02460.t01	binding	988
VIT_19s0015g01720	29760.VIT_19s0015g01720.t01	VIT_13s0019g03350	29760.VIT_13s0019g03350.t01	-	943
VIT_19s0015g01720	29760.VIT_19s0015g01720.t01	VIT_01s0011g05370	29760.VIT_01s0011g05370.t01	-	835
VIT_05s0077g02020	29760.VIT_05s0077g02020.t01	VIT_18s0001g00060	29760.VIT_18s0001g00060.t01	-	208
VIT_05s0077g02020	29760.VIT_05s0077g02020.t01	VIT_19s0090g00920	29760.VIT_19s0090g00920.t01	-	208
VIT_05s0077g02020	29760.VIT_05s0077g02020.t01	VIT_01s0244g00030	29760.VIT_01s0244g00030.t01	-	182
VIT_13s0074g00770	29760.VIT_13s0074g00770.t01	VIT_00s0769g00010	29760.VIT_00s0769g00010.t01	-	763
VIT_13s0074g00770	29760.VIT_13s0074g00770.t01	VIT_02s0025g04830	29760.VIT_02s0025g04830.t01	-	252
VIT_13s0074g00770	29760.VIT_13s0074g00770.t01	VIT_14s0030g02190	29760.VIT_14s0030g02190.t01	-	223
VIT_13s0074g00770	29760.VIT_13s0074g00770.t01	VIT_14s0108g00590	29760.VIT_14s0108g00590.t01	-	223
VIT_19s0090g00920	29760.VIT_19s0090g00920.t01	VIT_15s0048g02600	29760.VIT_15s0048g02600.t01	-	957
VIT_19s0090g00920	29760.VIT_19s0090g00920.t01	VIT_01s0011g05370	29760.VIT_01s0011g05370.t01	-	896
VIT_19s0090g00920	29760.VIT_19s0090g00920.t01	VIT_03s0038g04570	29760.VIT_03s0038g04570.t01	-	890
VIT_19s0090g00920	29760.VIT_19s0090g00920.t01	VIT_16s0098g00290	29760.VIT_16s0098g00290.t01	-	681
VIT_19s0090g00920	29760.VIT_19s0090g00920.t01	VIT_14s0108g01500	29760.VIT_14s0108g01500.t01	-	285
VIT_19s0090g00920	29760.VIT_19s0090g00920.t01	VIT_16s0022g01340	29760.VIT_16s0022g01340.t01	-	256
VIT_19s0090g00920	29760.VIT_19s0090g00920.t01	VIT_05s0020g00600	29760.VIT_05s0020g00600.t01	-	237
VIT_19s0090g00920	29760.VIT_19s0090g00920.t01	VIT_01s0010g02460	29760.VIT_01s0010g02460.t01	-	235
VIT_19s0090g00920	29760.VIT_19s0090g00920.t01	VIT_01s0026g01460	29760.VIT_01s0026g01460.t01	-	226
VIT_19s0090g00920	29760.VIT_19s0090g00920.t01	VIT_06s0004g03250	29760.VIT_06s0004g03250.t01	-	226
VIT_19s0090g00920	29760.VIT_19s0090g00920.t01	VIT_18s0001g00820	29760.VIT_18s0001g00820.t01	-	226
VIT_19s0090g00920	29760.VIT_19s0090g00920.t01	VIT_02s0087g00030	29760.VIT_02s0087g00030.t01	-	195
VIT_19s0090g00920	29760.VIT_19s0090g00920.t01	VIT_08s0007g03390	29760.VIT_08s0007g03390.t01	-	188
VIT_19s0090g00920	29760.VIT_19s0090g00920.t01	VIT_13s0019g00860	29760.VIT_13s0019g00860.t01	-	184
VIT_19s0090g00920	29760.VIT_19s0090g00920.t01	VIT_13s0019g02850	29760.VIT_13s0019g02850.t01	-	184
VIT_19s0090g00920	29760.VIT_19s0090g00920.t01	VIT_16s0022g00510	29760.VIT_16s0022g00510.t01	-	184
VIT_19s0090g00920	29760.VIT_19s0090g00920.t01	VIT_07s0005g01530	29760.VIT_07s0005g01530.t01	-	156
VIT_02s0087g00030	29760.VIT_02s0087g00030.t01	VIT_16s0098g00290	29760.VIT_16s0098g00290.t01	-	548
VIT_02s0087g00030	29760.VIT_02s0087g00030.t01	VIT_05s0020g03330	29760.VIT_05s0020g03330.t01	-	290
VIT_02s0087g00030	29760.VIT_02s0087g00030.t01	VIT_11s0037g00510	29760.VIT_11s0037g00510.t01	-	290
VIT_02s0087g00030	29760.VIT_02s0087g00030.t01	VIT_15s0048g02600	29760.VIT_15s0048g02600.t01	-	198
VIT_02s0087g00030	29760.VIT_02s0087g00030.t01	VIT_18s0001g00060	29760.VIT_18s0001g00060.t01	-	195
VIT_02s0087g00030	29760.VIT_02s0087g00030.t01	VIT_18s0001g00820	29760.VIT_18s0001g00820.t01	catalysis	167
VIT_02s0087g00030	29760.VIT_02s0087g00030.t01	VIT_06s0004g03250	29760.VIT_06s0004g03250.t01	catalysis	167
VIT_02s0087g00030	29760.VIT_02s0087g00030.t01	VIT_01s0026g01460	29760.VIT_01s0026g01460.t01	catalysis	167
VIT_18s0001g11710	29760.VIT_18s0001g11710.t01	VIT_15s0048g02980	29760.VIT_15s0048g02980.t01	-	409
VIT_03s0038g01480	29760.VIT_03s0038g01480.t01	VIT_03s0038g02680	29760.VIT_03s0038g02680.t01	-	292
VIT_03s0038g01480	29760.VIT_03s0038g01480.t01	VIT_15s0048g02600	29760.VIT_15s0048g02600.t01	-	158
VIT_07s0005g03980	29760.VIT_07s0005g03980.t01	VIT_14s0066g00480	29760.VIT_14s0066g00480.t01	reaction	444
VIT_14s0108g01500	29760.VIT_14s0108g01500.t01	VIT_05s0020g03330	29760.VIT_05s0020g03330.t01	binding	944
VIT_14s0108g01500	29760.VIT_14s0108g01500.t01	VIT_11s0037g00510	29760.VIT_11s0037g00510.t01	binding	944
VIT_14s0108g01500	29760.VIT_14s0108g01500.t01	VIT_12s0057g00670	29760.VIT_12s0057g00670.t01	-	901
VIT_14s0108g01500	29760.VIT_14s0108g01500.t01	VIT_16s0050g01150	29760.VIT_16s0050g01150.t01	-	901
VIT_14s0108g01500	29760.VIT_14s0108g01500.t01	VIT_02s0025g00280	29760.VIT_02s0025g00280.t01	-	901
VIT_14s0108g01500	29760.VIT_14s0108g01500.t01	VIT_07s0005g01530	29760.VIT_07s0005g01530.t01	expression	881
VIT_14s0108g01500	29760.VIT_14s0108g01500.t01	VIT_08s0056g00810	29760.VIT_08s0056g00810.t01	-	824
VIT_14s0108g01500	29760.VIT_14s0108g01500.t01	VIT_10s0003g00260	29760.VIT_10s0003g00260.t01	binding	767
VIT_14s0108g01500	29760.VIT_14s0108g01500.t01	VIT_16s0022g00510	29760.VIT_16s0022g00510.t01	-	742
VIT_14s0108g01500	29760.VIT_14s0108g01500.t01	VIT_13s0019g00860	29760.VIT_13s0019g00860.t01	-	742
VIT_14s0108g01500	29760.VIT_14s0108g01500.t01	VIT_13s0019g02850	29760.VIT_13s0019g02850.t01	-	742
VIT_14s0108g01500	29760.VIT_14s0108g01500.t01	VIT_17s0000g08890	29760.VIT_17s0000g08890.t01	-	530
VIT_14s0108g01500	29760.VIT_14s0108g01500.t01	VIT_14s0108g00590	29760.VIT_14s0108g00590.t01	-	511
VIT_14s0108g01500	29760.VIT_14s0108g01500.t01	VIT_14s0030g02190	29760.VIT_14s0030g02190.t01	-	511
VIT_14s0108g01500	29760.VIT_14s0108g01500.t01	VIT_05s0020g00600	29760.VIT_05s0020g00600.t01	-	345
VIT_14s0108g01500	29760.VIT_14s0108g01500.t01	VIT_18s0001g00060	29760.VIT_18s0001g00060.t01	-	285
VIT_14s0108g01500	29760.VIT_14s0108g01500.t01	VIT_01s0026g01460	29760.VIT_01s0026g01460.t01	-	281
VIT_14s0108g01500	29760.VIT_14s0108g01500.t01	VIT_18s0001g00820	29760.VIT_18s0001g00820.t01	-	281
VIT_14s0108g01500	29760.VIT_14s0108g01500.t01	VIT_06s0004g03250	29760.VIT_06s0004g03250.t01	-	223
VIT_14s0108g01500	29760.VIT_14s0108g01500.t01	VIT_15s0048g01780	29760.VIT_15s0048g01780.t01	-	221
VIT_14s0108g01500	29760.VIT_14s0108g01500.t01	VIT_07s0005g02230	29760.VIT_07s0005g02230.t01	-	219
VIT_14s0108g01500	29760.VIT_14s0108g01500.t01	VIT_05s0020g00670	29760.VIT_05s0020g00670.t01	-	219
VIT_14s0108g01500	29760.VIT_14s0108g01500.t01	VIT_08s0007g03390	29760.VIT_08s0007g03390.t01	-	218
VIT_14s0108g01500	29760.VIT_14s0108g01500.t01	VIT_07s0005g01590	29760.VIT_07s0005g01590.t01	-	213
VIT_14s0108g01500	29760.VIT_14s0108g01500.t01	VIT_01s0010g02460	29760.VIT_01s0010g02460.t01	-	207
VIT_14s0108g01500	29760.VIT_14s0108g01500.t01	VIT_01s0011g05370	29760.VIT_01s0011g05370.t01	-	177
VIT_10s0003g03300	29760.VIT_10s0003g03300.t01	VIT_00s0415g00040	29760.VIT_00s0415g00040.t01	-	515
VIT_14s0171g00190	29760.VIT_14s0171g00190.t01	VIT_07s0031g03200	29760.VIT_07s0031g03200.t01	-	995
VIT_14s0171g00190	29760.VIT_14s0171g00190.t01	VIT_01s0011g04500	29760.VIT_01s0011g04500.t01	-	188
VIT_01s0127g00060	29760.VIT_01s0127g00060.t01	VIT_15s0048g02600	29760.VIT_15s0048g02600.t01	-	511
VIT_01s0127g00060	29760.VIT_01s0127g00060.t01	VIT_01s0011g05370	29760.VIT_01s0011g05370.t01	-	163
VIT_05s0020g03330	29760.VIT_05s0020g03330.t01	VIT_08s0056g00810	29760.VIT_08s0056g00810.t01	reaction	991
VIT_05s0020g03330	29760.VIT_05s0020g03330.t01	VIT_10s0003g00260	29760.VIT_10s0003g00260.t01	reaction	941
VIT_05s0020g03330	29760.VIT_05s0020g03330.t01	VIT_12s0057g00670	29760.VIT_12s0057g00670.t01	reaction	884
VIT_05s0020g03330	29760.VIT_05s0020g03330.t01	VIT_16s0050g01150	29760.VIT_16s0050g01150.t01	reaction	884
VIT_05s0020g03330	29760.VIT_05s0020g03330.t01	VIT_02s0025g00280	29760.VIT_02s0025g00280.t01	reaction	884
VIT_05s0020g03330	29760.VIT_05s0020g03330.t01	VIT_13s0019g00860	29760.VIT_13s0019g00860.t01	-	798
VIT_05s0020g03330	29760.VIT_05s0020g03330.t01	VIT_16s0022g00510	29760.VIT_16s0022g00510.t01	-	707
VIT_05s0020g03330	29760.VIT_05s0020g03330.t01	VIT_13s0019g02850	29760.VIT_13s0019g02850.t01	-	701
VIT_05s0020g03330	29760.VIT_05s0020g03330.t01	VIT_00s1274g00010	29760.VIT_00s1274g00010.t01	-	627
VIT_05s0020g03330	29760.VIT_05s0020g03330.t01	VIT_01s0010g02460	29760.VIT_01s0010g02460.t01	-	603
VIT_05s0020g03330	29760.VIT_05s0020g03330.t01	VIT_06s0004g03250	29760.VIT_06s0004g03250.t01	-	557
VIT_05s0020g03330	29760.VIT_05s0020g03330.t01	VIT_09s0002g02200	29760.VIT_09s0002g02200.t01	-	542
VIT_05s0020g03330	29760.VIT_05s0020g03330.t01	VIT_05s0020g00600	29760.VIT_05s0020g00600.t01	-	541
VIT_05s0020g03330	29760.VIT_05s0020g03330.t01	VIT_07s0005g01530	29760.VIT_07s0005g01530.t01	-	528
VIT_05s0020g03330	29760.VIT_05s0020g03330.t01	VIT_05s0020g00670	29760.VIT_05s0020g00670.t01	-	524
VIT_05s0020g03330	29760.VIT_05s0020g03330.t01	VIT_14s0108g00590	29760.VIT_14s0108g00590.t01	-	524
VIT_05s0020g03330	29760.VIT_05s0020g03330.t01	VIT_07s0005g02230	29760.VIT_07s0005g02230.t01	-	524
VIT_05s0020g03330	29760.VIT_05s0020g03330.t01	VIT_14s0030g02190	29760.VIT_14s0030g02190.t01	-	524
VIT_05s0020g03330	29760.VIT_05s0020g03330.t01	VIT_08s0007g03390	29760.VIT_08s0007g03390.t01	-	511
VIT_05s0020g03330	29760.VIT_05s0020g03330.t01	VIT_11s0037g00510	29760.VIT_11s0037g00510.t01	-	494
VIT_05s0020g03330	29760.VIT_05s0020g03330.t01	VIT_18s0001g00820	29760.VIT_18s0001g00820.t01	-	313
VIT_05s0020g03330	29760.VIT_05s0020g03330.t01	VIT_01s0026g01460	29760.VIT_01s0026g01460.t01	-	313
VIT_05s0020g03330	29760.VIT_05s0020g03330.t01	VIT_00s0769g00010	29760.VIT_00s0769g00010.t01	-	303
VIT_05s0020g03330	29760.VIT_05s0020g03330.t01	VIT_17s0000g08890	29760.VIT_17s0000g08890.t01	-	295
VIT_05s0020g03330	29760.VIT_05s0020g03330.t01	VIT_01s0150g00200	29760.VIT_01s0150g00200.t01	-	269
VIT_05s0020g03330	29760.VIT_05s0020g03330.t01	VIT_16s0098g00290	29760.VIT_16s0098g00290.t01	-	240
VIT_05s0020g03330	29760.VIT_05s0020g03330.t01	VIT_15s0048g01780	29760.VIT_15s0048g01780.t01	-	239
VIT_05s0020g03330	29760.VIT_05s0020g03330.t01	VIT_07s0031g01150	29760.VIT_07s0031g01150.t01	-	235
VIT_05s0020g03330	29760.VIT_05s0020g03330.t01	VIT_19s0014g04970	29760.VIT_19s0014g04970.t01	-	227
VIT_05s0020g03330	29760.VIT_05s0020g03330.t01	VIT_04s0008g07110	29760.VIT_04s0008g07110.t01	-	226
VIT_05s0020g03330	29760.VIT_05s0020g03330.t01	VIT_09s0054g00700	29760.VIT_09s0054g00700.t01	-	222
VIT_05s0020g03330	29760.VIT_05s0020g03330.t01	VIT_14s0030g02180	29760.VIT_14s0030g02180.t01	-	188
VIT_05s0020g03330	29760.VIT_05s0020g03330.t01	VIT_01s0011g04500	29760.VIT_01s0011g04500.t01	-	186
VIT_05s0020g03330	29760.VIT_05s0020g03330.t01	VIT_07s0031g03200	29760.VIT_07s0031g03200.t01	-	183
VIT_05s0020g03330	29760.VIT_05s0020g03330.t01	VIT_07s0005g01590	29760.VIT_07s0005g01590.t01	-	181
VIT_05s0020g03330	29760.VIT_05s0020g03330.t01	VIT_00s0291g00060	29760.VIT_00s0291g00060.t01	-	160
VIT_05s0020g03330	29760.VIT_05s0020g03330.t01	VIT_14s0066g00480	29760.VIT_14s0066g00480.t01	-	159
VIT_01s0150g00200	29760.VIT_01s0150g00200.t01	VIT_07s0031g01150	29760.VIT_07s0031g01150.t01	-	670
VIT_01s0150g00200	29760.VIT_01s0150g00200.t01	VIT_00s0769g00010	29760.VIT_00s0769g00010.t01	-	635
VIT_01s0150g00200	29760.VIT_01s0150g00200.t01	VIT_18s0001g00820	29760.VIT_18s0001g00820.t01	binding	334
VIT_01s0150g00200	29760.VIT_01s0150g00200.t01	VIT_01s0011g01690	29760.VIT_01s0011g01690.t01	-	319
VIT_01s0150g00200	29760.VIT_01s0150g00200.t01	VIT_17s0000g08890	29760.VIT_17s0000g08890.t01	binding	311
VIT_01s0150g00200	29760.VIT_01s0150g00200.t01	VIT_01s0026g01460	29760.VIT_01s0026g01460.t01	binding	310
VIT_01s0150g00200	29760.VIT_01s0150g00200.t01	VIT_06s0004g03250	29760.VIT_06s0004g03250.t01	binding	310
VIT_01s0150g00200	29760.VIT_01s0150g00200.t01	VIT_12s0057g00670	29760.VIT_12s0057g00670.t01	reaction	309
VIT_01s0150g00200	29760.VIT_01s0150g00200.t01	VIT_02s0025g00280	29760.VIT_02s0025g00280.t01	reaction	309
VIT_01s0150g00200	29760.VIT_01s0150g00200.t01	VIT_16s0050g01150	29760.VIT_16s0050g01150.t01	reaction	309
VIT_01s0150g00200	29760.VIT_01s0150g00200.t01	VIT_11s0037g00510	29760.VIT_11s0037g00510.t01	-	269
VIT_01s0150g00200	29760.VIT_01s0150g00200.t01	VIT_15s0048g01780	29760.VIT_15s0048g01780.t01	-	248
VIT_01s0150g00200	29760.VIT_01s0150g00200.t01	VIT_08s0056g00810	29760.VIT_08s0056g00810.t01	-	179
VIT_01s0150g00200	29760.VIT_01s0150g00200.t01	VIT_14s0066g00480	29760.VIT_14s0066g00480.t01	-	166
VIT_01s0150g00200	29760.VIT_01s0150g00200.t01	VIT_07s0005g01590	29760.VIT_07s0005g01590.t01	-	161
VIT_01s0150g00200	29760.VIT_01s0150g00200.t01	VIT_19s0014g04970	29760.VIT_19s0014g04970.t01	-	157
VIT_19s0014g02020	29760.VIT_19s0014g02020.t01	VIT_16s0098g00290	29760.VIT_16s0098g00290.t01	-	269
VIT_12s0057g00250	29760.VIT_12s0057g00250.t01	VIT_16s0098g00290	29760.VIT_16s0098g00290.t01	-	694
VIT_12s0057g00250	29760.VIT_12s0057g00250.t01	VIT_01s0244g00030	29760.VIT_01s0244g00030.t01	binding	398
VIT_12s0057g00250	29760.VIT_12s0057g00250.t01	VIT_05s0020g00600	29760.VIT_05s0020g00600.t01	-	210
VIT_12s0057g00250	29760.VIT_12s0057g00250.t01	VIT_06s0004g03250	29760.VIT_06s0004g03250.t01	-	201
VIT_12s0057g00250	29760.VIT_12s0057g00250.t01	VIT_01s0026g01460	29760.VIT_01s0026g01460.t01	-	201
VIT_12s0057g00250	29760.VIT_12s0057g00250.t01	VIT_18s0001g00820	29760.VIT_18s0001g00820.t01	-	201
VIT_12s0057g00250	29760.VIT_12s0057g00250.t01	VIT_14s0108g00590	29760.VIT_14s0108g00590.t01	-	189
VIT_12s0057g00250	29760.VIT_12s0057g00250.t01	VIT_14s0030g02190	29760.VIT_14s0030g02190.t01	-	189
VIT_12s0057g00250	29760.VIT_12s0057g00250.t01	VIT_01s0010g02460	29760.VIT_01s0010g02460.t01	-	188
VIT_12s0057g00250	29760.VIT_12s0057g00250.t01	VIT_07s0031g03200	29760.VIT_07s0031g03200.t01	-	153
VIT_08s0007g08310	29760.VIT_08s0007g08310.t01	VIT_13s0067g02640	29760.VIT_13s0067g02640.t01	-	900
VIT_08s0007g08310	29760.VIT_08s0007g08310.t01	VIT_02s0025g01750	29760.VIT_02s0025g01750.t01	-	518
VIT_01s0011g04500	29760.VIT_01s0011g04500.t01	VIT_16s0098g00290	29760.VIT_16s0098g00290.t01	-	877
VIT_01s0011g04500	29760.VIT_01s0011g04500.t01	VIT_11s0037g00510	29760.VIT_11s0037g00510.t01	-	186
VIT_01s0011g04500	29760.VIT_01s0011g04500.t01	VIT_19s0014g04970	29760.VIT_19s0014g04970.t01	-	171
VIT_13s0074g00720	29760.VIT_13s0074g00720.t01	VIT_03s0038g02680	29760.VIT_03s0038g02680.t01	-	294
VIT_13s0074g00720	29760.VIT_13s0074g00720.t01	VIT_15s0048g02600	29760.VIT_15s0048g02600.t01	-	158
VIT_02s0025g04830	29760.VIT_02s0025g04830.t01	VIT_14s0108g00590	29760.VIT_14s0108g00590.t01	-	223
VIT_02s0025g04830	29760.VIT_02s0025g04830.t01	VIT_14s0030g02190	29760.VIT_14s0030g02190.t01	-	223
VIT_04s0008g00640	29760.VIT_04s0008g00640.t01	VIT_16s0039g02010	29760.VIT_16s0039g02010.t01	binding	515
VIT_08s0007g03250	29760.VIT_08s0007g03250.t01	VIT_13s0019g03350	29760.VIT_13s0019g03350.t01	-	155
VIT_18s0001g00820	29760.VIT_18s0001g00820.t01	VIT_16s0098g00290	29760.VIT_16s0098g00290.t01	-	966
VIT_18s0001g00820	29760.VIT_18s0001g00820.t01	VIT_05s0020g00600	29760.VIT_05s0020g00600.t01	catalysis	806
VIT_18s0001g00820	29760.VIT_18s0001g00820.t01	VIT_13s0019g03350	29760.VIT_13s0019g03350.t01	-	585
VIT_18s0001g00820	29760.VIT_18s0001g00820.t01	VIT_01s0010g02460	29760.VIT_01s0010g02460.t01	binding	348
VIT_18s0001g00820	29760.VIT_18s0001g00820.t01	VIT_16s0050g01150	29760.VIT_16s0050g01150.t01	binding	336
VIT_18s0001g00820	29760.VIT_18s0001g00820.t01	VIT_02s0025g00280	29760.VIT_02s0025g00280.t01	binding	336
VIT_18s0001g00820	29760.VIT_18s0001g00820.t01	VIT_12s0057g00670	29760.VIT_12s0057g00670.t01	binding	336
VIT_18s0001g00820	29760.VIT_18s0001g00820.t01	VIT_07s0031g01150	29760.VIT_07s0031g01150.t01	binding	332
VIT_18s0001g00820	29760.VIT_18s0001g00820.t01	VIT_01s0011g05370	29760.VIT_01s0011g05370.t01	-	322
VIT_18s0001g00820	29760.VIT_18s0001g00820.t01	VIT_11s0037g00510	29760.VIT_11s0037g00510.t01	-	313
VIT_18s0001g00820	29760.VIT_18s0001g00820.t01	VIT_00s0769g00010	29760.VIT_00s0769g00010.t01	binding	310
VIT_18s0001g00820	29760.VIT_18s0001g00820.t01	VIT_07s0005g01530	29760.VIT_07s0005g01530.t01	-	286
VIT_18s0001g00820	29760.VIT_18s0001g00820.t01	VIT_08s0007g03390	29760.VIT_08s0007g03390.t01	binding	285
VIT_18s0001g00820	29760.VIT_18s0001g00820.t01	VIT_10s0003g00260	29760.VIT_10s0003g00260.t01	-	259
VIT_18s0001g00820	29760.VIT_18s0001g00820.t01	VIT_14s0030g02190	29760.VIT_14s0030g02190.t01	-	227
VIT_18s0001g00820	29760.VIT_18s0001g00820.t01	VIT_14s0108g00590	29760.VIT_14s0108g00590.t01	-	227
VIT_18s0001g00820	29760.VIT_18s0001g00820.t01	VIT_18s0001g00060	29760.VIT_18s0001g00060.t01	-	226
VIT_18s0001g00820	29760.VIT_18s0001g00820.t01	VIT_13s0019g02850	29760.VIT_13s0019g02850.t01	-	223
VIT_18s0001g00820	29760.VIT_18s0001g00820.t01	VIT_13s0019g00860	29760.VIT_13s0019g00860.t01	-	223
VIT_18s0001g00820	29760.VIT_18s0001g00820.t01	VIT_16s0022g00510	29760.VIT_16s0022g00510.t01	-	223
VIT_18s0001g00820	29760.VIT_18s0001g00820.t01	VIT_08s0056g00810	29760.VIT_08s0056g00810.t01	-	215
VIT_18s0001g00820	29760.VIT_18s0001g00820.t01	VIT_14s0030g02180	29760.VIT_14s0030g02180.t01	-	211
VIT_18s0001g00820	29760.VIT_18s0001g00820.t01	VIT_15s0048g01780	29760.VIT_15s0048g01780.t01	-	205
VIT_18s0001g00820	29760.VIT_18s0001g00820.t01	VIT_03s0038g04570	29760.VIT_03s0038g04570.t01	-	201
VIT_18s0001g00820	29760.VIT_18s0001g00820.t01	VIT_07s0031g03200	29760.VIT_07s0031g03200.t01	-	196
VIT_18s0001g00820	29760.VIT_18s0001g00820.t01	VIT_06s0004g03250	29760.VIT_06s0004g03250.t01	-	186
VIT_18s0001g00820	29760.VIT_18s0001g00820.t01	VIT_17s0000g08890	29760.VIT_17s0000g08890.t01	-	161
VIT_15s0048g01780	29760.VIT_15s0048g01780.t01	VIT_17s0000g08890	29760.VIT_17s0000g08890.t01	-	522
VIT_15s0048g01780	29760.VIT_15s0048g01780.t01	VIT_16s0050g01150	29760.VIT_16s0050g01150.t01	binding	396
VIT_15s0048g01780	29760.VIT_15s0048g01780.t01	VIT_02s0025g00280	29760.VIT_02s0025g00280.t01	binding	396
VIT_15s0048g01780	29760.VIT_15s0048g01780.t01	VIT_12s0057g00670	29760.VIT_12s0057g00670.t01	binding	396
VIT_15s0048g01780	29760.VIT_15s0048g01780.t01	VIT_07s0031g01150	29760.VIT_07s0031g01150.t01	-	248
VIT_15s0048g01780	29760.VIT_15s0048g01780.t01	VIT_00s0769g00010	29760.VIT_00s0769g00010.t01	-	248
VIT_15s0048g01780	29760.VIT_15s0048g01780.t01	VIT_11s0037g00510	29760.VIT_11s0037g00510.t01	-	239
VIT_15s0048g01780	29760.VIT_15s0048g01780.t01	VIT_06s0004g03250	29760.VIT_06s0004g03250.t01	-	205
VIT_15s0048g01780	29760.VIT_15s0048g01780.t01	VIT_01s0026g01460	29760.VIT_01s0026g01460.t01	-	205
VIT_15s0048g01780	29760.VIT_15s0048g01780.t01	VIT_19s0014g04970	29760.VIT_19s0014g04970.t01	-	167
VIT_15s0048g01780	29760.VIT_15s0048g01780.t01	VIT_14s0066g00480	29760.VIT_14s0066g00480.t01	binding	163
VIT_02s0025g01330	29760.VIT_02s0025g01330.t01	VIT_05s0062g01160	29760.VIT_05s0062g01160.t01	-	320
VIT_04s0043g01010	29760.VIT_04s0043g01010.t01	VIT_00s0291g00060	29760.VIT_00s0291g00060.t01	-	248
VIT_04s0043g01010	29760.VIT_04s0043g01010.t01	VIT_07s0031g01150	29760.VIT_07s0031g01150.t01	-	171
VIT_04s0043g01010	29760.VIT_04s0043g01010.t01	VIT_13s0019g03350	29760.VIT_13s0019g03350.t01	-	161
VIT_04s0043g01010	29760.VIT_04s0043g01010.t01	VIT_16s0098g00290	29760.VIT_16s0098g00290.t01	-	157
VIT_06s0004g03250	29760.VIT_06s0004g03250.t01	VIT_16s0098g00290	29760.VIT_16s0098g00290.t01	-	966
VIT_06s0004g03250	29760.VIT_06s0004g03250.t01	VIT_05s0020g00600	29760.VIT_05s0020g00600.t01	catalysis	710
VIT_06s0004g03250	29760.VIT_06s0004g03250.t01	VIT_17s0000g08890	29760.VIT_17s0000g08890.t01	binding	658
VIT_06s0004g03250	29760.VIT_06s0004g03250.t01	VIT_11s0037g00510	29760.VIT_11s0037g00510.t01	-	557
VIT_06s0004g03250	29760.VIT_06s0004g03250.t01	VIT_12s0057g00670	29760.VIT_12s0057g00670.t01	binding	336
VIT_06s0004g03250	29760.VIT_06s0004g03250.t01	VIT_16s0050g01150	29760.VIT_16s0050g01150.t01	binding	336
VIT_06s0004g03250	29760.VIT_06s0004g03250.t01	VIT_02s0025g00280	29760.VIT_02s0025g00280.t01	binding	336
VIT_06s0004g03250	29760.VIT_06s0004g03250.t01	VIT_00s0769g00010	29760.VIT_00s0769g00010.t01	binding	310
VIT_06s0004g03250	29760.VIT_06s0004g03250.t01	VIT_07s0031g01150	29760.VIT_07s0031g01150.t01	binding	310
VIT_06s0004g03250	29760.VIT_06s0004g03250.t01	VIT_07s0005g01530	29760.VIT_07s0005g01530.t01	-	286
VIT_06s0004g03250	29760.VIT_06s0004g03250.t01	VIT_08s0007g03390	29760.VIT_08s0007g03390.t01	binding	285
VIT_06s0004g03250	29760.VIT_06s0004g03250.t01	VIT_01s0010g02460	29760.VIT_01s0010g02460.t01	binding	277
VIT_06s0004g03250	29760.VIT_06s0004g03250.t01	VIT_10s0003g00260	29760.VIT_10s0003g00260.t01	-	241
VIT_06s0004g03250	29760.VIT_06s0004g03250.t01	VIT_14s0108g00590	29760.VIT_14s0108g00590.t01	-	227
VIT_06s0004g03250	29760.VIT_06s0004g03250.t01	VIT_14s0030g02190	29760.VIT_14s0030g02190.t01	-	227
VIT_06s0004g03250	29760.VIT_06s0004g03250.t01	VIT_18s0001g00060	29760.VIT_18s0001g00060.t01	-	226
VIT_06s0004g03250	29760.VIT_06s0004g03250.t01	VIT_01s0011g05370	29760.VIT_01s0011g05370.t01	-	224
VIT_06s0004g03250	29760.VIT_06s0004g03250.t01	VIT_08s0056g00810	29760.VIT_08s0056g00810.t01	-	215
VIT_06s0004g03250	29760.VIT_06s0004g03250.t01	VIT_14s0030g02180	29760.VIT_14s0030g02180.t01	-	211
VIT_06s0004g03250	29760.VIT_06s0004g03250.t01	VIT_03s0038g04570	29760.VIT_03s0038g04570.t01	-	201
VIT_06s0004g03250	29760.VIT_06s0004g03250.t01	VIT_01s0026g01460	29760.VIT_01s0026g01460.t01	-	186
VIT_06s0004g03250	29760.VIT_06s0004g03250.t01	VIT_16s0022g00510	29760.VIT_16s0022g00510.t01	-	171
VIT_06s0004g03250	29760.VIT_06s0004g03250.t01	VIT_13s0019g02850	29760.VIT_13s0019g02850.t01	-	171
VIT_06s0004g03250	29760.VIT_06s0004g03250.t01	VIT_13s0019g00860	29760.VIT_13s0019g00860.t01	-	171
VIT_07s0005g01590	29760.VIT_07s0005g01590.t01	VIT_16s0098g00290	29760.VIT_16s0098g00290.t01	-	700
VIT_07s0005g01590	29760.VIT_07s0005g01590.t01	VIT_08s0007g03390	29760.VIT_08s0007g03390.t01	-	243
VIT_07s0005g01590	29760.VIT_07s0005g01590.t01	VIT_11s0037g00510	29760.VIT_11s0037g00510.t01	-	181
VIT_07s0005g01590	29760.VIT_07s0005g01590.t01	VIT_05s0020g00670	29760.VIT_05s0020g00670.t01	-	167
VIT_07s0005g01590	29760.VIT_07s0005g01590.t01	VIT_07s0005g02230	29760.VIT_07s0005g02230.t01	-	167
VIT_07s0005g01590	29760.VIT_07s0005g01590.t01	VIT_14s0066g00480	29760.VIT_14s0066g00480.t01	-	164
VIT_07s0005g01590	29760.VIT_07s0005g01590.t01	VIT_07s0005g01530	29760.VIT_07s0005g01530.t01	-	164
VIT_07s0005g01590	29760.VIT_07s0005g01590.t01	VIT_07s0031g01150	29760.VIT_07s0031g01150.t01	-	161
VIT_07s0005g01590	29760.VIT_07s0005g01590.t01	VIT_00s0769g00010	29760.VIT_00s0769g00010.t01	-	161
VIT_07s0005g01590	29760.VIT_07s0005g01590.t01	VIT_16s0050g01150	29760.VIT_16s0050g01150.t01	-	153
VIT_07s0005g01590	29760.VIT_07s0005g01590.t01	VIT_02s0025g00280	29760.VIT_02s0025g00280.t01	-	153
VIT_07s0005g01590	29760.VIT_07s0005g01590.t01	VIT_12s0057g00670	29760.VIT_12s0057g00670.t01	-	153
VIT_07s0005g02230	29760.VIT_07s0005g02230.t01	VIT_16s0098g00290	29760.VIT_16s0098g00290.t01	-	616
VIT_07s0005g02230	29760.VIT_07s0005g02230.t01	VIT_11s0037g00510	29760.VIT_11s0037g00510.t01	-	524
VIT_07s0005g02230	29760.VIT_07s0005g02230.t01	VIT_08s0007g03390	29760.VIT_08s0007g03390.t01	-	330
VIT_07s0005g02230	29760.VIT_07s0005g02230.t01	VIT_05s0020g00600	29760.VIT_05s0020g00600.t01	-	303
VIT_07s0005g02230	29760.VIT_07s0005g02230.t01	VIT_08s0056g00810	29760.VIT_08s0056g00810.t01	-	260
VIT_07s0005g02230	29760.VIT_07s0005g02230.t01	VIT_07s0005g01530	29760.VIT_07s0005g01530.t01	-	256
VIT_07s0005g02230	29760.VIT_07s0005g02230.t01	VIT_10s0003g00260	29760.VIT_10s0003g00260.t01	binding	254
VIT_07s0005g02230	29760.VIT_07s0005g02230.t01	VIT_01s0010g02460	29760.VIT_01s0010g02460.t01	-	254
VIT_07s0005g02230	29760.VIT_07s0005g02230.t01	VIT_02s0025g00280	29760.VIT_02s0025g00280.t01	-	232
VIT_07s0005g02230	29760.VIT_07s0005g02230.t01	VIT_12s0057g00670	29760.VIT_12s0057g00670.t01	-	232
VIT_07s0005g02230	29760.VIT_07s0005g02230.t01	VIT_16s0050g01150	29760.VIT_16s0050g01150.t01	-	232
VIT_01s0026g01460	29760.VIT_01s0026g01460.t01	VIT_16s0098g00290	29760.VIT_16s0098g00290.t01	-	966
VIT_01s0026g01460	29760.VIT_01s0026g01460.t01	VIT_05s0020g00600	29760.VIT_05s0020g00600.t01	catalysis	806
VIT_01s0026g01460	29760.VIT_01s0026g01460.t01	VIT_13s0019g03350	29760.VIT_13s0019g03350.t01	-	545
VIT_01s0026g01460	29760.VIT_01s0026g01460.t01	VIT_01s0010g02460	29760.VIT_01s0010g02460.t01	binding	348
VIT_01s0026g01460	29760.VIT_01s0026g01460.t01	VIT_02s0025g00280	29760.VIT_02s0025g00280.t01	binding	336
VIT_01s0026g01460	29760.VIT_01s0026g01460.t01	VIT_16s0050g01150	29760.VIT_16s0050g01150.t01	binding	336
VIT_01s0026g01460	29760.VIT_01s0026g01460.t01	VIT_12s0057g00670	29760.VIT_12s0057g00670.t01	binding	336
VIT_01s0026g01460	29760.VIT_01s0026g01460.t01	VIT_01s0011g05370	29760.VIT_01s0011g05370.t01	-	322
VIT_01s0026g01460	29760.VIT_01s0026g01460.t01	VIT_11s0037g00510	29760.VIT_11s0037g00510.t01	-	313
VIT_01s0026g01460	29760.VIT_01s0026g01460.t01	VIT_07s0031g01150	29760.VIT_07s0031g01150.t01	binding	310
VIT_01s0026g01460	29760.VIT_01s0026g01460.t01	VIT_00s0769g00010	29760.VIT_00s0769g00010.t01	binding	310
VIT_01s0026g01460	29760.VIT_01s0026g01460.t01	VIT_07s0005g01530	29760.VIT_07s0005g01530.t01	-	286
VIT_01s0026g01460	29760.VIT_01s0026g01460.t01	VIT_08s0007g03390	29760.VIT_08s0007g03390.t01	binding	285
VIT_01s0026g01460	29760.VIT_01s0026g01460.t01	VIT_10s0003g00260	29760.VIT_10s0003g00260.t01	-	259
VIT_01s0026g01460	29760.VIT_01s0026g01460.t01	VIT_14s0030g02190	29760.VIT_14s0030g02190.t01	-	227
VIT_01s0026g01460	29760.VIT_01s0026g01460.t01	VIT_14s0108g00590	29760.VIT_14s0108g00590.t01	-	227
VIT_01s0026g01460	29760.VIT_01s0026g01460.t01	VIT_18s0001g00060	29760.VIT_18s0001g00060.t01	-	226
VIT_01s0026g01460	29760.VIT_01s0026g01460.t01	VIT_13s0019g02850	29760.VIT_13s0019g02850.t01	-	223
VIT_01s0026g01460	29760.VIT_01s0026g01460.t01	VIT_13s0019g00860	29760.VIT_13s0019g00860.t01	-	223
VIT_01s0026g01460	29760.VIT_01s0026g01460.t01	VIT_16s0022g00510	29760.VIT_16s0022g00510.t01	-	223
VIT_01s0026g01460	29760.VIT_01s0026g01460.t01	VIT_08s0056g00810	29760.VIT_08s0056g00810.t01	-	215
VIT_01s0026g01460	29760.VIT_01s0026g01460.t01	VIT_14s0030g02180	29760.VIT_14s0030g02180.t01	-	211
VIT_01s0026g01460	29760.VIT_01s0026g01460.t01	VIT_03s0038g04570	29760.VIT_03s0038g04570.t01	-	201
VIT_01s0026g01460	29760.VIT_01s0026g01460.t01	VIT_17s0000g08890	29760.VIT_17s0000g08890.t01	-	161
VIT_16s0050g01150	29760.VIT_16s0050g01150.t01	VIT_10s0003g00260	29760.VIT_10s0003g00260.t01	reaction	886
VIT_16s0050g01150	29760.VIT_16s0050g01150.t01	VIT_11s0037g00510	29760.VIT_11s0037g00510.t01	reaction	884
VIT_16s0050g01150	29760.VIT_16s0050g01150.t01	VIT_00s0769g00010	29760.VIT_00s0769g00010.t01	reaction	874
VIT_16s0050g01150	29760.VIT_16s0050g01150.t01	VIT_08s0056g00810	29760.VIT_08s0056g00810.t01	-	762
VIT_16s0050g01150	29760.VIT_16s0050g01150.t01	VIT_13s0019g00860	29760.VIT_13s0019g00860.t01	-	638
VIT_16s0050g01150	29760.VIT_16s0050g01150.t01	VIT_13s0019g02850	29760.VIT_13s0019g02850.t01	-	638
VIT_16s0050g01150	29760.VIT_16s0050g01150.t01	VIT_16s0022g00510	29760.VIT_16s0022g00510.t01	-	638
VIT_16s0050g01150	29760.VIT_16s0050g01150.t01	VIT_01s0010g02460	29760.VIT_01s0010g02460.t01	-	617
VIT_16s0050g01150	29760.VIT_16s0050g01150.t01	VIT_14s0030g02190	29760.VIT_14s0030g02190.t01	-	536
VIT_16s0050g01150	29760.VIT_16s0050g01150.t01	VIT_14s0108g00590	29760.VIT_14s0108g00590.t01	-	536
VIT_16s0050g01150	29760.VIT_16s0050g01150.t01	VIT_07s0005g01530	29760.VIT_07s0005g01530.t01	-	483
VIT_16s0050g01150	29760.VIT_16s0050g01150.t01	VIT_07s0031g01150	29760.VIT_07s0031g01150.t01	reaction	309
VIT_16s0050g01150	29760.VIT_16s0050g01150.t01	VIT_17s0000g08890	29760.VIT_17s0000g08890.t01	-	272
VIT_16s0050g01150	29760.VIT_16s0050g01150.t01	VIT_05s0020g00600	29760.VIT_05s0020g00600.t01	-	240
VIT_16s0050g01150	29760.VIT_16s0050g01150.t01	VIT_05s0020g00670	29760.VIT_05s0020g00670.t01	-	232
VIT_16s0050g01150	29760.VIT_16s0050g01150.t01	VIT_08s0007g03390	29760.VIT_08s0007g03390.t01	-	222
VIT_01s0010g02460	29760.VIT_01s0010g02460.t01	VIT_16s0098g00290	29760.VIT_16s0098g00290.t01	-	657
VIT_01s0010g02460	29760.VIT_01s0010g02460.t01	VIT_12s0057g00670	29760.VIT_12s0057g00670.t01	-	617
VIT_01s0010g02460	29760.VIT_01s0010g02460.t01	VIT_02s0025g00280	29760.VIT_02s0025g00280.t01	-	617
VIT_01s0010g02460	29760.VIT_01s0010g02460.t01	VIT_11s0037g00510	29760.VIT_11s0037g00510.t01	-	603
VIT_01s0010g02460	29760.VIT_01s0010g02460.t01	VIT_07s0005g01530	29760.VIT_07s0005g01530.t01	-	325
VIT_01s0010g02460	29760.VIT_01s0010g02460.t01	VIT_13s0019g03350	29760.VIT_13s0019g03350.t01	-	303
VIT_01s0010g02460	29760.VIT_01s0010g02460.t01	VIT_05s0020g00600	29760.VIT_05s0020g00600.t01	-	266
VIT_01s0010g02460	29760.VIT_01s0010g02460.t01	VIT_05s0020g00670	29760.VIT_05s0020g00670.t01	-	254
VIT_01s0010g02460	29760.VIT_01s0010g02460.t01	VIT_18s0001g00060	29760.VIT_18s0001g00060.t01	-	235
VIT_01s0010g02460	29760.VIT_01s0010g02460.t01	VIT_08s0007g03390	29760.VIT_08s0007g03390.t01	-	232
VIT_01s0010g02460	29760.VIT_01s0010g02460.t01	VIT_15s0048g02600	29760.VIT_15s0048g02600.t01	-	223
VIT_01s0010g02460	29760.VIT_01s0010g02460.t01	VIT_19s0014g04970	29760.VIT_19s0014g04970.t01	-	208
VIT_01s0010g02460	29760.VIT_01s0010g02460.t01	VIT_01s0011g05370	29760.VIT_01s0011g05370.t01	-	201
VIT_01s0010g02460	29760.VIT_01s0010g02460.t01	VIT_08s0056g00810	29760.VIT_08s0056g00810.t01	-	193
VIT_01s0010g02460	29760.VIT_01s0010g02460.t01	VIT_03s0038g04570	29760.VIT_03s0038g04570.t01	-	188
VIT_01s0010g02460	29760.VIT_01s0010g02460.t01	VIT_04s0023g00760	29760.VIT_04s0023g00760.t01	-	162
VIT_02s0025g04540	29760.VIT_02s0025g04540.t01	VIT_00s0291g00060	29760.VIT_00s0291g00060.t01	-	222
VIT_02s0025g04540	29760.VIT_02s0025g04540.t01	VIT_16s0022g01340	29760.VIT_16s0022g01340.t01	-	204
VIT_10s0003g00260	29760.VIT_10s0003g00260.t01	VIT_11s0037g00510	29760.VIT_11s0037g00510.t01	reaction	945
VIT_10s0003g00260	29760.VIT_10s0003g00260.t01	VIT_08s0056g00810	29760.VIT_08s0056g00810.t01	binding	919
VIT_10s0003g00260	29760.VIT_10s0003g00260.t01	VIT_02s0025g00280	29760.VIT_02s0025g00280.t01	reaction	886
VIT_10s0003g00260	29760.VIT_10s0003g00260.t01	VIT_12s0057g00670	29760.VIT_12s0057g00670.t01	reaction	886
VIT_10s0003g00260	29760.VIT_10s0003g00260.t01	VIT_13s0019g02850	29760.VIT_13s0019g02850.t01	binding	454
VIT_10s0003g00260	29760.VIT_10s0003g00260.t01	VIT_16s0022g00510	29760.VIT_16s0022g00510.t01	binding	454
VIT_10s0003g00260	29760.VIT_10s0003g00260.t01	VIT_13s0019g00860	29760.VIT_13s0019g00860.t01	binding	454
VIT_10s0003g00260	29760.VIT_10s0003g00260.t01	VIT_07s0005g01530	29760.VIT_07s0005g01530.t01	-	281
VIT_10s0003g00260	29760.VIT_10s0003g00260.t01	VIT_05s0020g00670	29760.VIT_05s0020g00670.t01	binding	254
VIT_10s0003g00260	29760.VIT_10s0003g00260.t01	VIT_14s0030g02190	29760.VIT_14s0030g02190.t01	-	227
VIT_10s0003g00260	29760.VIT_10s0003g00260.t01	VIT_14s0108g00590	29760.VIT_14s0108g00590.t01	-	227
VIT_10s0003g00260	29760.VIT_10s0003g00260.t01	VIT_05s0020g00600	29760.VIT_05s0020g00600.t01	-	190
VIT_10s0003g00260	29760.VIT_10s0003g00260.t01	VIT_00s0769g00010	29760.VIT_00s0769g00010.t01	-	178
VIT_07s0031g03200	29760.VIT_07s0031g03200.t01	VIT_16s0098g00290	29760.VIT_16s0098g00290.t01	-	687
VIT_07s0031g03200	29760.VIT_07s0031g03200.t01	VIT_00s0291g00060	29760.VIT_00s0291g00060.t01	-	235
VIT_07s0031g03200	29760.VIT_07s0031g03200.t01	VIT_14s0108g00590	29760.VIT_14s0108g00590.t01	-	196
VIT_07s0031g03200	29760.VIT_07s0031g03200.t01	VIT_14s0030g02190	29760.VIT_14s0030g02190.t01	-	196
VIT_07s0031g03200	29760.VIT_07s0031g03200.t01	VIT_08s0056g00810	29760.VIT_08s0056g00810.t01	-	187
VIT_07s0031g03200	29760.VIT_07s0031g03200.t01	VIT_11s0037g00510	29760.VIT_11s0037g00510.t01	-	183
VIT_07s0031g03200	29760.VIT_07s0031g03200.t01	VIT_13s0019g03350	29760.VIT_13s0019g03350.t01	-	155
VIT_14s0068g00280	29760.VIT_14s0068g00280.t01	VIT_07s0031g01150	29760.VIT_07s0031g01150.t01	-	566
VIT_01s0011g01690	29760.VIT_01s0011g01690.t01	VIT_00s0769g00010	29760.VIT_00s0769g00010.t01	-	290
VIT_01s0011g01690	29760.VIT_01s0011g01690.t01	VIT_07s0031g01150	29760.VIT_07s0031g01150.t01	-	290
VIT_06s0004g03000	29760.VIT_06s0004g03000.t01	VIT_16s0098g00290	29760.VIT_16s0098g00290.t01	-	353
VIT_09s0054g00700	29760.VIT_09s0054g00700.t01	VIT_16s0098g00290	29760.VIT_16s0098g00290.t01	-	390
VIT_09s0054g00700	29760.VIT_09s0054g00700.t01	VIT_11s0037g00510	29760.VIT_11s0037g00510.t01	-	222
VIT_13s0019g02850	29760.VIT_13s0019g02850.t01	VIT_11s0037g00510	29760.VIT_11s0037g00510.t01	-	701
VIT_13s0019g02850	29760.VIT_13s0019g02850.t01	VIT_02s0025g00280	29760.VIT_02s0025g00280.t01	-	638
VIT_13s0019g02850	29760.VIT_13s0019g02850.t01	VIT_12s0057g00670	29760.VIT_12s0057g00670.t01	-	638
VIT_13s0019g02850	29760.VIT_13s0019g02850.t01	VIT_16s0098g00290	29760.VIT_16s0098g00290.t01	-	634
VIT_13s0019g02850	29760.VIT_13s0019g02850.t01	VIT_08s0056g00810	29760.VIT_08s0056g00810.t01	-	365
VIT_13s0019g02850	29760.VIT_13s0019g02850.t01	VIT_17s0000g08890	29760.VIT_17s0000g08890.t01	-	314
VIT_13s0019g02850	29760.VIT_13s0019g02850.t01	VIT_05s0020g00600	29760.VIT_05s0020g00600.t01	-	306
VIT_13s0019g02850	29760.VIT_13s0019g02850.t01	VIT_08s0007g03390	29760.VIT_08s0007g03390.t01	binding	292
VIT_13s0019g02850	29760.VIT_13s0019g02850.t01	VIT_07s0005g01530	29760.VIT_07s0005g01530.t01	-	273
VIT_13s0019g02850	29760.VIT_13s0019g02850.t01	VIT_14s0030g02190	29760.VIT_14s0030g02190.t01	-	216
VIT_13s0019g02850	29760.VIT_13s0019g02850.t01	VIT_14s0108g00590	29760.VIT_14s0108g00590.t01	-	216
VIT_13s0019g02850	29760.VIT_13s0019g02850.t01	VIT_18s0001g00060	29760.VIT_18s0001g00060.t01	-	184
VIT_14s0066g00480	29760.VIT_14s0066g00480.t01	VIT_19s0090g01660	29760.VIT_19s0090g01660.t01	reaction	469
VIT_14s0066g00480	29760.VIT_14s0066g00480.t01	VIT_11s0037g00510	29760.VIT_11s0037g00510.t01	-	159
VIT_07s0031g01150	29760.VIT_07s0031g01150.t01	VIT_02s0025g00280	29760.VIT_02s0025g00280.t01	reaction	309
VIT_07s0031g01150	29760.VIT_07s0031g01150.t01	VIT_12s0057g00670	29760.VIT_12s0057g00670.t01	reaction	309
VIT_07s0031g01150	29760.VIT_07s0031g01150.t01	VIT_00s0769g00010	29760.VIT_00s0769g00010.t01	-	275
VIT_07s0031g01150	29760.VIT_07s0031g01150.t01	VIT_11s0037g00510	29760.VIT_11s0037g00510.t01	-	235
VIT_07s0031g01150	29760.VIT_07s0031g01150.t01	VIT_18s0001g10550	29760.VIT_18s0001g10550.t01	-	202
VIT_07s0031g01150	29760.VIT_07s0031g01150.t01	VIT_13s0019g03350	29760.VIT_13s0019g03350.t01	-	183
VIT_07s0031g01150	29760.VIT_07s0031g01150.t01	VIT_08s0056g00810	29760.VIT_08s0056g00810.t01	-	179
VIT_07s0031g01150	29760.VIT_07s0031g01150.t01	VIT_19s0014g04970	29760.VIT_19s0014g04970.t01	-	173
VIT_04s0023g00760	29760.VIT_04s0023g00760.t01	VIT_16s0098g00290	29760.VIT_16s0098g00290.t01	-	704
VIT_04s0023g00760	29760.VIT_04s0023g00760.t01	VIT_01s0244g00030	29760.VIT_01s0244g00030.t01	-	436
VIT_16s0022g01340	29760.VIT_16s0022g01340.t01	VIT_18s0001g00060	29760.VIT_18s0001g00060.t01	-	256
VIT_16s0022g01340	29760.VIT_16s0022g01340.t01	VIT_01s0244g00030	29760.VIT_01s0244g00030.t01	-	182
VIT_16s0022g00510	29760.VIT_16s0022g00510.t01	VIT_11s0037g00510	29760.VIT_11s0037g00510.t01	-	705
VIT_16s0022g00510	29760.VIT_16s0022g00510.t01	VIT_02s0025g00280	29760.VIT_02s0025g00280.t01	-	638
VIT_16s0022g00510	29760.VIT_16s0022g00510.t01	VIT_12s0057g00670	29760.VIT_12s0057g00670.t01	-	638
VIT_16s0022g00510	29760.VIT_16s0022g00510.t01	VIT_16s0098g00290	29760.VIT_16s0098g00290.t01	-	634
VIT_16s0022g00510	29760.VIT_16s0022g00510.t01	VIT_08s0056g00810	29760.VIT_08s0056g00810.t01	-	365
VIT_16s0022g00510	29760.VIT_16s0022g00510.t01	VIT_17s0000g08890	29760.VIT_17s0000g08890.t01	-	337
VIT_16s0022g00510	29760.VIT_16s0022g00510.t01	VIT_05s0020g00600	29760.VIT_05s0020g00600.t01	-	306
VIT_16s0022g00510	29760.VIT_16s0022g00510.t01	VIT_08s0007g03390	29760.VIT_08s0007g03390.t01	binding	292
VIT_16s0022g00510	29760.VIT_16s0022g00510.t01	VIT_07s0005g01530	29760.VIT_07s0005g01530.t01	-	273
VIT_16s0022g00510	29760.VIT_16s0022g00510.t01	VIT_13s0019g00860	29760.VIT_13s0019g00860.t01	-	260
VIT_16s0022g00510	29760.VIT_16s0022g00510.t01	VIT_14s0030g02190	29760.VIT_14s0030g02190.t01	-	216
VIT_16s0022g00510	29760.VIT_16s0022g00510.t01	VIT_14s0108g00590	29760.VIT_14s0108g00590.t01	-	216
VIT_16s0022g00510	29760.VIT_16s0022g00510.t01	VIT_18s0001g00060	29760.VIT_18s0001g00060.t01	-	184
VIT_18s0001g10550	29760.VIT_18s0001g10550.t01	VIT_13s0019g03350	29760.VIT_13s0019g03350.t01	-	719
VIT_18s0001g10550	29760.VIT_18s0001g10550.t01	VIT_15s0048g02980	29760.VIT_15s0048g02980.t01	-	155
VIT_14s0066g01500	29760.VIT_14s0066g01500.t01	VIT_16s0098g00290	29760.VIT_16s0098g00290.t01	-	269
VIT_03s0038g04570	29760.VIT_03s0038g04570.t01	VIT_15s0048g02600	29760.VIT_15s0048g02600.t01	-	988
VIT_03s0038g04570	29760.VIT_03s0038g04570.t01	VIT_01s0011g05370	29760.VIT_01s0011g05370.t01	-	974
VIT_03s0038g04570	29760.VIT_03s0038g04570.t01	VIT_18s0001g00060	29760.VIT_18s0001g00060.t01	-	890
VIT_03s0038g04570	29760.VIT_03s0038g04570.t01	VIT_16s0098g00290	29760.VIT_16s0098g00290.t01	-	567
VIT_03s0038g04570	29760.VIT_03s0038g04570.t01	VIT_08s0007g03390	29760.VIT_08s0007g03390.t01	-	183
VIT_03s0038g04570	29760.VIT_03s0038g04570.t01	VIT_08s0056g00810	29760.VIT_08s0056g00810.t01	-	171
VIT_19s0014g04970	29760.VIT_19s0014g04970.t01	VIT_08s0056g00810	29760.VIT_08s0056g00810.t01	-	262
VIT_19s0014g04970	29760.VIT_19s0014g04970.t01	VIT_11s0037g00510	29760.VIT_11s0037g00510.t01	-	227
VIT_19s0014g04970	29760.VIT_19s0014g04970.t01	VIT_08s0007g03390	29760.VIT_08s0007g03390.t01	-	194
VIT_19s0014g04970	29760.VIT_19s0014g04970.t01	VIT_14s0108g00590	29760.VIT_14s0108g00590.t01	-	187
VIT_19s0014g04970	29760.VIT_19s0014g04970.t01	VIT_14s0030g02190	29760.VIT_14s0030g02190.t01	-	187
VIT_19s0014g04970	29760.VIT_19s0014g04970.t01	VIT_01s0244g00030	29760.VIT_01s0244g00030.t01	-	161
VIT_19s0014g04970	29760.VIT_19s0014g04970.t01	VIT_05s0020g03440	29760.VIT_05s0020g03440.t01	-	157
VIT_19s0014g04970	29760.VIT_19s0014g04970.t01	VIT_07s0005g01530	29760.VIT_07s0005g01530.t01	-	153
VIT_00s1274g00010	29760.VIT_00s1274g00010.t01	VIT_13s0019g00860	29760.VIT_13s0019g00860.t01	-	279
VIT_00s1274g00010	29760.VIT_00s1274g00010.t01	VIT_11s0037g00510	29760.VIT_11s0037g00510.t01	-	254
VIT_01s0011g06450	29760.VIT_01s0011g06450.t01	VIT_16s0098g00290	29760.VIT_16s0098g00290.t01	-	218
VIT_01s0011g06450	29760.VIT_01s0011g06450.t01	VIT_09s0002g03450	29760.VIT_09s0002g03450.t01	-	189
VIT_01s0011g06450	29760.VIT_01s0011g06450.t01	VIT_01s0011g05370	29760.VIT_01s0011g05370.t01	-	167
VIT_00s0207g00250	29760.VIT_00s0207g00250.t01	VIT_05s0020g03440	29760.VIT_05s0020g03440.t01	-	551
VIT_16s0098g00290	29760.VIT_16s0098g00290.t01	VIT_18s0001g00060	29760.VIT_18s0001g00060.t01	-	681
VIT_16s0098g00290	29760.VIT_16s0098g00290.t01	VIT_14s0108g00590	29760.VIT_14s0108g00590.t01	-	651
VIT_16s0098g00290	29760.VIT_16s0098g00290.t01	VIT_14s0030g02190	29760.VIT_14s0030g02190.t01	-	651
VIT_16s0098g00290	29760.VIT_16s0098g00290.t01	VIT_13s0019g00860	29760.VIT_13s0019g00860.t01	-	634
VIT_16s0098g00290	29760.VIT_16s0098g00290.t01	VIT_05s0020g00670	29760.VIT_05s0020g00670.t01	-	616
VIT_16s0098g00290	29760.VIT_16s0098g00290.t01	VIT_14s0030g02180	29760.VIT_14s0030g02180.t01	-	613
VIT_16s0098g00290	29760.VIT_16s0098g00290.t01	VIT_13s0019g03350	29760.VIT_13s0019g03350.t01	-	590
VIT_16s0098g00290	29760.VIT_16s0098g00290.t01	VIT_00s0291g00060	29760.VIT_00s0291g00060.t01	-	367
VIT_16s0098g00290	29760.VIT_16s0098g00290.t01	VIT_16s0039g00010	29760.VIT_16s0039g00010.t01	-	274
VIT_16s0098g00290	29760.VIT_16s0098g00290.t01	VIT_11s0037g00510	29760.VIT_11s0037g00510.t01	-	240
VIT_16s0098g00290	29760.VIT_16s0098g00290.t01	VIT_01s0011g06470	29760.VIT_01s0011g06470.t01	-	218
VIT_16s0098g00290	29760.VIT_16s0098g00290.t01	VIT_01s0011g02860	29760.VIT_01s0011g02860.t01	-	203
VIT_16s0098g00290	29760.VIT_16s0098g00290.t01	VIT_17s0000g08890	29760.VIT_17s0000g08890.t01	-	196
VIT_16s0098g00290	29760.VIT_16s0098g00290.t01	VIT_15s0048g02980	29760.VIT_15s0048g02980.t01	-	181
VIT_16s0098g00290	29760.VIT_16s0098g00290.t01	VIT_05s0020g00600	29760.VIT_05s0020g00600.t01	-	170
VIT_05s0020g00600	29760.VIT_05s0020g00600.t01	VIT_11s0037g00510	29760.VIT_11s0037g00510.t01	-	541
VIT_05s0020g00600	29760.VIT_05s0020g00600.t01	VIT_13s0019g00860	29760.VIT_13s0019g00860.t01	-	306
VIT_05s0020g00600	29760.VIT_05s0020g00600.t01	VIT_05s0020g00670	29760.VIT_05s0020g00670.t01	-	303
VIT_05s0020g00600	29760.VIT_05s0020g00600.t01	VIT_07s0005g01530	29760.VIT_07s0005g01530.t01	-	282
VIT_05s0020g00600	29760.VIT_05s0020g00600.t01	VIT_08s0056g00810	29760.VIT_08s0056g00810.t01	-	265
VIT_05s0020g00600	29760.VIT_05s0020g00600.t01	VIT_12s0057g00670	29760.VIT_12s0057g00670.t01	-	240
VIT_05s0020g00600	29760.VIT_05s0020g00600.t01	VIT_02s0025g00280	29760.VIT_02s0025g00280.t01	-	240
VIT_05s0020g00600	29760.VIT_05s0020g00600.t01	VIT_18s0001g00060	29760.VIT_18s0001g00060.t01	-	237
VIT_05s0020g00600	29760.VIT_05s0020g00600.t01	VIT_14s0108g00590	29760.VIT_14s0108g00590.t01	-	224
VIT_05s0020g00600	29760.VIT_05s0020g00600.t01	VIT_14s0030g02190	29760.VIT_14s0030g02190.t01	-	224
VIT_05s0020g00600	29760.VIT_05s0020g00600.t01	VIT_08s0007g03390	29760.VIT_08s0007g03390.t01	-	217
VIT_05s0020g00600	29760.VIT_05s0020g00600.t01	VIT_01s0011g05370	29760.VIT_01s0011g05370.t01	-	204
VIT_09s0002g03450	29760.VIT_09s0002g03450.t01	VIT_01s0011g06470	29760.VIT_01s0011g06470.t01	-	189
VIT_05s0020g00670	29760.VIT_05s0020g00670.t01	VIT_11s0037g00510	29760.VIT_11s0037g00510.t01	-	524
VIT_05s0020g00670	29760.VIT_05s0020g00670.t01	VIT_08s0007g03390	29760.VIT_08s0007g03390.t01	-	330
VIT_05s0020g00670	29760.VIT_05s0020g00670.t01	VIT_08s0056g00810	29760.VIT_08s0056g00810.t01	-	260
VIT_05s0020g00670	29760.VIT_05s0020g00670.t01	VIT_07s0005g01530	29760.VIT_07s0005g01530.t01	-	256
VIT_05s0020g00670	29760.VIT_05s0020g00670.t01	VIT_02s0025g00280	29760.VIT_02s0025g00280.t01	-	232
VIT_05s0020g00670	29760.VIT_05s0020g00670.t01	VIT_12s0057g00670	29760.VIT_12s0057g00670.t01	-	232
VIT_15s0048g02980	29760.VIT_15s0048g02980.t01	VIT_01s0011g05370	29760.VIT_01s0011g05370.t01	-	538
VIT_15s0048g02980	29760.VIT_15s0048g02980.t01	VIT_13s0019g03350	29760.VIT_13s0019g03350.t01	-	388
VIT_15s0048g02980	29760.VIT_15s0048g02980.t01	VIT_01s0244g00030	29760.VIT_01s0244g00030.t01	-	153
VIT_08s0007g03390	29760.VIT_08s0007g03390.t01	VIT_07s0005g01530	29760.VIT_07s0005g01530.t01	-	511
VIT_08s0007g03390	29760.VIT_08s0007g03390.t01	VIT_08s0056g00810	29760.VIT_08s0056g00810.t01	-	511
VIT_08s0007g03390	29760.VIT_08s0007g03390.t01	VIT_14s0030g02190	29760.VIT_14s0030g02190.t01	-	511
VIT_08s0007g03390	29760.VIT_08s0007g03390.t01	VIT_14s0108g00590	29760.VIT_14s0108g00590.t01	-	511
VIT_08s0007g03390	29760.VIT_08s0007g03390.t01	VIT_11s0037g00510	29760.VIT_11s0037g00510.t01	-	511
VIT_08s0007g03390	29760.VIT_08s0007g03390.t01	VIT_13s0019g00860	29760.VIT_13s0019g00860.t01	binding	292
VIT_08s0007g03390	29760.VIT_08s0007g03390.t01	VIT_12s0057g00670	29760.VIT_12s0057g00670.t01	-	222
VIT_08s0007g03390	29760.VIT_08s0007g03390.t01	VIT_02s0025g00280	29760.VIT_02s0025g00280.t01	-	222
VIT_08s0007g03390	29760.VIT_08s0007g03390.t01	VIT_18s0001g00060	29760.VIT_18s0001g00060.t01	-	188
VIT_01s0011g02860	29760.VIT_01s0011g02860.t01	VIT_13s0019g03350	29760.VIT_13s0019g03350.t01	-	157
VIT_01s0011g02860	29760.VIT_01s0011g02860.t01	VIT_00s0291g00060	29760.VIT_00s0291g00060.t01	-	157
VIT_07s0005g01530	29760.VIT_07s0005g01530.t01	VIT_08s0056g00810	29760.VIT_08s0056g00810.t01	-	593
VIT_07s0005g01530	29760.VIT_07s0005g01530.t01	VIT_14s0030g02190	29760.VIT_14s0030g02190.t01	-	579
VIT_07s0005g01530	29760.VIT_07s0005g01530.t01	VIT_14s0108g00590	29760.VIT_14s0108g00590.t01	-	579
VIT_07s0005g01530	29760.VIT_07s0005g01530.t01	VIT_11s0037g00510	29760.VIT_11s0037g00510.t01	-	528
VIT_07s0005g01530	29760.VIT_07s0005g01530.t01	VIT_02s0025g00280	29760.VIT_02s0025g00280.t01	-	483
VIT_07s0005g01530	29760.VIT_07s0005g01530.t01	VIT_12s0057g00670	29760.VIT_12s0057g00670.t01	-	483
VIT_07s0005g01530	29760.VIT_07s0005g01530.t01	VIT_13s0019g00860	29760.VIT_13s0019g00860.t01	-	273
VIT_15s0048g02600	29760.VIT_15s0048g02600.t01	VIT_18s0001g00060	29760.VIT_18s0001g00060.t01	-	959
VIT_15s0048g02600	29760.VIT_15s0048g02600.t01	VIT_01s0011g05370	29760.VIT_01s0011g05370.t01	-	390
VIT_15s0048g02600	29760.VIT_15s0048g02600.t01	VIT_02s0025g01750	29760.VIT_02s0025g01750.t01	-	188
VIT_04s0008g07110	29760.VIT_04s0008g07110.t01	VIT_11s0037g00510	29760.VIT_11s0037g00510.t01	-	226
VIT_18s0001g00060	29760.VIT_18s0001g00060.t01	VIT_01s0011g05370	29760.VIT_01s0011g05370.t01	-	896
VIT_18s0001g00060	29760.VIT_18s0001g00060.t01	VIT_13s0019g00860	29760.VIT_13s0019g00860.t01	-	184
VIT_08s0056g00810	29760.VIT_08s0056g00810.t01	VIT_11s0037g00510	29760.VIT_11s0037g00510.t01	reaction	991
VIT_08s0056g00810	29760.VIT_08s0056g00810.t01	VIT_02s0025g00280	29760.VIT_02s0025g00280.t01	-	762
VIT_08s0056g00810	29760.VIT_08s0056g00810.t01	VIT_12s0057g00670	29760.VIT_12s0057g00670.t01	-	762
VIT_08s0056g00810	29760.VIT_08s0056g00810.t01	VIT_14s0030g02190	29760.VIT_14s0030g02190.t01	-	609
VIT_08s0056g00810	29760.VIT_08s0056g00810.t01	VIT_14s0108g00590	29760.VIT_14s0108g00590.t01	-	609
VIT_08s0056g00810	29760.VIT_08s0056g00810.t01	VIT_13s0019g00860	29760.VIT_13s0019g00860.t01	-	365
VIT_08s0056g00810	29760.VIT_08s0056g00810.t01	VIT_17s0000g08890	29760.VIT_17s0000g08890.t01	-	195
VIT_08s0056g00810	29760.VIT_08s0056g00810.t01	VIT_00s0769g00010	29760.VIT_00s0769g00010.t01	-	179
VIT_14s0030g02190	29760.VIT_14s0030g02190.t01	VIT_12s0057g00670	29760.VIT_12s0057g00670.t01	-	536
VIT_14s0030g02190	29760.VIT_14s0030g02190.t01	VIT_02s0025g00280	29760.VIT_02s0025g00280.t01	-	536
VIT_14s0030g02190	29760.VIT_14s0030g02190.t01	VIT_11s0037g00510	29760.VIT_11s0037g00510.t01	-	524
VIT_14s0030g02190	29760.VIT_14s0030g02190.t01	VIT_17s0000g08890	29760.VIT_17s0000g08890.t01	-	219
VIT_14s0030g02190	29760.VIT_14s0030g02190.t01	VIT_13s0019g00860	29760.VIT_13s0019g00860.t01	-	216
VIT_02s0025g00280	29760.VIT_02s0025g00280.t01	VIT_11s0037g00510	29760.VIT_11s0037g00510.t01	reaction	884
VIT_02s0025g00280	29760.VIT_02s0025g00280.t01	VIT_00s0769g00010	29760.VIT_00s0769g00010.t01	reaction	874
VIT_02s0025g00280	29760.VIT_02s0025g00280.t01	VIT_13s0019g00860	29760.VIT_13s0019g00860.t01	-	638
VIT_02s0025g00280	29760.VIT_02s0025g00280.t01	VIT_14s0108g00590	29760.VIT_14s0108g00590.t01	-	536
VIT_02s0025g00280	29760.VIT_02s0025g00280.t01	VIT_17s0000g08890	29760.VIT_17s0000g08890.t01	-	272
VIT_13s0019g00860	29760.VIT_13s0019g00860.t01	VIT_11s0037g00510	29760.VIT_11s0037g00510.t01	-	741
VIT_13s0019g00860	29760.VIT_13s0019g00860.t01	VIT_12s0057g00670	29760.VIT_12s0057g00670.t01	-	638
VIT_13s0019g00860	29760.VIT_13s0019g00860.t01	VIT_17s0000g08890	29760.VIT_17s0000g08890.t01	-	314
VIT_13s0019g00860	29760.VIT_13s0019g00860.t01	VIT_14s0108g00590	29760.VIT_14s0108g00590.t01	-	216
VIT_13s0019g03350	29760.VIT_13s0019g03350.t01	VIT_01s0011g05370	29760.VIT_01s0011g05370.t01	-	567
VIT_13s0019g03350	29760.VIT_13s0019g03350.t01	VIT_17s0000g08890	29760.VIT_17s0000g08890.t01	binding	358
VIT_13s0019g03350	29760.VIT_13s0019g03350.t01	VIT_00s0291g00060	29760.VIT_00s0291g00060.t01	-	275
VIT_13s0019g03350	29760.VIT_13s0019g03350.t01	VIT_01s0244g00030	29760.VIT_01s0244g00030.t01	-	257
VIT_00s0769g00010	29760.VIT_00s0769g00010.t01	VIT_12s0057g00670	29760.VIT_12s0057g00670.t01	reaction	834
VIT_00s0769g00010	29760.VIT_00s0769g00010.t01	VIT_11s0037g00510	29760.VIT_11s0037g00510.t01	-	262
VIT_14s0108g00590	29760.VIT_14s0108g00590.t01	VIT_12s0057g00670	29760.VIT_12s0057g00670.t01	-	536
VIT_14s0108g00590	29760.VIT_14s0108g00590.t01	VIT_11s0037g00510	29760.VIT_11s0037g00510.t01	-	524
VIT_14s0108g00590	29760.VIT_14s0108g00590.t01	VIT_17s0000g08890	29760.VIT_17s0000g08890.t01	-	178
VIT_11s0037g00510	29760.VIT_11s0037g00510.t01	VIT_12s0057g00670	29760.VIT_12s0057g00670.t01	reaction	884
VIT_11s0037g00510	29760.VIT_11s0037g00510.t01	VIT_17s0000g08890	29760.VIT_17s0000g08890.t01	-	295
VIT_11s0037g00510	29760.VIT_11s0037g00510.t01	VIT_14s0030g02180	29760.VIT_14s0030g02180.t01	-	188
VIT_11s0037g00510	29760.VIT_11s0037g00510.t01	VIT_00s0291g00060	29760.VIT_00s0291g00060.t01	-	160
VIT_01s0011g06470	29760.VIT_01s0011g06470.t01	VIT_01s0011g05370	29760.VIT_01s0011g05370.t01	-	167
VIT_12s0057g00670	29760.VIT_12s0057g00670.t01	VIT_17s0000g08890	29760.VIT_17s0000g08890.t01	-	269
