# Supplementary material for: Comparative Proteomic Analysis of Grapevine Rootstock in Response to Waterlogging Stress
Source: Front Plant Sci. 2021 Oct 29;12:749184. doi: 10.3389/fpls.2021.749184 (PMC8589030; doi:10.3389/fpls.2021.749184)
Supplement: Supplementary Figure 1 — Pearson’s correlations of quantitation among treatments. [file Data_Sheet_1.ZIP › Supplementary Txt S2.txt]

VIT_07s0005g02130	29760.VIT_07s0005g02130.t01	VIT_04s0008g03370	29760.VIT_04s0008g03370.t01	-	330
VIT_07s0005g02130	29760.VIT_07s0005g02130.t01	VIT_18s0001g00190	29760.VIT_18s0001g00190.t01	-	284
VIT_07s0005g02130	29760.VIT_07s0005g02130.t01	VIT_06s0004g05030	29760.VIT_06s0004g05030.t01	-	284
VIT_07s0005g02130	29760.VIT_07s0005g02130.t01	VIT_14s0108g00590	29760.VIT_14s0108g00590.t01	-	284
VIT_07s0005g02130	29760.VIT_07s0005g02130.t01	VIT_14s0006g01830	29760.VIT_14s0006g01830.t01	-	259
VIT_07s0005g02130	29760.VIT_07s0005g02130.t01	VIT_01s0011g01680	29760.VIT_01s0011g01680.t01	-	215
VIT_07s0005g02130	29760.VIT_07s0005g02130.t01	VIT_19s0027g00760	29760.VIT_19s0027g00760.t01	-	156
VIT_01s0026g02680	29760.VIT_01s0026g02680.t01	VIT_18s0122g00680	29760.VIT_18s0122g00680.t01	-	252
VIT_01s0026g02680	29760.VIT_01s0026g02680.t01	VIT_06s0004g00260	29760.VIT_06s0004g00260.t01	-	250
VIT_01s0026g02680	29760.VIT_01s0026g02680.t01	VIT_00s0904g00010	29760.VIT_00s0904g00010.t01	-	250
VIT_01s0026g02680	29760.VIT_01s0026g02680.t01	VIT_12s0028g01080	29760.VIT_12s0028g01080.t01	-	242
VIT_01s0026g02680	29760.VIT_01s0026g02680.t01	VIT_03s0038g02510	29760.VIT_03s0038g02510.t01	-	230
VIT_01s0026g02680	29760.VIT_01s0026g02680.t01	VIT_15s0048g02500	29760.VIT_15s0048g02500.t01	-	171
VIT_01s0026g02680	29760.VIT_01s0026g02680.t01	VIT_02s0025g01690	29760.VIT_02s0025g01690.t01	-	167
VIT_01s0026g02680	29760.VIT_01s0026g02680.t01	VIT_08s0040g01400	29760.VIT_08s0040g01400.t01	-	157
VIT_01s0026g02680	29760.VIT_01s0026g02680.t01	VIT_18s0001g00820	29760.VIT_18s0001g00820.t01	-	156
VIT_01s0026g02680	29760.VIT_01s0026g02680.t01	VIT_16s0039g02540	29760.VIT_16s0039g02540.t01	-	155
VIT_18s0001g00190	29760.VIT_18s0001g00190.t01	VIT_01s0011g00230	29760.VIT_01s0011g00230.t01	-	827
VIT_18s0001g00190	29760.VIT_18s0001g00190.t01	VIT_19s0090g01020	29760.VIT_19s0090g01020.t01	-	539
VIT_18s0001g00190	29760.VIT_18s0001g00190.t01	VIT_00s0207g00210	29760.VIT_00s0207g00210.t01	-	539
VIT_18s0001g00190	29760.VIT_18s0001g00190.t01	VIT_11s0016g03510	29760.VIT_11s0016g03510.t01	-	533
VIT_18s0001g00190	29760.VIT_18s0001g00190.t01	VIT_17s0000g02190	29760.VIT_17s0000g02190.t01	-	530
VIT_18s0001g00190	29760.VIT_18s0001g00190.t01	VIT_00s0246g00200	29760.VIT_00s0246g00200.t01	-	519
VIT_18s0001g00190	29760.VIT_18s0001g00190.t01	VIT_07s0151g01000	29760.VIT_07s0151g01000.t01	-	512
VIT_18s0001g00190	29760.VIT_18s0001g00190.t01	VIT_04s0023g00410	29760.VIT_04s0023g00410.t01	-	512
VIT_18s0001g00190	29760.VIT_18s0001g00190.t01	VIT_16s0013g00330	29760.VIT_16s0013g00330.t01	-	512
VIT_18s0001g00190	29760.VIT_18s0001g00190.t01	VIT_16s0022g01840	29760.VIT_16s0022g01840.t01	-	511
VIT_18s0001g00190	29760.VIT_18s0001g00190.t01	VIT_14s0108g01500	29760.VIT_14s0108g01500.t01	-	511
VIT_18s0001g00190	29760.VIT_18s0001g00190.t01	VIT_01s0011g01680	29760.VIT_01s0011g01680.t01	-	511
VIT_18s0001g00190	29760.VIT_18s0001g00190.t01	VIT_00s1231g00010	29760.VIT_00s1231g00010.t01	-	295
VIT_18s0001g00190	29760.VIT_18s0001g00190.t01	VIT_19s0027g00760	29760.VIT_19s0027g00760.t01	-	265
VIT_18s0001g00190	29760.VIT_18s0001g00190.t01	VIT_09s0002g08670	29760.VIT_09s0002g08670.t01	-	262
VIT_18s0001g00190	29760.VIT_18s0001g00190.t01	VIT_17s0000g10280	29760.VIT_17s0000g10280.t01	-	247
VIT_18s0001g00190	29760.VIT_18s0001g00190.t01	VIT_01s0011g01290	29760.VIT_01s0011g01290.t01	-	240
VIT_18s0001g00190	29760.VIT_18s0001g00190.t01	VIT_18s0072g00340	29760.VIT_18s0072g00340.t01	-	231
VIT_18s0001g00190	29760.VIT_18s0001g00190.t01	VIT_05s0020g02480	29760.VIT_05s0020g02480.t01	-	229
VIT_18s0001g00190	29760.VIT_18s0001g00190.t01	VIT_08s0007g06700	29760.VIT_08s0007g06700.t01	-	227
VIT_18s0001g00190	29760.VIT_18s0001g00190.t01	VIT_10s0042g00430	29760.VIT_10s0042g00430.t01	-	227
VIT_18s0001g00190	29760.VIT_18s0001g00190.t01	VIT_01s0026g01460	29760.VIT_01s0026g01460.t01	-	227
VIT_18s0001g00190	29760.VIT_18s0001g00190.t01	VIT_09s0002g04250	29760.VIT_09s0002g04250.t01	-	227
VIT_18s0001g00190	29760.VIT_18s0001g00190.t01	VIT_04s0023g02390	29760.VIT_04s0023g02390.t01	-	227
VIT_18s0001g00190	29760.VIT_18s0001g00190.t01	VIT_18s0001g00820	29760.VIT_18s0001g00820.t01	-	227
VIT_18s0001g00190	29760.VIT_18s0001g00190.t01	VIT_18s0001g13250	29760.VIT_18s0001g13250.t01	-	227
VIT_18s0001g00190	29760.VIT_18s0001g00190.t01	VIT_05s0020g00600	29760.VIT_05s0020g00600.t01	-	224
VIT_18s0001g00190	29760.VIT_18s0001g00190.t01	VIT_02s0025g04830	29760.VIT_02s0025g04830.t01	-	223
VIT_18s0001g00190	29760.VIT_18s0001g00190.t01	VIT_13s0019g00860	29760.VIT_13s0019g00860.t01	-	216
VIT_18s0001g00190	29760.VIT_18s0001g00190.t01	VIT_19s0085g01050	29760.VIT_19s0085g01050.t01	-	216
VIT_18s0001g00190	29760.VIT_18s0001g00190.t01	VIT_13s0019g02850	29760.VIT_13s0019g02850.t01	-	216
VIT_18s0001g00190	29760.VIT_18s0001g00190.t01	VIT_16s0098g01060	29760.VIT_16s0098g01060.t01	-	216
VIT_18s0001g00190	29760.VIT_18s0001g00190.t01	VIT_13s0019g03090	29760.VIT_13s0019g03090.t01	-	216
VIT_18s0001g00190	29760.VIT_18s0001g00190.t01	VIT_12s0028g01390	29760.VIT_12s0028g01390.t01	-	216
VIT_18s0001g00190	29760.VIT_18s0001g00190.t01	VIT_13s0019g03160	29760.VIT_13s0019g03160.t01	-	216
VIT_18s0001g00190	29760.VIT_18s0001g00190.t01	VIT_01s0010g02290	29760.VIT_01s0010g02290.t01	-	216
VIT_18s0001g00190	29760.VIT_18s0001g00190.t01	VIT_16s0022g00510	29760.VIT_16s0022g00510.t01	-	216
VIT_18s0001g00190	29760.VIT_18s0001g00190.t01	VIT_13s0019g03000	29760.VIT_13s0019g03000.t01	-	216
VIT_18s0001g00190	29760.VIT_18s0001g00190.t01	VIT_14s0030g00660	29760.VIT_14s0030g00660.t01	-	214
VIT_18s0001g00190	29760.VIT_18s0001g00190.t01	VIT_17s0000g00780	29760.VIT_17s0000g00780.t01	-	203
VIT_18s0001g00190	29760.VIT_18s0001g00190.t01	VIT_08s0007g04670	29760.VIT_08s0007g04670.t01	-	192
VIT_18s0001g00190	29760.VIT_18s0001g00190.t01	VIT_01s0011g02200	29760.VIT_01s0011g02200.t01	-	192
VIT_18s0001g00190	29760.VIT_18s0001g00190.t01	VIT_01s0026g00220	29760.VIT_01s0026g00220.t01	-	189
VIT_18s0001g00190	29760.VIT_18s0001g00190.t01	VIT_00s0301g00090	29760.VIT_00s0301g00090.t01	-	189
VIT_18s0001g00190	29760.VIT_18s0001g00190.t01	VIT_08s0007g04780	29760.VIT_08s0007g04780.t01	-	186
VIT_18s0001g00190	29760.VIT_18s0001g00190.t01	VIT_08s0007g00840	29760.VIT_08s0007g00840.t01	-	178
VIT_18s0001g00190	29760.VIT_18s0001g00190.t01	VIT_13s0019g02050	29760.VIT_13s0019g02050.t01	-	178
VIT_18s0001g00190	29760.VIT_18s0001g00190.t01	VIT_05s0020g02880	29760.VIT_05s0020g02880.t01	-	167
VIT_18s0001g00190	29760.VIT_18s0001g00190.t01	VIT_02s0025g00370	29760.VIT_02s0025g00370.t01	-	151
VIT_14s0006g01830	29760.VIT_14s0006g01830.t01	VIT_07s0005g01590	29760.VIT_07s0005g01590.t01	-	690
VIT_14s0006g01830	29760.VIT_14s0006g01830.t01	VIT_09s0018g01140	29760.VIT_09s0018g01140.t01	-	688
VIT_14s0006g01830	29760.VIT_14s0006g01830.t01	VIT_13s0019g02200	29760.VIT_13s0019g02200.t01	-	688
VIT_14s0006g01830	29760.VIT_14s0006g01830.t01	VIT_07s0191g00070	29760.VIT_07s0191g00070.t01	-	682
VIT_14s0006g01830	29760.VIT_14s0006g01830.t01	VIT_05s0020g02510	29760.VIT_05s0020g02510.t01	-	678
VIT_14s0006g01830	29760.VIT_14s0006g01830.t01	VIT_04s0023g00680	29760.VIT_04s0023g00680.t01	-	627
VIT_14s0006g01830	29760.VIT_14s0006g01830.t01	VIT_11s0016g03510	29760.VIT_11s0016g03510.t01	-	306
VIT_14s0006g01830	29760.VIT_14s0006g01830.t01	VIT_13s0019g01230	29760.VIT_13s0019g01230.t01	-	300
VIT_14s0006g01830	29760.VIT_14s0006g01830.t01	VIT_14s0036g00480	29760.VIT_14s0036g00480.t01	-	288
VIT_14s0006g01830	29760.VIT_14s0006g01830.t01	VIT_14s0030g00660	29760.VIT_14s0030g00660.t01	-	271
VIT_14s0006g01830	29760.VIT_14s0006g01830.t01	VIT_19s0027g00760	29760.VIT_19s0027g00760.t01	-	265
VIT_14s0006g01830	29760.VIT_14s0006g01830.t01	VIT_01s0011g01680	29760.VIT_01s0011g01680.t01	-	256
VIT_14s0006g01830	29760.VIT_14s0006g01830.t01	VIT_05s0049g01480	29760.VIT_05s0049g01480.t01	-	253
VIT_14s0006g01830	29760.VIT_14s0006g01830.t01	VIT_18s0072g00340	29760.VIT_18s0072g00340.t01	-	228
VIT_14s0006g01830	29760.VIT_14s0006g01830.t01	VIT_01s0011g00230	29760.VIT_01s0011g00230.t01	-	206
VIT_14s0006g01830	29760.VIT_14s0006g01830.t01	VIT_02s0025g03970	29760.VIT_02s0025g03970.t01	-	168
VIT_14s0006g01830	29760.VIT_14s0006g01830.t01	VIT_02s0025g00370	29760.VIT_02s0025g00370.t01	-	164
VIT_03s0180g00260	29760.VIT_03s0180g00260.t01	VIT_05s0020g00600	29760.VIT_05s0020g00600.t01	-	914
VIT_03s0180g00260	29760.VIT_03s0180g00260.t01	VIT_16s0022g01970	29760.VIT_16s0022g01970.t01	-	900
VIT_03s0180g00260	29760.VIT_03s0180g00260.t01	VIT_04s0044g01110	29760.VIT_04s0044g01110.t01	binding	687
VIT_03s0180g00260	29760.VIT_03s0180g00260.t01	VIT_01s0026g00220	29760.VIT_01s0026g00220.t01	binding	683
VIT_03s0180g00260	29760.VIT_03s0180g00260.t01	VIT_05s0094g01260	29760.VIT_05s0094g01260.t01	-	336
VIT_03s0180g00260	29760.VIT_03s0180g00260.t01	VIT_15s0048g00370	29760.VIT_15s0048g00370.t01	-	248
VIT_03s0180g00260	29760.VIT_03s0180g00260.t01	VIT_08s0007g04670	29760.VIT_08s0007g04670.t01	-	236
VIT_03s0180g00260	29760.VIT_03s0180g00260.t01	VIT_01s0011g06470	29760.VIT_01s0011g06470.t01	-	207
VIT_03s0180g00260	29760.VIT_03s0180g00260.t01	VIT_05s0020g02480	29760.VIT_05s0020g02480.t01	-	192
VIT_03s0180g00260	29760.VIT_03s0180g00260.t01	VIT_01s0011g02200	29760.VIT_01s0011g02200.t01	-	192
VIT_03s0180g00260	29760.VIT_03s0180g00260.t01	VIT_06s0004g08150	29760.VIT_06s0004g08150.t01	-	175
VIT_03s0180g00260	29760.VIT_03s0180g00260.t01	VIT_19s0027g00760	29760.VIT_19s0027g00760.t01	binding	163
VIT_03s0180g00260	29760.VIT_03s0180g00260.t01	VIT_04s0008g03370	29760.VIT_04s0008g03370.t01	-	153
VIT_03s0180g00260	29760.VIT_03s0180g00260.t01	VIT_00s0301g00090	29760.VIT_00s0301g00090.t01	-	150
VIT_18s0089g00410	29760.VIT_18s0089g00410.t01	VIT_13s0019g01230	29760.VIT_13s0019g01230.t01	-	666
VIT_18s0089g00410	29760.VIT_18s0089g00410.t01	VIT_03s0038g04570	29760.VIT_03s0038g04570.t01	-	608
VIT_18s0089g00410	29760.VIT_18s0089g00410.t01	VIT_14s0108g01560	29760.VIT_14s0108g01560.t01	-	601
VIT_18s0089g00410	29760.VIT_18s0089g00410.t01	VIT_07s0005g00490	29760.VIT_07s0005g00490.t01	-	470
VIT_18s0089g00410	29760.VIT_18s0089g00410.t01	VIT_05s0020g02880	29760.VIT_05s0020g02880.t01	-	358
VIT_18s0089g00410	29760.VIT_18s0089g00410.t01	VIT_02s0025g01750	29760.VIT_02s0025g01750.t01	-	265
VIT_18s0089g00410	29760.VIT_18s0089g00410.t01	VIT_14s0171g00190	29760.VIT_14s0171g00190.t01	-	248
VIT_18s0089g00410	29760.VIT_18s0089g00410.t01	VIT_07s0005g01590	29760.VIT_07s0005g01590.t01	-	232
VIT_18s0089g00410	29760.VIT_18s0089g00410.t01	VIT_07s0191g00070	29760.VIT_07s0191g00070.t01	-	232
VIT_18s0089g00410	29760.VIT_18s0089g00410.t01	VIT_13s0019g00310	29760.VIT_13s0019g00310.t01	-	211
VIT_18s0089g00410	29760.VIT_18s0089g00410.t01	VIT_15s0048g02600	29760.VIT_15s0048g02600.t01	-	164
VIT_18s0089g00410	29760.VIT_18s0089g00410.t01	VIT_02s0025g02790	29760.VIT_02s0025g02790.t01	-	164
VIT_18s0089g00410	29760.VIT_18s0089g00410.t01	VIT_09s0002g07500	29760.VIT_09s0002g07500.t01	-	154
VIT_15s0048g02150	29760.VIT_15s0048g02150.t01	VIT_18s0072g00340	29760.VIT_18s0072g00340.t01	binding	719
VIT_15s0048g02150	29760.VIT_15s0048g02150.t01	VIT_01s0011g01290	29760.VIT_01s0011g01290.t01	-	421
VIT_15s0048g02150	29760.VIT_15s0048g02150.t01	VIT_19s0027g00760	29760.VIT_19s0027g00760.t01	-	403
VIT_15s0048g02150	29760.VIT_15s0048g02150.t01	VIT_11s0016g03510	29760.VIT_11s0016g03510.t01	-	403
VIT_15s0048g02150	29760.VIT_15s0048g02150.t01	VIT_07s0005g00840	29760.VIT_07s0005g00840.t01	binding	291
VIT_15s0048g02150	29760.VIT_15s0048g02150.t01	VIT_01s0026g02410	29760.VIT_01s0026g02410.t01	-	244
VIT_15s0048g02150	29760.VIT_15s0048g02150.t01	VIT_18s0001g08450	29760.VIT_18s0001g08450.t01	-	213
VIT_15s0048g02150	29760.VIT_15s0048g02150.t01	VIT_09s0002g04440	29760.VIT_09s0002g04440.t01	-	203
VIT_15s0048g02150	29760.VIT_15s0048g02150.t01	VIT_02s0025g03970	29760.VIT_02s0025g03970.t01	-	194
VIT_15s0048g02150	29760.VIT_15s0048g02150.t01	VIT_01s0011g01680	29760.VIT_01s0011g01680.t01	-	152
VIT_13s0019g03000	29760.VIT_13s0019g03000.t01	VIT_14s0108g01500	29760.VIT_14s0108g01500.t01	-	742
VIT_13s0019g03000	29760.VIT_13s0019g03000.t01	VIT_16s0022g01840	29760.VIT_16s0022g01840.t01	-	595
VIT_13s0019g03000	29760.VIT_13s0019g03000.t01	VIT_01s0011g01680	29760.VIT_01s0011g01680.t01	-	526
VIT_13s0019g03000	29760.VIT_13s0019g03000.t01	VIT_16s0098g01060	29760.VIT_16s0098g01060.t01	-	441
VIT_13s0019g03000	29760.VIT_13s0019g03000.t01	VIT_05s0020g00600	29760.VIT_05s0020g00600.t01	-	306
VIT_13s0019g03000	29760.VIT_13s0019g03000.t01	VIT_01s0011g02200	29760.VIT_01s0011g02200.t01	binding	258
VIT_13s0019g03000	29760.VIT_13s0019g03000.t01	VIT_08s0007g04670	29760.VIT_08s0007g04670.t01	binding	258
VIT_13s0019g03000	29760.VIT_13s0019g03000.t01	VIT_05s0020g02480	29760.VIT_05s0020g02480.t01	binding	258
VIT_13s0019g03000	29760.VIT_13s0019g03000.t01	VIT_18s0001g13250	29760.VIT_18s0001g13250.t01	-	223
VIT_13s0019g03000	29760.VIT_13s0019g03000.t01	VIT_18s0001g00820	29760.VIT_18s0001g00820.t01	-	223
VIT_13s0019g03000	29760.VIT_13s0019g03000.t01	VIT_01s0026g01460	29760.VIT_01s0026g01460.t01	-	223
VIT_13s0019g03000	29760.VIT_13s0019g03000.t01	VIT_08s0007g06700	29760.VIT_08s0007g06700.t01	-	223
VIT_13s0019g03000	29760.VIT_13s0019g03000.t01	VIT_06s0004g05030	29760.VIT_06s0004g05030.t01	-	216
VIT_13s0019g03000	29760.VIT_13s0019g03000.t01	VIT_14s0108g00590	29760.VIT_14s0108g00590.t01	-	216
VIT_13s0019g03000	29760.VIT_13s0019g03000.t01	VIT_12s0028g01390	29760.VIT_12s0028g01390.t01	-	207
VIT_13s0019g03000	29760.VIT_13s0019g03000.t01	VIT_13s0019g00860	29760.VIT_13s0019g00860.t01	-	188
VIT_13s0019g03000	29760.VIT_13s0019g03000.t01	VIT_16s0022g00510	29760.VIT_16s0022g00510.t01	-	177
VIT_13s0019g03000	29760.VIT_13s0019g03000.t01	VIT_04s0023g02390	29760.VIT_04s0023g02390.t01	-	171
VIT_13s0019g03000	29760.VIT_13s0019g03000.t01	VIT_09s0002g04250	29760.VIT_09s0002g04250.t01	-	171
VIT_13s0019g03000	29760.VIT_13s0019g03000.t01	VIT_10s0042g00430	29760.VIT_10s0042g00430.t01	-	171
VIT_13s0019g03000	29760.VIT_13s0019g03000.t01	VIT_06s0004g05230	29760.VIT_06s0004g05230.t01	-	152
VIT_08s0040g00410	29760.VIT_08s0040g00410.t01	VIT_08s0007g00840	29760.VIT_08s0007g00840.t01	binding	989
VIT_08s0040g00410	29760.VIT_08s0040g00410.t01	VIT_13s0019g02050	29760.VIT_13s0019g02050.t01	binding	989
VIT_08s0040g00410	29760.VIT_08s0040g00410.t01	VIT_14s0066g02240	29760.VIT_14s0066g02240.t01	binding	201
VIT_08s0040g00410	29760.VIT_08s0040g00410.t01	VIT_11s0016g02120	29760.VIT_11s0016g02120.t01	-	159
VIT_08s0040g00410	29760.VIT_08s0040g00410.t01	VIT_18s0001g02250	29760.VIT_18s0001g02250.t01	-	158
VIT_02s0033g00870	29760.VIT_02s0033g00870.t01	VIT_08s0007g04670	29760.VIT_08s0007g04670.t01	-	185
VIT_02s0033g00870	29760.VIT_02s0033g00870.t01	VIT_01s0011g01680	29760.VIT_01s0011g01680.t01	-	158
VIT_02s0025g03970	29760.VIT_02s0025g03970.t01	VIT_11s0016g03510	29760.VIT_11s0016g03510.t01	-	907
VIT_02s0025g03970	29760.VIT_02s0025g03970.t01	VIT_19s0027g00760	29760.VIT_19s0027g00760.t01	-	693
VIT_02s0025g03970	29760.VIT_02s0025g03970.t01	VIT_09s0002g00810	29760.VIT_09s0002g00810.t01	-	509
VIT_02s0025g03970	29760.VIT_02s0025g03970.t01	VIT_18s0072g00340	29760.VIT_18s0072g00340.t01	-	467
VIT_02s0025g03970	29760.VIT_02s0025g03970.t01	VIT_17s0000g10280	29760.VIT_17s0000g10280.t01	-	266
VIT_02s0025g03970	29760.VIT_02s0025g03970.t01	VIT_05s0049g01480	29760.VIT_05s0049g01480.t01	-	254
VIT_02s0025g03970	29760.VIT_02s0025g03970.t01	VIT_01s0011g00230	29760.VIT_01s0011g00230.t01	-	222
VIT_02s0025g03970	29760.VIT_02s0025g03970.t01	VIT_17s0000g09680	29760.VIT_17s0000g09680.t01	-	211
VIT_02s0025g03970	29760.VIT_02s0025g03970.t01	VIT_16s0039g00690	29760.VIT_16s0039g00690.t01	binding	171
VIT_02s0025g03970	29760.VIT_02s0025g03970.t01	VIT_03s0063g02680	29760.VIT_03s0063g02680.t01	-	156
VIT_02s0025g03970	29760.VIT_02s0025g03970.t01	VIT_06s0004g08380	29760.VIT_06s0004g08380.t01	-	156
VIT_12s0035g00270	29760.VIT_12s0035g00270.t01	VIT_07s0151g01000	29760.VIT_07s0151g01000.t01	-	818
VIT_12s0035g00270	29760.VIT_12s0035g00270.t01	VIT_18s0001g00760	29760.VIT_18s0001g00760.t01	-	747
VIT_12s0035g00270	29760.VIT_12s0035g00270.t01	VIT_10s0003g04350	29760.VIT_10s0003g04350.t01	-	725
VIT_12s0035g00270	29760.VIT_12s0035g00270.t01	VIT_13s0064g00670	29760.VIT_13s0064g00670.t01	-	694
VIT_12s0035g00270	29760.VIT_12s0035g00270.t01	VIT_13s0019g04140	29760.VIT_13s0019g04140.t01	-	605
VIT_12s0035g00270	29760.VIT_12s0035g00270.t01	VIT_16s0039g02540	29760.VIT_16s0039g02540.t01	-	555
VIT_12s0035g00270	29760.VIT_12s0035g00270.t01	VIT_19s0090g01020	29760.VIT_19s0090g01020.t01	-	532
VIT_12s0035g00270	29760.VIT_12s0035g00270.t01	VIT_00s0207g00210	29760.VIT_00s0207g00210.t01	-	493
VIT_12s0035g00270	29760.VIT_12s0035g00270.t01	VIT_00s0904g00010	29760.VIT_00s0904g00010.t01	-	482
VIT_12s0035g00270	29760.VIT_12s0035g00270.t01	VIT_04s0023g00410	29760.VIT_04s0023g00410.t01	-	438
VIT_12s0035g00270	29760.VIT_12s0035g00270.t01	VIT_06s0004g00260	29760.VIT_06s0004g00260.t01	-	426
VIT_12s0035g00270	29760.VIT_12s0035g00270.t01	VIT_07s0005g04920	29760.VIT_07s0005g04920.t01	-	380
VIT_12s0035g00270	29760.VIT_12s0035g00270.t01	VIT_19s0135g00120	29760.VIT_19s0135g00120.t01	-	350
VIT_12s0035g00270	29760.VIT_12s0035g00270.t01	VIT_06s0004g08150	29760.VIT_06s0004g08150.t01	-	350
VIT_12s0035g00270	29760.VIT_12s0035g00270.t01	VIT_03s0167g00190	29760.VIT_03s0167g00190.t01	-	350
VIT_12s0035g00270	29760.VIT_12s0035g00270.t01	VIT_00s0246g00200	29760.VIT_00s0246g00200.t01	-	310
VIT_12s0035g00270	29760.VIT_12s0035g00270.t01	VIT_17s0000g06350	29760.VIT_17s0000g06350.t01	-	284
VIT_12s0035g00270	29760.VIT_12s0035g00270.t01	VIT_18s0001g00820	29760.VIT_18s0001g00820.t01	-	267
VIT_12s0035g00270	29760.VIT_12s0035g00270.t01	VIT_12s0028g01080	29760.VIT_12s0028g01080.t01	-	256
VIT_12s0035g00270	29760.VIT_12s0035g00270.t01	VIT_19s0014g03660	29760.VIT_19s0014g03660.t01	-	254
VIT_12s0035g00270	29760.VIT_12s0035g00270.t01	VIT_10s0042g00430	29760.VIT_10s0042g00430.t01	-	241
VIT_12s0035g00270	29760.VIT_12s0035g00270.t01	VIT_04s0023g02390	29760.VIT_04s0023g02390.t01	-	211
VIT_12s0035g00270	29760.VIT_12s0035g00270.t01	VIT_18s0001g13250	29760.VIT_18s0001g13250.t01	-	211
VIT_12s0035g00270	29760.VIT_12s0035g00270.t01	VIT_08s0007g06700	29760.VIT_08s0007g06700.t01	-	211
VIT_12s0035g00270	29760.VIT_12s0035g00270.t01	VIT_01s0026g01460	29760.VIT_01s0026g01460.t01	-	211
VIT_12s0035g00270	29760.VIT_12s0035g00270.t01	VIT_09s0002g04250	29760.VIT_09s0002g04250.t01	-	211
VIT_12s0035g00270	29760.VIT_12s0035g00270.t01	VIT_05s0102g00310	29760.VIT_05s0102g00310.t01	-	193
VIT_12s0035g00270	29760.VIT_12s0035g00270.t01	VIT_04s0044g00220	29760.VIT_04s0044g00220.t01	-	193
VIT_12s0035g00270	29760.VIT_12s0035g00270.t01	VIT_03s0038g02510	29760.VIT_03s0038g02510.t01	-	191
VIT_12s0035g00270	29760.VIT_12s0035g00270.t01	VIT_17s0000g02190	29760.VIT_17s0000g02190.t01	-	179
VIT_12s0035g00270	29760.VIT_12s0035g00270.t01	VIT_05s0020g02480	29760.VIT_05s0020g02480.t01	-	174
VIT_12s0035g00270	29760.VIT_12s0035g00270.t01	VIT_15s0048g02500	29760.VIT_15s0048g02500.t01	-	169
VIT_12s0035g00270	29760.VIT_12s0035g00270.t01	VIT_12s0059g01810	29760.VIT_12s0059g01810.t01	-	157
VIT_12s0035g00270	29760.VIT_12s0035g00270.t01	VIT_06s0004g08380	29760.VIT_06s0004g08380.t01	-	155
VIT_12s0035g00270	29760.VIT_12s0035g00270.t01	VIT_05s0049g01480	29760.VIT_05s0049g01480.t01	-	154
VIT_12s0035g00270	29760.VIT_12s0035g00270.t01	VIT_01s0244g00030	29760.VIT_01s0244g00030.t01	-	153
VIT_05s0102g00480	29760.VIT_05s0102g00480.t01	VIT_09s0002g07070	29760.VIT_09s0002g07070.t01	reaction	980
VIT_05s0102g00480	29760.VIT_05s0102g00480.t01	VIT_19s0027g00760	29760.VIT_19s0027g00760.t01	reaction	706
VIT_05s0102g00480	29760.VIT_05s0102g00480.t01	VIT_16s0039g00690	29760.VIT_16s0039g00690.t01	binding	509
VIT_05s0102g00480	29760.VIT_05s0102g00480.t01	VIT_11s0118g00050	29760.VIT_11s0118g00050.t01	reaction	161
VIT_05s0102g00480	29760.VIT_05s0102g00480.t01	VIT_04s0023g02870	29760.VIT_04s0023g02870.t01	reaction	161
VIT_05s0102g00480	29760.VIT_05s0102g00480.t01	VIT_15s0045g00710	29760.VIT_15s0045g00710.t01	reaction	161
VIT_05s0102g00480	29760.VIT_05s0102g00480.t01	VIT_09s0002g03270	29760.VIT_09s0002g03270.t01	reaction	161
VIT_00s1995g00010	29760.VIT_00s1995g00010.t01	VIT_07s0129g00320	29760.VIT_07s0129g00320.t01	-	800
VIT_00s1995g00010	29760.VIT_00s1995g00010.t01	VIT_00s0246g00200	29760.VIT_00s0246g00200.t01	-	156
VIT_09s0018g01140	29760.VIT_09s0018g01140.t01	VIT_07s0005g01590	29760.VIT_07s0005g01590.t01	-	733
VIT_09s0018g01140	29760.VIT_09s0018g01140.t01	VIT_07s0191g00070	29760.VIT_07s0191g00070.t01	-	733
VIT_09s0018g01140	29760.VIT_09s0018g01140.t01	VIT_05s0020g02510	29760.VIT_05s0020g02510.t01	-	651
VIT_09s0018g01140	29760.VIT_09s0018g01140.t01	VIT_14s0066g02240	29760.VIT_14s0066g02240.t01	binding	574
VIT_09s0018g01140	29760.VIT_09s0018g01140.t01	VIT_04s0023g00680	29760.VIT_04s0023g00680.t01	-	266
VIT_16s0013g00330	29760.VIT_16s0013g00330.t01	VIT_09s0002g05200	29760.VIT_09s0002g05200.t01	-	916
VIT_16s0013g00330	29760.VIT_16s0013g00330.t01	VIT_06s0004g02200	29760.VIT_06s0004g02200.t01	binding	860
VIT_16s0013g00330	29760.VIT_16s0013g00330.t01	VIT_00s0246g00200	29760.VIT_00s0246g00200.t01	-	669
VIT_16s0013g00330	29760.VIT_16s0013g00330.t01	VIT_07s0151g01000	29760.VIT_07s0151g01000.t01	-	635
VIT_16s0013g00330	29760.VIT_16s0013g00330.t01	VIT_00s0207g00210	29760.VIT_00s0207g00210.t01	-	597
VIT_16s0013g00330	29760.VIT_16s0013g00330.t01	VIT_04s0023g00410	29760.VIT_04s0023g00410.t01	-	554
VIT_16s0013g00330	29760.VIT_16s0013g00330.t01	VIT_11s0016g03510	29760.VIT_11s0016g03510.t01	-	550
VIT_16s0013g00330	29760.VIT_16s0013g00330.t01	VIT_02s0025g02790	29760.VIT_02s0025g02790.t01	-	530
VIT_16s0013g00330	29760.VIT_16s0013g00330.t01	VIT_15s0048g02600	29760.VIT_15s0048g02600.t01	-	530
VIT_16s0013g00330	29760.VIT_16s0013g00330.t01	VIT_07s0005g04920	29760.VIT_07s0005g04920.t01	-	522
VIT_16s0013g00330	29760.VIT_16s0013g00330.t01	VIT_06s0004g05030	29760.VIT_06s0004g05030.t01	-	512
VIT_16s0013g00330	29760.VIT_16s0013g00330.t01	VIT_14s0108g00590	29760.VIT_14s0108g00590.t01	-	512
VIT_16s0013g00330	29760.VIT_16s0013g00330.t01	VIT_04s0008g00640	29760.VIT_04s0008g00640.t01	-	512
VIT_16s0013g00330	29760.VIT_16s0013g00330.t01	VIT_15s0048g00370	29760.VIT_15s0048g00370.t01	-	300
VIT_16s0013g00330	29760.VIT_16s0013g00330.t01	VIT_10s0116g00530	29760.VIT_10s0116g00530.t01	-	281
VIT_16s0013g00330	29760.VIT_16s0013g00330.t01	VIT_08s0007g04670	29760.VIT_08s0007g04670.t01	-	269
VIT_16s0013g00330	29760.VIT_16s0013g00330.t01	VIT_01s0011g02200	29760.VIT_01s0011g02200.t01	-	269
VIT_16s0013g00330	29760.VIT_16s0013g00330.t01	VIT_05s0020g02480	29760.VIT_05s0020g02480.t01	-	269
VIT_16s0013g00330	29760.VIT_16s0013g00330.t01	VIT_01s0011g01680	29760.VIT_01s0011g01680.t01	-	242
VIT_16s0013g00330	29760.VIT_16s0013g00330.t01	VIT_18s0001g13250	29760.VIT_18s0001g13250.t01	-	239
VIT_16s0013g00330	29760.VIT_16s0013g00330.t01	VIT_19s0027g00760	29760.VIT_19s0027g00760.t01	-	236
VIT_16s0013g00330	29760.VIT_16s0013g00330.t01	VIT_18s0001g08250	29760.VIT_18s0001g08250.t01	-	236
VIT_16s0013g00330	29760.VIT_16s0013g00330.t01	VIT_18s0001g00760	29760.VIT_18s0001g00760.t01	-	235
VIT_16s0013g00330	29760.VIT_16s0013g00330.t01	VIT_14s0030g01650	29760.VIT_14s0030g01650.t01	-	219
VIT_16s0013g00330	29760.VIT_16s0013g00330.t01	VIT_17s0000g08660	29760.VIT_17s0000g08660.t01	-	212
VIT_16s0013g00330	29760.VIT_16s0013g00330.t01	VIT_18s0001g00820	29760.VIT_18s0001g00820.t01	-	183
VIT_16s0013g00330	29760.VIT_16s0013g00330.t01	VIT_04s0023g02390	29760.VIT_04s0023g02390.t01	-	183
VIT_16s0013g00330	29760.VIT_16s0013g00330.t01	VIT_09s0002g04250	29760.VIT_09s0002g04250.t01	-	183
VIT_16s0013g00330	29760.VIT_16s0013g00330.t01	VIT_10s0042g00430	29760.VIT_10s0042g00430.t01	-	183
VIT_16s0013g00330	29760.VIT_16s0013g00330.t01	VIT_08s0007g06700	29760.VIT_08s0007g06700.t01	-	183
VIT_16s0013g00330	29760.VIT_16s0013g00330.t01	VIT_01s0026g01460	29760.VIT_01s0026g01460.t01	-	183
VIT_16s0013g00330	29760.VIT_16s0013g00330.t01	VIT_19s0090g01020	29760.VIT_19s0090g01020.t01	-	175
VIT_18s0001g08250	29760.VIT_18s0001g08250.t01	VIT_10s0003g05320	29760.VIT_10s0003g05320.t01	reaction	920
VIT_18s0001g08250	29760.VIT_18s0001g08250.t01	VIT_18s0001g02250	29760.VIT_18s0001g02250.t01	binding	813
VIT_18s0001g08250	29760.VIT_18s0001g08250.t01	VIT_04s0008g04700	29760.VIT_04s0008g04700.t01	-	579
VIT_18s0001g08250	29760.VIT_18s0001g08250.t01	VIT_04s0008g04260	29760.VIT_04s0008g04260.t01	-	578
VIT_18s0001g08250	29760.VIT_18s0001g08250.t01	VIT_16s0013g00520	29760.VIT_16s0013g00520.t01	-	541
VIT_18s0001g08250	29760.VIT_18s0001g08250.t01	VIT_04s0023g02390	29760.VIT_04s0023g02390.t01	binding	309
VIT_18s0001g08250	29760.VIT_18s0001g08250.t01	VIT_15s0046g00740	29760.VIT_15s0046g00740.t01	binding	278
VIT_18s0001g08250	29760.VIT_18s0001g08250.t01	VIT_07s0151g01000	29760.VIT_07s0151g01000.t01	-	236
VIT_18s0001g08250	29760.VIT_18s0001g08250.t01	VIT_08s0007g04670	29760.VIT_08s0007g04670.t01	binding	225
VIT_18s0001g08250	29760.VIT_18s0001g08250.t01	VIT_08s0040g03360	29760.VIT_08s0040g03360.t01	-	220
VIT_13s0019g02180	29760.VIT_13s0019g02180.t01	VIT_16s0050g00390	29760.VIT_16s0050g00390.t01	-	382
VIT_13s0019g02180	29760.VIT_13s0019g02180.t01	VIT_01s0026g00220	29760.VIT_01s0026g00220.t01	binding	382
VIT_13s0019g02180	29760.VIT_13s0019g02180.t01	VIT_04s0210g00110	29760.VIT_04s0210g00110.t01	-	382
VIT_13s0019g02180	29760.VIT_13s0019g02180.t01	VIT_02s0025g03660	29760.VIT_02s0025g03660.t01	-	382
VIT_13s0019g02180	29760.VIT_13s0019g02180.t01	VIT_04s0210g00140	29760.VIT_04s0210g00140.t01	-	382
VIT_13s0019g02180	29760.VIT_13s0019g02180.t01	VIT_01s0011g06470	29760.VIT_01s0011g06470.t01	-	236
VIT_13s0019g02180	29760.VIT_13s0019g02180.t01	VIT_07s0005g00490	29760.VIT_07s0005g00490.t01	-	233
VIT_13s0019g02180	29760.VIT_13s0019g02180.t01	VIT_08s0007g04670	29760.VIT_08s0007g04670.t01	-	209
VIT_13s0019g02180	29760.VIT_13s0019g02180.t01	VIT_13s0019g01010	29760.VIT_13s0019g01010.t01	-	173
VIT_13s0019g02180	29760.VIT_13s0019g02180.t01	VIT_19s0090g01020	29760.VIT_19s0090g01020.t01	-	161
VIT_17s0000g02190	29760.VIT_17s0000g02190.t01	VIT_07s0005g06730	29760.VIT_07s0005g06730.t01	-	639
VIT_17s0000g02190	29760.VIT_17s0000g02190.t01	VIT_14s0006g01390	29760.VIT_14s0006g01390.t01	-	639
VIT_17s0000g02190	29760.VIT_17s0000g02190.t01	VIT_06s0004g05030	29760.VIT_06s0004g05030.t01	-	573
VIT_17s0000g02190	29760.VIT_17s0000g02190.t01	VIT_14s0108g00590	29760.VIT_14s0108g00590.t01	-	530
VIT_12s0057g01140	29760.VIT_12s0057g01140.t01	VIT_00s0231g00040	29760.VIT_00s0231g00040.t01	binding	800
VIT_12s0057g01140	29760.VIT_12s0057g01140.t01	VIT_19s0090g01020	29760.VIT_19s0090g01020.t01	-	309
VIT_12s0057g01140	29760.VIT_12s0057g01140.t01	VIT_04s0044g00220	29760.VIT_04s0044g00220.t01	-	271
VIT_12s0057g01140	29760.VIT_12s0057g01140.t01	VIT_13s0067g02560	29760.VIT_13s0067g02560.t01	-	243
VIT_02s0025g03660	29760.VIT_02s0025g03660.t01	VIT_08s0007g00920	29760.VIT_08s0007g00920.t01	-	382
VIT_02s0025g03660	29760.VIT_02s0025g03660.t01	VIT_19s0014g03160	29760.VIT_19s0014g03160.t01	-	382
VIT_02s0025g03660	29760.VIT_02s0025g03660.t01	VIT_13s0019g01010	29760.VIT_13s0019g01010.t01	-	382
VIT_02s0025g03660	29760.VIT_02s0025g03660.t01	VIT_09s0002g07500	29760.VIT_09s0002g07500.t01	-	358
VIT_02s0025g03660	29760.VIT_02s0025g03660.t01	VIT_01s0026g00220	29760.VIT_01s0026g00220.t01	-	338
VIT_02s0025g03660	29760.VIT_02s0025g03660.t01	VIT_06s0004g08150	29760.VIT_06s0004g08150.t01	-	305
VIT_02s0025g03660	29760.VIT_02s0025g03660.t01	VIT_19s0135g00120	29760.VIT_19s0135g00120.t01	-	305
VIT_02s0025g03660	29760.VIT_02s0025g03660.t01	VIT_03s0167g00190	29760.VIT_03s0167g00190.t01	-	305
VIT_02s0025g03660	29760.VIT_02s0025g03660.t01	VIT_07s0005g00490	29760.VIT_07s0005g00490.t01	-	271
VIT_02s0025g03660	29760.VIT_02s0025g03660.t01	VIT_01s0244g00030	29760.VIT_01s0244g00030.t01	-	241
VIT_03s0091g01290	29760.VIT_03s0091g01290.t01	VIT_04s0008g07110	29760.VIT_04s0008g07110.t01	-	583
VIT_03s0091g01290	29760.VIT_03s0091g01290.t01	VIT_08s0007g02460	29760.VIT_08s0007g02460.t01	-	583
VIT_03s0091g01290	29760.VIT_03s0091g01290.t01	VIT_08s0007g02450	29760.VIT_08s0007g02450.t01	-	583
VIT_03s0091g01290	29760.VIT_03s0091g01290.t01	VIT_18s0001g11150	29760.VIT_18s0001g11150.t01	-	544
VIT_03s0091g01290	29760.VIT_03s0091g01290.t01	VIT_18s0001g02250	29760.VIT_18s0001g02250.t01	-	530
VIT_03s0091g01290	29760.VIT_03s0091g01290.t01	VIT_13s0019g01230	29760.VIT_13s0019g01230.t01	-	250
VIT_03s0091g01290	29760.VIT_03s0091g01290.t01	VIT_07s0031g02480	29760.VIT_07s0031g02480.t01	binding	239
VIT_03s0091g01290	29760.VIT_03s0091g01290.t01	VIT_06s0004g03020	29760.VIT_06s0004g03020.t01	binding	239
VIT_03s0091g01290	29760.VIT_03s0091g01290.t01	VIT_13s0019g02490	29760.VIT_13s0019g02490.t01	-	175
VIT_03s0091g01290	29760.VIT_03s0091g01290.t01	VIT_18s0001g10330	29760.VIT_18s0001g10330.t01	-	175
VIT_03s0091g01290	29760.VIT_03s0091g01290.t01	VIT_16s0013g00520	29760.VIT_16s0013g00520.t01	-	169
VIT_01s0011g01680	29760.VIT_01s0011g01680.t01	VIT_14s0108g01500	29760.VIT_14s0108g01500.t01	-	752
VIT_01s0011g01680	29760.VIT_01s0011g01680.t01	VIT_16s0022g01840	29760.VIT_16s0022g01840.t01	-	663
VIT_01s0011g01680	29760.VIT_01s0011g01680.t01	VIT_19s0090g01020	29760.VIT_19s0090g01020.t01	-	651
VIT_01s0011g01680	29760.VIT_01s0011g01680.t01	VIT_19s0027g00760	29760.VIT_19s0027g00760.t01	binding	618
VIT_01s0011g01680	29760.VIT_01s0011g01680.t01	VIT_14s0030g00660	29760.VIT_14s0030g00660.t01	binding	616
VIT_01s0011g01680	29760.VIT_01s0011g01680.t01	VIT_05s0020g00600	29760.VIT_05s0020g00600.t01	-	542
VIT_01s0011g01680	29760.VIT_01s0011g01680.t01	VIT_13s0019g03160	29760.VIT_13s0019g03160.t01	-	526
VIT_01s0011g01680	29760.VIT_01s0011g01680.t01	VIT_16s0022g00510	29760.VIT_16s0022g00510.t01	-	526
VIT_01s0011g01680	29760.VIT_01s0011g01680.t01	VIT_13s0019g02850	29760.VIT_13s0019g02850.t01	-	526
VIT_01s0011g01680	29760.VIT_01s0011g01680.t01	VIT_19s0085g01050	29760.VIT_19s0085g01050.t01	-	526
VIT_01s0011g01680	29760.VIT_01s0011g01680.t01	VIT_16s0098g01060	29760.VIT_16s0098g01060.t01	-	526
VIT_01s0011g01680	29760.VIT_01s0011g01680.t01	VIT_13s0019g00860	29760.VIT_13s0019g00860.t01	-	526
VIT_01s0011g01680	29760.VIT_01s0011g01680.t01	VIT_01s0010g02290	29760.VIT_01s0010g02290.t01	-	526
VIT_01s0011g01680	29760.VIT_01s0011g01680.t01	VIT_13s0019g03090	29760.VIT_13s0019g03090.t01	-	526
VIT_01s0011g01680	29760.VIT_01s0011g01680.t01	VIT_12s0028g01390	29760.VIT_12s0028g01390.t01	-	526
VIT_01s0011g01680	29760.VIT_01s0011g01680.t01	VIT_00s1231g00010	29760.VIT_00s1231g00010.t01	-	519
VIT_01s0011g01680	29760.VIT_01s0011g01680.t01	VIT_14s0108g00590	29760.VIT_14s0108g00590.t01	-	511
VIT_01s0011g01680	29760.VIT_01s0011g01680.t01	VIT_06s0004g05030	29760.VIT_06s0004g05030.t01	-	511
VIT_01s0011g01680	29760.VIT_01s0011g01680.t01	VIT_11s0016g03510	29760.VIT_11s0016g03510.t01	-	484
VIT_01s0011g01680	29760.VIT_01s0011g01680.t01	VIT_08s0007g04670	29760.VIT_08s0007g04670.t01	-	446
VIT_01s0011g01680	29760.VIT_01s0011g01680.t01	VIT_01s0011g02200	29760.VIT_01s0011g02200.t01	-	428
VIT_01s0011g01680	29760.VIT_01s0011g01680.t01	VIT_05s0020g02480	29760.VIT_05s0020g02480.t01	-	428
VIT_01s0011g01680	29760.VIT_01s0011g01680.t01	VIT_18s0001g13250	29760.VIT_18s0001g13250.t01	binding	382
VIT_01s0011g01680	29760.VIT_01s0011g01680.t01	VIT_01s0026g01460	29760.VIT_01s0026g01460.t01	binding	382
VIT_01s0011g01680	29760.VIT_01s0011g01680.t01	VIT_08s0007g06700	29760.VIT_08s0007g06700.t01	binding	382
VIT_01s0011g01680	29760.VIT_01s0011g01680.t01	VIT_18s0001g00820	29760.VIT_18s0001g00820.t01	binding	382
VIT_01s0011g01680	29760.VIT_01s0011g01680.t01	VIT_10s0042g00430	29760.VIT_10s0042g00430.t01	binding	376
VIT_01s0011g01680	29760.VIT_01s0011g01680.t01	VIT_09s0002g04250	29760.VIT_09s0002g04250.t01	binding	360
VIT_01s0011g01680	29760.VIT_01s0011g01680.t01	VIT_04s0023g02390	29760.VIT_04s0023g02390.t01	binding	360
VIT_01s0011g01680	29760.VIT_01s0011g01680.t01	VIT_08s0007g00840	29760.VIT_08s0007g00840.t01	binding	294
VIT_01s0011g01680	29760.VIT_01s0011g01680.t01	VIT_13s0019g02050	29760.VIT_13s0019g02050.t01	binding	294
VIT_01s0011g01680	29760.VIT_01s0011g01680.t01	VIT_14s0036g00480	29760.VIT_14s0036g00480.t01	-	294
VIT_01s0011g01680	29760.VIT_01s0011g01680.t01	VIT_17s0000g10280	29760.VIT_17s0000g10280.t01	-	285
VIT_01s0011g01680	29760.VIT_01s0011g01680.t01	VIT_18s0072g00340	29760.VIT_18s0072g00340.t01	-	278
VIT_01s0011g01680	29760.VIT_01s0011g01680.t01	VIT_17s0000g00780	29760.VIT_17s0000g00780.t01	-	277
VIT_01s0011g01680	29760.VIT_01s0011g01680.t01	VIT_00s0684g00030	29760.VIT_00s0684g00030.t01	-	246
VIT_01s0011g01680	29760.VIT_01s0011g01680.t01	VIT_14s0066g02240	29760.VIT_14s0066g02240.t01	binding	243
VIT_01s0011g01680	29760.VIT_01s0011g01680.t01	VIT_10s0003g05320	29760.VIT_10s0003g05320.t01	-	239
VIT_01s0011g01680	29760.VIT_01s0011g01680.t01	VIT_15s0048g00370	29760.VIT_15s0048g00370.t01	-	234
VIT_01s0011g01680	29760.VIT_01s0011g01680.t01	VIT_13s0019g00310	29760.VIT_13s0019g00310.t01	-	222
VIT_01s0011g01680	29760.VIT_01s0011g01680.t01	VIT_18s0001g08450	29760.VIT_18s0001g08450.t01	-	222
VIT_01s0011g01680	29760.VIT_01s0011g01680.t01	VIT_03s0038g03560	29760.VIT_03s0038g03560.t01	-	221
VIT_01s0011g01680	29760.VIT_01s0011g01680.t01	VIT_05s0124g00670	29760.VIT_05s0124g00670.t01	-	221
VIT_01s0011g01680	29760.VIT_01s0011g01680.t01	VIT_15s0048g02600	29760.VIT_15s0048g02600.t01	-	216
VIT_01s0011g01680	29760.VIT_01s0011g01680.t01	VIT_02s0025g02790	29760.VIT_02s0025g02790.t01	-	216
VIT_01s0011g01680	29760.VIT_01s0011g01680.t01	VIT_01s0011g00230	29760.VIT_01s0011g00230.t01	-	213
VIT_01s0011g01680	29760.VIT_01s0011g01680.t01	VIT_05s0020g02510	29760.VIT_05s0020g02510.t01	-	209
VIT_01s0011g01680	29760.VIT_01s0011g01680.t01	VIT_05s0049g01480	29760.VIT_05s0049g01480.t01	-	206
VIT_01s0011g01680	29760.VIT_01s0011g01680.t01	VIT_02s0025g01750	29760.VIT_02s0025g01750.t01	-	198
VIT_01s0011g01680	29760.VIT_01s0011g01680.t01	VIT_01s0011g01290	29760.VIT_01s0011g01290.t01	-	195
VIT_01s0011g01680	29760.VIT_01s0011g01680.t01	VIT_07s0191g00070	29760.VIT_07s0191g00070.t01	-	195
VIT_01s0011g01680	29760.VIT_01s0011g01680.t01	VIT_17s0000g08660	29760.VIT_17s0000g08660.t01	-	190
VIT_01s0011g01680	29760.VIT_01s0011g01680.t01	VIT_10s0003g00960	29760.VIT_10s0003g00960.t01	-	189
VIT_01s0011g01680	29760.VIT_01s0011g01680.t01	VIT_08s0007g04780	29760.VIT_08s0007g04780.t01	-	187
VIT_01s0011g01680	29760.VIT_01s0011g01680.t01	VIT_03s0063g02680	29760.VIT_03s0063g02680.t01	-	171
VIT_01s0011g01680	29760.VIT_01s0011g01680.t01	VIT_09s0002g04440	29760.VIT_09s0002g04440.t01	-	170
VIT_01s0011g01680	29760.VIT_01s0011g01680.t01	VIT_01s0026g00220	29760.VIT_01s0026g00220.t01	-	160
VIT_01s0011g01680	29760.VIT_01s0011g01680.t01	VIT_15s0046g00740	29760.VIT_15s0046g00740.t01	-	157
VIT_01s0011g01680	29760.VIT_01s0011g01680.t01	VIT_18s0001g02250	29760.VIT_18s0001g02250.t01	-	150
VIT_14s0108g01560	29760.VIT_14s0108g01560.t01	VIT_03s0038g04570	29760.VIT_03s0038g04570.t01	-	991
VIT_14s0108g01560	29760.VIT_14s0108g01560.t01	VIT_05s0020g02880	29760.VIT_05s0020g02880.t01	-	983
VIT_14s0108g01560	29760.VIT_14s0108g01560.t01	VIT_15s0048g02600	29760.VIT_15s0048g02600.t01	-	873
VIT_14s0108g01560	29760.VIT_14s0108g01560.t01	VIT_02s0025g02790	29760.VIT_02s0025g02790.t01	-	873
VIT_14s0108g01560	29760.VIT_14s0108g01560.t01	VIT_01s0026g00220	29760.VIT_01s0026g00220.t01	-	300
VIT_14s0108g01560	29760.VIT_14s0108g01560.t01	VIT_15s0048g00370	29760.VIT_15s0048g00370.t01	-	186
VIT_14s0108g01560	29760.VIT_14s0108g01560.t01	VIT_12s0028g01390	29760.VIT_12s0028g01390.t01	-	182
VIT_14s0108g01560	29760.VIT_14s0108g01560.t01	VIT_08s0007g04780	29760.VIT_08s0007g04780.t01	-	163
VIT_08s0007g00920	29760.VIT_08s0007g00920.t01	VIT_04s0210g00140	29760.VIT_04s0210g00140.t01	-	382
VIT_08s0007g00920	29760.VIT_08s0007g00920.t01	VIT_16s0050g00390	29760.VIT_16s0050g00390.t01	-	382
VIT_08s0007g00920	29760.VIT_08s0007g00920.t01	VIT_01s0026g00220	29760.VIT_01s0026g00220.t01	binding	382
VIT_08s0007g00920	29760.VIT_08s0007g00920.t01	VIT_04s0210g00110	29760.VIT_04s0210g00110.t01	-	382
VIT_08s0007g00920	29760.VIT_08s0007g00920.t01	VIT_01s0011g06470	29760.VIT_01s0011g06470.t01	-	236
VIT_08s0007g00920	29760.VIT_08s0007g00920.t01	VIT_07s0005g00490	29760.VIT_07s0005g00490.t01	-	233
VIT_08s0007g00920	29760.VIT_08s0007g00920.t01	VIT_08s0007g04670	29760.VIT_08s0007g04670.t01	-	209
VIT_08s0007g00920	29760.VIT_08s0007g00920.t01	VIT_13s0019g01010	29760.VIT_13s0019g01010.t01	-	166
VIT_08s0007g00920	29760.VIT_08s0007g00920.t01	VIT_19s0090g01020	29760.VIT_19s0090g01020.t01	-	161
VIT_06s0004g07940	29760.VIT_06s0004g07940.t01	VIT_07s0191g00060	29760.VIT_07s0191g00060.t01	reaction	999
VIT_06s0004g07940	29760.VIT_06s0004g07940.t01	VIT_07s0005g00840	29760.VIT_07s0005g00840.t01	reaction	996
VIT_06s0004g07940	29760.VIT_06s0004g07940.t01	VIT_18s0072g00340	29760.VIT_18s0072g00340.t01	reaction	995
VIT_06s0004g07940	29760.VIT_06s0004g07940.t01	VIT_04s0008g00790	29760.VIT_04s0008g00790.t01	reaction	991
VIT_06s0004g07940	29760.VIT_06s0004g07940.t01	VIT_01s0026g02410	29760.VIT_01s0026g02410.t01	reaction	985
VIT_06s0004g07940	29760.VIT_06s0004g07940.t01	VIT_19s0027g00760	29760.VIT_19s0027g00760.t01	reaction	947
VIT_06s0004g07940	29760.VIT_06s0004g07940.t01	VIT_09s0002g04440	29760.VIT_09s0002g04440.t01	reaction	875
VIT_06s0004g07940	29760.VIT_06s0004g07940.t01	VIT_11s0016g02120	29760.VIT_11s0016g02120.t01	-	772
VIT_06s0004g07940	29760.VIT_06s0004g07940.t01	VIT_17s0000g00780	29760.VIT_17s0000g00780.t01	-	234
VIT_06s0004g07940	29760.VIT_06s0004g07940.t01	VIT_08s0056g00710	29760.VIT_08s0056g00710.t01	-	156
VIT_08s0007g02450	29760.VIT_08s0007g02450.t01	VIT_03s0088g00260	29760.VIT_03s0088g00260.t01	-	583
VIT_08s0007g02450	29760.VIT_08s0007g02450.t01	VIT_11s0037g00800	29760.VIT_11s0037g00800.t01	-	583
VIT_08s0007g02450	29760.VIT_08s0007g02450.t01	VIT_04s0023g00700	29760.VIT_04s0023g00700.t01	-	583
VIT_08s0007g02450	29760.VIT_08s0007g02450.t01	VIT_18s0001g11150	29760.VIT_18s0001g11150.t01	-	248
VIT_08s0007g02450	29760.VIT_08s0007g02450.t01	VIT_07s0031g00050	29760.VIT_07s0031g00050.t01	-	202
VIT_08s0007g02450	29760.VIT_08s0007g02450.t01	VIT_18s0001g02250	29760.VIT_18s0001g02250.t01	-	189
VIT_08s0007g02450	29760.VIT_08s0007g02450.t01	VIT_13s0019g00310	29760.VIT_13s0019g00310.t01	-	168
VIT_19s0085g01050	29760.VIT_19s0085g01050.t01	VIT_14s0108g01500	29760.VIT_14s0108g01500.t01	-	742
VIT_19s0085g01050	29760.VIT_19s0085g01050.t01	VIT_16s0022g01840	29760.VIT_16s0022g01840.t01	-	595
VIT_19s0085g01050	29760.VIT_19s0085g01050.t01	VIT_05s0020g00600	29760.VIT_05s0020g00600.t01	-	306
VIT_19s0085g01050	29760.VIT_19s0085g01050.t01	VIT_12s0028g01390	29760.VIT_12s0028g01390.t01	-	266
VIT_19s0085g01050	29760.VIT_19s0085g01050.t01	VIT_05s0020g02480	29760.VIT_05s0020g02480.t01	binding	258
VIT_19s0085g01050	29760.VIT_19s0085g01050.t01	VIT_01s0011g02200	29760.VIT_01s0011g02200.t01	binding	258
VIT_19s0085g01050	29760.VIT_19s0085g01050.t01	VIT_08s0007g04670	29760.VIT_08s0007g04670.t01	binding	258
VIT_19s0085g01050	29760.VIT_19s0085g01050.t01	VIT_01s0026g01460	29760.VIT_01s0026g01460.t01	-	223
VIT_19s0085g01050	29760.VIT_19s0085g01050.t01	VIT_08s0007g06700	29760.VIT_08s0007g06700.t01	-	223
VIT_19s0085g01050	29760.VIT_19s0085g01050.t01	VIT_18s0001g13250	29760.VIT_18s0001g13250.t01	-	223
VIT_19s0085g01050	29760.VIT_19s0085g01050.t01	VIT_18s0001g00820	29760.VIT_18s0001g00820.t01	-	223
VIT_19s0085g01050	29760.VIT_19s0085g01050.t01	VIT_14s0108g00590	29760.VIT_14s0108g00590.t01	-	216
VIT_19s0085g01050	29760.VIT_19s0085g01050.t01	VIT_06s0004g05030	29760.VIT_06s0004g05030.t01	-	216
VIT_19s0085g01050	29760.VIT_19s0085g01050.t01	VIT_10s0042g00430	29760.VIT_10s0042g00430.t01	-	171
VIT_19s0085g01050	29760.VIT_19s0085g01050.t01	VIT_09s0002g04250	29760.VIT_09s0002g04250.t01	-	171
VIT_19s0085g01050	29760.VIT_19s0085g01050.t01	VIT_04s0023g02390	29760.VIT_04s0023g02390.t01	-	171
VIT_19s0085g01050	29760.VIT_19s0085g01050.t01	VIT_06s0004g05230	29760.VIT_06s0004g05230.t01	-	152
VIT_11s0052g01600	29760.VIT_11s0052g01600.t01	VIT_02s0025g02790	29760.VIT_02s0025g02790.t01	-	658
VIT_11s0052g01600	29760.VIT_11s0052g01600.t01	VIT_15s0048g02600	29760.VIT_15s0048g02600.t01	-	658
VIT_11s0052g01600	29760.VIT_11s0052g01600.t01	VIT_13s0067g02560	29760.VIT_13s0067g02560.t01	-	181
VIT_01s0011g02200	29760.VIT_01s0011g02200.t01	VIT_07s0129g00320	29760.VIT_07s0129g00320.t01	-	900
VIT_01s0011g02200	29760.VIT_01s0011g02200.t01	VIT_14s0030g00660	29760.VIT_14s0030g00660.t01	-	572
VIT_01s0011g02200	29760.VIT_01s0011g02200.t01	VIT_11s0016g03510	29760.VIT_11s0016g03510.t01	-	565
VIT_01s0011g02200	29760.VIT_01s0011g02200.t01	VIT_19s0090g01020	29760.VIT_19s0090g01020.t01	-	564
VIT_01s0011g02200	29760.VIT_01s0011g02200.t01	VIT_01s0011g00230	29760.VIT_01s0011g00230.t01	-	534
VIT_01s0011g02200	29760.VIT_01s0011g02200.t01	VIT_18s0001g07730	29760.VIT_18s0001g07730.t01	-	528
VIT_01s0011g02200	29760.VIT_01s0011g02200.t01	VIT_06s0004g02740	29760.VIT_06s0004g02740.t01	-	528
VIT_01s0011g02200	29760.VIT_01s0011g02200.t01	VIT_01s0011g04500	29760.VIT_01s0011g04500.t01	-	403
VIT_01s0011g02200	29760.VIT_01s0011g02200.t01	VIT_09s0002g08670	29760.VIT_09s0002g08670.t01	-	329
VIT_01s0011g02200	29760.VIT_01s0011g02200.t01	VIT_00s0246g00200	29760.VIT_00s0246g00200.t01	-	314
VIT_01s0011g02200	29760.VIT_01s0011g02200.t01	VIT_05s0102g00120	29760.VIT_05s0102g00120.t01	binding	299
VIT_01s0011g02200	29760.VIT_01s0011g02200.t01	VIT_18s0001g08450	29760.VIT_18s0001g08450.t01	-	296
VIT_01s0011g02200	29760.VIT_01s0011g02200.t01	VIT_19s0027g00760	29760.VIT_19s0027g00760.t01	-	283
VIT_01s0011g02200	29760.VIT_01s0011g02200.t01	VIT_14s0036g00480	29760.VIT_14s0036g00480.t01	-	277
VIT_01s0011g02200	29760.VIT_01s0011g02200.t01	VIT_14s0108g01500	29760.VIT_14s0108g01500.t01	-	266
VIT_01s0011g02200	29760.VIT_01s0011g02200.t01	VIT_16s0022g01840	29760.VIT_16s0022g01840.t01	-	265
VIT_01s0011g02200	29760.VIT_01s0011g02200.t01	VIT_15s0048g00370	29760.VIT_15s0048g00370.t01	-	259
VIT_01s0011g02200	29760.VIT_01s0011g02200.t01	VIT_16s0022g00510	29760.VIT_16s0022g00510.t01	binding	258
VIT_01s0011g02200	29760.VIT_01s0011g02200.t01	VIT_13s0019g03160	29760.VIT_13s0019g03160.t01	binding	258
VIT_01s0011g02200	29760.VIT_01s0011g02200.t01	VIT_01s0010g02290	29760.VIT_01s0010g02290.t01	binding	258
VIT_01s0011g02200	29760.VIT_01s0011g02200.t01	VIT_13s0019g03090	29760.VIT_13s0019g03090.t01	binding	258
VIT_01s0011g02200	29760.VIT_01s0011g02200.t01	VIT_12s0028g01390	29760.VIT_12s0028g01390.t01	binding	258
VIT_01s0011g02200	29760.VIT_01s0011g02200.t01	VIT_16s0098g01060	29760.VIT_16s0098g01060.t01	binding	258
VIT_01s0011g02200	29760.VIT_01s0011g02200.t01	VIT_13s0019g02850	29760.VIT_13s0019g02850.t01	binding	258
VIT_01s0011g02200	29760.VIT_01s0011g02200.t01	VIT_13s0019g00860	29760.VIT_13s0019g00860.t01	binding	258
VIT_01s0011g02200	29760.VIT_01s0011g02200.t01	VIT_01s0026g00220	29760.VIT_01s0026g00220.t01	-	242
VIT_01s0011g02200	29760.VIT_01s0011g02200.t01	VIT_05s0020g02480	29760.VIT_05s0020g02480.t01	binding	234
VIT_01s0011g02200	29760.VIT_01s0011g02200.t01	VIT_17s0000g08660	29760.VIT_17s0000g08660.t01	-	223
VIT_01s0011g02200	29760.VIT_01s0011g02200.t01	VIT_18s0001g00820	29760.VIT_18s0001g00820.t01	-	201
VIT_01s0011g02200	29760.VIT_01s0011g02200.t01	VIT_18s0001g13250	29760.VIT_18s0001g13250.t01	-	201
VIT_01s0011g02200	29760.VIT_01s0011g02200.t01	VIT_04s0023g02390	29760.VIT_04s0023g02390.t01	-	201
VIT_01s0011g02200	29760.VIT_01s0011g02200.t01	VIT_09s0002g04250	29760.VIT_09s0002g04250.t01	-	201
VIT_01s0011g02200	29760.VIT_01s0011g02200.t01	VIT_10s0042g00430	29760.VIT_10s0042g00430.t01	-	201
VIT_01s0011g02200	29760.VIT_01s0011g02200.t01	VIT_01s0026g01460	29760.VIT_01s0026g01460.t01	-	201
VIT_01s0011g02200	29760.VIT_01s0011g02200.t01	VIT_08s0007g06700	29760.VIT_08s0007g06700.t01	-	201
VIT_01s0011g02200	29760.VIT_01s0011g02200.t01	VIT_08s0007g04780	29760.VIT_08s0007g04780.t01	-	196
VIT_01s0011g02200	29760.VIT_01s0011g02200.t01	VIT_19s0014g00980	29760.VIT_19s0014g00980.t01	-	194
VIT_01s0011g02200	29760.VIT_01s0011g02200.t01	VIT_14s0108g00590	29760.VIT_14s0108g00590.t01	-	192
VIT_01s0011g02200	29760.VIT_01s0011g02200.t01	VIT_06s0004g05030	29760.VIT_06s0004g05030.t01	-	192
VIT_01s0011g02200	29760.VIT_01s0011g02200.t01	VIT_05s0020g00600	29760.VIT_05s0020g00600.t01	-	163
VIT_08s0007g06700	29760.VIT_08s0007g06700.t01	VIT_10s0042g00430	29760.VIT_10s0042g00430.t01	-	825
VIT_08s0007g06700	29760.VIT_08s0007g06700.t01	VIT_05s0020g00600	29760.VIT_05s0020g00600.t01	catalysis	806
VIT_08s0007g06700	29760.VIT_08s0007g06700.t01	VIT_05s0102g00120	29760.VIT_05s0102g00120.t01	catalysis	727
VIT_08s0007g06700	29760.VIT_08s0007g06700.t01	VIT_18s0001g01030	29760.VIT_18s0001g01030.t01	-	545
VIT_08s0007g06700	29760.VIT_08s0007g06700.t01	VIT_09s0002g04250	29760.VIT_09s0002g04250.t01	-	516
VIT_08s0007g06700	29760.VIT_08s0007g06700.t01	VIT_14s0068g01160	29760.VIT_14s0068g01160.t01	-	452
VIT_08s0007g06700	29760.VIT_08s0007g06700.t01	VIT_01s0244g00170	29760.VIT_01s0244g00170.t01	-	452
VIT_08s0007g06700	29760.VIT_08s0007g06700.t01	VIT_17s0000g10280	29760.VIT_17s0000g10280.t01	binding	377
VIT_08s0007g06700	29760.VIT_08s0007g06700.t01	VIT_19s0027g00760	29760.VIT_19s0027g00760.t01	binding	352
VIT_08s0007g06700	29760.VIT_08s0007g06700.t01	VIT_19s0090g01020	29760.VIT_19s0090g01020.t01	-	344
VIT_08s0007g06700	29760.VIT_08s0007g06700.t01	VIT_14s0108g01500	29760.VIT_14s0108g01500.t01	-	281
VIT_08s0007g06700	29760.VIT_08s0007g06700.t01	VIT_12s0028g01390	29760.VIT_12s0028g01390.t01	-	270
VIT_08s0007g06700	29760.VIT_08s0007g06700.t01	VIT_15s0048g00370	29760.VIT_15s0048g00370.t01	-	247
VIT_08s0007g06700	29760.VIT_08s0007g06700.t01	VIT_14s0108g00590	29760.VIT_14s0108g00590.t01	-	227
VIT_08s0007g06700	29760.VIT_08s0007g06700.t01	VIT_06s0004g05030	29760.VIT_06s0004g05030.t01	-	227
VIT_08s0007g06700	29760.VIT_08s0007g06700.t01	VIT_13s0019g03090	29760.VIT_13s0019g03090.t01	-	223
VIT_08s0007g06700	29760.VIT_08s0007g06700.t01	VIT_16s0022g00510	29760.VIT_16s0022g00510.t01	-	223
VIT_08s0007g06700	29760.VIT_08s0007g06700.t01	VIT_01s0010g02290	29760.VIT_01s0010g02290.t01	-	223
VIT_08s0007g06700	29760.VIT_08s0007g06700.t01	VIT_13s0019g03160	29760.VIT_13s0019g03160.t01	-	223
VIT_08s0007g06700	29760.VIT_08s0007g06700.t01	VIT_13s0019g00860	29760.VIT_13s0019g00860.t01	-	223
VIT_08s0007g06700	29760.VIT_08s0007g06700.t01	VIT_16s0098g01060	29760.VIT_16s0098g01060.t01	-	223
VIT_08s0007g06700	29760.VIT_08s0007g06700.t01	VIT_16s0022g01840	29760.VIT_16s0022g01840.t01	-	223
VIT_08s0007g06700	29760.VIT_08s0007g06700.t01	VIT_13s0019g02850	29760.VIT_13s0019g02850.t01	-	223
VIT_08s0007g06700	29760.VIT_08s0007g06700.t01	VIT_11s0016g03510	29760.VIT_11s0016g03510.t01	binding	212
VIT_08s0007g06700	29760.VIT_08s0007g06700.t01	VIT_07s0005g00490	29760.VIT_07s0005g00490.t01	-	211
VIT_08s0007g06700	29760.VIT_08s0007g06700.t01	VIT_08s0007g04670	29760.VIT_08s0007g04670.t01	-	203
VIT_08s0007g06700	29760.VIT_08s0007g06700.t01	VIT_03s0038g04570	29760.VIT_03s0038g04570.t01	-	201
VIT_08s0007g06700	29760.VIT_08s0007g06700.t01	VIT_00s0301g00090	29760.VIT_00s0301g00090.t01	-	201
VIT_08s0007g06700	29760.VIT_08s0007g06700.t01	VIT_05s0020g02880	29760.VIT_05s0020g02880.t01	-	201
VIT_08s0007g06700	29760.VIT_08s0007g06700.t01	VIT_05s0020g02480	29760.VIT_05s0020g02480.t01	-	201
VIT_08s0007g06700	29760.VIT_08s0007g06700.t01	VIT_10s0116g00530	29760.VIT_10s0116g00530.t01	-	198
VIT_08s0007g06700	29760.VIT_08s0007g06700.t01	VIT_19s0090g00910	29760.VIT_19s0090g00910.t01	-	196
VIT_08s0007g06700	29760.VIT_08s0007g06700.t01	VIT_18s0001g14010	29760.VIT_18s0001g14010.t01	-	193
VIT_08s0007g06700	29760.VIT_08s0007g06700.t01	VIT_07s0005g04890	29760.VIT_07s0005g04890.t01	-	192
VIT_08s0007g06700	29760.VIT_08s0007g06700.t01	VIT_06s0004g05670	29760.VIT_06s0004g05670.t01	-	192
VIT_08s0007g06700	29760.VIT_08s0007g06700.t01	VIT_17s0000g02950	29760.VIT_17s0000g02950.t01	-	192
VIT_08s0007g06700	29760.VIT_08s0007g06700.t01	VIT_00s0246g00200	29760.VIT_00s0246g00200.t01	-	191
VIT_08s0007g06700	29760.VIT_08s0007g06700.t01	VIT_09s0002g08670	29760.VIT_09s0002g08670.t01	-	167
VIT_08s0007g06700	29760.VIT_08s0007g06700.t01	VIT_08s0040g03360	29760.VIT_08s0040g03360.t01	-	167
VIT_08s0007g06700	29760.VIT_08s0007g06700.t01	VIT_08s0056g00710	29760.VIT_08s0056g00710.t01	-	156
VIT_08s0007g06700	29760.VIT_08s0007g06700.t01	VIT_10s0003g05320	29760.VIT_10s0003g05320.t01	-	153
VIT_03s0097g00570	29760.VIT_03s0097g00570.t01	VIT_04s0008g04700	29760.VIT_04s0008g04700.t01	ptmod	840
VIT_03s0097g00570	29760.VIT_03s0097g00570.t01	VIT_19s0014g05020	29760.VIT_19s0014g05020.t01	ptmod	304
VIT_03s0097g00570	29760.VIT_03s0097g00570.t01	VIT_11s0016g03510	29760.VIT_11s0016g03510.t01	binding	258
VIT_03s0097g00570	29760.VIT_03s0097g00570.t01	VIT_04s0008g04260	29760.VIT_04s0008g04260.t01	binding	167
VIT_03s0097g00570	29760.VIT_03s0097g00570.t01	VIT_18s0001g07730	29760.VIT_18s0001g07730.t01	-	165
VIT_03s0097g00570	29760.VIT_03s0097g00570.t01	VIT_06s0004g02740	29760.VIT_06s0004g02740.t01	-	165
VIT_06s0004g05230	29760.VIT_06s0004g05230.t01	VIT_05s0020g00600	29760.VIT_05s0020g00600.t01	-	732
VIT_06s0004g05230	29760.VIT_06s0004g05230.t01	VIT_01s0244g00030	29760.VIT_01s0244g00030.t01	binding	486
VIT_06s0004g05230	29760.VIT_06s0004g05230.t01	VIT_05s0102g00310	29760.VIT_05s0102g00310.t01	-	406
VIT_06s0004g05230	29760.VIT_06s0004g05230.t01	VIT_15s0048g02500	29760.VIT_15s0048g02500.t01	-	391
VIT_06s0004g05230	29760.VIT_06s0004g05230.t01	VIT_00s0207g00210	29760.VIT_00s0207g00210.t01	-	366
VIT_06s0004g05230	29760.VIT_06s0004g05230.t01	VIT_14s0171g00190	29760.VIT_14s0171g00190.t01	-	269
VIT_06s0004g05230	29760.VIT_06s0004g05230.t01	VIT_10s0003g04350	29760.VIT_10s0003g04350.t01	-	258
VIT_06s0004g05230	29760.VIT_06s0004g05230.t01	VIT_06s0004g00260	29760.VIT_06s0004g00260.t01	-	256
VIT_06s0004g05230	29760.VIT_06s0004g05230.t01	VIT_16s0039g02540	29760.VIT_16s0039g02540.t01	-	254
VIT_06s0004g05230	29760.VIT_06s0004g05230.t01	VIT_08s0007g00840	29760.VIT_08s0007g00840.t01	-	241
VIT_06s0004g05230	29760.VIT_06s0004g05230.t01	VIT_13s0019g02050	29760.VIT_13s0019g02050.t01	-	241
VIT_06s0004g05230	29760.VIT_06s0004g05230.t01	VIT_19s0014g03160	29760.VIT_19s0014g03160.t01	-	237
VIT_06s0004g05230	29760.VIT_06s0004g05230.t01	VIT_04s0023g00410	29760.VIT_04s0023g00410.t01	-	225
VIT_06s0004g05230	29760.VIT_06s0004g05230.t01	VIT_07s0151g01000	29760.VIT_07s0151g01000.t01	-	209
VIT_06s0004g05230	29760.VIT_06s0004g05230.t01	VIT_03s0038g03560	29760.VIT_03s0038g03560.t01	-	207
VIT_06s0004g05230	29760.VIT_06s0004g05230.t01	VIT_01s0011g06470	29760.VIT_01s0011g06470.t01	-	203
VIT_06s0004g05230	29760.VIT_06s0004g05230.t01	VIT_03s0038g02510	29760.VIT_03s0038g02510.t01	-	201
VIT_06s0004g05230	29760.VIT_06s0004g05230.t01	VIT_00s0904g00010	29760.VIT_00s0904g00010.t01	-	188
VIT_06s0004g05230	29760.VIT_06s0004g05230.t01	VIT_12s0028g01080	29760.VIT_12s0028g01080.t01	-	171
VIT_06s0004g05230	29760.VIT_06s0004g05230.t01	VIT_07s0005g00490	29760.VIT_07s0005g00490.t01	-	169
VIT_06s0004g05230	29760.VIT_06s0004g05230.t01	VIT_13s0019g04140	29760.VIT_13s0019g04140.t01	-	167
VIT_06s0004g05230	29760.VIT_06s0004g05230.t01	VIT_19s0014g03660	29760.VIT_19s0014g03660.t01	-	165
VIT_06s0004g05230	29760.VIT_06s0004g05230.t01	VIT_15s0046g00740	29760.VIT_15s0046g00740.t01	-	163
VIT_06s0004g05230	29760.VIT_06s0004g05230.t01	VIT_05s0094g01260	29760.VIT_05s0094g01260.t01	-	157
VIT_06s0004g05230	29760.VIT_06s0004g05230.t01	VIT_18s0001g00760	29760.VIT_18s0001g00760.t01	-	157
VIT_06s0004g05230	29760.VIT_06s0004g05230.t01	VIT_11s0016g03510	29760.VIT_11s0016g03510.t01	-	157
VIT_06s0004g05230	29760.VIT_06s0004g05230.t01	VIT_12s0059g01810	29760.VIT_12s0059g01810.t01	-	155
VIT_06s0004g05230	29760.VIT_06s0004g05230.t01	VIT_05s0020g02880	29760.VIT_05s0020g02880.t01	-	155
VIT_06s0004g05230	29760.VIT_06s0004g05230.t01	VIT_01s0026g00220	29760.VIT_01s0026g00220.t01	-	153
VIT_06s0004g05230	29760.VIT_06s0004g05230.t01	VIT_13s0019g02850	29760.VIT_13s0019g02850.t01	-	152
VIT_06s0004g05230	29760.VIT_06s0004g05230.t01	VIT_01s0010g02290	29760.VIT_01s0010g02290.t01	-	152
VIT_06s0004g05230	29760.VIT_06s0004g05230.t01	VIT_13s0019g03160	29760.VIT_13s0019g03160.t01	-	152
VIT_06s0004g05230	29760.VIT_06s0004g05230.t01	VIT_16s0098g01060	29760.VIT_16s0098g01060.t01	-	152
VIT_06s0004g05230	29760.VIT_06s0004g05230.t01	VIT_16s0022g00510	29760.VIT_16s0022g00510.t01	-	152
VIT_06s0004g05230	29760.VIT_06s0004g05230.t01	VIT_13s0019g00860	29760.VIT_13s0019g00860.t01	-	152
VIT_06s0004g05230	29760.VIT_06s0004g05230.t01	VIT_12s0028g01390	29760.VIT_12s0028g01390.t01	-	152
VIT_06s0004g05230	29760.VIT_06s0004g05230.t01	VIT_13s0019g03090	29760.VIT_13s0019g03090.t01	-	152
VIT_06s0004g05230	29760.VIT_06s0004g05230.t01	VIT_15s0048g00370	29760.VIT_15s0048g00370.t01	-	152
VIT_18s0001g13250	29760.VIT_18s0001g13250.t01	VIT_10s0042g00430	29760.VIT_10s0042g00430.t01	-	825
VIT_18s0001g13250	29760.VIT_18s0001g13250.t01	VIT_05s0020g00600	29760.VIT_05s0020g00600.t01	catalysis	806
VIT_18s0001g13250	29760.VIT_18s0001g13250.t01	VIT_05s0102g00120	29760.VIT_05s0102g00120.t01	catalysis	727
VIT_18s0001g13250	29760.VIT_18s0001g13250.t01	VIT_18s0001g01030	29760.VIT_18s0001g01030.t01	-	545
VIT_18s0001g13250	29760.VIT_18s0001g13250.t01	VIT_09s0002g04250	29760.VIT_09s0002g04250.t01	-	516
VIT_18s0001g13250	29760.VIT_18s0001g13250.t01	VIT_17s0000g10280	29760.VIT_17s0000g10280.t01	binding	377
VIT_18s0001g13250	29760.VIT_18s0001g13250.t01	VIT_19s0027g00760	29760.VIT_19s0027g00760.t01	binding	352
VIT_18s0001g13250	29760.VIT_18s0001g13250.t01	VIT_19s0090g01020	29760.VIT_19s0090g01020.t01	-	344
VIT_18s0001g13250	29760.VIT_18s0001g13250.t01	VIT_14s0108g01500	29760.VIT_14s0108g01500.t01	-	281
VIT_18s0001g13250	29760.VIT_18s0001g13250.t01	VIT_15s0048g00370	29760.VIT_15s0048g00370.t01	-	247
VIT_18s0001g13250	29760.VIT_18s0001g13250.t01	VIT_14s0108g00590	29760.VIT_14s0108g00590.t01	-	227
VIT_18s0001g13250	29760.VIT_18s0001g13250.t01	VIT_06s0004g05030	29760.VIT_06s0004g05030.t01	-	227
VIT_18s0001g13250	29760.VIT_18s0001g13250.t01	VIT_16s0022g00510	29760.VIT_16s0022g00510.t01	-	223
VIT_18s0001g13250	29760.VIT_18s0001g13250.t01	VIT_13s0019g03160	29760.VIT_13s0019g03160.t01	-	223
VIT_18s0001g13250	29760.VIT_18s0001g13250.t01	VIT_01s0010g02290	29760.VIT_01s0010g02290.t01	-	223
VIT_18s0001g13250	29760.VIT_18s0001g13250.t01	VIT_12s0028g01390	29760.VIT_12s0028g01390.t01	-	223
VIT_18s0001g13250	29760.VIT_18s0001g13250.t01	VIT_13s0019g03090	29760.VIT_13s0019g03090.t01	-	223
VIT_18s0001g13250	29760.VIT_18s0001g13250.t01	VIT_16s0022g01840	29760.VIT_16s0022g01840.t01	-	223
VIT_18s0001g13250	29760.VIT_18s0001g13250.t01	VIT_16s0098g01060	29760.VIT_16s0098g01060.t01	-	223
VIT_18s0001g13250	29760.VIT_18s0001g13250.t01	VIT_13s0019g02850	29760.VIT_13s0019g02850.t01	-	223
VIT_18s0001g13250	29760.VIT_18s0001g13250.t01	VIT_13s0019g00860	29760.VIT_13s0019g00860.t01	-	223
VIT_18s0001g13250	29760.VIT_18s0001g13250.t01	VIT_11s0016g03510	29760.VIT_11s0016g03510.t01	binding	212
VIT_18s0001g13250	29760.VIT_18s0001g13250.t01	VIT_07s0005g00490	29760.VIT_07s0005g00490.t01	-	211
VIT_18s0001g13250	29760.VIT_18s0001g13250.t01	VIT_08s0007g04670	29760.VIT_08s0007g04670.t01	-	203
VIT_18s0001g13250	29760.VIT_18s0001g13250.t01	VIT_05s0020g02880	29760.VIT_05s0020g02880.t01	-	201
VIT_18s0001g13250	29760.VIT_18s0001g13250.t01	VIT_00s0301g00090	29760.VIT_00s0301g00090.t01	-	201
VIT_18s0001g13250	29760.VIT_18s0001g13250.t01	VIT_03s0038g04570	29760.VIT_03s0038g04570.t01	-	201
VIT_18s0001g13250	29760.VIT_18s0001g13250.t01	VIT_05s0020g02480	29760.VIT_05s0020g02480.t01	-	201
VIT_18s0001g13250	29760.VIT_18s0001g13250.t01	VIT_19s0090g00910	29760.VIT_19s0090g00910.t01	-	196
VIT_18s0001g13250	29760.VIT_18s0001g13250.t01	VIT_18s0001g14010	29760.VIT_18s0001g14010.t01	-	193
VIT_18s0001g13250	29760.VIT_18s0001g13250.t01	VIT_17s0000g02950	29760.VIT_17s0000g02950.t01	-	192
VIT_18s0001g13250	29760.VIT_18s0001g13250.t01	VIT_06s0004g05670	29760.VIT_06s0004g05670.t01	-	192
VIT_18s0001g13250	29760.VIT_18s0001g13250.t01	VIT_07s0005g04890	29760.VIT_07s0005g04890.t01	-	192
VIT_18s0001g13250	29760.VIT_18s0001g13250.t01	VIT_00s0246g00200	29760.VIT_00s0246g00200.t01	-	191
VIT_18s0001g13250	29760.VIT_18s0001g13250.t01	VIT_10s0116g00530	29760.VIT_10s0116g00530.t01	-	187
VIT_18s0001g13250	29760.VIT_18s0001g13250.t01	VIT_08s0040g03360	29760.VIT_08s0040g03360.t01	-	167
VIT_18s0001g13250	29760.VIT_18s0001g13250.t01	VIT_09s0002g08670	29760.VIT_09s0002g08670.t01	-	167
VIT_18s0001g13250	29760.VIT_18s0001g13250.t01	VIT_08s0056g00710	29760.VIT_08s0056g00710.t01	-	156
VIT_18s0001g13250	29760.VIT_18s0001g13250.t01	VIT_10s0003g05320	29760.VIT_10s0003g05320.t01	-	153
VIT_16s0022g01970	29760.VIT_16s0022g01970.t01	VIT_05s0020g00600	29760.VIT_05s0020g00600.t01	-	900
VIT_13s0019g02050	29760.VIT_13s0019g02050.t01	VIT_10s0003g04350	29760.VIT_10s0003g04350.t01	-	760
VIT_13s0019g02050	29760.VIT_13s0019g02050.t01	VIT_12s0028g01080	29760.VIT_12s0028g01080.t01	-	716
VIT_13s0019g02050	29760.VIT_13s0019g02050.t01	VIT_18s0001g00760	29760.VIT_18s0001g00760.t01	-	609
VIT_13s0019g02050	29760.VIT_13s0019g02050.t01	VIT_04s0023g00410	29760.VIT_04s0023g00410.t01	-	564
VIT_13s0019g02050	29760.VIT_13s0019g02050.t01	VIT_06s0004g00260	29760.VIT_06s0004g00260.t01	-	564
VIT_13s0019g02050	29760.VIT_13s0019g02050.t01	VIT_03s0038g02510	29760.VIT_03s0038g02510.t01	-	498
VIT_13s0019g02050	29760.VIT_13s0019g02050.t01	VIT_00s0207g00210	29760.VIT_00s0207g00210.t01	-	495
VIT_13s0019g02050	29760.VIT_13s0019g02050.t01	VIT_07s0151g01000	29760.VIT_07s0151g01000.t01	-	463
VIT_13s0019g02050	29760.VIT_13s0019g02050.t01	VIT_13s0019g04140	29760.VIT_13s0019g04140.t01	-	420
VIT_13s0019g02050	29760.VIT_13s0019g02050.t01	VIT_15s0048g02500	29760.VIT_15s0048g02500.t01	-	416
VIT_13s0019g02050	29760.VIT_13s0019g02050.t01	VIT_19s0014g03660	29760.VIT_19s0014g03660.t01	-	396
VIT_13s0019g02050	29760.VIT_13s0019g02050.t01	VIT_06s0004g02200	29760.VIT_06s0004g02200.t01	-	381
VIT_13s0019g02050	29760.VIT_13s0019g02050.t01	VIT_16s0039g02540	29760.VIT_16s0039g02540.t01	-	290
VIT_13s0019g02050	29760.VIT_13s0019g02050.t01	VIT_17s0000g06180	29760.VIT_17s0000g06180.t01	-	267
VIT_13s0019g02050	29760.VIT_13s0019g02050.t01	VIT_05s0102g00310	29760.VIT_05s0102g00310.t01	-	254
VIT_13s0019g02050	29760.VIT_13s0019g02050.t01	VIT_17s0000g06350	29760.VIT_17s0000g06350.t01	-	248
VIT_13s0019g02050	29760.VIT_13s0019g02050.t01	VIT_03s0038g03560	29760.VIT_03s0038g03560.t01	catalysis	246
VIT_13s0019g02050	29760.VIT_13s0019g02050.t01	VIT_00s0904g00010	29760.VIT_00s0904g00010.t01	-	226
VIT_13s0019g02050	29760.VIT_13s0019g02050.t01	VIT_01s0011g01850	29760.VIT_01s0011g01850.t01	-	225
VIT_13s0019g02050	29760.VIT_13s0019g02050.t01	VIT_14s0030g00660	29760.VIT_14s0030g00660.t01	binding	206
VIT_13s0019g02050	29760.VIT_13s0019g02050.t01	VIT_05s0124g00670	29760.VIT_05s0124g00670.t01	catalysis	200
VIT_13s0019g02050	29760.VIT_13s0019g02050.t01	VIT_11s0016g02120	29760.VIT_11s0016g02120.t01	-	190
VIT_13s0019g02050	29760.VIT_13s0019g02050.t01	VIT_18s0001g00820	29760.VIT_18s0001g00820.t01	-	171
VIT_13s0019g02050	29760.VIT_13s0019g02050.t01	VIT_01s0244g00030	29760.VIT_01s0244g00030.t01	-	169
VIT_13s0019g02050	29760.VIT_13s0019g02050.t01	VIT_05s0020g02480	29760.VIT_05s0020g02480.t01	-	163
VIT_13s0019g02050	29760.VIT_13s0019g02050.t01	VIT_07s0005g04920	29760.VIT_07s0005g04920.t01	-	155
VIT_05s0020g02880	29760.VIT_05s0020g02880.t01	VIT_02s0025g02790	29760.VIT_02s0025g02790.t01	-	991
VIT_05s0020g02880	29760.VIT_05s0020g02880.t01	VIT_15s0048g02600	29760.VIT_15s0048g02600.t01	-	991
VIT_05s0020g02880	29760.VIT_05s0020g02880.t01	VIT_18s0001g00820	29760.VIT_18s0001g00820.t01	-	231
VIT_05s0020g02880	29760.VIT_05s0020g02880.t01	VIT_09s0002g04250	29760.VIT_09s0002g04250.t01	-	201
VIT_05s0020g02880	29760.VIT_05s0020g02880.t01	VIT_01s0026g01460	29760.VIT_01s0026g01460.t01	-	201
VIT_05s0020g02880	29760.VIT_05s0020g02880.t01	VIT_04s0023g02390	29760.VIT_04s0023g02390.t01	-	201
VIT_05s0020g02880	29760.VIT_05s0020g02880.t01	VIT_10s0042g00430	29760.VIT_10s0042g00430.t01	-	201
VIT_05s0020g02880	29760.VIT_05s0020g02880.t01	VIT_06s0004g00260	29760.VIT_06s0004g00260.t01	-	167
VIT_05s0020g02880	29760.VIT_05s0020g02880.t01	VIT_03s0038g02510	29760.VIT_03s0038g02510.t01	-	164
VIT_00s0301g00090	29760.VIT_00s0301g00090.t01	VIT_01s0244g00030	29760.VIT_01s0244g00030.t01	binding	398
VIT_00s0301g00090	29760.VIT_00s0301g00090.t01	VIT_09s0002g00810	29760.VIT_09s0002g00810.t01	-	275
VIT_00s0301g00090	29760.VIT_00s0301g00090.t01	VIT_01s0026g00220	29760.VIT_01s0026g00220.t01	-	230
VIT_00s0301g00090	29760.VIT_00s0301g00090.t01	VIT_15s0048g00370	29760.VIT_15s0048g00370.t01	-	222
VIT_00s0301g00090	29760.VIT_00s0301g00090.t01	VIT_05s0020g00600	29760.VIT_05s0020g00600.t01	-	210
VIT_00s0301g00090	29760.VIT_00s0301g00090.t01	VIT_09s0002g04250	29760.VIT_09s0002g04250.t01	-	201
VIT_00s0301g00090	29760.VIT_00s0301g00090.t01	VIT_10s0042g00430	29760.VIT_10s0042g00430.t01	-	201
VIT_00s0301g00090	29760.VIT_00s0301g00090.t01	VIT_01s0026g01460	29760.VIT_01s0026g01460.t01	-	201
VIT_00s0301g00090	29760.VIT_00s0301g00090.t01	VIT_18s0001g00820	29760.VIT_18s0001g00820.t01	-	201
VIT_00s0301g00090	29760.VIT_00s0301g00090.t01	VIT_04s0023g02390	29760.VIT_04s0023g02390.t01	-	201
VIT_00s0301g00090	29760.VIT_00s0301g00090.t01	VIT_14s0108g00590	29760.VIT_14s0108g00590.t01	-	189
VIT_00s0301g00090	29760.VIT_00s0301g00090.t01	VIT_06s0004g05030	29760.VIT_06s0004g05030.t01	-	189
VIT_00s0301g00090	29760.VIT_00s0301g00090.t01	VIT_17s0000g10280	29760.VIT_17s0000g10280.t01	-	187
VIT_00s0301g00090	29760.VIT_00s0301g00090.t01	VIT_19s0090g01020	29760.VIT_19s0090g01020.t01	-	158
VIT_00s0301g00090	29760.VIT_00s0301g00090.t01	VIT_00s0246g00200	29760.VIT_00s0246g00200.t01	-	151
VIT_11s0118g00050	29760.VIT_11s0118g00050.t01	VIT_09s0002g07070	29760.VIT_09s0002g07070.t01	reaction	210
VIT_11s0118g00050	29760.VIT_11s0118g00050.t01	VIT_14s0066g02240	29760.VIT_14s0066g02240.t01	-	187
VIT_11s0118g00050	29760.VIT_11s0118g00050.t01	VIT_05s0124g00670	29760.VIT_05s0124g00670.t01	-	173
VIT_11s0118g00050	29760.VIT_11s0118g00050.t01	VIT_03s0038g03560	29760.VIT_03s0038g03560.t01	-	173
VIT_11s0118g00050	29760.VIT_11s0118g00050.t01	VIT_16s0039g00690	29760.VIT_16s0039g00690.t01	binding	169
VIT_11s0118g00050	29760.VIT_11s0118g00050.t01	VIT_02s0025g04540	29760.VIT_02s0025g04540.t01	binding	163
VIT_11s0118g00050	29760.VIT_11s0118g00050.t01	VIT_19s0027g00760	29760.VIT_19s0027g00760.t01	reaction	161
VIT_11s0118g00050	29760.VIT_11s0118g00050.t01	VIT_04s0023g02870	29760.VIT_04s0023g02870.t01	-	158
VIT_07s0191g00070	29760.VIT_07s0191g00070.t01	VIT_13s0019g02200	29760.VIT_13s0019g02200.t01	ptmod	944
VIT_07s0191g00070	29760.VIT_07s0191g00070.t01	VIT_05s0020g02510	29760.VIT_05s0020g02510.t01	-	683
VIT_07s0191g00070	29760.VIT_07s0191g00070.t01	VIT_14s0066g02240	29760.VIT_14s0066g02240.t01	-	435
VIT_07s0191g00070	29760.VIT_07s0191g00070.t01	VIT_04s0023g00680	29760.VIT_04s0023g00680.t01	-	265
VIT_07s0191g00070	29760.VIT_07s0191g00070.t01	VIT_16s0022g01840	29760.VIT_16s0022g01840.t01	-	213
VIT_07s0191g00070	29760.VIT_07s0191g00070.t01	VIT_14s0108g01500	29760.VIT_14s0108g01500.t01	-	213
VIT_07s0191g00070	29760.VIT_07s0191g00070.t01	VIT_09s0002g03640	29760.VIT_09s0002g03640.t01	-	206
VIT_07s0191g00070	29760.VIT_07s0191g00070.t01	VIT_05s0124g00670	29760.VIT_05s0124g00670.t01	-	180
VIT_07s0191g00070	29760.VIT_07s0191g00070.t01	VIT_03s0038g03560	29760.VIT_03s0038g03560.t01	-	180
VIT_07s0191g00070	29760.VIT_07s0191g00070.t01	VIT_08s0007g08300	29760.VIT_08s0007g08300.t01	-	158
VIT_07s0191g00070	29760.VIT_07s0191g00070.t01	VIT_08s0040g03360	29760.VIT_08s0040g03360.t01	-	157
VIT_07s0191g00070	29760.VIT_07s0191g00070.t01	VIT_05s0020g02790	29760.VIT_05s0020g02790.t01	-	157
VIT_07s0191g00070	29760.VIT_07s0191g00070.t01	VIT_13s0019g01230	29760.VIT_13s0019g01230.t01	-	152
VIT_08s0007g02460	29760.VIT_08s0007g02460.t01	VIT_04s0023g00700	29760.VIT_04s0023g00700.t01	-	583
VIT_08s0007g02460	29760.VIT_08s0007g02460.t01	VIT_11s0037g00800	29760.VIT_11s0037g00800.t01	-	583
VIT_08s0007g02460	29760.VIT_08s0007g02460.t01	VIT_03s0088g00260	29760.VIT_03s0088g00260.t01	-	583
VIT_08s0007g02460	29760.VIT_08s0007g02460.t01	VIT_18s0001g11150	29760.VIT_18s0001g11150.t01	-	248
VIT_08s0007g02460	29760.VIT_08s0007g02460.t01	VIT_07s0031g00050	29760.VIT_07s0031g00050.t01	-	202
VIT_08s0007g02460	29760.VIT_08s0007g02460.t01	VIT_18s0001g02250	29760.VIT_18s0001g02250.t01	-	189
VIT_08s0007g02460	29760.VIT_08s0007g02460.t01	VIT_13s0019g00310	29760.VIT_13s0019g00310.t01	-	168
VIT_05s0077g02200	29760.VIT_05s0077g02200.t01	VIT_04s0008g00790	29760.VIT_04s0008g00790.t01	-	157
VIT_02s0154g00080	29760.VIT_02s0154g00080.t01	VIT_04s0044g01960	29760.VIT_04s0044g01960.t01	-	513
VIT_02s0154g00080	29760.VIT_02s0154g00080.t01	VIT_02s0025g04830	29760.VIT_02s0025g04830.t01	-	513
VIT_02s0154g00080	29760.VIT_02s0154g00080.t01	VIT_05s0020g00600	29760.VIT_05s0020g00600.t01	-	250
VIT_02s0154g00080	29760.VIT_02s0154g00080.t01	VIT_01s0026g00220	29760.VIT_01s0026g00220.t01	-	186
VIT_02s0154g00080	29760.VIT_02s0154g00080.t01	VIT_18s0001g00760	29760.VIT_18s0001g00760.t01	-	169
VIT_00s0246g00200	29760.VIT_00s0246g00200.t01	VIT_07s0151g01000	29760.VIT_07s0151g01000.t01	binding	989
VIT_00s0246g00200	29760.VIT_00s0246g00200.t01	VIT_07s0005g04920	29760.VIT_07s0005g04920.t01	binding	979
VIT_00s0246g00200	29760.VIT_00s0246g00200.t01	VIT_04s0023g00410	29760.VIT_04s0023g00410.t01	binding	964
VIT_00s0246g00200	29760.VIT_00s0246g00200.t01	VIT_00s0207g00210	29760.VIT_00s0207g00210.t01	-	608
VIT_00s0246g00200	29760.VIT_00s0246g00200.t01	VIT_01s0011g04500	29760.VIT_01s0011g04500.t01	binding	520
VIT_00s0246g00200	29760.VIT_00s0246g00200.t01	VIT_06s0004g05030	29760.VIT_06s0004g05030.t01	-	519
VIT_00s0246g00200	29760.VIT_00s0246g00200.t01	VIT_14s0108g00590	29760.VIT_14s0108g00590.t01	-	519
VIT_00s0246g00200	29760.VIT_00s0246g00200.t01	VIT_18s0001g09110	29760.VIT_18s0001g09110.t01	-	320
VIT_00s0246g00200	29760.VIT_00s0246g00200.t01	VIT_08s0007g04670	29760.VIT_08s0007g04670.t01	-	314
VIT_00s0246g00200	29760.VIT_00s0246g00200.t01	VIT_05s0020g02480	29760.VIT_05s0020g02480.t01	-	314
VIT_00s0246g00200	29760.VIT_00s0246g00200.t01	VIT_05s0102g00310	29760.VIT_05s0102g00310.t01	-	289
VIT_00s0246g00200	29760.VIT_00s0246g00200.t01	VIT_14s0030g01650	29760.VIT_14s0030g01650.t01	-	256
VIT_00s0246g00200	29760.VIT_00s0246g00200.t01	VIT_11s0016g03510	29760.VIT_11s0016g03510.t01	-	236
VIT_00s0246g00200	29760.VIT_00s0246g00200.t01	VIT_08s0040g01400	29760.VIT_08s0040g01400.t01	-	222
VIT_00s0246g00200	29760.VIT_00s0246g00200.t01	VIT_05s0020g00600	29760.VIT_05s0020g00600.t01	-	211
VIT_00s0246g00200	29760.VIT_00s0246g00200.t01	VIT_09s0002g04250	29760.VIT_09s0002g04250.t01	-	191
VIT_00s0246g00200	29760.VIT_00s0246g00200.t01	VIT_18s0001g00820	29760.VIT_18s0001g00820.t01	-	191
VIT_00s0246g00200	29760.VIT_00s0246g00200.t01	VIT_01s0026g01460	29760.VIT_01s0026g01460.t01	-	191
VIT_00s0246g00200	29760.VIT_00s0246g00200.t01	VIT_10s0042g00430	29760.VIT_10s0042g00430.t01	-	191
VIT_00s0246g00200	29760.VIT_00s0246g00200.t01	VIT_04s0023g02390	29760.VIT_04s0023g02390.t01	-	191
VIT_00s0246g00200	29760.VIT_00s0246g00200.t01	VIT_18s0001g00760	29760.VIT_18s0001g00760.t01	-	163
VIT_09s0002g07500	29760.VIT_09s0002g07500.t01	VIT_04s0210g00110	29760.VIT_04s0210g00110.t01	-	358
VIT_09s0002g07500	29760.VIT_09s0002g07500.t01	VIT_16s0050g00390	29760.VIT_16s0050g00390.t01	-	358
VIT_09s0002g07500	29760.VIT_09s0002g07500.t01	VIT_04s0210g00140	29760.VIT_04s0210g00140.t01	-	358
VIT_09s0002g07500	29760.VIT_09s0002g07500.t01	VIT_01s0244g00030	29760.VIT_01s0244g00030.t01	-	205
VIT_09s0002g07500	29760.VIT_09s0002g07500.t01	VIT_06s0004g00260	29760.VIT_06s0004g00260.t01	-	169
VIT_19s0090g01020	29760.VIT_19s0090g01020.t01	VIT_04s0023g00680	29760.VIT_04s0023g00680.t01	-	677
VIT_19s0090g01020	29760.VIT_19s0090g01020.t01	VIT_01s0011g00230	29760.VIT_01s0011g00230.t01	-	605
VIT_19s0090g01020	29760.VIT_19s0090g01020.t01	VIT_05s0020g02480	29760.VIT_05s0020g02480.t01	-	564
VIT_19s0090g01020	29760.VIT_19s0090g01020.t01	VIT_08s0007g04670	29760.VIT_08s0007g04670.t01	-	564
VIT_19s0090g01020	29760.VIT_19s0090g01020.t01	VIT_06s0004g05030	29760.VIT_06s0004g05030.t01	-	539
VIT_19s0090g01020	29760.VIT_19s0090g01020.t01	VIT_14s0108g00590	29760.VIT_14s0108g00590.t01	-	539
VIT_19s0090g01020	29760.VIT_19s0090g01020.t01	VIT_09s0002g04250	29760.VIT_09s0002g04250.t01	-	344
VIT_19s0090g01020	29760.VIT_19s0090g01020.t01	VIT_10s0042g00430	29760.VIT_10s0042g00430.t01	-	344
VIT_19s0090g01020	29760.VIT_19s0090g01020.t01	VIT_01s0026g01460	29760.VIT_01s0026g01460.t01	-	344
VIT_19s0090g01020	29760.VIT_19s0090g01020.t01	VIT_18s0001g00820	29760.VIT_18s0001g00820.t01	-	344
VIT_19s0090g01020	29760.VIT_19s0090g01020.t01	VIT_04s0023g02390	29760.VIT_04s0023g02390.t01	-	344
VIT_19s0090g01020	29760.VIT_19s0090g01020.t01	VIT_14s0030g00660	29760.VIT_14s0030g00660.t01	-	320
VIT_19s0090g01020	29760.VIT_19s0090g01020.t01	VIT_00s0684g00030	29760.VIT_00s0684g00030.t01	-	284
VIT_19s0090g01020	29760.VIT_19s0090g01020.t01	VIT_19s0027g00760	29760.VIT_19s0027g00760.t01	-	237
VIT_19s0090g01020	29760.VIT_19s0090g01020.t01	VIT_18s0001g08450	29760.VIT_18s0001g08450.t01	-	236
VIT_19s0090g01020	29760.VIT_19s0090g01020.t01	VIT_05s0020g00600	29760.VIT_05s0020g00600.t01	binding	226
VIT_19s0090g01020	29760.VIT_19s0090g01020.t01	VIT_07s0151g01000	29760.VIT_07s0151g01000.t01	-	175
VIT_19s0090g01020	29760.VIT_19s0090g01020.t01	VIT_17s0000g10280	29760.VIT_17s0000g10280.t01	-	173
VIT_19s0090g01020	29760.VIT_19s0090g01020.t01	VIT_13s0019g01010	29760.VIT_13s0019g01010.t01	-	161
VIT_19s0090g01020	29760.VIT_19s0090g01020.t01	VIT_19s0014g03160	29760.VIT_19s0014g03160.t01	-	161
VIT_19s0090g01020	29760.VIT_19s0090g01020.t01	VIT_00s1231g00010	29760.VIT_00s1231g00010.t01	-	158
VIT_19s0090g01020	29760.VIT_19s0090g01020.t01	VIT_17s0000g08660	29760.VIT_17s0000g08660.t01	-	152
VIT_19s0090g01020	29760.VIT_19s0090g01020.t01	VIT_13s0019g00310	29760.VIT_13s0019g00310.t01	-	152
VIT_08s0058g01230	29760.VIT_08s0058g01230.t01	VIT_02s0025g04330	29760.VIT_02s0025g04330.t01	-	623
VIT_00s0317g00030	29760.VIT_00s0317g00030.t01	VIT_14s0068g01160	29760.VIT_14s0068g01160.t01	-	241
VIT_00s0317g00030	29760.VIT_00s0317g00030.t01	VIT_01s0244g00170	29760.VIT_01s0244g00170.t01	-	241
VIT_11s0016g05770	29760.VIT_11s0016g05770.t01	VIT_14s0030g02200	29760.VIT_14s0030g02200.t01	-	285
VIT_11s0016g05770	29760.VIT_11s0016g05770.t01	VIT_02s0025g01750	29760.VIT_02s0025g01750.t01	-	187
VIT_11s0016g05770	29760.VIT_11s0016g05770.t01	VIT_00s0684g00030	29760.VIT_00s0684g00030.t01	-	174
VIT_07s0005g04920	29760.VIT_07s0005g04920.t01	VIT_07s0151g01000	29760.VIT_07s0151g01000.t01	binding	992
VIT_07s0005g04920	29760.VIT_07s0005g04920.t01	VIT_04s0023g00410	29760.VIT_04s0023g00410.t01	binding	986
VIT_07s0005g04920	29760.VIT_07s0005g04920.t01	VIT_13s0019g04140	29760.VIT_13s0019g04140.t01	binding	922
VIT_07s0005g04920	29760.VIT_07s0005g04920.t01	VIT_00s0207g00210	29760.VIT_00s0207g00210.t01	-	724
VIT_07s0005g04920	29760.VIT_07s0005g04920.t01	VIT_10s0003g04350	29760.VIT_10s0003g04350.t01	-	604
VIT_07s0005g04920	29760.VIT_07s0005g04920.t01	VIT_05s0102g00310	29760.VIT_05s0102g00310.t01	-	478
VIT_07s0005g04920	29760.VIT_07s0005g04920.t01	VIT_08s0040g01400	29760.VIT_08s0040g01400.t01	-	463
VIT_07s0005g04920	29760.VIT_07s0005g04920.t01	VIT_18s0001g09110	29760.VIT_18s0001g09110.t01	-	453
VIT_07s0005g04920	29760.VIT_07s0005g04920.t01	VIT_01s0011g01850	29760.VIT_01s0011g01850.t01	-	366
VIT_07s0005g04920	29760.VIT_07s0005g04920.t01	VIT_06s0004g08380	29760.VIT_06s0004g08380.t01	-	276
VIT_07s0005g04920	29760.VIT_07s0005g04920.t01	VIT_15s0048g02500	29760.VIT_15s0048g02500.t01	-	261
VIT_07s0005g04920	29760.VIT_07s0005g04920.t01	VIT_17s0000g06350	29760.VIT_17s0000g06350.t01	-	261
VIT_07s0005g04920	29760.VIT_07s0005g04920.t01	VIT_18s0001g03190	29760.VIT_18s0001g03190.t01	-	260
VIT_07s0005g04920	29760.VIT_07s0005g04920.t01	VIT_18s0001g11710	29760.VIT_18s0001g11710.t01	-	248
VIT_07s0005g04920	29760.VIT_07s0005g04920.t01	VIT_18s0001g00760	29760.VIT_18s0001g00760.t01	-	243
VIT_07s0005g04920	29760.VIT_07s0005g04920.t01	VIT_19s0014g03160	29760.VIT_19s0014g03160.t01	-	241
VIT_07s0005g04920	29760.VIT_07s0005g04920.t01	VIT_11s0016g03510	29760.VIT_11s0016g03510.t01	-	236
VIT_07s0005g04920	29760.VIT_07s0005g04920.t01	VIT_14s0030g01650	29760.VIT_14s0030g01650.t01	-	212
VIT_07s0005g04920	29760.VIT_07s0005g04920.t01	VIT_00s0338g00050	29760.VIT_00s0338g00050.t01	-	210
VIT_07s0005g04920	29760.VIT_07s0005g04920.t01	VIT_13s0064g00670	29760.VIT_13s0064g00670.t01	-	180
VIT_07s0005g04920	29760.VIT_07s0005g04920.t01	VIT_19s0014g03660	29760.VIT_19s0014g03660.t01	-	179
VIT_07s0005g04920	29760.VIT_07s0005g04920.t01	VIT_12s0028g01080	29760.VIT_12s0028g01080.t01	-	158
VIT_07s0005g04920	29760.VIT_07s0005g04920.t01	VIT_08s0007g00840	29760.VIT_08s0007g00840.t01	-	155
VIT_16s0039g00690	29760.VIT_16s0039g00690.t01	VIT_19s0027g00760	29760.VIT_19s0027g00760.t01	binding	965
VIT_16s0039g00690	29760.VIT_16s0039g00690.t01	VIT_09s0002g07070	29760.VIT_09s0002g07070.t01	binding	898
VIT_16s0039g00690	29760.VIT_16s0039g00690.t01	VIT_15s0045g00710	29760.VIT_15s0045g00710.t01	binding	169
VIT_16s0039g00690	29760.VIT_16s0039g00690.t01	VIT_04s0023g02870	29760.VIT_04s0023g02870.t01	binding	169
VIT_16s0039g00690	29760.VIT_16s0039g00690.t01	VIT_09s0002g03270	29760.VIT_09s0002g03270.t01	binding	169
VIT_01s0026g02410	29760.VIT_01s0026g02410.t01	VIT_07s0005g00840	29760.VIT_07s0005g00840.t01	reaction	999
VIT_01s0026g02410	29760.VIT_01s0026g02410.t01	VIT_04s0008g00790	29760.VIT_04s0008g00790.t01	reaction	998
VIT_01s0026g02410	29760.VIT_01s0026g02410.t01	VIT_09s0002g04440	29760.VIT_09s0002g04440.t01	reaction	995
VIT_01s0026g02410	29760.VIT_01s0026g02410.t01	VIT_18s0072g00340	29760.VIT_18s0072g00340.t01	reaction	994
VIT_01s0026g02410	29760.VIT_01s0026g02410.t01	VIT_07s0191g00060	29760.VIT_07s0191g00060.t01	reaction	991
VIT_01s0026g02410	29760.VIT_01s0026g02410.t01	VIT_19s0027g00760	29760.VIT_19s0027g00760.t01	reaction	820
VIT_01s0026g02410	29760.VIT_01s0026g02410.t01	VIT_08s0056g00710	29760.VIT_08s0056g00710.t01	-	157
VIT_07s0005g04890	29760.VIT_07s0005g04890.t01	VIT_05s0102g00120	29760.VIT_05s0102g00120.t01	-	949
VIT_07s0005g04890	29760.VIT_07s0005g04890.t01	VIT_18s0001g00820	29760.VIT_18s0001g00820.t01	-	192
VIT_07s0005g04890	29760.VIT_07s0005g04890.t01	VIT_01s0026g01460	29760.VIT_01s0026g01460.t01	-	192
VIT_07s0005g04890	29760.VIT_07s0005g04890.t01	VIT_04s0023g02390	29760.VIT_04s0023g02390.t01	-	167
VIT_06s0004g08380	29760.VIT_06s0004g08380.t01	VIT_18s0001g00760	29760.VIT_18s0001g00760.t01	-	517
VIT_06s0004g08380	29760.VIT_06s0004g08380.t01	VIT_08s0040g01400	29760.VIT_08s0040g01400.t01	-	318
VIT_06s0004g08380	29760.VIT_06s0004g08380.t01	VIT_05s0102g00310	29760.VIT_05s0102g00310.t01	-	299
VIT_06s0004g08380	29760.VIT_06s0004g08380.t01	VIT_01s0011g01850	29760.VIT_01s0011g01850.t01	-	294
VIT_06s0004g08380	29760.VIT_06s0004g08380.t01	VIT_11s0016g03510	29760.VIT_11s0016g03510.t01	-	256
VIT_06s0004g08380	29760.VIT_06s0004g08380.t01	VIT_04s0023g00410	29760.VIT_04s0023g00410.t01	-	250
VIT_06s0004g08380	29760.VIT_06s0004g08380.t01	VIT_05s0049g01480	29760.VIT_05s0049g01480.t01	-	234
VIT_06s0004g08380	29760.VIT_06s0004g08380.t01	VIT_02s0025g04830	29760.VIT_02s0025g04830.t01	-	215
VIT_06s0004g08380	29760.VIT_06s0004g08380.t01	VIT_17s0000g10280	29760.VIT_17s0000g10280.t01	-	204
VIT_06s0004g08380	29760.VIT_06s0004g08380.t01	VIT_01s0011g04500	29760.VIT_01s0011g04500.t01	-	163
VIT_06s0004g08380	29760.VIT_06s0004g08380.t01	VIT_00s0207g00210	29760.VIT_00s0207g00210.t01	-	159
VIT_13s0064g00670	29760.VIT_13s0064g00670.t01	VIT_07s0151g01000	29760.VIT_07s0151g01000.t01	-	745
VIT_13s0064g00670	29760.VIT_13s0064g00670.t01	VIT_10s0003g04350	29760.VIT_10s0003g04350.t01	-	706
VIT_13s0064g00670	29760.VIT_13s0064g00670.t01	VIT_00s0904g00010	29760.VIT_00s0904g00010.t01	-	702
VIT_13s0064g00670	29760.VIT_13s0064g00670.t01	VIT_18s0001g00760	29760.VIT_18s0001g00760.t01	-	701
VIT_13s0064g00670	29760.VIT_13s0064g00670.t01	VIT_13s0019g04140	29760.VIT_13s0019g04140.t01	-	695
VIT_13s0064g00670	29760.VIT_13s0064g00670.t01	VIT_12s0028g01080	29760.VIT_12s0028g01080.t01	-	678
VIT_13s0064g00670	29760.VIT_13s0064g00670.t01	VIT_00s0207g00210	29760.VIT_00s0207g00210.t01	-	478
VIT_13s0064g00670	29760.VIT_13s0064g00670.t01	VIT_04s0023g00410	29760.VIT_04s0023g00410.t01	-	394
VIT_13s0064g00670	29760.VIT_13s0064g00670.t01	VIT_17s0000g06350	29760.VIT_17s0000g06350.t01	-	377
VIT_13s0064g00670	29760.VIT_13s0064g00670.t01	VIT_19s0014g03660	29760.VIT_19s0014g03660.t01	-	333
VIT_13s0064g00670	29760.VIT_13s0064g00670.t01	VIT_03s0038g02510	29760.VIT_03s0038g02510.t01	-	254
VIT_13s0064g00670	29760.VIT_13s0064g00670.t01	VIT_15s0048g02500	29760.VIT_15s0048g02500.t01	-	238
VIT_13s0064g00670	29760.VIT_13s0064g00670.t01	VIT_16s0039g02540	29760.VIT_16s0039g02540.t01	-	236
VIT_13s0064g00670	29760.VIT_13s0064g00670.t01	VIT_06s0004g00260	29760.VIT_06s0004g00260.t01	-	187
VIT_13s0064g00670	29760.VIT_13s0064g00670.t01	VIT_05s0102g00310	29760.VIT_05s0102g00310.t01	-	173
VIT_13s0064g00670	29760.VIT_13s0064g00670.t01	VIT_12s0059g01810	29760.VIT_12s0059g01810.t01	-	157
VIT_05s0094g01260	29760.VIT_05s0094g01260.t01	VIT_05s0020g00600	29760.VIT_05s0020g00600.t01	-	408
VIT_05s0094g01260	29760.VIT_05s0094g01260.t01	VIT_01s0011g06470	29760.VIT_01s0011g06470.t01	-	197
VIT_05s0094g01260	29760.VIT_05s0094g01260.t01	VIT_05s0062g01010	29760.VIT_05s0062g01010.t01	-	177
VIT_05s0094g01260	29760.VIT_05s0094g01260.t01	VIT_07s0005g00490	29760.VIT_07s0005g00490.t01	-	157
VIT_17s0000g06180	29760.VIT_17s0000g06180.t01	VIT_08s0007g00840	29760.VIT_08s0007g00840.t01	-	269
VIT_17s0000g08660	29760.VIT_17s0000g08660.t01	VIT_17s0000g10280	29760.VIT_17s0000g10280.t01	-	553
VIT_17s0000g08660	29760.VIT_17s0000g08660.t01	VIT_18s0072g00340	29760.VIT_18s0072g00340.t01	-	402
VIT_17s0000g08660	29760.VIT_17s0000g08660.t01	VIT_18s0001g08450	29760.VIT_18s0001g08450.t01	-	387
VIT_17s0000g08660	29760.VIT_17s0000g08660.t01	VIT_14s0030g00660	29760.VIT_14s0030g00660.t01	-	248
VIT_17s0000g08660	29760.VIT_17s0000g08660.t01	VIT_08s0007g04670	29760.VIT_08s0007g04670.t01	-	223
VIT_17s0000g08660	29760.VIT_17s0000g08660.t01	VIT_05s0020g02480	29760.VIT_05s0020g02480.t01	-	223
VIT_17s0000g08660	29760.VIT_17s0000g08660.t01	VIT_14s0036g00480	29760.VIT_14s0036g00480.t01	-	218
VIT_17s0000g08660	29760.VIT_17s0000g08660.t01	VIT_09s0002g08670	29760.VIT_09s0002g08670.t01	-	196
VIT_17s0000g08660	29760.VIT_17s0000g08660.t01	VIT_04s0023g00680	29760.VIT_04s0023g00680.t01	-	190
VIT_18s0001g10330	29760.VIT_18s0001g10330.t01	VIT_04s0023g00680	29760.VIT_04s0023g00680.t01	-	212
VIT_18s0001g10330	29760.VIT_18s0001g10330.t01	VIT_18s0001g11150	29760.VIT_18s0001g11150.t01	-	185
VIT_18s0001g10330	29760.VIT_18s0001g10330.t01	VIT_11s0037g00800	29760.VIT_11s0037g00800.t01	-	175
VIT_18s0001g10330	29760.VIT_18s0001g10330.t01	VIT_03s0088g00260	29760.VIT_03s0088g00260.t01	-	175
VIT_18s0001g10330	29760.VIT_18s0001g10330.t01	VIT_04s0023g00700	29760.VIT_04s0023g00700.t01	-	175
VIT_18s0001g10330	29760.VIT_18s0001g10330.t01	VIT_05s0020g00600	29760.VIT_05s0020g00600.t01	-	169
VIT_18s0001g11150	29760.VIT_18s0001g11150.t01	VIT_03s0088g00260	29760.VIT_03s0088g00260.t01	-	544
VIT_18s0001g11150	29760.VIT_18s0001g11150.t01	VIT_11s0037g00800	29760.VIT_11s0037g00800.t01	-	544
VIT_18s0001g11150	29760.VIT_18s0001g11150.t01	VIT_04s0023g00700	29760.VIT_04s0023g00700.t01	-	544
VIT_18s0001g11150	29760.VIT_18s0001g11150.t01	VIT_04s0008g07110	29760.VIT_04s0008g07110.t01	-	248
VIT_18s0001g11150	29760.VIT_18s0001g11150.t01	VIT_13s0019g02490	29760.VIT_13s0019g02490.t01	-	185
VIT_18s0001g11150	29760.VIT_18s0001g11150.t01	VIT_13s0019g00310	29760.VIT_13s0019g00310.t01	-	171
VIT_19s0014g00160	29760.VIT_19s0014g00160.t01	VIT_00s0207g00210	29760.VIT_00s0207g00210.t01	-	351
VIT_19s0014g00160	29760.VIT_19s0014g00160.t01	VIT_12s0028g01080	29760.VIT_12s0028g01080.t01	-	247
VIT_19s0014g00160	29760.VIT_19s0014g00160.t01	VIT_18s0001g00760	29760.VIT_18s0001g00760.t01	-	244
VIT_19s0014g00160	29760.VIT_19s0014g00160.t01	VIT_17s0000g06350	29760.VIT_17s0000g06350.t01	-	218
VIT_19s0014g00160	29760.VIT_19s0014g00160.t01	VIT_10s0003g04350	29760.VIT_10s0003g04350.t01	-	218
VIT_19s0014g00160	29760.VIT_19s0014g00160.t01	VIT_13s0019g04140	29760.VIT_13s0019g04140.t01	-	213
VIT_19s0014g00160	29760.VIT_19s0014g00160.t01	VIT_19s0014g03660	29760.VIT_19s0014g03660.t01	-	188
VIT_19s0014g00160	29760.VIT_19s0014g00160.t01	VIT_07s0151g01000	29760.VIT_07s0151g01000.t01	-	167
VIT_19s0014g00160	29760.VIT_19s0014g00160.t01	VIT_00s0904g00010	29760.VIT_00s0904g00010.t01	-	155
VIT_09s0002g03270	29760.VIT_09s0002g03270.t01	VIT_00s0231g00040	29760.VIT_00s0231g00040.t01	activation	821
VIT_09s0002g03270	29760.VIT_09s0002g03270.t01	VIT_09s0002g07070	29760.VIT_09s0002g07070.t01	reaction	210
VIT_09s0002g03270	29760.VIT_09s0002g03270.t01	VIT_14s0066g02240	29760.VIT_14s0066g02240.t01	-	187
VIT_09s0002g03270	29760.VIT_09s0002g03270.t01	VIT_05s0124g00670	29760.VIT_05s0124g00670.t01	-	172
VIT_09s0002g03270	29760.VIT_09s0002g03270.t01	VIT_03s0038g03560	29760.VIT_03s0038g03560.t01	-	172
VIT_09s0002g03270	29760.VIT_09s0002g03270.t01	VIT_19s0027g00760	29760.VIT_19s0027g00760.t01	reaction	161
VIT_18s0001g03190	29760.VIT_18s0001g03190.t01	VIT_06s0004g02200	29760.VIT_06s0004g02200.t01	-	373
VIT_18s0001g03190	29760.VIT_18s0001g03190.t01	VIT_07s0151g01000	29760.VIT_07s0151g01000.t01	-	372
VIT_18s0001g03190	29760.VIT_18s0001g03190.t01	VIT_00s0207g00210	29760.VIT_00s0207g00210.t01	-	361
VIT_18s0001g03190	29760.VIT_18s0001g03190.t01	VIT_18s0001g11710	29760.VIT_18s0001g11710.t01	-	355
VIT_18s0001g03190	29760.VIT_18s0001g03190.t01	VIT_05s0102g00310	29760.VIT_05s0102g00310.t01	-	350
VIT_18s0001g03190	29760.VIT_18s0001g03190.t01	VIT_12s0059g01810	29760.VIT_12s0059g01810.t01	-	341
VIT_18s0001g03190	29760.VIT_18s0001g03190.t01	VIT_18s0001g09110	29760.VIT_18s0001g09110.t01	-	337
VIT_18s0001g03190	29760.VIT_18s0001g03190.t01	VIT_01s0011g01850	29760.VIT_01s0011g01850.t01	-	337
VIT_18s0001g03190	29760.VIT_18s0001g03190.t01	VIT_08s0040g01400	29760.VIT_08s0040g01400.t01	-	277
VIT_18s0001g03190	29760.VIT_18s0001g03190.t01	VIT_14s0030g01650	29760.VIT_14s0030g01650.t01	-	247
VIT_18s0001g03190	29760.VIT_18s0001g03190.t01	VIT_04s0023g00410	29760.VIT_04s0023g00410.t01	-	229
VIT_01s0011g01290	29760.VIT_01s0011g01290.t01	VIT_09s0002g08670	29760.VIT_09s0002g08670.t01	-	844
VIT_01s0011g01290	29760.VIT_01s0011g01290.t01	VIT_14s0030g00660	29760.VIT_14s0030g00660.t01	-	813
VIT_01s0011g01290	29760.VIT_01s0011g01290.t01	VIT_11s0016g02910	29760.VIT_11s0016g02910.t01	-	529
VIT_01s0011g01290	29760.VIT_01s0011g01290.t01	VIT_15s0048g00370	29760.VIT_15s0048g00370.t01	-	260
VIT_01s0011g01290	29760.VIT_01s0011g01290.t01	VIT_14s0108g00590	29760.VIT_14s0108g00590.t01	-	240
VIT_01s0011g01290	29760.VIT_01s0011g01290.t01	VIT_06s0004g05030	29760.VIT_06s0004g05030.t01	-	240
VIT_01s0011g01290	29760.VIT_01s0011g01290.t01	VIT_04s0044g01110	29760.VIT_04s0044g01110.t01	-	167
VIT_13s0019g01010	29760.VIT_13s0019g01010.t01	VIT_04s0210g00140	29760.VIT_04s0210g00140.t01	-	382
VIT_13s0019g01010	29760.VIT_13s0019g01010.t01	VIT_04s0210g00110	29760.VIT_04s0210g00110.t01	-	382
VIT_13s0019g01010	29760.VIT_13s0019g01010.t01	VIT_01s0026g00220	29760.VIT_01s0026g00220.t01	binding	382
VIT_13s0019g01010	29760.VIT_13s0019g01010.t01	VIT_16s0050g00390	29760.VIT_16s0050g00390.t01	-	382
VIT_13s0019g01010	29760.VIT_13s0019g01010.t01	VIT_01s0011g06470	29760.VIT_01s0011g06470.t01	-	236
VIT_13s0019g01010	29760.VIT_13s0019g01010.t01	VIT_07s0005g00490	29760.VIT_07s0005g00490.t01	-	233
VIT_13s0019g01010	29760.VIT_13s0019g01010.t01	VIT_08s0007g04670	29760.VIT_08s0007g04670.t01	-	209
VIT_16s0100g01280	29760.VIT_16s0100g01280.t01	VIT_18s0001g02250	29760.VIT_18s0001g02250.t01	-	314
VIT_16s0100g01280	29760.VIT_16s0100g01280.t01	VIT_00s1231g00010	29760.VIT_00s1231g00010.t01	-	312
VIT_16s0100g01280	29760.VIT_16s0100g01280.t01	VIT_03s0167g00190	29760.VIT_03s0167g00190.t01	-	192
VIT_16s0100g01280	29760.VIT_16s0100g01280.t01	VIT_19s0135g00120	29760.VIT_19s0135g00120.t01	-	192
VIT_16s0100g01280	29760.VIT_16s0100g01280.t01	VIT_06s0004g08150	29760.VIT_06s0004g08150.t01	-	192
VIT_06s0004g02200	29760.VIT_06s0004g02200.t01	VIT_10s0116g00530	29760.VIT_10s0116g00530.t01	binding	498
VIT_06s0004g02200	29760.VIT_06s0004g02200.t01	VIT_08s0007g00840	29760.VIT_08s0007g00840.t01	-	389
VIT_06s0004g02200	29760.VIT_06s0004g02200.t01	VIT_07s0005g05850	29760.VIT_07s0005g05850.t01	-	304
VIT_06s0004g02200	29760.VIT_06s0004g02200.t01	VIT_01s0011g01850	29760.VIT_01s0011g01850.t01	-	290
VIT_06s0004g02200	29760.VIT_06s0004g02200.t01	VIT_15s0048g02500	29760.VIT_15s0048g02500.t01	-	225
VIT_14s0006g01390	29760.VIT_14s0006g01390.t01	VIT_09s0002g08670	29760.VIT_09s0002g08670.t01	-	523
VIT_06s0004g04700	29760.VIT_06s0004g04700.t01	VIT_19s0014g03160	29760.VIT_19s0014g03160.t01	-	674
VIT_16s0022g01840	29760.VIT_16s0022g01840.t01	VIT_12s0028g01390	29760.VIT_12s0028g01390.t01	-	595
VIT_16s0022g01840	29760.VIT_16s0022g01840.t01	VIT_13s0019g03090	29760.VIT_13s0019g03090.t01	-	595
VIT_16s0022g01840	29760.VIT_16s0022g01840.t01	VIT_16s0022g00510	29760.VIT_16s0022g00510.t01	-	595
VIT_16s0022g01840	29760.VIT_16s0022g01840.t01	VIT_13s0019g03160	29760.VIT_13s0019g03160.t01	-	595
VIT_16s0022g01840	29760.VIT_16s0022g01840.t01	VIT_01s0010g02290	29760.VIT_01s0010g02290.t01	-	595
VIT_16s0022g01840	29760.VIT_16s0022g01840.t01	VIT_13s0019g00860	29760.VIT_13s0019g00860.t01	-	595
VIT_16s0022g01840	29760.VIT_16s0022g01840.t01	VIT_16s0098g01060	29760.VIT_16s0098g01060.t01	-	595
VIT_16s0022g01840	29760.VIT_16s0022g01840.t01	VIT_13s0019g02850	29760.VIT_13s0019g02850.t01	-	595
VIT_16s0022g01840	29760.VIT_16s0022g01840.t01	VIT_11s0016g03510	29760.VIT_11s0016g03510.t01	-	547
VIT_16s0022g01840	29760.VIT_16s0022g01840.t01	VIT_14s0108g00590	29760.VIT_14s0108g00590.t01	-	511
VIT_16s0022g01840	29760.VIT_16s0022g01840.t01	VIT_06s0004g05030	29760.VIT_06s0004g05030.t01	-	511
VIT_16s0022g01840	29760.VIT_16s0022g01840.t01	VIT_05s0020g00600	29760.VIT_05s0020g00600.t01	-	319
VIT_16s0022g01840	29760.VIT_16s0022g01840.t01	VIT_02s0025g00370	29760.VIT_02s0025g00370.t01	-	293
VIT_16s0022g01840	29760.VIT_16s0022g01840.t01	VIT_08s0007g04670	29760.VIT_08s0007g04670.t01	-	288
VIT_16s0022g01840	29760.VIT_16s0022g01840.t01	VIT_05s0020g02480	29760.VIT_05s0020g02480.t01	-	265
VIT_16s0022g01840	29760.VIT_16s0022g01840.t01	VIT_19s0027g00760	29760.VIT_19s0027g00760.t01	-	254
VIT_16s0022g01840	29760.VIT_16s0022g01840.t01	VIT_09s0002g04250	29760.VIT_09s0002g04250.t01	-	223
VIT_16s0022g01840	29760.VIT_16s0022g01840.t01	VIT_10s0042g00430	29760.VIT_10s0042g00430.t01	-	223
VIT_16s0022g01840	29760.VIT_16s0022g01840.t01	VIT_01s0026g01460	29760.VIT_01s0026g01460.t01	-	223
VIT_16s0022g01840	29760.VIT_16s0022g01840.t01	VIT_18s0001g00820	29760.VIT_18s0001g00820.t01	-	223
VIT_16s0022g01840	29760.VIT_16s0022g01840.t01	VIT_04s0023g02390	29760.VIT_04s0023g02390.t01	-	223
VIT_16s0022g01840	29760.VIT_16s0022g01840.t01	VIT_07s0005g01590	29760.VIT_07s0005g01590.t01	-	213
VIT_19s0014g03660	29760.VIT_19s0014g03660.t01	VIT_13s0019g04140	29760.VIT_13s0019g04140.t01	-	834
VIT_19s0014g03660	29760.VIT_19s0014g03660.t01	VIT_17s0000g06350	29760.VIT_17s0000g06350.t01	-	834
VIT_19s0014g03660	29760.VIT_19s0014g03660.t01	VIT_10s0003g04350	29760.VIT_10s0003g04350.t01	-	794
VIT_19s0014g03660	29760.VIT_19s0014g03660.t01	VIT_12s0028g01080	29760.VIT_12s0028g01080.t01	-	672
VIT_19s0014g03660	29760.VIT_19s0014g03660.t01	VIT_07s0151g01000	29760.VIT_07s0151g01000.t01	-	646
VIT_19s0014g03660	29760.VIT_19s0014g03660.t01	VIT_04s0023g00410	29760.VIT_04s0023g00410.t01	-	615
VIT_19s0014g03660	29760.VIT_19s0014g03660.t01	VIT_00s0207g00210	29760.VIT_00s0207g00210.t01	-	573
VIT_19s0014g03660	29760.VIT_19s0014g03660.t01	VIT_14s0108g00590	29760.VIT_14s0108g00590.t01	-	551
VIT_19s0014g03660	29760.VIT_19s0014g03660.t01	VIT_08s0007g00840	29760.VIT_08s0007g00840.t01	-	396
VIT_19s0014g03660	29760.VIT_19s0014g03660.t01	VIT_00s0904g00010	29760.VIT_00s0904g00010.t01	-	301
VIT_19s0014g03660	29760.VIT_19s0014g03660.t01	VIT_18s0001g00760	29760.VIT_18s0001g00760.t01	-	297
VIT_19s0014g03660	29760.VIT_19s0014g03660.t01	VIT_15s0048g02500	29760.VIT_15s0048g02500.t01	-	269
VIT_19s0014g03660	29760.VIT_19s0014g03660.t01	VIT_05s0102g00310	29760.VIT_05s0102g00310.t01	-	224
VIT_19s0014g03660	29760.VIT_19s0014g03660.t01	VIT_03s0038g02510	29760.VIT_03s0038g02510.t01	-	187
VIT_19s0014g03660	29760.VIT_19s0014g03660.t01	VIT_06s0004g00260	29760.VIT_06s0004g00260.t01	-	157
VIT_19s0014g03660	29760.VIT_19s0014g03660.t01	VIT_19s0014g03160	29760.VIT_19s0014g03160.t01	-	157
VIT_19s0014g03660	29760.VIT_19s0014g03660.t01	VIT_18s0122g00680	29760.VIT_18s0122g00680.t01	-	157
VIT_03s0063g02680	29760.VIT_03s0063g02680.t01	VIT_07s0191g00060	29760.VIT_07s0191g00060.t01	-	252
VIT_03s0063g02680	29760.VIT_03s0063g02680.t01	VIT_14s0108g01500	29760.VIT_14s0108g01500.t01	-	195
VIT_03s0063g02680	29760.VIT_03s0063g02680.t01	VIT_18s0072g00340	29760.VIT_18s0072g00340.t01	-	177
VIT_04s0023g01970	29760.VIT_04s0023g01970.t01	VIT_15s0048g00370	29760.VIT_15s0048g00370.t01	-	800
VIT_04s0008g04700	29760.VIT_04s0008g04700.t01	VIT_19s0014g05020	29760.VIT_19s0014g05020.t01	binding	771
VIT_04s0008g04700	29760.VIT_04s0008g04700.t01	VIT_04s0008g04260	29760.VIT_04s0008g04260.t01	-	624
VIT_04s0008g04700	29760.VIT_04s0008g04700.t01	VIT_10s0003g05320	29760.VIT_10s0003g05320.t01	-	571
VIT_04s0008g04700	29760.VIT_04s0008g04700.t01	VIT_07s0191g00060	29760.VIT_07s0191g00060.t01	binding	251
VIT_04s0008g04700	29760.VIT_04s0008g04700.t01	VIT_14s0066g02240	29760.VIT_14s0066g02240.t01	ptmod	222
VIT_07s0151g01000	29760.VIT_07s0151g01000.t01	VIT_04s0023g00410	29760.VIT_04s0023g00410.t01	binding	999
VIT_07s0151g01000	29760.VIT_07s0151g01000.t01	VIT_12s0028g01080	29760.VIT_12s0028g01080.t01	-	878
VIT_07s0151g01000	29760.VIT_07s0151g01000.t01	VIT_00s0207g00210	29760.VIT_00s0207g00210.t01	-	844
VIT_07s0151g01000	29760.VIT_07s0151g01000.t01	VIT_13s0019g04140	29760.VIT_13s0019g04140.t01	-	829
VIT_07s0151g01000	29760.VIT_07s0151g01000.t01	VIT_10s0003g04350	29760.VIT_10s0003g04350.t01	-	821
VIT_07s0151g01000	29760.VIT_07s0151g01000.t01	VIT_18s0001g00760	29760.VIT_18s0001g00760.t01	-	777
VIT_07s0151g01000	29760.VIT_07s0151g01000.t01	VIT_17s0000g06350	29760.VIT_17s0000g06350.t01	-	737
VIT_07s0151g01000	29760.VIT_07s0151g01000.t01	VIT_00s0904g00010	29760.VIT_00s0904g00010.t01	-	709
VIT_07s0151g01000	29760.VIT_07s0151g01000.t01	VIT_05s0102g00310	29760.VIT_05s0102g00310.t01	-	552
VIT_07s0151g01000	29760.VIT_07s0151g01000.t01	VIT_06s0004g05030	29760.VIT_06s0004g05030.t01	-	512
VIT_07s0151g01000	29760.VIT_07s0151g01000.t01	VIT_14s0108g00590	29760.VIT_14s0108g00590.t01	-	512
VIT_07s0151g01000	29760.VIT_07s0151g01000.t01	VIT_18s0001g09110	29760.VIT_18s0001g09110.t01	-	490
VIT_07s0151g01000	29760.VIT_07s0151g01000.t01	VIT_08s0040g01400	29760.VIT_08s0040g01400.t01	-	473
VIT_07s0151g01000	29760.VIT_07s0151g01000.t01	VIT_08s0007g00840	29760.VIT_08s0007g00840.t01	-	463
VIT_07s0151g01000	29760.VIT_07s0151g01000.t01	VIT_12s0059g01810	29760.VIT_12s0059g01810.t01	-	448
VIT_07s0151g01000	29760.VIT_07s0151g01000.t01	VIT_18s0001g11710	29760.VIT_18s0001g11710.t01	-	339
VIT_07s0151g01000	29760.VIT_07s0151g01000.t01	VIT_15s0048g02500	29760.VIT_15s0048g02500.t01	binding	322
VIT_07s0151g01000	29760.VIT_07s0151g01000.t01	VIT_01s0011g01850	29760.VIT_01s0011g01850.t01	-	306
VIT_07s0151g01000	29760.VIT_07s0151g01000.t01	VIT_19s0014g03160	29760.VIT_19s0014g03160.t01	-	290
VIT_07s0151g01000	29760.VIT_07s0151g01000.t01	VIT_11s0016g03510	29760.VIT_11s0016g03510.t01	-	270
VIT_07s0151g01000	29760.VIT_07s0151g01000.t01	VIT_00s0338g00050	29760.VIT_00s0338g00050.t01	-	203
VIT_07s0151g01000	29760.VIT_07s0151g01000.t01	VIT_16s0039g02540	29760.VIT_16s0039g02540.t01	-	194
VIT_07s0151g01000	29760.VIT_07s0151g01000.t01	VIT_05s0020g02510	29760.VIT_05s0020g02510.t01	-	190
VIT_07s0151g01000	29760.VIT_07s0151g01000.t01	VIT_06s0004g00260	29760.VIT_06s0004g00260.t01	-	181
VIT_07s0151g01000	29760.VIT_07s0151g01000.t01	VIT_03s0038g02510	29760.VIT_03s0038g02510.t01	-	167
VIT_07s0151g01000	29760.VIT_07s0151g01000.t01	VIT_18s0001g00820	29760.VIT_18s0001g00820.t01	-	157
VIT_07s0005g06730	29760.VIT_07s0005g06730.t01	VIT_09s0002g08670	29760.VIT_09s0002g08670.t01	-	523
VIT_09s0002g00810	29760.VIT_09s0002g00810.t01	VIT_03s0038g02510	29760.VIT_03s0038g02510.t01	-	860
VIT_09s0002g00810	29760.VIT_09s0002g00810.t01	VIT_01s0026g00220	29760.VIT_01s0026g00220.t01	-	370
VIT_06s0004g08150	29760.VIT_06s0004g08150.t01	VIT_17s0000g02950	29760.VIT_17s0000g02950.t01	-	495
VIT_06s0004g08150	29760.VIT_06s0004g08150.t01	VIT_04s0210g00140	29760.VIT_04s0210g00140.t01	-	305
VIT_06s0004g08150	29760.VIT_06s0004g08150.t01	VIT_04s0210g00110	29760.VIT_04s0210g00110.t01	-	305
VIT_06s0004g08150	29760.VIT_06s0004g08150.t01	VIT_16s0050g00390	29760.VIT_16s0050g00390.t01	-	305
VIT_06s0004g08150	29760.VIT_06s0004g08150.t01	VIT_07s0005g00490	29760.VIT_07s0005g00490.t01	binding	273
VIT_06s0004g08150	29760.VIT_06s0004g08150.t01	VIT_19s0135g00120	29760.VIT_19s0135g00120.t01	-	212
VIT_06s0004g08150	29760.VIT_06s0004g08150.t01	VIT_04s0044g00220	29760.VIT_04s0044g00220.t01	-	207
VIT_06s0004g08150	29760.VIT_06s0004g08150.t01	VIT_03s0167g00190	29760.VIT_03s0167g00190.t01	-	184
VIT_06s0004g08150	29760.VIT_06s0004g08150.t01	VIT_09s0002g07070	29760.VIT_09s0002g07070.t01	-	163
VIT_02s0025g00370	29760.VIT_02s0025g00370.t01	VIT_04s0023g00680	29760.VIT_04s0023g00680.t01	-	661
VIT_02s0025g00370	29760.VIT_02s0025g00370.t01	VIT_18s0001g14010	29760.VIT_18s0001g14010.t01	-	353
VIT_02s0025g00370	29760.VIT_02s0025g00370.t01	VIT_14s0108g01500	29760.VIT_14s0108g01500.t01	-	268
VIT_02s0025g00370	29760.VIT_02s0025g00370.t01	VIT_06s0004g05030	29760.VIT_06s0004g05030.t01	-	151
VIT_02s0025g00370	29760.VIT_02s0025g00370.t01	VIT_14s0108g00590	29760.VIT_14s0108g00590.t01	-	151
VIT_18s0001g08450	29760.VIT_18s0001g08450.t01	VIT_01s0011g00230	29760.VIT_01s0011g00230.t01	-	915
VIT_18s0001g08450	29760.VIT_18s0001g08450.t01	VIT_08s0007g04670	29760.VIT_08s0007g04670.t01	-	549
VIT_18s0001g08450	29760.VIT_18s0001g08450.t01	VIT_04s0023g00680	29760.VIT_04s0023g00680.t01	-	511
VIT_18s0001g08450	29760.VIT_18s0001g08450.t01	VIT_05s0020g02480	29760.VIT_05s0020g02480.t01	-	296
VIT_18s0001g08450	29760.VIT_18s0001g08450.t01	VIT_01s0244g00030	29760.VIT_01s0244g00030.t01	-	286
VIT_18s0001g08450	29760.VIT_18s0001g08450.t01	VIT_14s0030g00660	29760.VIT_14s0030g00660.t01	-	265
VIT_18s0001g08450	29760.VIT_18s0001g08450.t01	VIT_14s0036g00480	29760.VIT_14s0036g00480.t01	-	254
VIT_18s0001g08450	29760.VIT_18s0001g08450.t01	VIT_00s0684g00030	29760.VIT_00s0684g00030.t01	-	254
VIT_18s0001g08450	29760.VIT_18s0001g08450.t01	VIT_19s0135g00120	29760.VIT_19s0135g00120.t01	-	217
VIT_18s0001g08450	29760.VIT_18s0001g08450.t01	VIT_03s0167g00190	29760.VIT_03s0167g00190.t01	-	217
VIT_18s0001g08450	29760.VIT_18s0001g08450.t01	VIT_09s0002g08670	29760.VIT_09s0002g08670.t01	-	214
VIT_18s0001g08450	29760.VIT_18s0001g08450.t01	VIT_11s0016g03510	29760.VIT_11s0016g03510.t01	-	212
VIT_18s0001g08450	29760.VIT_18s0001g08450.t01	VIT_01s0026g00220	29760.VIT_01s0026g00220.t01	-	198
VIT_18s0001g08450	29760.VIT_18s0001g08450.t01	VIT_05s0020g02510	29760.VIT_05s0020g02510.t01	-	183
VIT_18s0001g08450	29760.VIT_18s0001g08450.t01	VIT_19s0027g00760	29760.VIT_19s0027g00760.t01	-	179
VIT_18s0001g08450	29760.VIT_18s0001g08450.t01	VIT_05s0020g00600	29760.VIT_05s0020g00600.t01	-	174
VIT_18s0122g00680	29760.VIT_18s0122g00680.t01	VIT_18s0001g00820	29760.VIT_18s0001g00820.t01	-	185
VIT_18s0122g00680	29760.VIT_18s0122g00680.t01	VIT_14s0030g01650	29760.VIT_14s0030g01650.t01	-	163
VIT_18s0122g00680	29760.VIT_18s0122g00680.t01	VIT_03s0038g02510	29760.VIT_03s0038g02510.t01	-	157
VIT_00s0904g00010	29760.VIT_00s0904g00010.t01	VIT_00s0207g00210	29760.VIT_00s0207g00210.t01	-	724
VIT_00s0904g00010	29760.VIT_00s0904g00010.t01	VIT_10s0003g04350	29760.VIT_10s0003g04350.t01	-	720
VIT_00s0904g00010	29760.VIT_00s0904g00010.t01	VIT_13s0019g04140	29760.VIT_13s0019g04140.t01	-	671
VIT_00s0904g00010	29760.VIT_00s0904g00010.t01	VIT_12s0028g01080	29760.VIT_12s0028g01080.t01	-	651
VIT_00s0904g00010	29760.VIT_00s0904g00010.t01	VIT_18s0001g00760	29760.VIT_18s0001g00760.t01	-	461
VIT_00s0904g00010	29760.VIT_00s0904g00010.t01	VIT_17s0000g06350	29760.VIT_17s0000g06350.t01	-	426
VIT_00s0904g00010	29760.VIT_00s0904g00010.t01	VIT_04s0023g00410	29760.VIT_04s0023g00410.t01	-	319
VIT_00s0904g00010	29760.VIT_00s0904g00010.t01	VIT_15s0048g02500	29760.VIT_15s0048g02500.t01	-	248
VIT_00s0904g00010	29760.VIT_00s0904g00010.t01	VIT_08s0007g00840	29760.VIT_08s0007g00840.t01	-	226
VIT_00s0904g00010	29760.VIT_00s0904g00010.t01	VIT_12s0059g01810	29760.VIT_12s0059g01810.t01	-	200
VIT_00s0904g00010	29760.VIT_00s0904g00010.t01	VIT_03s0038g02510	29760.VIT_03s0038g02510.t01	-	165
VIT_00s0904g00010	29760.VIT_00s0904g00010.t01	VIT_06s0004g00260	29760.VIT_06s0004g00260.t01	-	163
VIT_00s0904g00010	29760.VIT_00s0904g00010.t01	VIT_19s0014g03160	29760.VIT_19s0014g03160.t01	-	157
VIT_00s0904g00010	29760.VIT_00s0904g00010.t01	VIT_05s0102g00310	29760.VIT_05s0102g00310.t01	-	150
VIT_13s0019g00310	29760.VIT_13s0019g00310.t01	VIT_09s0002g03640	29760.VIT_09s0002g03640.t01	-	556
VIT_13s0019g00310	29760.VIT_13s0019g00310.t01	VIT_01s0011g00230	29760.VIT_01s0011g00230.t01	-	531
VIT_13s0019g00310	29760.VIT_13s0019g00310.t01	VIT_10s0003g05320	29760.VIT_10s0003g05320.t01	-	512
VIT_13s0019g00310	29760.VIT_13s0019g00310.t01	VIT_08s0007g04780	29760.VIT_08s0007g04780.t01	-	189
VIT_13s0019g00310	29760.VIT_13s0019g00310.t01	VIT_12s0035g01220	29760.VIT_12s0035g01220.t01	-	183
VIT_13s0019g00310	29760.VIT_13s0019g00310.t01	VIT_13s0019g01230	29760.VIT_13s0019g01230.t01	-	182
VIT_13s0019g00310	29760.VIT_13s0019g00310.t01	VIT_05s0020g00600	29760.VIT_05s0020g00600.t01	-	180
VIT_13s0019g00310	29760.VIT_13s0019g00310.t01	VIT_07s0005g00490	29760.VIT_07s0005g00490.t01	-	170
VIT_13s0019g00310	29760.VIT_13s0019g00310.t01	VIT_04s0008g07110	29760.VIT_04s0008g07110.t01	-	168
VIT_10s0003g05320	29760.VIT_10s0003g05320.t01	VIT_18s0001g02250	29760.VIT_18s0001g02250.t01	binding	804
VIT_10s0003g05320	29760.VIT_10s0003g05320.t01	VIT_16s0013g00520	29760.VIT_16s0013g00520.t01	-	660
VIT_10s0003g05320	29760.VIT_10s0003g05320.t01	VIT_04s0023g02390	29760.VIT_04s0023g02390.t01	binding	616
VIT_10s0003g05320	29760.VIT_10s0003g05320.t01	VIT_04s0008g04260	29760.VIT_04s0008g04260.t01	-	576
VIT_10s0003g05320	29760.VIT_10s0003g05320.t01	VIT_08s0007g04670	29760.VIT_08s0007g04670.t01	binding	225
VIT_10s0003g05320	29760.VIT_10s0003g05320.t01	VIT_19s0014g05020	29760.VIT_19s0014g05020.t01	-	183
VIT_10s0003g05320	29760.VIT_10s0003g05320.t01	VIT_15s0046g00740	29760.VIT_15s0046g00740.t01	binding	163
VIT_10s0003g05320	29760.VIT_10s0003g05320.t01	VIT_01s0026g01460	29760.VIT_01s0026g01460.t01	-	153
VIT_10s0003g05320	29760.VIT_10s0003g05320.t01	VIT_18s0001g00820	29760.VIT_18s0001g00820.t01	-	153
VIT_16s0098g01060	29760.VIT_16s0098g01060.t01	VIT_14s0108g01500	29760.VIT_14s0108g01500.t01	-	742
VIT_16s0098g01060	29760.VIT_16s0098g01060.t01	VIT_13s0019g03160	29760.VIT_13s0019g03160.t01	-	459
VIT_16s0098g01060	29760.VIT_16s0098g01060.t01	VIT_13s0019g03090	29760.VIT_13s0019g03090.t01	-	437
VIT_16s0098g01060	29760.VIT_16s0098g01060.t01	VIT_13s0019g02850	29760.VIT_13s0019g02850.t01	-	361
VIT_16s0098g01060	29760.VIT_16s0098g01060.t01	VIT_12s0028g01390	29760.VIT_12s0028g01390.t01	-	308
VIT_16s0098g01060	29760.VIT_16s0098g01060.t01	VIT_05s0020g00600	29760.VIT_05s0020g00600.t01	-	306
VIT_16s0098g01060	29760.VIT_16s0098g01060.t01	VIT_16s0022g00510	29760.VIT_16s0022g00510.t01	-	266
VIT_16s0098g01060	29760.VIT_16s0098g01060.t01	VIT_08s0007g04670	29760.VIT_08s0007g04670.t01	binding	258
VIT_16s0098g01060	29760.VIT_16s0098g01060.t01	VIT_05s0020g02480	29760.VIT_05s0020g02480.t01	binding	258
VIT_16s0098g01060	29760.VIT_16s0098g01060.t01	VIT_18s0001g00820	29760.VIT_18s0001g00820.t01	-	223
VIT_16s0098g01060	29760.VIT_16s0098g01060.t01	VIT_01s0026g01460	29760.VIT_01s0026g01460.t01	-	223
VIT_16s0098g01060	29760.VIT_16s0098g01060.t01	VIT_06s0004g05030	29760.VIT_06s0004g05030.t01	-	216
VIT_16s0098g01060	29760.VIT_16s0098g01060.t01	VIT_14s0108g00590	29760.VIT_14s0108g00590.t01	-	216
VIT_16s0098g01060	29760.VIT_16s0098g01060.t01	VIT_13s0019g00860	29760.VIT_13s0019g00860.t01	-	175
VIT_16s0098g01060	29760.VIT_16s0098g01060.t01	VIT_04s0023g02390	29760.VIT_04s0023g02390.t01	-	171
VIT_16s0098g01060	29760.VIT_16s0098g01060.t01	VIT_09s0002g04250	29760.VIT_09s0002g04250.t01	-	171
VIT_16s0098g01060	29760.VIT_16s0098g01060.t01	VIT_10s0042g00430	29760.VIT_10s0042g00430.t01	-	171
VIT_16s0013g00520	29760.VIT_16s0013g00520.t01	VIT_18s0001g02250	29760.VIT_18s0001g02250.t01	binding	359
VIT_16s0013g00520	29760.VIT_16s0013g00520.t01	VIT_04s0008g04260	29760.VIT_04s0008g04260.t01	-	236
VIT_16s0013g00520	29760.VIT_16s0013g00520.t01	VIT_09s0002g04250	29760.VIT_09s0002g04250.t01	-	187
VIT_16s0013g00520	29760.VIT_16s0013g00520.t01	VIT_11s0037g00800	29760.VIT_11s0037g00800.t01	-	169
VIT_16s0013g00520	29760.VIT_16s0013g00520.t01	VIT_04s0023g00700	29760.VIT_04s0023g00700.t01	-	169
VIT_16s0013g00520	29760.VIT_16s0013g00520.t01	VIT_03s0088g00260	29760.VIT_03s0088g00260.t01	-	169
VIT_04s0008g02930	29760.VIT_04s0008g02930.t01	VIT_16s0039g00520	29760.VIT_16s0039g00520.t01	binding	175
VIT_05s0020g02480	29760.VIT_05s0020g02480.t01	VIT_07s0129g00320	29760.VIT_07s0129g00320.t01	-	900
VIT_05s0020g02480	29760.VIT_05s0020g02480.t01	VIT_11s0016g03510	29760.VIT_11s0016g03510.t01	-	582
VIT_05s0020g02480	29760.VIT_05s0020g02480.t01	VIT_14s0030g00660	29760.VIT_14s0030g00660.t01	-	572
VIT_05s0020g02480	29760.VIT_05s0020g02480.t01	VIT_01s0011g00230	29760.VIT_01s0011g00230.t01	-	534
VIT_05s0020g02480	29760.VIT_05s0020g02480.t01	VIT_18s0001g07730	29760.VIT_18s0001g07730.t01	-	528
VIT_05s0020g02480	29760.VIT_05s0020g02480.t01	VIT_06s0004g02740	29760.VIT_06s0004g02740.t01	-	528
VIT_05s0020g02480	29760.VIT_05s0020g02480.t01	VIT_08s0007g04670	29760.VIT_08s0007g04670.t01	-	517
VIT_05s0020g02480	29760.VIT_05s0020g02480.t01	VIT_01s0011g04500	29760.VIT_01s0011g04500.t01	-	429
VIT_05s0020g02480	29760.VIT_05s0020g02480.t01	VIT_09s0002g08670	29760.VIT_09s0002g08670.t01	-	329
VIT_05s0020g02480	29760.VIT_05s0020g02480.t01	VIT_05s0102g00120	29760.VIT_05s0102g00120.t01	binding	299
VIT_05s0020g02480	29760.VIT_05s0020g02480.t01	VIT_19s0027g00760	29760.VIT_19s0027g00760.t01	-	283
VIT_05s0020g02480	29760.VIT_05s0020g02480.t01	VIT_14s0036g00480	29760.VIT_14s0036g00480.t01	-	277
VIT_05s0020g02480	29760.VIT_05s0020g02480.t01	VIT_14s0108g01500	29760.VIT_14s0108g01500.t01	-	266
VIT_05s0020g02480	29760.VIT_05s0020g02480.t01	VIT_15s0048g00370	29760.VIT_15s0048g00370.t01	-	259
VIT_05s0020g02480	29760.VIT_05s0020g02480.t01	VIT_13s0019g03160	29760.VIT_13s0019g03160.t01	binding	258
VIT_05s0020g02480	29760.VIT_05s0020g02480.t01	VIT_01s0010g02290	29760.VIT_01s0010g02290.t01	binding	258
VIT_05s0020g02480	29760.VIT_05s0020g02480.t01	VIT_16s0022g00510	29760.VIT_16s0022g00510.t01	binding	258
VIT_05s0020g02480	29760.VIT_05s0020g02480.t01	VIT_13s0019g03090	29760.VIT_13s0019g03090.t01	binding	258
VIT_05s0020g02480	29760.VIT_05s0020g02480.t01	VIT_12s0028g01390	29760.VIT_12s0028g01390.t01	binding	258
VIT_05s0020g02480	29760.VIT_05s0020g02480.t01	VIT_13s0019g02850	29760.VIT_13s0019g02850.t01	binding	258
VIT_05s0020g02480	29760.VIT_05s0020g02480.t01	VIT_13s0019g00860	29760.VIT_13s0019g00860.t01	binding	258
VIT_05s0020g02480	29760.VIT_05s0020g02480.t01	VIT_01s0026g00220	29760.VIT_01s0026g00220.t01	-	242
VIT_05s0020g02480	29760.VIT_05s0020g02480.t01	VIT_04s0023g02390	29760.VIT_04s0023g02390.t01	-	201
VIT_05s0020g02480	29760.VIT_05s0020g02480.t01	VIT_18s0001g00820	29760.VIT_18s0001g00820.t01	-	201
VIT_05s0020g02480	29760.VIT_05s0020g02480.t01	VIT_10s0042g00430	29760.VIT_10s0042g00430.t01	-	201
VIT_05s0020g02480	29760.VIT_05s0020g02480.t01	VIT_01s0026g01460	29760.VIT_01s0026g01460.t01	-	201
VIT_05s0020g02480	29760.VIT_05s0020g02480.t01	VIT_09s0002g04250	29760.VIT_09s0002g04250.t01	-	201
VIT_05s0020g02480	29760.VIT_05s0020g02480.t01	VIT_08s0007g04780	29760.VIT_08s0007g04780.t01	-	196
VIT_05s0020g02480	29760.VIT_05s0020g02480.t01	VIT_19s0014g00980	29760.VIT_19s0014g00980.t01	-	194
VIT_05s0020g02480	29760.VIT_05s0020g02480.t01	VIT_14s0108g00590	29760.VIT_14s0108g00590.t01	-	192
VIT_05s0020g02480	29760.VIT_05s0020g02480.t01	VIT_06s0004g05030	29760.VIT_06s0004g05030.t01	-	192
VIT_05s0020g02480	29760.VIT_05s0020g02480.t01	VIT_03s0038g02510	29760.VIT_03s0038g02510.t01	-	171
VIT_05s0020g02480	29760.VIT_05s0020g02480.t01	VIT_06s0004g00260	29760.VIT_06s0004g00260.t01	-	171
VIT_05s0020g02480	29760.VIT_05s0020g02480.t01	VIT_08s0007g00840	29760.VIT_08s0007g00840.t01	-	163
VIT_05s0020g02480	29760.VIT_05s0020g02480.t01	VIT_05s0020g00600	29760.VIT_05s0020g00600.t01	-	163
VIT_05s0020g02480	29760.VIT_05s0020g02480.t01	VIT_16s0039g02540	29760.VIT_16s0039g02540.t01	-	161
VIT_05s0020g02480	29760.VIT_05s0020g02480.t01	VIT_12s0028g01080	29760.VIT_12s0028g01080.t01	-	161
VIT_05s0020g02480	29760.VIT_05s0020g02480.t01	VIT_15s0048g02500	29760.VIT_15s0048g02500.t01	-	158
VIT_03s0017g01340	29760.VIT_03s0017g01340.t01	VIT_07s0191g00060	29760.VIT_07s0191g00060.t01	-	390
VIT_03s0017g01340	29760.VIT_03s0017g01340.t01	VIT_19s0027g00760	29760.VIT_19s0027g00760.t01	reaction	235
VIT_03s0017g01340	29760.VIT_03s0017g01340.t01	VIT_09s0002g01560	29760.VIT_09s0002g01560.t01	binding	186
VIT_13s0019g03160	29760.VIT_13s0019g03160.t01	VIT_14s0108g01500	29760.VIT_14s0108g01500.t01	-	742
VIT_13s0019g03160	29760.VIT_13s0019g03160.t01	VIT_05s0020g00600	29760.VIT_05s0020g00600.t01	-	306
VIT_13s0019g03160	29760.VIT_13s0019g03160.t01	VIT_08s0007g04670	29760.VIT_08s0007g04670.t01	binding	258
VIT_13s0019g03160	29760.VIT_13s0019g03160.t01	VIT_12s0028g01390	29760.VIT_12s0028g01390.t01	-	238
VIT_13s0019g03160	29760.VIT_13s0019g03160.t01	VIT_01s0026g01460	29760.VIT_01s0026g01460.t01	-	223
VIT_13s0019g03160	29760.VIT_13s0019g03160.t01	VIT_18s0001g00820	29760.VIT_18s0001g00820.t01	-	223
VIT_13s0019g03160	29760.VIT_13s0019g03160.t01	VIT_14s0108g00590	29760.VIT_14s0108g00590.t01	-	216
VIT_13s0019g03160	29760.VIT_13s0019g03160.t01	VIT_06s0004g05030	29760.VIT_06s0004g05030.t01	-	216
VIT_13s0019g03160	29760.VIT_13s0019g03160.t01	VIT_13s0019g00860	29760.VIT_13s0019g00860.t01	-	198
VIT_13s0019g03160	29760.VIT_13s0019g03160.t01	VIT_16s0022g00510	29760.VIT_16s0022g00510.t01	-	177
VIT_13s0019g03160	29760.VIT_13s0019g03160.t01	VIT_10s0042g00430	29760.VIT_10s0042g00430.t01	-	171
VIT_13s0019g03160	29760.VIT_13s0019g03160.t01	VIT_09s0002g04250	29760.VIT_09s0002g04250.t01	-	171
VIT_13s0019g03160	29760.VIT_13s0019g03160.t01	VIT_04s0023g02390	29760.VIT_04s0023g02390.t01	-	171
VIT_15s0045g00710	29760.VIT_15s0045g00710.t01	VIT_09s0002g07070	29760.VIT_09s0002g07070.t01	reaction	210
VIT_15s0045g00710	29760.VIT_15s0045g00710.t01	VIT_14s0066g02240	29760.VIT_14s0066g02240.t01	-	187
VIT_15s0045g00710	29760.VIT_15s0045g00710.t01	VIT_03s0038g03560	29760.VIT_03s0038g03560.t01	-	172
VIT_15s0045g00710	29760.VIT_15s0045g00710.t01	VIT_05s0124g00670	29760.VIT_05s0124g00670.t01	-	172
VIT_15s0045g00710	29760.VIT_15s0045g00710.t01	VIT_19s0027g00760	29760.VIT_19s0027g00760.t01	reaction	161
VIT_04s0044g01960	29760.VIT_04s0044g01960.t01	VIT_05s0020g00600	29760.VIT_05s0020g00600.t01	-	161
VIT_04s0044g01960	29760.VIT_04s0044g01960.t01	VIT_13s0156g00320	29760.VIT_13s0156g00320.t01	-	155
VIT_07s0031g00050	29760.VIT_07s0031g00050.t01	VIT_04s0008g07110	29760.VIT_04s0008g07110.t01	-	202
VIT_18s0001g07730	29760.VIT_18s0001g07730.t01	VIT_05s0020g02790	29760.VIT_05s0020g02790.t01	-	543
VIT_18s0001g07730	29760.VIT_18s0001g07730.t01	VIT_08s0007g04670	29760.VIT_08s0007g04670.t01	-	528
VIT_18s0001g07730	29760.VIT_18s0001g07730.t01	VIT_05s0077g01430	29760.VIT_05s0077g01430.t01	binding	163
VIT_15s0046g00740	29760.VIT_15s0046g00740.t01	VIT_11s0016g03510	29760.VIT_11s0016g03510.t01	-	230
VIT_15s0046g00740	29760.VIT_15s0046g00740.t01	VIT_06s0004g00260	29760.VIT_06s0004g00260.t01	-	155
VIT_05s0020g03140	29760.VIT_05s0020g03140.t01	VIT_08s0007g04780	29760.VIT_08s0007g04780.t01	-	179
VIT_01s0026g00220	29760.VIT_01s0026g00220.t01	VIT_04s0044g01110	29760.VIT_04s0044g01110.t01	binding	942
VIT_01s0026g00220	29760.VIT_01s0026g00220.t01	VIT_02s0025g04560	29760.VIT_02s0025g04560.t01	-	923
VIT_01s0026g00220	29760.VIT_01s0026g00220.t01	VIT_09s0002g05200	29760.VIT_09s0002g05200.t01	-	900
VIT_01s0026g00220	29760.VIT_01s0026g00220.t01	VIT_08s0007g04670	29760.VIT_08s0007g04670.t01	-	638
VIT_01s0026g00220	29760.VIT_01s0026g00220.t01	VIT_09s0002g08670	29760.VIT_09s0002g08670.t01	-	633
VIT_01s0026g00220	29760.VIT_01s0026g00220.t01	VIT_15s0048g00370	29760.VIT_15s0048g00370.t01	-	584
VIT_01s0026g00220	29760.VIT_01s0026g00220.t01	VIT_19s0014g03160	29760.VIT_19s0014g03160.t01	binding	382
VIT_01s0026g00220	29760.VIT_01s0026g00220.t01	VIT_16s0050g00390	29760.VIT_16s0050g00390.t01	-	338
VIT_01s0026g00220	29760.VIT_01s0026g00220.t01	VIT_04s0210g00110	29760.VIT_04s0210g00110.t01	-	338
VIT_01s0026g00220	29760.VIT_01s0026g00220.t01	VIT_04s0210g00140	29760.VIT_04s0210g00140.t01	-	338
VIT_01s0026g00220	29760.VIT_01s0026g00220.t01	VIT_01s0011g06470	29760.VIT_01s0011g06470.t01	binding	336
VIT_01s0026g00220	29760.VIT_01s0026g00220.t01	VIT_17s0000g00660	29760.VIT_17s0000g00660.t01	-	274
VIT_01s0026g00220	29760.VIT_01s0026g00220.t01	VIT_03s0038g02510	29760.VIT_03s0038g02510.t01	-	270
VIT_01s0026g00220	29760.VIT_01s0026g00220.t01	VIT_04s0023g00680	29760.VIT_04s0023g00680.t01	-	228
VIT_01s0026g00220	29760.VIT_01s0026g00220.t01	VIT_05s0020g00600	29760.VIT_05s0020g00600.t01	-	197
VIT_01s0026g00220	29760.VIT_01s0026g00220.t01	VIT_05s0102g00120	29760.VIT_05s0102g00120.t01	-	190
VIT_01s0026g00220	29760.VIT_01s0026g00220.t01	VIT_14s0108g00590	29760.VIT_14s0108g00590.t01	-	189
VIT_01s0026g00220	29760.VIT_01s0026g00220.t01	VIT_06s0004g05030	29760.VIT_06s0004g05030.t01	-	189
VIT_01s0026g00220	29760.VIT_01s0026g00220.t01	VIT_04s0210g00050	29760.VIT_04s0210g00050.t01	-	163
VIT_19s0027g00760	29760.VIT_19s0027g00760.t01	VIT_18s0072g00340	29760.VIT_18s0072g00340.t01	reaction	997
VIT_19s0027g00760	29760.VIT_19s0027g00760.t01	VIT_09s0002g07070	29760.VIT_09s0002g07070.t01	reaction	992
VIT_19s0027g00760	29760.VIT_19s0027g00760.t01	VIT_07s0191g00060	29760.VIT_07s0191g00060.t01	reaction	984
VIT_19s0027g00760	29760.VIT_19s0027g00760.t01	VIT_07s0005g00840	29760.VIT_07s0005g00840.t01	reaction	970
VIT_19s0027g00760	29760.VIT_19s0027g00760.t01	VIT_09s0002g04440	29760.VIT_09s0002g04440.t01	reaction	835
VIT_19s0027g00760	29760.VIT_19s0027g00760.t01	VIT_11s0016g03510	29760.VIT_11s0016g03510.t01	-	825
VIT_19s0027g00760	29760.VIT_19s0027g00760.t01	VIT_17s0000g10280	29760.VIT_17s0000g10280.t01	-	535
VIT_19s0027g00760	29760.VIT_19s0027g00760.t01	VIT_00s1231g00010	29760.VIT_00s1231g00010.t01	-	531
VIT_19s0027g00760	29760.VIT_19s0027g00760.t01	VIT_04s0008g00790	29760.VIT_04s0008g00790.t01	reaction	527
VIT_19s0027g00760	29760.VIT_19s0027g00760.t01	VIT_04s0023g00680	29760.VIT_04s0023g00680.t01	-	519
VIT_19s0027g00760	29760.VIT_19s0027g00760.t01	VIT_05s0020g02510	29760.VIT_05s0020g02510.t01	-	497
VIT_19s0027g00760	29760.VIT_19s0027g00760.t01	VIT_05s0049g01480	29760.VIT_05s0049g01480.t01	-	424
VIT_19s0027g00760	29760.VIT_19s0027g00760.t01	VIT_09s0002g04250	29760.VIT_09s0002g04250.t01	binding	387
VIT_19s0027g00760	29760.VIT_19s0027g00760.t01	VIT_10s0042g00430	29760.VIT_10s0042g00430.t01	binding	352
VIT_19s0027g00760	29760.VIT_19s0027g00760.t01	VIT_18s0001g00820	29760.VIT_18s0001g00820.t01	binding	352
VIT_19s0027g00760	29760.VIT_19s0027g00760.t01	VIT_04s0023g02390	29760.VIT_04s0023g02390.t01	binding	352
VIT_19s0027g00760	29760.VIT_19s0027g00760.t01	VIT_01s0026g01460	29760.VIT_01s0026g01460.t01	binding	352
VIT_19s0027g00760	29760.VIT_19s0027g00760.t01	VIT_14s0036g00480	29760.VIT_14s0036g00480.t01	-	344
VIT_19s0027g00760	29760.VIT_19s0027g00760.t01	VIT_15s0048g00370	29760.VIT_15s0048g00370.t01	-	300
VIT_19s0027g00760	29760.VIT_19s0027g00760.t01	VIT_08s0007g04670	29760.VIT_08s0007g04670.t01	-	283
VIT_19s0027g00760	29760.VIT_19s0027g00760.t01	VIT_06s0004g05030	29760.VIT_06s0004g05030.t01	-	265
VIT_19s0027g00760	29760.VIT_19s0027g00760.t01	VIT_14s0108g00590	29760.VIT_14s0108g00590.t01	-	265
VIT_19s0027g00760	29760.VIT_19s0027g00760.t01	VIT_14s0108g01500	29760.VIT_14s0108g01500.t01	-	254
VIT_19s0027g00760	29760.VIT_19s0027g00760.t01	VIT_05s0020g00600	29760.VIT_05s0020g00600.t01	-	245
VIT_19s0027g00760	29760.VIT_19s0027g00760.t01	VIT_04s0023g02870	29760.VIT_04s0023g02870.t01	reaction	161
VIT_11s0037g00800	29760.VIT_11s0037g00800.t01	VIT_04s0008g07110	29760.VIT_04s0008g07110.t01	-	583
VIT_11s0037g00800	29760.VIT_11s0037g00800.t01	VIT_18s0001g02250	29760.VIT_18s0001g02250.t01	-	530
VIT_11s0037g00800	29760.VIT_11s0037g00800.t01	VIT_13s0019g01230	29760.VIT_13s0019g01230.t01	-	250
VIT_11s0037g00800	29760.VIT_11s0037g00800.t01	VIT_06s0004g03020	29760.VIT_06s0004g03020.t01	binding	239
VIT_11s0037g00800	29760.VIT_11s0037g00800.t01	VIT_07s0031g02480	29760.VIT_07s0031g02480.t01	binding	239
VIT_11s0037g00800	29760.VIT_11s0037g00800.t01	VIT_13s0019g02490	29760.VIT_13s0019g02490.t01	-	175
VIT_08s0007g04780	29760.VIT_08s0007g04780.t01	VIT_13s0019g02850	29760.VIT_13s0019g02850.t01	-	512
VIT_08s0007g04780	29760.VIT_08s0007g04780.t01	VIT_05s0020g02510	29760.VIT_05s0020g02510.t01	-	493
VIT_08s0007g04780	29760.VIT_08s0007g04780.t01	VIT_14s0030g00660	29760.VIT_14s0030g00660.t01	-	263
VIT_08s0007g04780	29760.VIT_08s0007g04780.t01	VIT_08s0007g04670	29760.VIT_08s0007g04670.t01	-	202
VIT_08s0007g04780	29760.VIT_08s0007g04780.t01	VIT_14s0108g00590	29760.VIT_14s0108g00590.t01	-	186
VIT_08s0007g04780	29760.VIT_08s0007g04780.t01	VIT_06s0004g05030	29760.VIT_06s0004g05030.t01	-	186
VIT_15s0048g00370	29760.VIT_15s0048g00370.t01	VIT_14s0030g00660	29760.VIT_14s0030g00660.t01	-	596
VIT_15s0048g00370	29760.VIT_15s0048g00370.t01	VIT_08s0007g04670	29760.VIT_08s0007g04670.t01	-	259
VIT_15s0048g00370	29760.VIT_15s0048g00370.t01	VIT_01s0244g00030	29760.VIT_01s0244g00030.t01	-	256
VIT_15s0048g00370	29760.VIT_15s0048g00370.t01	VIT_18s0001g00820	29760.VIT_18s0001g00820.t01	-	247
VIT_15s0048g00370	29760.VIT_15s0048g00370.t01	VIT_01s0026g01460	29760.VIT_01s0026g01460.t01	-	247
VIT_15s0048g00370	29760.VIT_15s0048g00370.t01	VIT_15s0048g02600	29760.VIT_15s0048g02600.t01	-	189
VIT_15s0048g00370	29760.VIT_15s0048g00370.t01	VIT_02s0025g02790	29760.VIT_02s0025g02790.t01	-	189
VIT_15s0048g00370	29760.VIT_15s0048g00370.t01	VIT_05s0020g00600	29760.VIT_05s0020g00600.t01	-	180
VIT_15s0048g00370	29760.VIT_15s0048g00370.t01	VIT_04s0008g03370	29760.VIT_04s0008g03370.t01	-	169
VIT_15s0048g00370	29760.VIT_15s0048g00370.t01	VIT_14s0171g00190	29760.VIT_14s0171g00190.t01	-	169
VIT_15s0048g00370	29760.VIT_15s0048g00370.t01	VIT_04s0023g02390	29760.VIT_04s0023g02390.t01	-	160
VIT_15s0048g00370	29760.VIT_15s0048g00370.t01	VIT_10s0042g00430	29760.VIT_10s0042g00430.t01	-	160
VIT_15s0048g00370	29760.VIT_15s0048g00370.t01	VIT_09s0002g04250	29760.VIT_09s0002g04250.t01	-	160
VIT_15s0048g00370	29760.VIT_15s0048g00370.t01	VIT_01s0011g06470	29760.VIT_01s0011g06470.t01	-	160
VIT_04s0210g00110	29760.VIT_04s0210g00110.t01	VIT_04s0210g00140	29760.VIT_04s0210g00140.t01	-	640
VIT_04s0210g00110	29760.VIT_04s0210g00110.t01	VIT_19s0014g03160	29760.VIT_19s0014g03160.t01	-	382
VIT_04s0210g00110	29760.VIT_04s0210g00110.t01	VIT_19s0135g00120	29760.VIT_19s0135g00120.t01	-	305
VIT_04s0210g00110	29760.VIT_04s0210g00110.t01	VIT_03s0167g00190	29760.VIT_03s0167g00190.t01	-	305
VIT_04s0210g00110	29760.VIT_04s0210g00110.t01	VIT_07s0005g00490	29760.VIT_07s0005g00490.t01	-	271
VIT_04s0210g00110	29760.VIT_04s0210g00110.t01	VIT_01s0244g00030	29760.VIT_01s0244g00030.t01	-	241
VIT_18s0001g11710	29760.VIT_18s0001g11710.t01	VIT_05s0102g00310	29760.VIT_05s0102g00310.t01	-	487
VIT_18s0001g11710	29760.VIT_18s0001g11710.t01	VIT_08s0040g01400	29760.VIT_08s0040g01400.t01	-	445
VIT_18s0001g11710	29760.VIT_18s0001g11710.t01	VIT_12s0059g01810	29760.VIT_12s0059g01810.t01	-	406
VIT_18s0001g11710	29760.VIT_18s0001g11710.t01	VIT_18s0001g09110	29760.VIT_18s0001g09110.t01	-	358
VIT_18s0001g11710	29760.VIT_18s0001g11710.t01	VIT_04s0023g00410	29760.VIT_04s0023g00410.t01	-	300
VIT_18s0001g11710	29760.VIT_18s0001g11710.t01	VIT_19s0014g03160	29760.VIT_19s0014g03160.t01	-	219
VIT_18s0001g11710	29760.VIT_18s0001g11710.t01	VIT_07s0005g05850	29760.VIT_07s0005g05850.t01	-	205
VIT_09s0002g04440	29760.VIT_09s0002g04440.t01	VIT_07s0005g00840	29760.VIT_07s0005g00840.t01	reaction	995
VIT_09s0002g04440	29760.VIT_09s0002g04440.t01	VIT_18s0072g00340	29760.VIT_18s0072g00340.t01	reaction	983
VIT_09s0002g04440	29760.VIT_09s0002g04440.t01	VIT_04s0008g00790	29760.VIT_04s0008g00790.t01	reaction	972
VIT_09s0002g04440	29760.VIT_09s0002g04440.t01	VIT_07s0191g00060	29760.VIT_07s0191g00060.t01	reaction	899
VIT_09s0002g04440	29760.VIT_09s0002g04440.t01	VIT_17s0000g10280	29760.VIT_17s0000g10280.t01	-	305
VIT_02s0025g04560	29760.VIT_02s0025g04560.t01	VIT_02s0025g04830	29760.VIT_02s0025g04830.t01	-	195
VIT_05s0020g02510	29760.VIT_05s0020g02510.t01	VIT_17s0000g10280	29760.VIT_17s0000g10280.t01	-	987
VIT_05s0020g02510	29760.VIT_05s0020g02510.t01	VIT_07s0005g01590	29760.VIT_07s0005g01590.t01	-	683
VIT_05s0020g02510	29760.VIT_05s0020g02510.t01	VIT_13s0019g02200	29760.VIT_13s0019g02200.t01	-	651
VIT_05s0020g02510	29760.VIT_05s0020g02510.t01	VIT_04s0023g00680	29760.VIT_04s0023g00680.t01	-	627
VIT_05s0020g02510	29760.VIT_05s0020g02510.t01	VIT_14s0030g00660	29760.VIT_14s0030g00660.t01	-	523
VIT_05s0020g02510	29760.VIT_05s0020g02510.t01	VIT_01s0244g00030	29760.VIT_01s0244g00030.t01	-	330
VIT_05s0020g02510	29760.VIT_05s0020g02510.t01	VIT_11s0016g03510	29760.VIT_11s0016g03510.t01	-	282
VIT_05s0020g02510	29760.VIT_05s0020g02510.t01	VIT_01s0011g04500	29760.VIT_01s0011g04500.t01	-	272
VIT_05s0020g02510	29760.VIT_05s0020g02510.t01	VIT_14s0036g00480	29760.VIT_14s0036g00480.t01	-	234
VIT_05s0020g02510	29760.VIT_05s0020g02510.t01	VIT_00s1231g00010	29760.VIT_00s1231g00010.t01	-	224
VIT_05s0020g02510	29760.VIT_05s0020g02510.t01	VIT_08s0040g03360	29760.VIT_08s0040g03360.t01	-	167
VIT_05s0020g02510	29760.VIT_05s0020g02510.t01	VIT_04s0044g00130	29760.VIT_04s0044g00130.t01	-	161
VIT_14s0108g01500	29760.VIT_14s0108g01500.t01	VIT_12s0028g01390	29760.VIT_12s0028g01390.t01	-	742
VIT_14s0108g01500	29760.VIT_14s0108g01500.t01	VIT_13s0019g03090	29760.VIT_13s0019g03090.t01	-	742
VIT_14s0108g01500	29760.VIT_14s0108g01500.t01	VIT_16s0022g00510	29760.VIT_16s0022g00510.t01	-	742
VIT_14s0108g01500	29760.VIT_14s0108g01500.t01	VIT_01s0010g02290	29760.VIT_01s0010g02290.t01	-	742
VIT_14s0108g01500	29760.VIT_14s0108g01500.t01	VIT_13s0019g00860	29760.VIT_13s0019g00860.t01	-	742
VIT_14s0108g01500	29760.VIT_14s0108g01500.t01	VIT_13s0019g02850	29760.VIT_13s0019g02850.t01	-	742
VIT_14s0108g01500	29760.VIT_14s0108g01500.t01	VIT_11s0016g03510	29760.VIT_11s0016g03510.t01	-	547
VIT_14s0108g01500	29760.VIT_14s0108g01500.t01	VIT_14s0108g00590	29760.VIT_14s0108g00590.t01	-	511
VIT_14s0108g01500	29760.VIT_14s0108g01500.t01	VIT_06s0004g05030	29760.VIT_06s0004g05030.t01	-	511
VIT_14s0108g01500	29760.VIT_14s0108g01500.t01	VIT_05s0020g00600	29760.VIT_05s0020g00600.t01	-	345
VIT_14s0108g01500	29760.VIT_14s0108g01500.t01	VIT_08s0007g04670	29760.VIT_08s0007g04670.t01	-	289
VIT_14s0108g01500	29760.VIT_14s0108g01500.t01	VIT_01s0026g01460	29760.VIT_01s0026g01460.t01	-	281
VIT_14s0108g01500	29760.VIT_14s0108g01500.t01	VIT_18s0001g00820	29760.VIT_18s0001g00820.t01	-	281
VIT_14s0108g01500	29760.VIT_14s0108g01500.t01	VIT_09s0002g04250	29760.VIT_09s0002g04250.t01	-	223
VIT_14s0108g01500	29760.VIT_14s0108g01500.t01	VIT_10s0042g00430	29760.VIT_10s0042g00430.t01	-	223
VIT_14s0108g01500	29760.VIT_14s0108g01500.t01	VIT_04s0023g02390	29760.VIT_04s0023g02390.t01	-	223
VIT_14s0108g01500	29760.VIT_14s0108g01500.t01	VIT_07s0005g01590	29760.VIT_07s0005g01590.t01	-	213
VIT_18s0072g00340	29760.VIT_18s0072g00340.t01	VIT_07s0191g00060	29760.VIT_07s0191g00060.t01	reaction	999
VIT_18s0072g00340	29760.VIT_18s0072g00340.t01	VIT_07s0005g00840	29760.VIT_07s0005g00840.t01	reaction	999
VIT_18s0072g00340	29760.VIT_18s0072g00340.t01	VIT_04s0008g00790	29760.VIT_04s0008g00790.t01	reaction	995
VIT_18s0072g00340	29760.VIT_18s0072g00340.t01	VIT_05s0049g01480	29760.VIT_05s0049g01480.t01	binding	966
VIT_18s0072g00340	29760.VIT_18s0072g00340.t01	VIT_11s0016g03510	29760.VIT_11s0016g03510.t01	-	860
VIT_18s0072g00340	29760.VIT_18s0072g00340.t01	VIT_04s0043g00400	29760.VIT_04s0043g00400.t01	-	365
VIT_18s0072g00340	29760.VIT_18s0072g00340.t01	VIT_11s0016g02120	29760.VIT_11s0016g02120.t01	-	346
VIT_18s0072g00340	29760.VIT_18s0072g00340.t01	VIT_00s1231g00010	29760.VIT_00s1231g00010.t01	-	322
VIT_18s0072g00340	29760.VIT_18s0072g00340.t01	VIT_14s0036g00480	29760.VIT_14s0036g00480.t01	-	294
VIT_18s0072g00340	29760.VIT_18s0072g00340.t01	VIT_17s0000g10280	29760.VIT_17s0000g10280.t01	-	243
VIT_18s0072g00340	29760.VIT_18s0072g00340.t01	VIT_06s0004g05030	29760.VIT_06s0004g05030.t01	-	231
VIT_18s0072g00340	29760.VIT_18s0072g00340.t01	VIT_14s0108g00590	29760.VIT_14s0108g00590.t01	-	231
VIT_14s0171g00190	29760.VIT_14s0171g00190.t01	VIT_01s0011g04500	29760.VIT_01s0011g04500.t01	-	188
VIT_07s0005g00490	29760.VIT_07s0005g00490.t01	VIT_13s0019g01230	29760.VIT_13s0019g01230.t01	-	530
VIT_07s0005g00490	29760.VIT_07s0005g00490.t01	VIT_19s0135g00120	29760.VIT_19s0135g00120.t01	binding	273
VIT_07s0005g00490	29760.VIT_07s0005g00490.t01	VIT_03s0167g00190	29760.VIT_03s0167g00190.t01	binding	273
VIT_07s0005g00490	29760.VIT_07s0005g00490.t01	VIT_04s0210g00140	29760.VIT_04s0210g00140.t01	-	271
VIT_07s0005g00490	29760.VIT_07s0005g00490.t01	VIT_16s0050g00390	29760.VIT_16s0050g00390.t01	-	271
VIT_07s0005g00490	29760.VIT_07s0005g00490.t01	VIT_19s0014g03160	29760.VIT_19s0014g03160.t01	-	233
VIT_07s0005g00490	29760.VIT_07s0005g00490.t01	VIT_18s0001g00820	29760.VIT_18s0001g00820.t01	-	211
VIT_07s0005g00490	29760.VIT_07s0005g00490.t01	VIT_04s0023g02390	29760.VIT_04s0023g02390.t01	-	211
VIT_07s0005g00490	29760.VIT_07s0005g00490.t01	VIT_09s0002g04250	29760.VIT_09s0002g04250.t01	-	211
VIT_07s0005g00490	29760.VIT_07s0005g00490.t01	VIT_01s0026g01460	29760.VIT_01s0026g01460.t01	-	211
VIT_07s0005g00490	29760.VIT_07s0005g00490.t01	VIT_10s0042g00430	29760.VIT_10s0042g00430.t01	-	211
VIT_07s0005g00490	29760.VIT_07s0005g00490.t01	VIT_04s0044g00220	29760.VIT_04s0044g00220.t01	-	171
VIT_09s0002g05200	29760.VIT_09s0002g05200.t01	VIT_03s0038g02510	29760.VIT_03s0038g02510.t01	-	958
VIT_08s0007g08310	29760.VIT_08s0007g08310.t01	VIT_02s0025g01750	29760.VIT_02s0025g01750.t01	-	518
VIT_04s0008g04260	29760.VIT_04s0008g04260.t01	VIT_05s0077g01430	29760.VIT_05s0077g01430.t01	binding	502
VIT_04s0008g04260	29760.VIT_04s0008g04260.t01	VIT_14s0066g02240	29760.VIT_14s0066g02240.t01	binding	215
VIT_04s0008g04260	29760.VIT_04s0008g04260.t01	VIT_05s0124g00670	29760.VIT_05s0124g00670.t01	ptmod	202
VIT_04s0008g04260	29760.VIT_04s0008g04260.t01	VIT_03s0038g03560	29760.VIT_03s0038g03560.t01	ptmod	202
VIT_04s0008g04260	29760.VIT_04s0008g04260.t01	VIT_12s0057g01080	29760.VIT_12s0057g01080.t01	binding	179
VIT_01s0011g04500	29760.VIT_01s0011g04500.t01	VIT_08s0007g04670	29760.VIT_08s0007g04670.t01	-	684
VIT_01s0011g04500	29760.VIT_01s0011g04500.t01	VIT_04s0023g00680	29760.VIT_04s0023g00680.t01	-	231
VIT_01s0011g04500	29760.VIT_01s0011g04500.t01	VIT_04s0044g00220	29760.VIT_04s0044g00220.t01	-	187
VIT_01s0011g04500	29760.VIT_01s0011g04500.t01	VIT_05s0049g01480	29760.VIT_05s0049g01480.t01	-	157
VIT_01s0011g04500	29760.VIT_01s0011g04500.t01	VIT_11s0016g03510	29760.VIT_11s0016g03510.t01	-	156
VIT_01s0011g00230	29760.VIT_01s0011g00230.t01	VIT_06s0004g05030	29760.VIT_06s0004g05030.t01	-	827
VIT_01s0011g00230	29760.VIT_01s0011g00230.t01	VIT_14s0108g00590	29760.VIT_14s0108g00590.t01	-	827
VIT_01s0011g00230	29760.VIT_01s0011g00230.t01	VIT_04s0023g00680	29760.VIT_04s0023g00680.t01	-	765
VIT_01s0011g00230	29760.VIT_01s0011g00230.t01	VIT_09s0002g08670	29760.VIT_09s0002g08670.t01	-	671
VIT_01s0011g00230	29760.VIT_01s0011g00230.t01	VIT_14s0030g00660	29760.VIT_14s0030g00660.t01	-	563
VIT_01s0011g00230	29760.VIT_01s0011g00230.t01	VIT_08s0007g04670	29760.VIT_08s0007g04670.t01	-	545
VIT_01s0011g00230	29760.VIT_01s0011g00230.t01	VIT_11s0016g03510	29760.VIT_11s0016g03510.t01	-	234
VIT_01s0011g00230	29760.VIT_01s0011g00230.t01	VIT_08s0032g00890	29760.VIT_08s0032g00890.t01	-	231
VIT_01s0011g00230	29760.VIT_01s0011g00230.t01	VIT_17s0000g09680	29760.VIT_17s0000g09680.t01	-	173
VIT_01s0011g00230	29760.VIT_01s0011g00230.t01	VIT_02s0025g02790	29760.VIT_02s0025g02790.t01	-	156
VIT_01s0011g00230	29760.VIT_01s0011g00230.t01	VIT_15s0048g02600	29760.VIT_15s0048g02600.t01	-	156
VIT_04s0210g00050	29760.VIT_04s0210g00050.t01	VIT_07s0031g02480	29760.VIT_07s0031g02480.t01	-	252
VIT_04s0210g00050	29760.VIT_04s0210g00050.t01	VIT_06s0004g03020	29760.VIT_06s0004g03020.t01	-	252
VIT_04s0210g00050	29760.VIT_04s0210g00050.t01	VIT_08s0007g03250	29760.VIT_08s0007g03250.t01	-	216
VIT_00s0338g00050	29760.VIT_00s0338g00050.t01	VIT_08s0040g01400	29760.VIT_08s0040g01400.t01	-	291
VIT_00s0338g00050	29760.VIT_00s0338g00050.t01	VIT_01s0011g01850	29760.VIT_01s0011g01850.t01	-	258
VIT_00s0338g00050	29760.VIT_00s0338g00050.t01	VIT_05s0102g00310	29760.VIT_05s0102g00310.t01	-	250
VIT_00s0338g00050	29760.VIT_00s0338g00050.t01	VIT_04s0023g00410	29760.VIT_04s0023g00410.t01	-	236
VIT_00s0338g00050	29760.VIT_00s0338g00050.t01	VIT_18s0001g09110	29760.VIT_18s0001g09110.t01	-	222
VIT_00s0338g00050	29760.VIT_00s0338g00050.t01	VIT_12s0028g01080	29760.VIT_12s0028g01080.t01	-	209
VIT_05s0077g01430	29760.VIT_05s0077g01430.t01	VIT_04s0043g00400	29760.VIT_04s0043g00400.t01	binding	889
VIT_05s0077g01430	29760.VIT_05s0077g01430.t01	VIT_06s0004g02740	29760.VIT_06s0004g02740.t01	binding	163
VIT_03s0063g00110	29760.VIT_03s0063g00110.t01	VIT_06s0004g00260	29760.VIT_06s0004g00260.t01	-	159
VIT_14s0030g01650	29760.VIT_14s0030g01650.t01	VIT_05s0102g00310	29760.VIT_05s0102g00310.t01	-	231
VIT_14s0030g01650	29760.VIT_14s0030g01650.t01	VIT_18s0001g09110	29760.VIT_18s0001g09110.t01	-	215
VIT_14s0030g01650	29760.VIT_14s0030g01650.t01	VIT_18s0001g00820	29760.VIT_18s0001g00820.t01	-	167
VIT_13s0074g00720	29760.VIT_13s0074g00720.t01	VIT_15s0048g02600	29760.VIT_15s0048g02600.t01	-	158
VIT_13s0074g00720	29760.VIT_13s0074g00720.t01	VIT_02s0025g02790	29760.VIT_02s0025g02790.t01	-	158
VIT_09s0002g08670	29760.VIT_09s0002g08670.t01	VIT_08s0007g04670	29760.VIT_08s0007g04670.t01	-	330
VIT_09s0002g08670	29760.VIT_09s0002g08670.t01	VIT_14s0036g00480	29760.VIT_14s0036g00480.t01	-	311
VIT_09s0002g08670	29760.VIT_09s0002g08670.t01	VIT_14s0108g00590	29760.VIT_14s0108g00590.t01	-	262
VIT_09s0002g08670	29760.VIT_09s0002g08670.t01	VIT_06s0004g05030	29760.VIT_06s0004g05030.t01	-	262
VIT_09s0002g08670	29760.VIT_09s0002g08670.t01	VIT_14s0030g00660	29760.VIT_14s0030g00660.t01	-	244
VIT_09s0002g08670	29760.VIT_09s0002g08670.t01	VIT_09s0002g03640	29760.VIT_09s0002g03640.t01	-	243
VIT_09s0002g08670	29760.VIT_09s0002g08670.t01	VIT_18s0001g00820	29760.VIT_18s0001g00820.t01	-	167
VIT_09s0002g08670	29760.VIT_09s0002g08670.t01	VIT_04s0023g02390	29760.VIT_04s0023g02390.t01	-	167
VIT_09s0002g08670	29760.VIT_09s0002g08670.t01	VIT_09s0002g04250	29760.VIT_09s0002g04250.t01	-	167
VIT_09s0002g08670	29760.VIT_09s0002g08670.t01	VIT_01s0026g01460	29760.VIT_01s0026g01460.t01	-	167
VIT_09s0002g08670	29760.VIT_09s0002g08670.t01	VIT_10s0042g00430	29760.VIT_10s0042g00430.t01	-	167
VIT_17s0000g10280	29760.VIT_17s0000g10280.t01	VIT_07s0191g00060	29760.VIT_07s0191g00060.t01	-	385
VIT_17s0000g10280	29760.VIT_17s0000g10280.t01	VIT_18s0001g00820	29760.VIT_18s0001g00820.t01	binding	377
VIT_17s0000g10280	29760.VIT_17s0000g10280.t01	VIT_04s0023g02390	29760.VIT_04s0023g02390.t01	binding	377
VIT_17s0000g10280	29760.VIT_17s0000g10280.t01	VIT_09s0002g04250	29760.VIT_09s0002g04250.t01	binding	377
VIT_17s0000g10280	29760.VIT_17s0000g10280.t01	VIT_10s0042g00430	29760.VIT_10s0042g00430.t01	binding	377
VIT_17s0000g10280	29760.VIT_17s0000g10280.t01	VIT_01s0026g01460	29760.VIT_01s0026g01460.t01	binding	377
VIT_17s0000g10280	29760.VIT_17s0000g10280.t01	VIT_07s0005g00840	29760.VIT_07s0005g00840.t01	-	344
VIT_17s0000g10280	29760.VIT_17s0000g10280.t01	VIT_11s0016g03510	29760.VIT_11s0016g03510.t01	-	276
VIT_17s0000g10280	29760.VIT_17s0000g10280.t01	VIT_05s0049g01480	29760.VIT_05s0049g01480.t01	-	259
VIT_17s0000g10280	29760.VIT_17s0000g10280.t01	VIT_14s0036g00480	29760.VIT_14s0036g00480.t01	-	252
VIT_17s0000g10280	29760.VIT_17s0000g10280.t01	VIT_06s0004g05030	29760.VIT_06s0004g05030.t01	-	247
VIT_17s0000g10280	29760.VIT_17s0000g10280.t01	VIT_14s0108g00590	29760.VIT_14s0108g00590.t01	-	247
VIT_17s0000g10280	29760.VIT_17s0000g10280.t01	VIT_08s0056g00710	29760.VIT_08s0056g00710.t01	-	204
VIT_17s0000g10280	29760.VIT_17s0000g10280.t01	VIT_05s0020g00600	29760.VIT_05s0020g00600.t01	-	186
VIT_17s0000g10280	29760.VIT_17s0000g10280.t01	VIT_00s0684g00030	29760.VIT_00s0684g00030.t01	-	167
VIT_02s0025g01690	29760.VIT_02s0025g01690.t01	VIT_06s0004g00260	29760.VIT_06s0004g00260.t01	-	256
VIT_02s0025g01690	29760.VIT_02s0025g01690.t01	VIT_05s0102g00310	29760.VIT_05s0102g00310.t01	-	234
VIT_02s0025g01690	29760.VIT_02s0025g01690.t01	VIT_13s0067g02560	29760.VIT_13s0067g02560.t01	-	157
VIT_09s0002g07070	29760.VIT_09s0002g07070.t01	VIT_04s0008g03370	29760.VIT_04s0008g03370.t01	binding	916
VIT_09s0002g07070	29760.VIT_09s0002g07070.t01	VIT_04s0023g02870	29760.VIT_04s0023g02870.t01	reaction	210
VIT_09s0002g07070	29760.VIT_09s0002g07070.t01	VIT_11s0016g02120	29760.VIT_11s0016g02120.t01	-	206
VIT_09s0002g07070	29760.VIT_09s0002g07070.t01	VIT_11s0016g03510	29760.VIT_11s0016g03510.t01	-	163
VIT_06s0004g00260	29760.VIT_06s0004g00260.t01	VIT_16s0039g02540	29760.VIT_16s0039g02540.t01	-	697
VIT_06s0004g00260	29760.VIT_06s0004g00260.t01	VIT_08s0007g00840	29760.VIT_08s0007g00840.t01	-	564
VIT_06s0004g00260	29760.VIT_06s0004g00260.t01	VIT_03s0038g02510	29760.VIT_03s0038g02510.t01	-	434
VIT_06s0004g00260	29760.VIT_06s0004g00260.t01	VIT_00s0207g00210	29760.VIT_00s0207g00210.t01	-	407
VIT_06s0004g00260	29760.VIT_06s0004g00260.t01	VIT_10s0003g04350	29760.VIT_10s0003g04350.t01	-	278
VIT_06s0004g00260	29760.VIT_06s0004g00260.t01	VIT_05s0102g00310	29760.VIT_05s0102g00310.t01	-	274
VIT_06s0004g00260	29760.VIT_06s0004g00260.t01	VIT_12s0059g01810	29760.VIT_12s0059g01810.t01	-	247
VIT_06s0004g00260	29760.VIT_06s0004g00260.t01	VIT_15s0048g02500	29760.VIT_15s0048g02500.t01	-	227
VIT_06s0004g00260	29760.VIT_06s0004g00260.t01	VIT_05s0020g00600	29760.VIT_05s0020g00600.t01	-	224
VIT_06s0004g00260	29760.VIT_06s0004g00260.t01	VIT_18s0001g00820	29760.VIT_18s0001g00820.t01	-	220
VIT_06s0004g00260	29760.VIT_06s0004g00260.t01	VIT_12s0028g01080	29760.VIT_12s0028g01080.t01	-	163
VIT_06s0004g00260	29760.VIT_06s0004g00260.t01	VIT_08s0040g01400	29760.VIT_08s0040g01400.t01	-	157
VIT_06s0004g00260	29760.VIT_06s0004g00260.t01	VIT_18s0001g00760	29760.VIT_18s0001g00760.t01	-	150
VIT_06s0004g00260	29760.VIT_06s0004g00260.t01	VIT_04s0023g00410	29760.VIT_04s0023g00410.t01	-	150
VIT_19s0135g00120	29760.VIT_19s0135g00120.t01	VIT_16s0050g00390	29760.VIT_16s0050g00390.t01	-	305
VIT_19s0135g00120	29760.VIT_19s0135g00120.t01	VIT_04s0210g00140	29760.VIT_04s0210g00140.t01	-	305
VIT_19s0135g00120	29760.VIT_19s0135g00120.t01	VIT_04s0044g00220	29760.VIT_04s0044g00220.t01	-	207
VIT_08s0007g04670	29760.VIT_08s0007g04670.t01	VIT_14s0030g00660	29760.VIT_14s0030g00660.t01	-	586
VIT_08s0007g04670	29760.VIT_08s0007g04670.t01	VIT_04s0044g00220	29760.VIT_04s0044g00220.t01	-	575
VIT_08s0007g04670	29760.VIT_08s0007g04670.t01	VIT_11s0016g03510	29760.VIT_11s0016g03510.t01	-	565
VIT_08s0007g04670	29760.VIT_08s0007g04670.t01	VIT_06s0004g02740	29760.VIT_06s0004g02740.t01	-	528
VIT_08s0007g04670	29760.VIT_08s0007g04670.t01	VIT_05s0102g00120	29760.VIT_05s0102g00120.t01	binding	299
VIT_08s0007g04670	29760.VIT_08s0007g04670.t01	VIT_14s0036g00480	29760.VIT_14s0036g00480.t01	-	277
VIT_08s0007g04670	29760.VIT_08s0007g04670.t01	VIT_16s0022g00510	29760.VIT_16s0022g00510.t01	binding	258
VIT_08s0007g04670	29760.VIT_08s0007g04670.t01	VIT_01s0010g02290	29760.VIT_01s0010g02290.t01	binding	258
VIT_08s0007g04670	29760.VIT_08s0007g04670.t01	VIT_13s0019g03090	29760.VIT_13s0019g03090.t01	binding	258
VIT_08s0007g04670	29760.VIT_08s0007g04670.t01	VIT_12s0028g01390	29760.VIT_12s0028g01390.t01	binding	258
VIT_08s0007g04670	29760.VIT_08s0007g04670.t01	VIT_13s0019g02850	29760.VIT_13s0019g02850.t01	binding	258
VIT_08s0007g04670	29760.VIT_08s0007g04670.t01	VIT_13s0019g00860	29760.VIT_13s0019g00860.t01	binding	258
VIT_08s0007g04670	29760.VIT_08s0007g04670.t01	VIT_05s0062g01010	29760.VIT_05s0062g01010.t01	-	226
VIT_08s0007g04670	29760.VIT_08s0007g04670.t01	VIT_19s0014g03160	29760.VIT_19s0014g03160.t01	-	209
VIT_08s0007g04670	29760.VIT_08s0007g04670.t01	VIT_18s0001g00820	29760.VIT_18s0001g00820.t01	-	203
VIT_08s0007g04670	29760.VIT_08s0007g04670.t01	VIT_04s0023g02390	29760.VIT_04s0023g02390.t01	-	203
VIT_08s0007g04670	29760.VIT_08s0007g04670.t01	VIT_09s0002g04250	29760.VIT_09s0002g04250.t01	-	203
VIT_08s0007g04670	29760.VIT_08s0007g04670.t01	VIT_10s0042g00430	29760.VIT_10s0042g00430.t01	-	203
VIT_08s0007g04670	29760.VIT_08s0007g04670.t01	VIT_01s0026g01460	29760.VIT_01s0026g01460.t01	-	203
VIT_08s0007g04670	29760.VIT_08s0007g04670.t01	VIT_19s0014g00980	29760.VIT_19s0014g00980.t01	-	194
VIT_08s0007g04670	29760.VIT_08s0007g04670.t01	VIT_14s0108g00590	29760.VIT_14s0108g00590.t01	-	192
VIT_08s0007g04670	29760.VIT_08s0007g04670.t01	VIT_06s0004g05030	29760.VIT_06s0004g05030.t01	-	192
VIT_08s0007g04670	29760.VIT_08s0007g04670.t01	VIT_04s0044g01110	29760.VIT_04s0044g01110.t01	-	181
VIT_08s0007g04670	29760.VIT_08s0007g04670.t01	VIT_05s0020g00600	29760.VIT_05s0020g00600.t01	-	163
VIT_02s0025g04830	29760.VIT_02s0025g04830.t01	VIT_17s0000g00780	29760.VIT_17s0000g00780.t01	reaction	282
VIT_02s0025g04830	29760.VIT_02s0025g04830.t01	VIT_14s0108g00590	29760.VIT_14s0108g00590.t01	-	223
VIT_02s0025g04830	29760.VIT_02s0025g04830.t01	VIT_06s0004g05030	29760.VIT_06s0004g05030.t01	-	223
VIT_04s0043g00400	29760.VIT_04s0043g00400.t01	VIT_04s0008g00640	29760.VIT_04s0008g00640.t01	-	173
VIT_04s0043g00400	29760.VIT_04s0043g00400.t01	VIT_05s0049g01480	29760.VIT_05s0049g01480.t01	binding	163
VIT_04s0023g02390	29760.VIT_04s0023g02390.t01	VIT_05s0020g00600	29760.VIT_05s0020g00600.t01	catalysis	710
VIT_04s0023g02390	29760.VIT_04s0023g02390.t01	VIT_05s0102g00120	29760.VIT_05s0102g00120.t01	catalysis	416
VIT_04s0023g02390	29760.VIT_04s0023g02390.t01	VIT_06s0004g05030	29760.VIT_06s0004g05030.t01	-	227
VIT_04s0023g02390	29760.VIT_04s0023g02390.t01	VIT_14s0108g00590	29760.VIT_14s0108g00590.t01	-	227
VIT_04s0023g02390	29760.VIT_04s0023g02390.t01	VIT_11s0016g03510	29760.VIT_11s0016g03510.t01	binding	212
VIT_04s0023g02390	29760.VIT_04s0023g02390.t01	VIT_03s0038g04570	29760.VIT_03s0038g04570.t01	-	201
VIT_04s0023g02390	29760.VIT_04s0023g02390.t01	VIT_19s0090g00910	29760.VIT_19s0090g00910.t01	-	196
VIT_04s0023g02390	29760.VIT_04s0023g02390.t01	VIT_18s0001g14010	29760.VIT_18s0001g14010.t01	-	193
VIT_04s0023g02390	29760.VIT_04s0023g02390.t01	VIT_13s0019g02850	29760.VIT_13s0019g02850.t01	-	171
VIT_04s0023g02390	29760.VIT_04s0023g02390.t01	VIT_13s0019g00860	29760.VIT_13s0019g00860.t01	-	171
VIT_04s0023g02390	29760.VIT_04s0023g02390.t01	VIT_01s0010g02290	29760.VIT_01s0010g02290.t01	-	171
VIT_04s0023g02390	29760.VIT_04s0023g02390.t01	VIT_16s0022g00510	29760.VIT_16s0022g00510.t01	-	171
VIT_04s0023g02390	29760.VIT_04s0023g02390.t01	VIT_13s0019g03090	29760.VIT_13s0019g03090.t01	-	171
VIT_04s0023g02390	29760.VIT_04s0023g02390.t01	VIT_12s0028g01390	29760.VIT_12s0028g01390.t01	-	171
VIT_04s0023g02390	29760.VIT_04s0023g02390.t01	VIT_17s0000g02950	29760.VIT_17s0000g02950.t01	-	167
VIT_04s0023g02390	29760.VIT_04s0023g02390.t01	VIT_06s0004g05670	29760.VIT_06s0004g05670.t01	-	167
VIT_18s0001g00820	29760.VIT_18s0001g00820.t01	VIT_10s0042g00430	29760.VIT_10s0042g00430.t01	-	825
VIT_18s0001g00820	29760.VIT_18s0001g00820.t01	VIT_05s0020g00600	29760.VIT_05s0020g00600.t01	catalysis	806
VIT_18s0001g00820	29760.VIT_18s0001g00820.t01	VIT_05s0102g00120	29760.VIT_05s0102g00120.t01	catalysis	727
VIT_18s0001g00820	29760.VIT_18s0001g00820.t01	VIT_18s0001g01030	29760.VIT_18s0001g01030.t01	-	545
VIT_18s0001g00820	29760.VIT_18s0001g00820.t01	VIT_05s0102g00310	29760.VIT_05s0102g00310.t01	-	521
VIT_18s0001g00820	29760.VIT_18s0001g00820.t01	VIT_09s0002g04250	29760.VIT_09s0002g04250.t01	-	516
VIT_18s0001g00820	29760.VIT_18s0001g00820.t01	VIT_16s0039g02540	29760.VIT_16s0039g02540.t01	-	382
VIT_18s0001g00820	29760.VIT_18s0001g00820.t01	VIT_11s0016g03510	29760.VIT_11s0016g03510.t01	binding	262
VIT_18s0001g00820	29760.VIT_18s0001g00820.t01	VIT_00s0207g00210	29760.VIT_00s0207g00210.t01	-	246
VIT_18s0001g00820	29760.VIT_18s0001g00820.t01	VIT_06s0004g05030	29760.VIT_06s0004g05030.t01	-	227
VIT_18s0001g00820	29760.VIT_18s0001g00820.t01	VIT_14s0108g00590	29760.VIT_14s0108g00590.t01	-	227
VIT_18s0001g00820	29760.VIT_18s0001g00820.t01	VIT_13s0019g02850	29760.VIT_13s0019g02850.t01	-	223
VIT_18s0001g00820	29760.VIT_18s0001g00820.t01	VIT_13s0019g00860	29760.VIT_13s0019g00860.t01	-	223
VIT_18s0001g00820	29760.VIT_18s0001g00820.t01	VIT_16s0022g00510	29760.VIT_16s0022g00510.t01	-	223
VIT_18s0001g00820	29760.VIT_18s0001g00820.t01	VIT_01s0010g02290	29760.VIT_01s0010g02290.t01	-	223
VIT_18s0001g00820	29760.VIT_18s0001g00820.t01	VIT_12s0028g01390	29760.VIT_12s0028g01390.t01	-	223
VIT_18s0001g00820	29760.VIT_18s0001g00820.t01	VIT_13s0019g03090	29760.VIT_13s0019g03090.t01	-	223
VIT_18s0001g00820	29760.VIT_18s0001g00820.t01	VIT_03s0038g02510	29760.VIT_03s0038g02510.t01	-	215
VIT_18s0001g00820	29760.VIT_18s0001g00820.t01	VIT_03s0038g04570	29760.VIT_03s0038g04570.t01	-	201
VIT_18s0001g00820	29760.VIT_18s0001g00820.t01	VIT_19s0090g00910	29760.VIT_19s0090g00910.t01	-	196
VIT_18s0001g00820	29760.VIT_18s0001g00820.t01	VIT_18s0001g14010	29760.VIT_18s0001g14010.t01	-	193
VIT_18s0001g00820	29760.VIT_18s0001g00820.t01	VIT_17s0000g02950	29760.VIT_17s0000g02950.t01	-	192
VIT_18s0001g00820	29760.VIT_18s0001g00820.t01	VIT_06s0004g05670	29760.VIT_06s0004g05670.t01	-	192
VIT_18s0001g00820	29760.VIT_18s0001g00820.t01	VIT_08s0007g00840	29760.VIT_08s0007g00840.t01	-	171
VIT_18s0001g00820	29760.VIT_18s0001g00820.t01	VIT_08s0040g03360	29760.VIT_08s0040g03360.t01	-	167
VIT_18s0001g00820	29760.VIT_18s0001g00820.t01	VIT_10s0003g04350	29760.VIT_10s0003g04350.t01	-	165
VIT_18s0001g00820	29760.VIT_18s0001g00820.t01	VIT_08s0056g00710	29760.VIT_08s0056g00710.t01	-	156
VIT_18s0001g00820	29760.VIT_18s0001g00820.t01	VIT_13s0019g04140	29760.VIT_13s0019g04140.t01	-	156
VIT_18s0001g00820	29760.VIT_18s0001g00820.t01	VIT_04s0023g00410	29760.VIT_04s0023g00410.t01	-	150
VIT_13s0019g03090	29760.VIT_13s0019g03090.t01	VIT_05s0020g00600	29760.VIT_05s0020g00600.t01	-	306
VIT_13s0019g03090	29760.VIT_13s0019g03090.t01	VIT_01s0026g01460	29760.VIT_01s0026g01460.t01	-	223
VIT_13s0019g03090	29760.VIT_13s0019g03090.t01	VIT_06s0004g05030	29760.VIT_06s0004g05030.t01	-	216
VIT_13s0019g03090	29760.VIT_13s0019g03090.t01	VIT_14s0108g00590	29760.VIT_14s0108g00590.t01	-	216
VIT_13s0019g03090	29760.VIT_13s0019g03090.t01	VIT_13s0019g00860	29760.VIT_13s0019g00860.t01	-	187
VIT_13s0019g03090	29760.VIT_13s0019g03090.t01	VIT_16s0022g00510	29760.VIT_16s0022g00510.t01	-	177
VIT_13s0019g03090	29760.VIT_13s0019g03090.t01	VIT_09s0002g04250	29760.VIT_09s0002g04250.t01	-	171
VIT_13s0019g03090	29760.VIT_13s0019g03090.t01	VIT_10s0042g00430	29760.VIT_10s0042g00430.t01	-	171
VIT_04s0023g00700	29760.VIT_04s0023g00700.t01	VIT_04s0008g07110	29760.VIT_04s0008g07110.t01	-	583
VIT_04s0023g00700	29760.VIT_04s0023g00700.t01	VIT_18s0001g02250	29760.VIT_18s0001g02250.t01	-	530
VIT_04s0023g00700	29760.VIT_04s0023g00700.t01	VIT_13s0019g01230	29760.VIT_13s0019g01230.t01	-	250
VIT_04s0023g00700	29760.VIT_04s0023g00700.t01	VIT_07s0031g02480	29760.VIT_07s0031g02480.t01	binding	239
VIT_04s0023g00700	29760.VIT_04s0023g00700.t01	VIT_06s0004g03020	29760.VIT_06s0004g03020.t01	binding	239
VIT_04s0023g00700	29760.VIT_04s0023g00700.t01	VIT_13s0019g02490	29760.VIT_13s0019g02490.t01	-	175
VIT_01s0011g01850	29760.VIT_01s0011g01850.t01	VIT_08s0040g01400	29760.VIT_08s0040g01400.t01	-	435
VIT_01s0011g01850	29760.VIT_01s0011g01850.t01	VIT_15s0048g02500	29760.VIT_15s0048g02500.t01	-	349
VIT_01s0011g01850	29760.VIT_01s0011g01850.t01	VIT_05s0102g00310	29760.VIT_05s0102g00310.t01	-	347
VIT_01s0011g01850	29760.VIT_01s0011g01850.t01	VIT_04s0023g00410	29760.VIT_04s0023g00410.t01	-	302
VIT_01s0011g01850	29760.VIT_01s0011g01850.t01	VIT_18s0001g09110	29760.VIT_18s0001g09110.t01	-	281
VIT_01s0011g01850	29760.VIT_01s0011g01850.t01	VIT_08s0007g00840	29760.VIT_08s0007g00840.t01	-	230
VIT_05s0062g01010	29760.VIT_05s0062g01010.t01	VIT_01s0011g06470	29760.VIT_01s0011g06470.t01	-	319
VIT_04s0044g01110	29760.VIT_04s0044g01110.t01	VIT_12s0028g01080	29760.VIT_12s0028g01080.t01	-	519
VIT_04s0044g01110	29760.VIT_04s0044g01110.t01	VIT_03s0038g02510	29760.VIT_03s0038g02510.t01	-	223
VIT_04s0044g01110	29760.VIT_04s0044g01110.t01	VIT_01s0011g06470	29760.VIT_01s0011g06470.t01	-	197
VIT_00s0684g00030	29760.VIT_00s0684g00030.t01	VIT_01s0244g00170	29760.VIT_01s0244g00170.t01	-	525
VIT_00s0684g00030	29760.VIT_00s0684g00030.t01	VIT_14s0068g01160	29760.VIT_14s0068g01160.t01	-	525
VIT_05s0049g01480	29760.VIT_05s0049g01480.t01	VIT_11s0016g03510	29760.VIT_11s0016g03510.t01	-	451
VIT_05s0049g01480	29760.VIT_05s0049g01480.t01	VIT_00s1231g00010	29760.VIT_00s1231g00010.t01	-	246
VIT_05s0049g01480	29760.VIT_05s0049g01480.t01	VIT_01s0244g00030	29760.VIT_01s0244g00030.t01	-	245
VIT_05s0049g01480	29760.VIT_05s0049g01480.t01	VIT_14s0036g00480	29760.VIT_14s0036g00480.t01	-	182
VIT_05s0049g01480	29760.VIT_05s0049g01480.t01	VIT_08s0040g01400	29760.VIT_08s0040g01400.t01	-	169
VIT_05s0049g01480	29760.VIT_05s0049g01480.t01	VIT_05s0020g00600	29760.VIT_05s0020g00600.t01	-	159
VIT_07s0005g01590	29760.VIT_07s0005g01590.t01	VIT_13s0019g02200	29760.VIT_13s0019g02200.t01	-	733
VIT_07s0005g01590	29760.VIT_07s0005g01590.t01	VIT_05s0124g00670	29760.VIT_05s0124g00670.t01	-	543
VIT_07s0005g01590	29760.VIT_07s0005g01590.t01	VIT_03s0038g03560	29760.VIT_03s0038g03560.t01	-	543
VIT_07s0005g01590	29760.VIT_07s0005g01590.t01	VIT_14s0066g02240	29760.VIT_14s0066g02240.t01	-	431
VIT_07s0005g01590	29760.VIT_07s0005g01590.t01	VIT_04s0023g00680	29760.VIT_04s0023g00680.t01	-	265
VIT_07s0005g01590	29760.VIT_07s0005g01590.t01	VIT_09s0002g03640	29760.VIT_09s0002g03640.t01	-	206
VIT_07s0005g01590	29760.VIT_07s0005g01590.t01	VIT_09s0002g04250	29760.VIT_09s0002g04250.t01	-	166
VIT_07s0005g01590	29760.VIT_07s0005g01590.t01	VIT_13s0019g01230	29760.VIT_13s0019g01230.t01	-	152
VIT_03s0038g02510	29760.VIT_03s0038g02510.t01	VIT_16s0039g02540	29760.VIT_16s0039g02540.t01	-	510
VIT_03s0038g02510	29760.VIT_03s0038g02510.t01	VIT_08s0007g00840	29760.VIT_08s0007g00840.t01	-	498
VIT_03s0038g02510	29760.VIT_03s0038g02510.t01	VIT_15s0048g02500	29760.VIT_15s0048g02500.t01	-	461
VIT_03s0038g02510	29760.VIT_03s0038g02510.t01	VIT_12s0028g01080	29760.VIT_12s0028g01080.t01	-	424
VIT_03s0038g02510	29760.VIT_03s0038g02510.t01	VIT_01s0011g06470	29760.VIT_01s0011g06470.t01	-	395
VIT_03s0038g02510	29760.VIT_03s0038g02510.t01	VIT_04s0023g00410	29760.VIT_04s0023g00410.t01	-	337
VIT_03s0038g02510	29760.VIT_03s0038g02510.t01	VIT_12s0059g01810	29760.VIT_12s0059g01810.t01	-	296
VIT_03s0038g02510	29760.VIT_03s0038g02510.t01	VIT_13s0019g04140	29760.VIT_13s0019g04140.t01	-	284
VIT_03s0038g02510	29760.VIT_03s0038g02510.t01	VIT_10s0003g04350	29760.VIT_10s0003g04350.t01	-	241
VIT_03s0038g02510	29760.VIT_03s0038g02510.t01	VIT_00s0207g00210	29760.VIT_00s0207g00210.t01	-	223
VIT_03s0038g02510	29760.VIT_03s0038g02510.t01	VIT_05s0102g00310	29760.VIT_05s0102g00310.t01	-	220
VIT_03s0038g02510	29760.VIT_03s0038g02510.t01	VIT_11s0016g03510	29760.VIT_11s0016g03510.t01	-	201
VIT_03s0038g02510	29760.VIT_03s0038g02510.t01	VIT_17s0000g06350	29760.VIT_17s0000g06350.t01	-	171
VIT_03s0038g02510	29760.VIT_03s0038g02510.t01	VIT_18s0001g00760	29760.VIT_18s0001g00760.t01	-	163
VIT_03s0038g02510	29760.VIT_03s0038g02510.t01	VIT_10s0116g00530	29760.VIT_10s0116g00530.t01	-	157
VIT_03s0038g02510	29760.VIT_03s0038g02510.t01	VIT_01s0244g00030	29760.VIT_01s0244g00030.t01	-	155
VIT_19s0014g03160	29760.VIT_19s0014g03160.t01	VIT_05s0102g00310	29760.VIT_05s0102g00310.t01	-	417
VIT_19s0014g03160	29760.VIT_19s0014g03160.t01	VIT_16s0050g00390	29760.VIT_16s0050g00390.t01	-	382
VIT_19s0014g03160	29760.VIT_19s0014g03160.t01	VIT_04s0210g00140	29760.VIT_04s0210g00140.t01	-	382
VIT_19s0014g03160	29760.VIT_19s0014g03160.t01	VIT_08s0040g01400	29760.VIT_08s0040g01400.t01	-	364
VIT_19s0014g03160	29760.VIT_19s0014g03160.t01	VIT_00s0207g00210	29760.VIT_00s0207g00210.t01	-	318
VIT_19s0014g03160	29760.VIT_19s0014g03160.t01	VIT_01s0011g06470	29760.VIT_01s0011g06470.t01	-	236
VIT_19s0014g03160	29760.VIT_19s0014g03160.t01	VIT_10s0003g04350	29760.VIT_10s0003g04350.t01	-	156
VIT_19s0014g03160	29760.VIT_19s0014g03160.t01	VIT_13s0019g04140	29760.VIT_13s0019g04140.t01	-	156
VIT_19s0014g03160	29760.VIT_19s0014g03160.t01	VIT_11s0016g03510	29760.VIT_11s0016g03510.t01	-	154
VIT_05s0020g02790	29760.VIT_05s0020g02790.t01	VIT_06s0004g02740	29760.VIT_06s0004g02740.t01	-	543
VIT_01s0026g01460	29760.VIT_01s0026g01460.t01	VIT_10s0042g00430	29760.VIT_10s0042g00430.t01	-	825
VIT_01s0026g01460	29760.VIT_01s0026g01460.t01	VIT_05s0020g00600	29760.VIT_05s0020g00600.t01	catalysis	806
VIT_01s0026g01460	29760.VIT_01s0026g01460.t01	VIT_05s0102g00120	29760.VIT_05s0102g00120.t01	catalysis	727
VIT_01s0026g01460	29760.VIT_01s0026g01460.t01	VIT_18s0001g01030	29760.VIT_18s0001g01030.t01	-	545
VIT_01s0026g01460	29760.VIT_01s0026g01460.t01	VIT_09s0002g04250	29760.VIT_09s0002g04250.t01	-	516
VIT_01s0026g01460	29760.VIT_01s0026g01460.t01	VIT_06s0004g05030	29760.VIT_06s0004g05030.t01	-	227
VIT_01s0026g01460	29760.VIT_01s0026g01460.t01	VIT_14s0108g00590	29760.VIT_14s0108g00590.t01	-	227
VIT_01s0026g01460	29760.VIT_01s0026g01460.t01	VIT_13s0019g02850	29760.VIT_13s0019g02850.t01	-	223
VIT_01s0026g01460	29760.VIT_01s0026g01460.t01	VIT_13s0019g00860	29760.VIT_13s0019g00860.t01	-	223
VIT_01s0026g01460	29760.VIT_01s0026g01460.t01	VIT_01s0010g02290	29760.VIT_01s0010g02290.t01	-	223
VIT_01s0026g01460	29760.VIT_01s0026g01460.t01	VIT_16s0022g00510	29760.VIT_16s0022g00510.t01	-	223
VIT_01s0026g01460	29760.VIT_01s0026g01460.t01	VIT_12s0028g01390	29760.VIT_12s0028g01390.t01	-	223
VIT_01s0026g01460	29760.VIT_01s0026g01460.t01	VIT_11s0016g03510	29760.VIT_11s0016g03510.t01	binding	212
VIT_01s0026g01460	29760.VIT_01s0026g01460.t01	VIT_03s0038g04570	29760.VIT_03s0038g04570.t01	-	201
VIT_01s0026g01460	29760.VIT_01s0026g01460.t01	VIT_19s0090g00910	29760.VIT_19s0090g00910.t01	-	196
VIT_01s0026g01460	29760.VIT_01s0026g01460.t01	VIT_18s0001g14010	29760.VIT_18s0001g14010.t01	-	193
VIT_01s0026g01460	29760.VIT_01s0026g01460.t01	VIT_17s0000g02950	29760.VIT_17s0000g02950.t01	-	192
VIT_01s0026g01460	29760.VIT_01s0026g01460.t01	VIT_06s0004g05670	29760.VIT_06s0004g05670.t01	-	192
VIT_01s0026g01460	29760.VIT_01s0026g01460.t01	VIT_08s0040g03360	29760.VIT_08s0040g03360.t01	-	167
VIT_01s0026g01460	29760.VIT_01s0026g01460.t01	VIT_08s0056g00710	29760.VIT_08s0056g00710.t01	-	156
VIT_03s0167g00190	29760.VIT_03s0167g00190.t01	VIT_04s0210g00140	29760.VIT_04s0210g00140.t01	-	305
VIT_03s0167g00190	29760.VIT_03s0167g00190.t01	VIT_16s0050g00390	29760.VIT_16s0050g00390.t01	-	305
VIT_03s0167g00190	29760.VIT_03s0167g00190.t01	VIT_04s0044g00220	29760.VIT_04s0044g00220.t01	-	207
VIT_11s0016g02120	29760.VIT_11s0016g02120.t01	VIT_07s0191g00060	29760.VIT_07s0191g00060.t01	-	717
VIT_11s0016g02120	29760.VIT_11s0016g02120.t01	VIT_07s0005g00840	29760.VIT_07s0005g00840.t01	-	382
VIT_11s0016g02120	29760.VIT_11s0016g02120.t01	VIT_08s0007g00840	29760.VIT_08s0007g00840.t01	-	190
VIT_14s0066g02240	29760.VIT_14s0066g02240.t01	VIT_13s0019g02200	29760.VIT_13s0019g02200.t01	binding	574
VIT_14s0066g02240	29760.VIT_14s0066g02240.t01	VIT_19s0014g05020	29760.VIT_19s0014g05020.t01	ptmod	285
VIT_14s0066g02240	29760.VIT_14s0066g02240.t01	VIT_11s0016g03510	29760.VIT_11s0016g03510.t01	-	258
VIT_14s0066g02240	29760.VIT_14s0066g02240.t01	VIT_04s0023g02870	29760.VIT_04s0023g02870.t01	-	187
VIT_14s0066g02240	29760.VIT_14s0066g02240.t01	VIT_12s0057g01080	29760.VIT_12s0057g01080.t01	-	162
VIT_09s0002g05710	29760.VIT_09s0002g05710.t01	VIT_01s0011g06470	29760.VIT_01s0011g06470.t01	-	286
VIT_09s0002g04250	29760.VIT_09s0002g04250.t01	VIT_05s0020g00600	29760.VIT_05s0020g00600.t01	catalysis	710
VIT_09s0002g04250	29760.VIT_09s0002g04250.t01	VIT_05s0102g00120	29760.VIT_05s0102g00120.t01	catalysis	416
VIT_09s0002g04250	29760.VIT_09s0002g04250.t01	VIT_19s0090g00910	29760.VIT_19s0090g00910.t01	-	229
VIT_09s0002g04250	29760.VIT_09s0002g04250.t01	VIT_14s0108g00590	29760.VIT_14s0108g00590.t01	-	227
VIT_09s0002g04250	29760.VIT_09s0002g04250.t01	VIT_06s0004g05030	29760.VIT_06s0004g05030.t01	-	227
VIT_09s0002g04250	29760.VIT_09s0002g04250.t01	VIT_11s0016g03510	29760.VIT_11s0016g03510.t01	binding	212
VIT_09s0002g04250	29760.VIT_09s0002g04250.t01	VIT_03s0038g04570	29760.VIT_03s0038g04570.t01	-	201
VIT_09s0002g04250	29760.VIT_09s0002g04250.t01	VIT_18s0001g14010	29760.VIT_18s0001g14010.t01	-	193
VIT_09s0002g04250	29760.VIT_09s0002g04250.t01	VIT_12s0028g01390	29760.VIT_12s0028g01390.t01	-	171
VIT_09s0002g04250	29760.VIT_09s0002g04250.t01	VIT_16s0022g00510	29760.VIT_16s0022g00510.t01	-	171
VIT_09s0002g04250	29760.VIT_09s0002g04250.t01	VIT_01s0010g02290	29760.VIT_01s0010g02290.t01	-	171
VIT_09s0002g04250	29760.VIT_09s0002g04250.t01	VIT_13s0019g00860	29760.VIT_13s0019g00860.t01	-	171
VIT_09s0002g04250	29760.VIT_09s0002g04250.t01	VIT_13s0019g02850	29760.VIT_13s0019g02850.t01	-	171
VIT_19s0014g05020	29760.VIT_19s0014g05020.t01	VIT_07s0191g00060	29760.VIT_07s0191g00060.t01	binding	183
VIT_18s0001g09110	29760.VIT_18s0001g09110.t01	VIT_05s0102g00310	29760.VIT_05s0102g00310.t01	-	449
VIT_18s0001g09110	29760.VIT_18s0001g09110.t01	VIT_04s0023g00410	29760.VIT_04s0023g00410.t01	-	393
VIT_18s0001g09110	29760.VIT_18s0001g09110.t01	VIT_08s0040g01400	29760.VIT_08s0040g01400.t01	-	383
VIT_18s0001g09110	29760.VIT_18s0001g09110.t01	VIT_00s0207g00210	29760.VIT_00s0207g00210.t01	-	362
VIT_18s0001g09110	29760.VIT_18s0001g09110.t01	VIT_12s0059g01810	29760.VIT_12s0059g01810.t01	-	257
VIT_04s0008g00790	29760.VIT_04s0008g00790.t01	VIT_07s0005g00840	29760.VIT_07s0005g00840.t01	reaction	998
VIT_04s0008g00790	29760.VIT_04s0008g00790.t01	VIT_07s0191g00060	29760.VIT_07s0191g00060.t01	reaction	990
VIT_00s0585g00030	29760.VIT_00s0585g00030.t01	VIT_18s0075g00120	29760.VIT_18s0075g00120.t01	-	537
VIT_12s0028g01080	29760.VIT_12s0028g01080.t01	VIT_04s0023g00410	29760.VIT_04s0023g00410.t01	-	801
VIT_12s0028g01080	29760.VIT_12s0028g01080.t01	VIT_00s0207g00210	29760.VIT_00s0207g00210.t01	binding	751
VIT_12s0028g01080	29760.VIT_12s0028g01080.t01	VIT_13s0019g04140	29760.VIT_13s0019g04140.t01	-	718
VIT_12s0028g01080	29760.VIT_12s0028g01080.t01	VIT_08s0007g00840	29760.VIT_08s0007g00840.t01	-	718
VIT_12s0028g01080	29760.VIT_12s0028g01080.t01	VIT_10s0003g04350	29760.VIT_10s0003g04350.t01	-	693
VIT_12s0028g01080	29760.VIT_12s0028g01080.t01	VIT_17s0000g06350	29760.VIT_17s0000g06350.t01	-	659
VIT_12s0028g01080	29760.VIT_12s0028g01080.t01	VIT_03s0038g03560	29760.VIT_03s0038g03560.t01	-	571
VIT_12s0028g01080	29760.VIT_12s0028g01080.t01	VIT_15s0048g02500	29760.VIT_15s0048g02500.t01	-	507
VIT_12s0028g01080	29760.VIT_12s0028g01080.t01	VIT_18s0001g00760	29760.VIT_18s0001g00760.t01	-	439
VIT_12s0028g01080	29760.VIT_12s0028g01080.t01	VIT_12s0059g01810	29760.VIT_12s0059g01810.t01	-	171
VIT_12s0028g01080	29760.VIT_12s0028g01080.t01	VIT_01s0244g00030	29760.VIT_01s0244g00030.t01	-	163
VIT_05s0124g00670	29760.VIT_05s0124g00670.t01	VIT_05s0020g00600	29760.VIT_05s0020g00600.t01	-	206
VIT_05s0124g00670	29760.VIT_05s0124g00670.t01	VIT_08s0007g00840	29760.VIT_08s0007g00840.t01	catalysis	200
VIT_05s0124g00670	29760.VIT_05s0124g00670.t01	VIT_04s0023g02870	29760.VIT_04s0023g02870.t01	-	172
VIT_08s0056g00710	29760.VIT_08s0056g00710.t01	VIT_01s0244g00030	29760.VIT_01s0244g00030.t01	-	597
VIT_08s0056g00710	29760.VIT_08s0056g00710.t01	VIT_00s1231g00010	29760.VIT_00s1231g00010.t01	-	203
VIT_18s0001g14010	29760.VIT_18s0001g14010.t01	VIT_10s0042g00430	29760.VIT_10s0042g00430.t01	-	193
VIT_01s0010g02290	29760.VIT_01s0010g02290.t01	VIT_12s0028g01390	29760.VIT_12s0028g01390.t01	-	320
VIT_01s0010g02290	29760.VIT_01s0010g02290.t01	VIT_05s0020g00600	29760.VIT_05s0020g00600.t01	-	306
VIT_01s0010g02290	29760.VIT_01s0010g02290.t01	VIT_13s0019g02850	29760.VIT_13s0019g02850.t01	-	217
VIT_01s0010g02290	29760.VIT_01s0010g02290.t01	VIT_06s0004g05030	29760.VIT_06s0004g05030.t01	-	216
VIT_01s0010g02290	29760.VIT_01s0010g02290.t01	VIT_14s0108g00590	29760.VIT_14s0108g00590.t01	-	216
VIT_01s0010g02290	29760.VIT_01s0010g02290.t01	VIT_10s0042g00430	29760.VIT_10s0042g00430.t01	-	171
VIT_18s0001g00760	29760.VIT_18s0001g00760.t01	VIT_13s0019g04140	29760.VIT_13s0019g04140.t01	-	812
VIT_18s0001g00760	29760.VIT_18s0001g00760.t01	VIT_10s0003g04350	29760.VIT_10s0003g04350.t01	-	801
VIT_18s0001g00760	29760.VIT_18s0001g00760.t01	VIT_17s0000g06350	29760.VIT_17s0000g06350.t01	-	651
VIT_18s0001g00760	29760.VIT_18s0001g00760.t01	VIT_08s0007g00840	29760.VIT_08s0007g00840.t01	-	609
VIT_18s0001g00760	29760.VIT_18s0001g00760.t01	VIT_04s0023g00410	29760.VIT_04s0023g00410.t01	-	561
VIT_18s0001g00760	29760.VIT_18s0001g00760.t01	VIT_00s0207g00210	29760.VIT_00s0207g00210.t01	-	475
VIT_18s0001g00760	29760.VIT_18s0001g00760.t01	VIT_15s0048g02500	29760.VIT_15s0048g02500.t01	-	161
VIT_18s0001g00760	29760.VIT_18s0001g00760.t01	VIT_05s0102g00310	29760.VIT_05s0102g00310.t01	-	155
VIT_18s0001g00760	29760.VIT_18s0001g00760.t01	VIT_12s0059g01810	29760.VIT_12s0059g01810.t01	-	155
VIT_18s0001g00760	29760.VIT_18s0001g00760.t01	VIT_03s0038g03560	29760.VIT_03s0038g03560.t01	-	154
VIT_18s0001g02250	29760.VIT_18s0001g02250.t01	VIT_03s0088g00260	29760.VIT_03s0088g00260.t01	-	530
VIT_18s0001g02250	29760.VIT_18s0001g02250.t01	VIT_04s0008g07110	29760.VIT_04s0008g07110.t01	-	189
VIT_04s0023g02040	29760.VIT_04s0023g02040.t01	VIT_13s0019g01230	29760.VIT_13s0019g01230.t01	binding	400
VIT_08s0040g03360	29760.VIT_08s0040g03360.t01	VIT_07s0191g00060	29760.VIT_07s0191g00060.t01	-	157
VIT_00s1231g00010	29760.VIT_00s1231g00010.t01	VIT_14s0036g00480	29760.VIT_14s0036g00480.t01	-	633
VIT_00s1231g00010	29760.VIT_00s1231g00010.t01	VIT_04s0023g00680	29760.VIT_04s0023g00680.t01	-	420
VIT_00s1231g00010	29760.VIT_00s1231g00010.t01	VIT_06s0004g05030	29760.VIT_06s0004g05030.t01	-	295
VIT_00s1231g00010	29760.VIT_00s1231g00010.t01	VIT_14s0108g00590	29760.VIT_14s0108g00590.t01	-	295
VIT_00s1231g00010	29760.VIT_00s1231g00010.t01	VIT_08s0032g00890	29760.VIT_08s0032g00890.t01	-	264
VIT_00s1231g00010	29760.VIT_00s1231g00010.t01	VIT_11s0016g03510	29760.VIT_11s0016g03510.t01	-	235
VIT_00s1231g00010	29760.VIT_00s1231g00010.t01	VIT_14s0030g00660	29760.VIT_14s0030g00660.t01	-	200
VIT_13s0019g01230	29760.VIT_13s0019g01230.t01	VIT_02s0025g01750	29760.VIT_02s0025g01750.t01	-	270
VIT_13s0019g01230	29760.VIT_13s0019g01230.t01	VIT_03s0088g00260	29760.VIT_03s0088g00260.t01	-	250
VIT_06s0004g03020	29760.VIT_06s0004g03020.t01	VIT_08s0032g00890	29760.VIT_08s0032g00890.t01	-	239
VIT_06s0004g03020	29760.VIT_06s0004g03020.t01	VIT_03s0088g00260	29760.VIT_03s0088g00260.t01	binding	239
VIT_06s0004g03020	29760.VIT_06s0004g03020.t01	VIT_10s0003g00960	29760.VIT_10s0003g00960.t01	-	183
VIT_05s0102g00120	29760.VIT_05s0102g00120.t01	VIT_06s0004g05670	29760.VIT_06s0004g05670.t01	-	949
VIT_05s0102g00120	29760.VIT_05s0102g00120.t01	VIT_17s0000g02950	29760.VIT_17s0000g02950.t01	-	949
VIT_05s0102g00120	29760.VIT_05s0102g00120.t01	VIT_05s0020g00600	29760.VIT_05s0020g00600.t01	binding	857
VIT_05s0102g00120	29760.VIT_05s0102g00120.t01	VIT_10s0042g00430	29760.VIT_10s0042g00430.t01	catalysis	640
VIT_14s0068g01160	29760.VIT_14s0068g01160.t01	VIT_12s0028g01390	29760.VIT_12s0028g01390.t01	-	234
VIT_10s0003g00960	29760.VIT_10s0003g00960.t01	VIT_07s0031g02480	29760.VIT_07s0031g02480.t01	-	183
VIT_13s0019g02850	29760.VIT_13s0019g02850.t01	VIT_05s0020g00600	29760.VIT_05s0020g00600.t01	-	306
VIT_13s0019g02850	29760.VIT_13s0019g02850.t01	VIT_12s0028g01390	29760.VIT_12s0028g01390.t01	-	226
VIT_13s0019g02850	29760.VIT_13s0019g02850.t01	VIT_06s0004g05030	29760.VIT_06s0004g05030.t01	-	216
VIT_13s0019g02850	29760.VIT_13s0019g02850.t01	VIT_14s0108g00590	29760.VIT_14s0108g00590.t01	-	216
VIT_13s0019g02850	29760.VIT_13s0019g02850.t01	VIT_10s0042g00430	29760.VIT_10s0042g00430.t01	-	171
VIT_11s0016g03510	29760.VIT_11s0016g03510.t01	VIT_14s0036g00480	29760.VIT_14s0036g00480.t01	-	549
VIT_11s0016g03510	29760.VIT_11s0016g03510.t01	VIT_06s0004g05030	29760.VIT_06s0004g05030.t01	-	533
VIT_11s0016g03510	29760.VIT_11s0016g03510.t01	VIT_14s0108g00590	29760.VIT_14s0108g00590.t01	-	533
VIT_11s0016g03510	29760.VIT_11s0016g03510.t01	VIT_16s0039g02540	29760.VIT_16s0039g02540.t01	-	400
VIT_11s0016g03510	29760.VIT_11s0016g03510.t01	VIT_00s0207g00210	29760.VIT_00s0207g00210.t01	-	322
VIT_11s0016g03510	29760.VIT_11s0016g03510.t01	VIT_04s0008g03370	29760.VIT_04s0008g03370.t01	-	295
VIT_11s0016g03510	29760.VIT_11s0016g03510.t01	VIT_04s0023g00410	29760.VIT_04s0023g00410.t01	-	270
VIT_11s0016g03510	29760.VIT_11s0016g03510.t01	VIT_05s0020g00600	29760.VIT_05s0020g00600.t01	-	256
VIT_11s0016g03510	29760.VIT_11s0016g03510.t01	VIT_02s0087g00390	29760.VIT_02s0087g00390.t01	-	256
VIT_11s0016g03510	29760.VIT_11s0016g03510.t01	VIT_13s0019g04140	29760.VIT_13s0019g04140.t01	-	214
VIT_11s0016g03510	29760.VIT_11s0016g03510.t01	VIT_10s0042g00430	29760.VIT_10s0042g00430.t01	binding	212
VIT_11s0016g03510	29760.VIT_11s0016g03510.t01	VIT_03s0038g03560	29760.VIT_03s0038g03560.t01	-	172
VIT_11s0016g03510	29760.VIT_11s0016g03510.t01	VIT_08s0040g01400	29760.VIT_08s0040g01400.t01	-	165
VIT_11s0016g03510	29760.VIT_11s0016g03510.t01	VIT_18s0001g15560	29760.VIT_18s0001g15560.t01	-	155
VIT_11s0016g03510	29760.VIT_11s0016g03510.t01	VIT_01s0244g00030	29760.VIT_01s0244g00030.t01	-	150
VIT_04s0044g00220	29760.VIT_04s0044g00220.t01	VIT_04s0023g00680	29760.VIT_04s0023g00680.t01	-	254
VIT_04s0210g00140	29760.VIT_04s0210g00140.t01	VIT_01s0244g00030	29760.VIT_01s0244g00030.t01	-	241
VIT_16s0022g00510	29760.VIT_16s0022g00510.t01	VIT_05s0020g00600	29760.VIT_05s0020g00600.t01	-	306
VIT_16s0022g00510	29760.VIT_16s0022g00510.t01	VIT_13s0019g00860	29760.VIT_13s0019g00860.t01	-	260
VIT_16s0022g00510	29760.VIT_16s0022g00510.t01	VIT_06s0004g05030	29760.VIT_06s0004g05030.t01	-	216
VIT_16s0022g00510	29760.VIT_16s0022g00510.t01	VIT_14s0108g00590	29760.VIT_14s0108g00590.t01	-	216
VIT_16s0022g00510	29760.VIT_16s0022g00510.t01	VIT_10s0042g00430	29760.VIT_10s0042g00430.t01	-	171
VIT_03s0038g03560	29760.VIT_03s0038g03560.t01	VIT_13s0019g04140	29760.VIT_13s0019g04140.t01	-	814
VIT_03s0038g03560	29760.VIT_03s0038g03560.t01	VIT_00s0207g00210	29760.VIT_00s0207g00210.t01	-	560
VIT_03s0038g03560	29760.VIT_03s0038g03560.t01	VIT_05s0102g00310	29760.VIT_05s0102g00310.t01	-	254
VIT_03s0038g03560	29760.VIT_03s0038g03560.t01	VIT_08s0007g00840	29760.VIT_08s0007g00840.t01	catalysis	246
VIT_03s0038g03560	29760.VIT_03s0038g03560.t01	VIT_05s0020g00600	29760.VIT_05s0020g00600.t01	-	206
VIT_03s0038g03560	29760.VIT_03s0038g03560.t01	VIT_04s0023g02870	29760.VIT_04s0023g02870.t01	-	172
VIT_03s0038g03560	29760.VIT_03s0038g03560.t01	VIT_10s0003g04350	29760.VIT_10s0003g04350.t01	-	167
VIT_03s0038g03560	29760.VIT_03s0038g03560.t01	VIT_12s0059g01810	29760.VIT_12s0059g01810.t01	-	167
VIT_03s0038g03560	29760.VIT_03s0038g03560.t01	VIT_17s0000g06350	29760.VIT_17s0000g06350.t01	-	156
VIT_08s0007g00840	29760.VIT_08s0007g00840.t01	VIT_10s0003g04350	29760.VIT_10s0003g04350.t01	-	760
VIT_08s0007g00840	29760.VIT_08s0007g00840.t01	VIT_04s0023g00410	29760.VIT_04s0023g00410.t01	-	564
VIT_08s0007g00840	29760.VIT_08s0007g00840.t01	VIT_00s0207g00210	29760.VIT_00s0207g00210.t01	-	495
VIT_08s0007g00840	29760.VIT_08s0007g00840.t01	VIT_13s0019g04140	29760.VIT_13s0019g04140.t01	-	420
VIT_08s0007g00840	29760.VIT_08s0007g00840.t01	VIT_15s0048g02500	29760.VIT_15s0048g02500.t01	-	415
VIT_08s0007g00840	29760.VIT_08s0007g00840.t01	VIT_16s0039g02540	29760.VIT_16s0039g02540.t01	-	290
VIT_08s0007g00840	29760.VIT_08s0007g00840.t01	VIT_05s0102g00310	29760.VIT_05s0102g00310.t01	-	254
VIT_08s0007g00840	29760.VIT_08s0007g00840.t01	VIT_17s0000g06350	29760.VIT_17s0000g06350.t01	-	248
VIT_08s0007g00840	29760.VIT_08s0007g00840.t01	VIT_14s0030g00660	29760.VIT_14s0030g00660.t01	binding	206
VIT_08s0007g00840	29760.VIT_08s0007g00840.t01	VIT_01s0244g00030	29760.VIT_01s0244g00030.t01	-	169
VIT_05s0102g00310	29760.VIT_05s0102g00310.t01	VIT_00s0207g00210	29760.VIT_00s0207g00210.t01	-	551
VIT_05s0102g00310	29760.VIT_05s0102g00310.t01	VIT_08s0040g01400	29760.VIT_08s0040g01400.t01	-	540
VIT_05s0102g00310	29760.VIT_05s0102g00310.t01	VIT_04s0023g00410	29760.VIT_04s0023g00410.t01	-	524
VIT_05s0102g00310	29760.VIT_05s0102g00310.t01	VIT_12s0059g01810	29760.VIT_12s0059g01810.t01	-	504
VIT_05s0102g00310	29760.VIT_05s0102g00310.t01	VIT_10s0003g04350	29760.VIT_10s0003g04350.t01	-	245
VIT_05s0102g00310	29760.VIT_05s0102g00310.t01	VIT_13s0019g04140	29760.VIT_13s0019g04140.t01	-	189
VIT_05s0102g00310	29760.VIT_05s0102g00310.t01	VIT_16s0039g02540	29760.VIT_16s0039g02540.t01	-	173
VIT_05s0102g00310	29760.VIT_05s0102g00310.t01	VIT_15s0048g02500	29760.VIT_15s0048g02500.t01	-	173
VIT_05s0102g00310	29760.VIT_05s0102g00310.t01	VIT_01s0244g00030	29760.VIT_01s0244g00030.t01	-	157
VIT_00s0207g00210	29760.VIT_00s0207g00210.t01	VIT_04s0023g00410	29760.VIT_04s0023g00410.t01	-	715
VIT_00s0207g00210	29760.VIT_00s0207g00210.t01	VIT_17s0000g06350	29760.VIT_17s0000g06350.t01	-	574
VIT_00s0207g00210	29760.VIT_00s0207g00210.t01	VIT_10s0003g04350	29760.VIT_10s0003g04350.t01	-	558
VIT_00s0207g00210	29760.VIT_00s0207g00210.t01	VIT_13s0019g04140	29760.VIT_13s0019g04140.t01	-	531
VIT_00s0207g00210	29760.VIT_00s0207g00210.t01	VIT_06s0004g05030	29760.VIT_06s0004g05030.t01	-	529
VIT_00s0207g00210	29760.VIT_00s0207g00210.t01	VIT_14s0108g00590	29760.VIT_14s0108g00590.t01	-	529
VIT_00s0207g00210	29760.VIT_00s0207g00210.t01	VIT_12s0059g01810	29760.VIT_12s0059g01810.t01	-	489
VIT_00s0207g00210	29760.VIT_00s0207g00210.t01	VIT_08s0040g01400	29760.VIT_08s0040g01400.t01	-	478
VIT_00s0207g00210	29760.VIT_00s0207g00210.t01	VIT_16s0039g02540	29760.VIT_16s0039g02540.t01	-	338
VIT_00s0207g00210	29760.VIT_00s0207g00210.t01	VIT_15s0048g02500	29760.VIT_15s0048g02500.t01	-	221
VIT_03s0038g04570	29760.VIT_03s0038g04570.t01	VIT_15s0048g02600	29760.VIT_15s0048g02600.t01	-	988
VIT_03s0038g04570	29760.VIT_03s0038g04570.t01	VIT_02s0025g02790	29760.VIT_02s0025g02790.t01	-	988
VIT_03s0038g04570	29760.VIT_03s0038g04570.t01	VIT_10s0042g00430	29760.VIT_10s0042g00430.t01	-	201
VIT_06s0004g05030	29760.VIT_06s0004g05030.t01	VIT_04s0023g00410	29760.VIT_04s0023g00410.t01	-	512
VIT_06s0004g05030	29760.VIT_06s0004g05030.t01	VIT_10s0042g00430	29760.VIT_10s0042g00430.t01	-	227
VIT_06s0004g05030	29760.VIT_06s0004g05030.t01	VIT_05s0020g00600	29760.VIT_05s0020g00600.t01	-	224
VIT_06s0004g05030	29760.VIT_06s0004g05030.t01	VIT_12s0028g01390	29760.VIT_12s0028g01390.t01	-	216
VIT_06s0004g05030	29760.VIT_06s0004g05030.t01	VIT_13s0019g00860	29760.VIT_13s0019g00860.t01	-	216
VIT_06s0004g05030	29760.VIT_06s0004g05030.t01	VIT_14s0030g00660	29760.VIT_14s0030g00660.t01	-	214
VIT_06s0004g05030	29760.VIT_06s0004g05030.t01	VIT_17s0000g00780	29760.VIT_17s0000g00780.t01	-	203
VIT_10s0116g00530	29760.VIT_10s0116g00530.t01	VIT_08s0058g00870	29760.VIT_08s0058g00870.t01	-	191
VIT_10s0116g00530	29760.VIT_10s0116g00530.t01	VIT_13s0019g04140	29760.VIT_13s0019g04140.t01	-	155
VIT_17s0000g06350	29760.VIT_17s0000g06350.t01	VIT_13s0019g04140	29760.VIT_13s0019g04140.t01	-	981
VIT_17s0000g06350	29760.VIT_17s0000g06350.t01	VIT_10s0003g04350	29760.VIT_10s0003g04350.t01	-	907
VIT_17s0000g06350	29760.VIT_17s0000g06350.t01	VIT_04s0023g00410	29760.VIT_04s0023g00410.t01	-	722
VIT_17s0000g06350	29760.VIT_17s0000g06350.t01	VIT_15s0048g02500	29760.VIT_15s0048g02500.t01	-	241
VIT_05s0020g00600	29760.VIT_05s0020g00600.t01	VIT_10s0042g00430	29760.VIT_10s0042g00430.t01	catalysis	710
VIT_05s0020g00600	29760.VIT_05s0020g00600.t01	VIT_12s0028g01390	29760.VIT_12s0028g01390.t01	-	306
VIT_05s0020g00600	29760.VIT_05s0020g00600.t01	VIT_13s0019g00860	29760.VIT_13s0019g00860.t01	-	306
VIT_05s0020g00600	29760.VIT_05s0020g00600.t01	VIT_14s0108g00590	29760.VIT_14s0108g00590.t01	-	224
VIT_05s0020g00600	29760.VIT_05s0020g00600.t01	VIT_13s0019g02490	29760.VIT_13s0019g02490.t01	-	169
VIT_07s0031g02480	29760.VIT_07s0031g02480.t01	VIT_03s0088g00260	29760.VIT_03s0088g00260.t01	binding	239
VIT_07s0031g02480	29760.VIT_07s0031g02480.t01	VIT_08s0032g00890	29760.VIT_08s0032g00890.t01	-	239
VIT_12s0142g00220	29760.VIT_12s0142g00220.t01	VIT_04s0023g00680	29760.VIT_04s0023g00680.t01	-	202
VIT_02s0025g02790	29760.VIT_02s0025g02790.t01	VIT_04s0008g03370	29760.VIT_04s0008g03370.t01	-	193
VIT_02s0025g02790	29760.VIT_02s0025g02790.t01	VIT_02s0025g01750	29760.VIT_02s0025g01750.t01	-	188
VIT_04s0008g03370	29760.VIT_04s0008g03370.t01	VIT_14s0036g00480	29760.VIT_14s0036g00480.t01	-	271
VIT_04s0008g03370	29760.VIT_04s0008g03370.t01	VIT_15s0048g02600	29760.VIT_15s0048g02600.t01	-	193
VIT_15s0046g01050	29760.VIT_15s0046g01050.t01	VIT_13s0019g02200	29760.VIT_13s0019g02200.t01	inhibition	800
VIT_16s0050g00390	29760.VIT_16s0050g00390.t01	VIT_01s0244g00030	29760.VIT_01s0244g00030.t01	-	241
VIT_10s0042g00430	29760.VIT_10s0042g00430.t01	VIT_14s0108g00590	29760.VIT_14s0108g00590.t01	-	227
VIT_10s0042g00430	29760.VIT_10s0042g00430.t01	VIT_19s0090g00910	29760.VIT_19s0090g00910.t01	-	196
VIT_10s0042g00430	29760.VIT_10s0042g00430.t01	VIT_13s0019g00860	29760.VIT_13s0019g00860.t01	-	171
VIT_10s0042g00430	29760.VIT_10s0042g00430.t01	VIT_12s0028g01390	29760.VIT_12s0028g01390.t01	-	171
VIT_08s0040g01400	29760.VIT_08s0040g01400.t01	VIT_04s0023g00410	29760.VIT_04s0023g00410.t01	-	440
VIT_08s0040g01400	29760.VIT_08s0040g01400.t01	VIT_12s0059g01810	29760.VIT_12s0059g01810.t01	-	345
VIT_15s0048g02600	29760.VIT_15s0048g02600.t01	VIT_02s0025g01750	29760.VIT_02s0025g01750.t01	-	188
VIT_07s0005g05850	29760.VIT_07s0005g05850.t01	VIT_04s0023g00410	29760.VIT_04s0023g00410.t01	-	284
VIT_07s0005g00840	29760.VIT_07s0005g00840.t01	VIT_07s0191g00060	29760.VIT_07s0191g00060.t01	reaction	999
VIT_04s0008g07110	29760.VIT_04s0008g07110.t01	VIT_03s0088g00260	29760.VIT_03s0088g00260.t01	-	583
VIT_12s0028g01390	29760.VIT_12s0028g01390.t01	VIT_13s0019g00860	29760.VIT_13s0019g00860.t01	-	574
VIT_12s0028g01390	29760.VIT_12s0028g01390.t01	VIT_01s0244g00170	29760.VIT_01s0244g00170.t01	-	234
VIT_12s0028g01390	29760.VIT_12s0028g01390.t01	VIT_14s0108g00590	29760.VIT_14s0108g00590.t01	-	216
VIT_04s0023g00410	29760.VIT_04s0023g00410.t01	VIT_10s0003g04350	29760.VIT_10s0003g04350.t01	-	896
VIT_04s0023g00410	29760.VIT_04s0023g00410.t01	VIT_15s0048g02500	29760.VIT_15s0048g02500.t01	binding	868
VIT_04s0023g00410	29760.VIT_04s0023g00410.t01	VIT_13s0019g04140	29760.VIT_13s0019g04140.t01	-	863
VIT_04s0023g00410	29760.VIT_04s0023g00410.t01	VIT_14s0108g00590	29760.VIT_14s0108g00590.t01	-	512
VIT_04s0023g00410	29760.VIT_04s0023g00410.t01	VIT_12s0059g01810	29760.VIT_12s0059g01810.t01	-	305
VIT_04s0023g00410	29760.VIT_04s0023g00410.t01	VIT_01s0244g00030	29760.VIT_01s0244g00030.t01	-	161
VIT_04s0023g00410	29760.VIT_04s0023g00410.t01	VIT_16s0039g02540	29760.VIT_16s0039g02540.t01	-	157
VIT_16s0039g00520	29760.VIT_16s0039g00520.t01	VIT_07s0191g00060	29760.VIT_07s0191g00060.t01	reaction	299
VIT_16s0039g00520	29760.VIT_16s0039g00520.t01	VIT_13s0067g02560	29760.VIT_13s0067g02560.t01	-	155
VIT_10s0003g04350	29760.VIT_10s0003g04350.t01	VIT_13s0019g04140	29760.VIT_13s0019g04140.t01	-	939
VIT_10s0003g04350	29760.VIT_10s0003g04350.t01	VIT_15s0048g02500	29760.VIT_15s0048g02500.t01	-	375
VIT_10s0003g04350	29760.VIT_10s0003g04350.t01	VIT_16s0039g02540	29760.VIT_16s0039g02540.t01	-	256
VIT_10s0003g04350	29760.VIT_10s0003g04350.t01	VIT_01s0244g00030	29760.VIT_01s0244g00030.t01	-	220
VIT_10s0003g04350	29760.VIT_10s0003g04350.t01	VIT_12s0059g01810	29760.VIT_12s0059g01810.t01	-	155
VIT_13s0019g00860	29760.VIT_13s0019g00860.t01	VIT_14s0108g00590	29760.VIT_14s0108g00590.t01	-	216
VIT_14s0036g00480	29760.VIT_14s0036g00480.t01	VIT_19s0090g00910	29760.VIT_19s0090g00910.t01	binding	296
VIT_14s0036g00480	29760.VIT_14s0036g00480.t01	VIT_04s0023g00680	29760.VIT_04s0023g00680.t01	-	267
VIT_14s0036g00480	29760.VIT_14s0036g00480.t01	VIT_14s0030g00660	29760.VIT_14s0030g00660.t01	-	153
VIT_14s0030g02200	29760.VIT_14s0030g02200.t01	VIT_13s0019g04140	29760.VIT_13s0019g04140.t01	-	489
VIT_13s0019g02490	29760.VIT_13s0019g02490.t01	VIT_04s0023g00680	29760.VIT_04s0023g00680.t01	-	212
VIT_13s0019g02490	29760.VIT_13s0019g02490.t01	VIT_03s0088g00260	29760.VIT_03s0088g00260.t01	-	175
VIT_04s0023g00680	29760.VIT_04s0023g00680.t01	VIT_14s0030g00660	29760.VIT_14s0030g00660.t01	-	437
VIT_04s0023g00680	29760.VIT_04s0023g00680.t01	VIT_01s0244g00030	29760.VIT_01s0244g00030.t01	-	357
VIT_04s0023g00680	29760.VIT_04s0023g00680.t01	VIT_13s0019g02200	29760.VIT_13s0019g02200.t01	-	266
VIT_12s0059g01810	29760.VIT_12s0059g01810.t01	VIT_13s0019g04140	29760.VIT_13s0019g04140.t01	-	187
VIT_12s0059g01810	29760.VIT_12s0059g01810.t01	VIT_15s0048g02500	29760.VIT_15s0048g02500.t01	-	173
VIT_14s0108g00590	29760.VIT_14s0108g00590.t01	VIT_14s0030g00660	29760.VIT_14s0030g00660.t01	-	214
VIT_14s0108g00590	29760.VIT_14s0108g00590.t01	VIT_17s0000g00780	29760.VIT_17s0000g00780.t01	-	203
VIT_09s0002g01560	29760.VIT_09s0002g01560.t01	VIT_02s0087g00390	29760.VIT_02s0087g00390.t01	-	209
VIT_15s0048g02500	29760.VIT_15s0048g02500.t01	VIT_13s0019g04140	29760.VIT_13s0019g04140.t01	-	237
VIT_15s0048g02500	29760.VIT_15s0048g02500.t01	VIT_01s0244g00030	29760.VIT_01s0244g00030.t01	-	232
VIT_15s0048g02500	29760.VIT_15s0048g02500.t01	VIT_16s0039g02540	29760.VIT_16s0039g02540.t01	-	191
VIT_17s0000g00780	29760.VIT_17s0000g00780.t01	VIT_01s0244g00030	29760.VIT_01s0244g00030.t01	-	158
