# Supplementary material for: Comparative Proteomic Analysis of Grapevine Rootstock in Response to Waterlogging Stress
Source: Front Plant Sci. 2021 Oct 29;12:749184. doi: 10.3389/fpls.2021.749184 (PMC8589030; doi:10.3389/fpls.2021.749184)
Supplement: Supplementary Figure 1 — Pearson’s correlations of quantitation among treatments. [file Data_Sheet_1.ZIP › Supplementary Txt S3.txt]

VIT_08s0058g00970	29760.VIT_08s0058g00970.t01	VIT_12s0028g03200	29760.VIT_12s0028g03200.t01	-	900
VIT_08s0058g00970	29760.VIT_08s0058g00970.t01	VIT_11s0016g03720	29760.VIT_11s0016g03720.t01	-	900
VIT_05s0029g01200	29760.VIT_05s0029g01200.t01	VIT_05s0102g00100	29760.VIT_05s0102g00100.t01	binding	998
VIT_05s0029g01200	29760.VIT_05s0029g01200.t01	VIT_12s0035g01160	29760.VIT_12s0035g01160.t01	binding	998
VIT_05s0029g01200	29760.VIT_05s0029g01200.t01	VIT_12s0035g01130	29760.VIT_12s0035g01130.t01	binding	969
VIT_05s0029g01200	29760.VIT_05s0029g01200.t01	VIT_14s0006g01830	29760.VIT_14s0006g01830.t01	-	966
VIT_05s0029g01200	29760.VIT_05s0029g01200.t01	VIT_17s0000g04630	29760.VIT_17s0000g04630.t01	-	924
VIT_05s0029g01200	29760.VIT_05s0029g01200.t01	VIT_12s0028g00920	29760.VIT_12s0028g00920.t01	binding	917
VIT_05s0029g01200	29760.VIT_05s0029g01200.t01	VIT_12s0028g00350	29760.VIT_12s0028g00350.t01	binding	906
VIT_05s0029g01200	29760.VIT_05s0029g01200.t01	VIT_14s0036g00480	29760.VIT_14s0036g00480.t01	-	892
VIT_05s0029g01200	29760.VIT_05s0029g01200.t01	VIT_14s0171g00460	29760.VIT_14s0171g00460.t01	-	868
VIT_05s0029g01200	29760.VIT_05s0029g01200.t01	VIT_07s0130g00410	29760.VIT_07s0130g00410.t01	binding	865
VIT_05s0029g01200	29760.VIT_05s0029g01200.t01	VIT_04s0008g03800	29760.VIT_04s0008g03800.t01	-	856
VIT_05s0029g01200	29760.VIT_05s0029g01200.t01	VIT_01s0150g00150	29760.VIT_01s0150g00150.t01	-	801
VIT_05s0029g01200	29760.VIT_05s0029g01200.t01	VIT_14s0030g00660	29760.VIT_14s0030g00660.t01	-	752
VIT_05s0029g01200	29760.VIT_05s0029g01200.t01	VIT_14s0171g00090	29760.VIT_14s0171g00090.t01	-	751
VIT_05s0029g01200	29760.VIT_05s0029g01200.t01	VIT_11s0016g03510	29760.VIT_11s0016g03510.t01	-	726
VIT_05s0029g01200	29760.VIT_05s0029g01200.t01	VIT_13s0019g03920	29760.VIT_13s0019g03920.t01	-	725
VIT_05s0029g01200	29760.VIT_05s0029g01200.t01	VIT_19s0027g00760	29760.VIT_19s0027g00760.t01	-	718
VIT_05s0029g01200	29760.VIT_05s0029g01200.t01	VIT_11s0016g01380	29760.VIT_11s0016g01380.t01	-	718
VIT_05s0029g01200	29760.VIT_05s0029g01200.t01	VIT_12s0028g03770	29760.VIT_12s0028g03770.t01	-	714
VIT_05s0029g01200	29760.VIT_05s0029g01200.t01	VIT_00s0838g00020	29760.VIT_00s0838g00020.t01	-	707
VIT_05s0029g01200	29760.VIT_05s0029g01200.t01	VIT_07s0005g01150	29760.VIT_07s0005g01150.t01	-	704
VIT_05s0029g01200	29760.VIT_05s0029g01200.t01	VIT_13s0139g00170	29760.VIT_13s0139g00170.t01	-	704
VIT_05s0029g01200	29760.VIT_05s0029g01200.t01	VIT_13s0019g02360	29760.VIT_13s0019g02360.t01	-	702
VIT_05s0029g01200	29760.VIT_05s0029g01200.t01	VIT_05s0020g00670	29760.VIT_05s0020g00670.t01	-	699
VIT_05s0029g01200	29760.VIT_05s0029g01200.t01	VIT_07s0005g02230	29760.VIT_07s0005g02230.t01	-	699
VIT_05s0029g01200	29760.VIT_05s0029g01200.t01	VIT_11s0118g00720	29760.VIT_11s0118g00720.t01	-	698
VIT_05s0029g01200	29760.VIT_05s0029g01200.t01	VIT_14s0066g00220	29760.VIT_14s0066g00220.t01	-	692
VIT_05s0029g01200	29760.VIT_05s0029g01200.t01	VIT_17s0000g09370	29760.VIT_17s0000g09370.t01	-	692
VIT_05s0029g01200	29760.VIT_05s0029g01200.t01	VIT_02s0109g00080	29760.VIT_02s0109g00080.t01	-	687
VIT_05s0029g01200	29760.VIT_05s0029g01200.t01	VIT_05s0020g02510	29760.VIT_05s0020g02510.t01	-	683
VIT_05s0029g01200	29760.VIT_05s0029g01200.t01	VIT_08s0007g03390	29760.VIT_08s0007g03390.t01	-	680
VIT_05s0029g01200	29760.VIT_05s0029g01200.t01	VIT_19s0090g01320	29760.VIT_19s0090g01320.t01	-	680
VIT_05s0029g01200	29760.VIT_05s0029g01200.t01	VIT_05s0020g03330	29760.VIT_05s0020g03330.t01	-	673
VIT_05s0029g01200	29760.VIT_05s0029g01200.t01	VIT_06s0004g05030	29760.VIT_06s0004g05030.t01	-	672
VIT_05s0029g01200	29760.VIT_05s0029g01200.t01	VIT_14s0030g02190	29760.VIT_14s0030g02190.t01	-	672
VIT_05s0029g01200	29760.VIT_05s0029g01200.t01	VIT_09s0002g08670	29760.VIT_09s0002g08670.t01	-	671
VIT_05s0029g01200	29760.VIT_05s0029g01200.t01	VIT_17s0000g08890	29760.VIT_17s0000g08890.t01	-	666
VIT_05s0029g01200	29760.VIT_05s0029g01200.t01	VIT_09s0018g01280	29760.VIT_09s0018g01280.t01	-	658
VIT_05s0029g01200	29760.VIT_05s0029g01200.t01	VIT_13s0019g02050	29760.VIT_13s0019g02050.t01	-	658
VIT_05s0029g01200	29760.VIT_05s0029g01200.t01	VIT_06s0004g05180	29760.VIT_06s0004g05180.t01	-	658
VIT_05s0029g01200	29760.VIT_05s0029g01200.t01	VIT_00s0204g00220	29760.VIT_00s0204g00220.t01	-	656
VIT_05s0029g01200	29760.VIT_05s0029g01200.t01	VIT_01s0011g01290	29760.VIT_01s0011g01290.t01	-	638
VIT_05s0029g01200	29760.VIT_05s0029g01200.t01	VIT_19s0090g01030	29760.VIT_19s0090g01030.t01	-	602
VIT_05s0029g01200	29760.VIT_05s0029g01200.t01	VIT_14s0066g01110	29760.VIT_14s0066g01110.t01	-	583
VIT_05s0029g01200	29760.VIT_05s0029g01200.t01	VIT_16s0013g01140	29760.VIT_16s0013g01140.t01	-	580
VIT_05s0029g01200	29760.VIT_05s0029g01200.t01	VIT_00s0780g00010	29760.VIT_00s0780g00010.t01	-	580
VIT_05s0029g01200	29760.VIT_05s0029g01200.t01	VIT_11s0016g02280	29760.VIT_11s0016g02280.t01	-	540
VIT_05s0029g01200	29760.VIT_05s0029g01200.t01	VIT_18s0072g00970	29760.VIT_18s0072g00970.t01	-	537
VIT_05s0029g01200	29760.VIT_05s0029g01200.t01	VIT_02s0025g03100	29760.VIT_02s0025g03100.t01	-	520
VIT_05s0029g01200	29760.VIT_05s0029g01200.t01	VIT_03s0180g00070	29760.VIT_03s0180g00070.t01	-	511
VIT_05s0029g01200	29760.VIT_05s0029g01200.t01	VIT_10s0042g01220	29760.VIT_10s0042g01220.t01	-	484
VIT_05s0029g01200	29760.VIT_05s0029g01200.t01	VIT_08s0058g01310	29760.VIT_08s0058g01310.t01	-	365
VIT_05s0029g01200	29760.VIT_05s0029g01200.t01	VIT_19s0014g00070	29760.VIT_19s0014g00070.t01	-	365
VIT_05s0029g01200	29760.VIT_05s0029g01200.t01	VIT_18s0001g12000	29760.VIT_18s0001g12000.t01	-	365
VIT_05s0029g01200	29760.VIT_05s0029g01200.t01	VIT_04s0008g03370	29760.VIT_04s0008g03370.t01	-	354
VIT_05s0029g01200	29760.VIT_05s0029g01200.t01	VIT_13s0019g03350	29760.VIT_13s0019g03350.t01	-	330
VIT_05s0029g01200	29760.VIT_05s0029g01200.t01	VIT_18s0072g00770	29760.VIT_18s0072g00770.t01	-	330
VIT_05s0029g01200	29760.VIT_05s0029g01200.t01	VIT_05s0049g01980	29760.VIT_05s0049g01980.t01	-	313
VIT_05s0029g01200	29760.VIT_05s0029g01200.t01	VIT_16s0050g00610	29760.VIT_16s0050g00610.t01	-	291
VIT_05s0029g01200	29760.VIT_05s0029g01200.t01	VIT_17s0000g00920	29760.VIT_17s0000g00920.t01	-	271
VIT_05s0029g01200	29760.VIT_05s0029g01200.t01	VIT_08s0007g07240	29760.VIT_08s0007g07240.t01	-	256
VIT_05s0029g01200	29760.VIT_05s0029g01200.t01	VIT_03s0063g02680	29760.VIT_03s0063g02680.t01	-	256
VIT_05s0029g01200	29760.VIT_05s0029g01200.t01	VIT_19s0090g00910	29760.VIT_19s0090g00910.t01	-	245
VIT_05s0029g01200	29760.VIT_05s0029g01200.t01	VIT_09s0002g04830	29760.VIT_09s0002g04830.t01	-	239
VIT_05s0029g01200	29760.VIT_05s0029g01200.t01	VIT_07s0005g00770	29760.VIT_07s0005g00770.t01	-	228
VIT_05s0029g01200	29760.VIT_05s0029g01200.t01	VIT_11s0016g03720	29760.VIT_11s0016g03720.t01	-	221
VIT_05s0029g01200	29760.VIT_05s0029g01200.t01	VIT_12s0057g00670	29760.VIT_12s0057g00670.t01	-	215
VIT_05s0029g01200	29760.VIT_05s0029g01200.t01	VIT_16s0050g01150	29760.VIT_16s0050g01150.t01	-	215
VIT_05s0029g01200	29760.VIT_05s0029g01200.t01	VIT_08s0007g07210	29760.VIT_08s0007g07210.t01	-	215
VIT_05s0029g01200	29760.VIT_05s0029g01200.t01	VIT_01s0010g00680	29760.VIT_01s0010g00680.t01	-	215
VIT_05s0029g01200	29760.VIT_05s0029g01200.t01	VIT_15s0048g02150	29760.VIT_15s0048g02150.t01	-	212
VIT_05s0029g01200	29760.VIT_05s0029g01200.t01	VIT_01s0026g02410	29760.VIT_01s0026g02410.t01	-	204
VIT_05s0029g01200	29760.VIT_05s0029g01200.t01	VIT_08s0007g07460	29760.VIT_08s0007g07460.t01	-	197
VIT_05s0029g01200	29760.VIT_05s0029g01200.t01	VIT_06s0004g03020	29760.VIT_06s0004g03020.t01	binding	191
VIT_05s0029g01200	29760.VIT_05s0029g01200.t01	VIT_09s0002g02120	29760.VIT_09s0002g02120.t01	binding	191
VIT_05s0029g01200	29760.VIT_05s0029g01200.t01	VIT_07s0031g02480	29760.VIT_07s0031g02480.t01	binding	191
VIT_05s0029g01200	29760.VIT_05s0029g01200.t01	VIT_00s0769g00010	29760.VIT_00s0769g00010.t01	-	189
VIT_05s0029g01200	29760.VIT_05s0029g01200.t01	VIT_13s0064g00580	29760.VIT_13s0064g00580.t01	-	189
VIT_05s0029g01200	29760.VIT_05s0029g01200.t01	VIT_05s0051g00830	29760.VIT_05s0051g00830.t01	-	170
VIT_05s0029g01200	29760.VIT_05s0029g01200.t01	VIT_01s0150g00200	29760.VIT_01s0150g00200.t01	-	169
VIT_05s0029g01200	29760.VIT_05s0029g01200.t01	VIT_05s0094g00100	29760.VIT_05s0094g00100.t01	-	169
VIT_05s0029g01200	29760.VIT_05s0029g01200.t01	VIT_01s0011g01650	29760.VIT_01s0011g01650.t01	-	169
VIT_05s0029g01200	29760.VIT_05s0029g01200.t01	VIT_08s0007g04340	29760.VIT_08s0007g04340.t01	-	169
VIT_05s0029g01200	29760.VIT_05s0029g01200.t01	VIT_18s0089g00410	29760.VIT_18s0089g00410.t01	-	168
VIT_05s0029g01200	29760.VIT_05s0029g01200.t01	VIT_00s0291g00060	29760.VIT_00s0291g00060.t01	binding	167
VIT_05s0029g01200	29760.VIT_05s0029g01200.t01	VIT_09s0002g07500	29760.VIT_09s0002g07500.t01	-	163
VIT_05s0029g01200	29760.VIT_05s0029g01200.t01	VIT_07s0151g00860	29760.VIT_07s0151g00860.t01	-	163
VIT_05s0029g01200	29760.VIT_05s0029g01200.t01	VIT_16s0022g01340	29760.VIT_16s0022g01340.t01	-	163
VIT_05s0029g01200	29760.VIT_05s0029g01200.t01	VIT_13s0158g00180	29760.VIT_13s0158g00180.t01	-	163
VIT_05s0029g01200	29760.VIT_05s0029g01200.t01	VIT_12s0142g00720	29760.VIT_12s0142g00720.t01	-	158
VIT_05s0029g01200	29760.VIT_05s0029g01200.t01	VIT_16s0050g01160	29760.VIT_16s0050g01160.t01	-	157
VIT_05s0029g01200	29760.VIT_05s0029g01200.t01	VIT_17s0000g09680	29760.VIT_17s0000g09680.t01	-	156
VIT_05s0029g01200	29760.VIT_05s0029g01200.t01	VIT_17s0000g03620	29760.VIT_17s0000g03620.t01	-	152
VIT_05s0029g01200	29760.VIT_05s0029g01200.t01	VIT_09s0002g04440	29760.VIT_09s0002g04440.t01	-	150
VIT_05s0029g01200	29760.VIT_05s0029g01200.t01	VIT_15s0048g00370	29760.VIT_15s0048g00370.t01	-	150
VIT_07s0005g02130	29760.VIT_07s0005g02130.t01	VIT_18s0164g00030	29760.VIT_18s0164g00030.t01	-	392
VIT_07s0005g02130	29760.VIT_07s0005g02130.t01	VIT_14s0068g01700	29760.VIT_14s0068g01700.t01	-	385
VIT_07s0005g02130	29760.VIT_07s0005g02130.t01	VIT_04s0008g03370	29760.VIT_04s0008g03370.t01	-	330
VIT_07s0005g02130	29760.VIT_07s0005g02130.t01	VIT_06s0004g05030	29760.VIT_06s0004g05030.t01	-	284
VIT_07s0005g02130	29760.VIT_07s0005g02130.t01	VIT_14s0030g02190	29760.VIT_14s0030g02190.t01	-	284
VIT_07s0005g02130	29760.VIT_07s0005g02130.t01	VIT_14s0006g01830	29760.VIT_14s0006g01830.t01	-	259
VIT_07s0005g02130	29760.VIT_07s0005g02130.t01	VIT_08s0007g03390	29760.VIT_08s0007g03390.t01	-	219
VIT_07s0005g02130	29760.VIT_07s0005g02130.t01	VIT_19s0090g01320	29760.VIT_19s0090g01320.t01	-	219
VIT_07s0005g02130	29760.VIT_07s0005g02130.t01	VIT_07s0130g00410	29760.VIT_07s0130g00410.t01	-	215
VIT_07s0005g02130	29760.VIT_07s0005g02130.t01	VIT_12s0028g00350	29760.VIT_12s0028g00350.t01	-	215
VIT_07s0005g02130	29760.VIT_07s0005g02130.t01	VIT_18s0072g00970	29760.VIT_18s0072g00970.t01	-	213
VIT_07s0005g02130	29760.VIT_07s0005g02130.t01	VIT_05s0020g03330	29760.VIT_05s0020g03330.t01	-	186
VIT_07s0005g02130	29760.VIT_07s0005g02130.t01	VIT_19s0027g00760	29760.VIT_19s0027g00760.t01	-	156
VIT_07s0005g02130	29760.VIT_07s0005g02130.t01	VIT_11s0118g00720	29760.VIT_11s0118g00720.t01	-	156
VIT_13s0019g03920	29760.VIT_13s0019g03920.t01	VIT_12s0035g01130	29760.VIT_12s0035g01130.t01	reaction	987
VIT_13s0019g03920	29760.VIT_13s0019g03920.t01	VIT_01s0011g01690	29760.VIT_01s0011g01690.t01	binding	956
VIT_13s0019g03920	29760.VIT_13s0019g03920.t01	VIT_19s0027g00760	29760.VIT_19s0027g00760.t01	reaction	935
VIT_13s0019g03920	29760.VIT_13s0019g03920.t01	VIT_00s0838g00020	29760.VIT_00s0838g00020.t01	reaction	892
VIT_13s0019g03920	29760.VIT_13s0019g03920.t01	VIT_11s0016g01380	29760.VIT_11s0016g01380.t01	reaction	888
VIT_13s0019g03920	29760.VIT_13s0019g03920.t01	VIT_12s0035g01160	29760.VIT_12s0035g01160.t01	binding	859
VIT_13s0019g03920	29760.VIT_13s0019g03920.t01	VIT_12s0028g00920	29760.VIT_12s0028g00920.t01	reaction	718
VIT_13s0019g03920	29760.VIT_13s0019g03920.t01	VIT_13s0019g01240	29760.VIT_13s0019g01240.t01	binding	716
VIT_13s0019g03920	29760.VIT_13s0019g03920.t01	VIT_16s0050g01150	29760.VIT_16s0050g01150.t01	binding	663
VIT_13s0019g03920	29760.VIT_13s0019g03920.t01	VIT_01s0010g00680	29760.VIT_01s0010g00680.t01	binding	663
VIT_13s0019g03920	29760.VIT_13s0019g03920.t01	VIT_12s0057g00670	29760.VIT_12s0057g00670.t01	binding	663
VIT_13s0019g03920	29760.VIT_13s0019g03920.t01	VIT_16s0050g00610	29760.VIT_16s0050g00610.t01	reaction	609
VIT_13s0019g03920	29760.VIT_13s0019g03920.t01	VIT_16s0050g01160	29760.VIT_16s0050g01160.t01	reaction	603
VIT_13s0019g03920	29760.VIT_13s0019g03920.t01	VIT_08s0007g07210	29760.VIT_08s0007g07210.t01	reaction	602
VIT_13s0019g03920	29760.VIT_13s0019g03920.t01	VIT_11s0118g00720	29760.VIT_11s0118g00720.t01	reaction	570
VIT_13s0019g03920	29760.VIT_13s0019g03920.t01	VIT_17s0000g04630	29760.VIT_17s0000g04630.t01	-	567
VIT_13s0019g03920	29760.VIT_13s0019g03920.t01	VIT_09s0002g04440	29760.VIT_09s0002g04440.t01	reaction	564
VIT_13s0019g03920	29760.VIT_13s0019g03920.t01	VIT_19s0090g01020	29760.VIT_19s0090g01020.t01	binding	546
VIT_13s0019g03920	29760.VIT_13s0019g03920.t01	VIT_01s0026g02410	29760.VIT_01s0026g02410.t01	reaction	539
VIT_13s0019g03920	29760.VIT_13s0019g03920.t01	VIT_07s0129g00170	29760.VIT_07s0129g00170.t01	-	513
VIT_13s0019g03920	29760.VIT_13s0019g03920.t01	VIT_04s0008g00790	29760.VIT_04s0008g00790.t01	reaction	462
VIT_13s0019g03920	29760.VIT_13s0019g03920.t01	VIT_12s0028g00350	29760.VIT_12s0028g00350.t01	-	427
VIT_13s0019g03920	29760.VIT_13s0019g03920.t01	VIT_17s0000g08890	29760.VIT_17s0000g08890.t01	-	366
VIT_13s0019g03920	29760.VIT_13s0019g03920.t01	VIT_14s0030g01250	29760.VIT_14s0030g01250.t01	binding	342
VIT_13s0019g03920	29760.VIT_13s0019g03920.t01	VIT_16s0039g00520	29760.VIT_16s0039g00520.t01	reaction	314
VIT_13s0019g03920	29760.VIT_13s0019g03920.t01	VIT_05s0020g03330	29760.VIT_05s0020g03330.t01	-	257
VIT_13s0019g03920	29760.VIT_13s0019g03920.t01	VIT_12s0028g03770	29760.VIT_12s0028g03770.t01	-	256
VIT_13s0019g03920	29760.VIT_13s0019g03920.t01	VIT_03s0088g01290	29760.VIT_03s0088g01290.t01	binding	237
VIT_13s0019g03920	29760.VIT_13s0019g03920.t01	VIT_07s0129g00790	29760.VIT_07s0129g00790.t01	-	236
VIT_13s0019g03920	29760.VIT_13s0019g03920.t01	VIT_00s0207g00210	29760.VIT_00s0207g00210.t01	-	236
VIT_13s0019g03920	29760.VIT_13s0019g03920.t01	VIT_14s0068g01700	29760.VIT_14s0068g01700.t01	-	235
VIT_13s0019g03920	29760.VIT_13s0019g03920.t01	VIT_00s0218g00030	29760.VIT_00s0218g00030.t01	-	225
VIT_13s0019g03920	29760.VIT_13s0019g03920.t01	VIT_08s0058g01310	29760.VIT_08s0058g01310.t01	-	219
VIT_13s0019g03920	29760.VIT_13s0019g03920.t01	VIT_11s0016g01730	29760.VIT_11s0016g01730.t01	binding	212
VIT_13s0019g03920	29760.VIT_13s0019g03920.t01	VIT_07s0130g00410	29760.VIT_07s0130g00410.t01	-	208
VIT_13s0019g03920	29760.VIT_13s0019g03920.t01	VIT_19s0014g03850	29760.VIT_19s0014g03850.t01	-	188
VIT_13s0019g03920	29760.VIT_13s0019g03920.t01	VIT_04s0008g03800	29760.VIT_04s0008g03800.t01	-	170
VIT_13s0019g03920	29760.VIT_13s0019g03920.t01	VIT_17s0053g00760	29760.VIT_17s0053g00760.t01	reaction	161
VIT_13s0019g03920	29760.VIT_13s0019g03920.t01	VIT_14s0066g00480	29760.VIT_14s0066g00480.t01	reaction	161
VIT_13s0019g03920	29760.VIT_13s0019g03920.t01	VIT_05s0029g00440	29760.VIT_05s0029g00440.t01	reaction	161
VIT_13s0019g03920	29760.VIT_13s0019g03920.t01	VIT_00s1506g00010	29760.VIT_00s1506g00010.t01	-	157
VIT_13s0019g03920	29760.VIT_13s0019g03920.t01	VIT_12s0028g03380	29760.VIT_12s0028g03380.t01	-	155
VIT_13s0019g03920	29760.VIT_13s0019g03920.t01	VIT_09s0002g04830	29760.VIT_09s0002g04830.t01	-	154
VIT_13s0019g03920	29760.VIT_13s0019g03920.t01	VIT_08s0007g03390	29760.VIT_08s0007g03390.t01	-	152
VIT_13s0019g03920	29760.VIT_13s0019g03920.t01	VIT_19s0090g01320	29760.VIT_19s0090g01320.t01	-	152
VIT_14s0006g02720	29760.VIT_14s0006g02720.t01	VIT_08s0032g00790	29760.VIT_08s0032g00790.t01	-	514
VIT_14s0006g02720	29760.VIT_14s0006g02720.t01	VIT_13s0019g03350	29760.VIT_13s0019g03350.t01	-	493
VIT_14s0006g02720	29760.VIT_14s0006g02720.t01	VIT_02s0109g00080	29760.VIT_02s0109g00080.t01	-	493
VIT_14s0006g02720	29760.VIT_14s0006g02720.t01	VIT_05s0020g03140	29760.VIT_05s0020g03140.t01	-	307
VIT_14s0006g02720	29760.VIT_14s0006g02720.t01	VIT_18s0001g01430	29760.VIT_18s0001g01430.t01	-	229
VIT_14s0006g02720	29760.VIT_14s0006g02720.t01	VIT_02s0025g04210	29760.VIT_02s0025g04210.t01	-	217
VIT_14s0006g02720	29760.VIT_14s0006g02720.t01	VIT_02s0025g01580	29760.VIT_02s0025g01580.t01	-	217
VIT_14s0006g02720	29760.VIT_14s0006g02720.t01	VIT_13s0019g02360	29760.VIT_13s0019g02360.t01	-	179
VIT_02s0012g00150	29760.VIT_02s0012g00150.t01	VIT_12s0028g03310	29760.VIT_12s0028g03310.t01	-	733
VIT_02s0012g00150	29760.VIT_02s0012g00150.t01	VIT_16s0098g01650	29760.VIT_16s0098g01650.t01	-	733
VIT_02s0012g00150	29760.VIT_02s0012g00150.t01	VIT_14s0006g01830	29760.VIT_14s0006g01830.t01	-	690
VIT_02s0012g00150	29760.VIT_02s0012g00150.t01	VIT_05s0020g02510	29760.VIT_05s0020g02510.t01	-	683
VIT_02s0012g00150	29760.VIT_02s0012g00150.t01	VIT_13s0139g00170	29760.VIT_13s0139g00170.t01	binding	620
VIT_02s0012g00150	29760.VIT_02s0012g00150.t01	VIT_03s0038g03560	29760.VIT_03s0038g03560.t01	-	543
VIT_02s0012g00150	29760.VIT_02s0012g00150.t01	VIT_12s0142g00720	29760.VIT_12s0142g00720.t01	-	431
VIT_02s0012g00150	29760.VIT_02s0012g00150.t01	VIT_08s0007g08300	29760.VIT_08s0007g08300.t01	-	294
VIT_02s0012g00150	29760.VIT_02s0012g00150.t01	VIT_01s0011g03010	29760.VIT_01s0011g03010.t01	-	274
VIT_02s0012g00150	29760.VIT_02s0012g00150.t01	VIT_19s0090g01320	29760.VIT_19s0090g01320.t01	-	243
VIT_02s0012g00150	29760.VIT_02s0012g00150.t01	VIT_08s0007g03390	29760.VIT_08s0007g03390.t01	-	243
VIT_02s0012g00150	29760.VIT_02s0012g00150.t01	VIT_14s0066g02550	29760.VIT_14s0066g02550.t01	-	236
VIT_02s0012g00150	29760.VIT_02s0012g00150.t01	VIT_18s0089g00410	29760.VIT_18s0089g00410.t01	-	232
VIT_02s0012g00150	29760.VIT_02s0012g00150.t01	VIT_09s0002g03640	29760.VIT_09s0002g03640.t01	-	206
VIT_02s0012g00150	29760.VIT_02s0012g00150.t01	VIT_14s0171g00090	29760.VIT_14s0171g00090.t01	reaction	202
VIT_02s0012g00150	29760.VIT_02s0012g00150.t01	VIT_07s0191g00070	29760.VIT_07s0191g00070.t01	-	186
VIT_02s0012g00150	29760.VIT_02s0012g00150.t01	VIT_05s0020g03330	29760.VIT_05s0020g03330.t01	-	181
VIT_02s0012g00150	29760.VIT_02s0012g00150.t01	VIT_07s0031g03210	29760.VIT_07s0031g03210.t01	-	177
VIT_02s0012g00150	29760.VIT_02s0012g00150.t01	VIT_05s0020g00670	29760.VIT_05s0020g00670.t01	-	167
VIT_02s0012g00150	29760.VIT_02s0012g00150.t01	VIT_07s0005g02230	29760.VIT_07s0005g02230.t01	-	167
VIT_02s0012g00150	29760.VIT_02s0012g00150.t01	VIT_09s0002g04250	29760.VIT_09s0002g04250.t01	-	166
VIT_02s0012g00150	29760.VIT_02s0012g00150.t01	VIT_05s0029g00440	29760.VIT_05s0029g00440.t01	-	164
VIT_02s0012g00150	29760.VIT_02s0012g00150.t01	VIT_17s0053g00760	29760.VIT_17s0053g00760.t01	-	164
VIT_02s0012g00150	29760.VIT_02s0012g00150.t01	VIT_14s0066g00480	29760.VIT_14s0066g00480.t01	-	164
VIT_02s0012g00150	29760.VIT_02s0012g00150.t01	VIT_00s0204g00220	29760.VIT_00s0204g00220.t01	-	164
VIT_02s0012g00150	29760.VIT_02s0012g00150.t01	VIT_12s0142g00420	29760.VIT_12s0142g00420.t01	-	163
VIT_02s0012g00150	29760.VIT_02s0012g00150.t01	VIT_12s0059g01170	29760.VIT_12s0059g01170.t01	-	163
VIT_02s0012g00150	29760.VIT_02s0012g00150.t01	VIT_05s0094g00100	29760.VIT_05s0094g00100.t01	-	161
VIT_02s0012g00150	29760.VIT_02s0012g00150.t01	VIT_15s0021g01850	29760.VIT_15s0021g01850.t01	-	161
VIT_02s0012g00150	29760.VIT_02s0012g00150.t01	VIT_13s0064g00580	29760.VIT_13s0064g00580.t01	-	161
VIT_02s0012g00150	29760.VIT_02s0012g00150.t01	VIT_08s0007g04340	29760.VIT_08s0007g04340.t01	-	161
VIT_02s0012g00150	29760.VIT_02s0012g00150.t01	VIT_07s0031g01150	29760.VIT_07s0031g01150.t01	-	161
VIT_02s0012g00150	29760.VIT_02s0012g00150.t01	VIT_01s0011g00930	29760.VIT_01s0011g00930.t01	-	161
VIT_02s0012g00150	29760.VIT_02s0012g00150.t01	VIT_00s0769g00010	29760.VIT_00s0769g00010.t01	-	161
VIT_02s0012g00150	29760.VIT_02s0012g00150.t01	VIT_01s0150g00200	29760.VIT_01s0150g00200.t01	-	161
VIT_02s0012g00150	29760.VIT_02s0012g00150.t01	VIT_01s0011g01650	29760.VIT_01s0011g01650.t01	-	161
VIT_02s0012g00150	29760.VIT_02s0012g00150.t01	VIT_11s0037g01130	29760.VIT_11s0037g01130.t01	-	156
VIT_02s0012g00150	29760.VIT_02s0012g00150.t01	VIT_19s0014g03850	29760.VIT_19s0014g03850.t01	-	156
VIT_02s0012g00150	29760.VIT_02s0012g00150.t01	VIT_01s0010g00680	29760.VIT_01s0010g00680.t01	-	153
VIT_02s0012g00150	29760.VIT_02s0012g00150.t01	VIT_16s0050g01150	29760.VIT_16s0050g01150.t01	-	153
VIT_02s0012g00150	29760.VIT_02s0012g00150.t01	VIT_12s0057g00670	29760.VIT_12s0057g00670.t01	-	153
VIT_02s0012g00150	29760.VIT_02s0012g00150.t01	VIT_13s0019g01230	29760.VIT_13s0019g01230.t01	-	152
VIT_03s0063g02020	29760.VIT_03s0063g02020.t01	VIT_18s0001g14450	29760.VIT_18s0001g14450.t01	binding	898
VIT_03s0063g02020	29760.VIT_03s0063g02020.t01	VIT_05s0020g00600	29760.VIT_05s0020g00600.t01	-	732
VIT_03s0063g02020	29760.VIT_03s0063g02020.t01	VIT_04s0008g07020	29760.VIT_04s0008g07020.t01	-	688
VIT_03s0063g02020	29760.VIT_03s0063g02020.t01	VIT_18s0164g00030	29760.VIT_18s0164g00030.t01	-	679
VIT_03s0063g02020	29760.VIT_03s0063g02020.t01	VIT_05s0020g02150	29760.VIT_05s0020g02150.t01	binding	567
VIT_03s0063g02020	29760.VIT_03s0063g02020.t01	VIT_06s0004g04700	29760.VIT_06s0004g04700.t01	-	520
VIT_03s0063g02020	29760.VIT_03s0063g02020.t01	VIT_00s0259g00160	29760.VIT_00s0259g00160.t01	binding	486
VIT_03s0063g02020	29760.VIT_03s0063g02020.t01	VIT_01s0244g00030	29760.VIT_01s0244g00030.t01	binding	486
VIT_03s0063g02020	29760.VIT_03s0063g02020.t01	VIT_14s0030g00740	29760.VIT_14s0030g00740.t01	binding	486
VIT_03s0063g02020	29760.VIT_03s0063g02020.t01	VIT_19s0014g03850	29760.VIT_19s0014g03850.t01	-	473
VIT_03s0063g02020	29760.VIT_03s0063g02020.t01	VIT_13s0019g03350	29760.VIT_13s0019g03350.t01	-	462
VIT_03s0063g02020	29760.VIT_03s0063g02020.t01	VIT_14s0060g00850	29760.VIT_14s0060g00850.t01	-	345
VIT_03s0063g02020	29760.VIT_03s0063g02020.t01	VIT_07s0104g00510	29760.VIT_07s0104g00510.t01	-	328
VIT_03s0063g02020	29760.VIT_03s0063g02020.t01	VIT_02s0109g00080	29760.VIT_02s0109g00080.t01	-	292
VIT_03s0063g02020	29760.VIT_03s0063g02020.t01	VIT_06s0004g08380	29760.VIT_06s0004g08380.t01	-	281
VIT_03s0063g02020	29760.VIT_03s0063g02020.t01	VIT_05s0094g00100	29760.VIT_05s0094g00100.t01	-	234
VIT_03s0063g02020	29760.VIT_03s0063g02020.t01	VIT_19s0090g00920	29760.VIT_19s0090g00920.t01	-	221
VIT_03s0063g02020	29760.VIT_03s0063g02020.t01	VIT_18s0001g00060	29760.VIT_18s0001g00060.t01	-	221
VIT_03s0063g02020	29760.VIT_03s0063g02020.t01	VIT_19s0014g03160	29760.VIT_19s0014g03160.t01	-	204
VIT_03s0063g02020	29760.VIT_03s0063g02020.t01	VIT_03s0038g00800	29760.VIT_03s0038g00800.t01	-	203
VIT_03s0063g02020	29760.VIT_03s0063g02020.t01	VIT_05s0077g02190	29760.VIT_05s0077g02190.t01	-	203
VIT_03s0063g02020	29760.VIT_03s0063g02020.t01	VIT_01s0011g06450	29760.VIT_01s0011g06450.t01	-	203
VIT_03s0063g02020	29760.VIT_03s0063g02020.t01	VIT_00s0338g00050	29760.VIT_00s0338g00050.t01	-	202
VIT_03s0063g02020	29760.VIT_03s0063g02020.t01	VIT_06s0004g05230	29760.VIT_06s0004g05230.t01	-	192
VIT_03s0063g02020	29760.VIT_03s0063g02020.t01	VIT_00s1596g00010	29760.VIT_00s1596g00010.t01	-	192
VIT_03s0063g02020	29760.VIT_03s0063g02020.t01	VIT_17s0000g04630	29760.VIT_17s0000g04630.t01	-	189
VIT_03s0063g02020	29760.VIT_03s0063g02020.t01	VIT_15s0048g02500	29760.VIT_15s0048g02500.t01	-	189
VIT_03s0063g02020	29760.VIT_03s0063g02020.t01	VIT_07s0151g01000	29760.VIT_07s0151g01000.t01	-	181
VIT_03s0063g02020	29760.VIT_03s0063g02020.t01	VIT_04s0044g01310	29760.VIT_04s0044g01310.t01	-	177
VIT_03s0063g02020	29760.VIT_03s0063g02020.t01	VIT_07s0005g04400	29760.VIT_07s0005g04400.t01	-	171
VIT_03s0063g02020	29760.VIT_03s0063g02020.t01	VIT_14s0030g02180	29760.VIT_14s0030g02180.t01	-	169
VIT_03s0063g02020	29760.VIT_03s0063g02020.t01	VIT_02s0012g01120	29760.VIT_02s0012g01120.t01	-	169
VIT_03s0063g02020	29760.VIT_03s0063g02020.t01	VIT_00s0291g00060	29760.VIT_00s0291g00060.t01	-	169
VIT_03s0063g02020	29760.VIT_03s0063g02020.t01	VIT_13s0019g00260	29760.VIT_13s0019g00260.t01	-	169
VIT_03s0063g02020	29760.VIT_03s0063g02020.t01	VIT_07s0005g00490	29760.VIT_07s0005g00490.t01	-	169
VIT_03s0063g02020	29760.VIT_03s0063g02020.t01	VIT_06s0004g00260	29760.VIT_06s0004g00260.t01	-	165
VIT_03s0063g02020	29760.VIT_03s0063g02020.t01	VIT_06s0080g00030	29760.VIT_06s0080g00030.t01	-	165
VIT_03s0063g02020	29760.VIT_03s0063g02020.t01	VIT_08s0040g00850	29760.VIT_08s0040g00850.t01	-	165
VIT_03s0063g02020	29760.VIT_03s0063g02020.t01	VIT_17s0000g05650	29760.VIT_17s0000g05650.t01	-	163
VIT_03s0063g02020	29760.VIT_03s0063g02020.t01	VIT_18s0001g00090	29760.VIT_18s0001g00090.t01	-	163
VIT_03s0063g02020	29760.VIT_03s0063g02020.t01	VIT_17s0000g00920	29760.VIT_17s0000g00920.t01	-	161
VIT_03s0063g02020	29760.VIT_03s0063g02020.t01	VIT_08s0007g04340	29760.VIT_08s0007g04340.t01	-	161
VIT_03s0063g02020	29760.VIT_03s0063g02020.t01	VIT_07s0031g01150	29760.VIT_07s0031g01150.t01	-	161
VIT_03s0063g02020	29760.VIT_03s0063g02020.t01	VIT_13s0084g00160	29760.VIT_13s0084g00160.t01	-	161
VIT_03s0063g02020	29760.VIT_03s0063g02020.t01	VIT_00s0904g00010	29760.VIT_00s0904g00010.t01	-	159
VIT_03s0063g02020	29760.VIT_03s0063g02020.t01	VIT_15s0048g02980	29760.VIT_15s0048g02980.t01	-	159
VIT_03s0063g02020	29760.VIT_03s0063g02020.t01	VIT_08s0007g03390	29760.VIT_08s0007g03390.t01	-	158
VIT_03s0063g02020	29760.VIT_03s0063g02020.t01	VIT_14s0060g01030	29760.VIT_14s0060g01030.t01	-	158
VIT_03s0063g02020	29760.VIT_03s0063g02020.t01	VIT_12s0059g01810	29760.VIT_12s0059g01810.t01	-	158
VIT_03s0063g02020	29760.VIT_03s0063g02020.t01	VIT_05s0094g01260	29760.VIT_05s0094g01260.t01	-	157
VIT_03s0063g02020	29760.VIT_03s0063g02020.t01	VIT_01s0011g00930	29760.VIT_01s0011g00930.t01	-	157
VIT_03s0063g02020	29760.VIT_03s0063g02020.t01	VIT_03s0038g02510	29760.VIT_03s0038g02510.t01	-	156
VIT_03s0063g02020	29760.VIT_03s0063g02020.t01	VIT_07s0151g00860	29760.VIT_07s0151g00860.t01	-	156
VIT_03s0063g02020	29760.VIT_03s0063g02020.t01	VIT_12s0028g01080	29760.VIT_12s0028g01080.t01	-	156
VIT_03s0063g02020	29760.VIT_03s0063g02020.t01	VIT_17s0000g05800	29760.VIT_17s0000g05800.t01	-	153
VIT_03s0063g02020	29760.VIT_03s0063g02020.t01	VIT_01s0026g00220	29760.VIT_01s0026g00220.t01	-	153
VIT_03s0063g02020	29760.VIT_03s0063g02020.t01	VIT_15s0048g00370	29760.VIT_15s0048g00370.t01	-	152
VIT_03s0063g02020	29760.VIT_03s0063g02020.t01	VIT_12s0028g01390	29760.VIT_12s0028g01390.t01	-	152
VIT_03s0063g02020	29760.VIT_03s0063g02020.t01	VIT_11s0149g00040	29760.VIT_11s0149g00040.t01	-	150
VIT_02s0025g04210	29760.VIT_02s0025g04210.t01	VIT_11s0016g03510	29760.VIT_11s0016g03510.t01	-	746
VIT_02s0025g04210	29760.VIT_02s0025g04210.t01	VIT_13s0019g02360	29760.VIT_13s0019g02360.t01	-	679
VIT_02s0025g04210	29760.VIT_02s0025g04210.t01	VIT_18s0001g01430	29760.VIT_18s0001g01430.t01	-	615
VIT_02s0025g04210	29760.VIT_02s0025g04210.t01	VIT_00s0204g00220	29760.VIT_00s0204g00220.t01	-	515
VIT_02s0025g04210	29760.VIT_02s0025g04210.t01	VIT_12s0028g03770	29760.VIT_12s0028g03770.t01	-	511
VIT_02s0025g04210	29760.VIT_02s0025g04210.t01	VIT_00s0838g00020	29760.VIT_00s0838g00020.t01	-	511
VIT_02s0025g04210	29760.VIT_02s0025g04210.t01	VIT_13s0019g01230	29760.VIT_13s0019g01230.t01	-	365
VIT_02s0025g04210	29760.VIT_02s0025g04210.t01	VIT_14s0030g02180	29760.VIT_14s0030g02180.t01	-	328
VIT_02s0025g04210	29760.VIT_02s0025g04210.t01	VIT_18s0089g00410	29760.VIT_18s0089g00410.t01	-	277
VIT_02s0025g04210	29760.VIT_02s0025g04210.t01	VIT_05s0102g00100	29760.VIT_05s0102g00100.t01	-	267
VIT_02s0025g04210	29760.VIT_02s0025g04210.t01	VIT_09s0002g02120	29760.VIT_09s0002g02120.t01	-	261
VIT_02s0025g04210	29760.VIT_02s0025g04210.t01	VIT_08s0040g00320	29760.VIT_08s0040g00320.t01	-	256
VIT_02s0025g04210	29760.VIT_02s0025g04210.t01	VIT_18s0072g00970	29760.VIT_18s0072g00970.t01	-	252
VIT_02s0025g04210	29760.VIT_02s0025g04210.t01	VIT_14s0171g00460	29760.VIT_14s0171g00460.t01	-	250
VIT_02s0025g04210	29760.VIT_02s0025g04210.t01	VIT_07s0031g02480	29760.VIT_07s0031g02480.t01	-	232
VIT_02s0025g04210	29760.VIT_02s0025g04210.t01	VIT_06s0004g03020	29760.VIT_06s0004g03020.t01	-	232
VIT_02s0025g04210	29760.VIT_02s0025g04210.t01	VIT_17s0000g06270	29760.VIT_17s0000g06270.t01	-	230
VIT_02s0025g04210	29760.VIT_02s0025g04210.t01	VIT_03s0088g01190	29760.VIT_03s0088g01190.t01	-	230
VIT_02s0025g04210	29760.VIT_02s0025g04210.t01	VIT_05s0020g03140	29760.VIT_05s0020g03140.t01	-	217
VIT_02s0025g04210	29760.VIT_02s0025g04210.t01	VIT_18s0001g12000	29760.VIT_18s0001g12000.t01	-	216
VIT_02s0025g04210	29760.VIT_02s0025g04210.t01	VIT_19s0014g00070	29760.VIT_19s0014g00070.t01	-	216
VIT_02s0025g04210	29760.VIT_02s0025g04210.t01	VIT_13s0019g00310	29760.VIT_13s0019g00310.t01	-	215
VIT_02s0025g04210	29760.VIT_02s0025g04210.t01	VIT_07s0005g00260	29760.VIT_07s0005g00260.t01	-	215
VIT_02s0025g04210	29760.VIT_02s0025g04210.t01	VIT_02s0025g01580	29760.VIT_02s0025g01580.t01	-	213
VIT_02s0025g04210	29760.VIT_02s0025g04210.t01	VIT_13s0139g00170	29760.VIT_13s0139g00170.t01	-	212
VIT_02s0025g04210	29760.VIT_02s0025g04210.t01	VIT_07s0005g00490	29760.VIT_07s0005g00490.t01	-	207
VIT_02s0025g04210	29760.VIT_02s0025g04210.t01	VIT_08s0032g00890	29760.VIT_08s0032g00890.t01	-	193
VIT_02s0025g04210	29760.VIT_02s0025g04210.t01	VIT_12s0121g00230	29760.VIT_12s0121g00230.t01	-	193
VIT_02s0025g04210	29760.VIT_02s0025g04210.t01	VIT_17s0000g03620	29760.VIT_17s0000g03620.t01	-	192
VIT_02s0025g04210	29760.VIT_02s0025g04210.t01	VIT_07s0005g01150	29760.VIT_07s0005g01150.t01	-	189
VIT_02s0025g04210	29760.VIT_02s0025g04210.t01	VIT_17s0000g02320	29760.VIT_17s0000g02320.t01	-	186
VIT_02s0025g04210	29760.VIT_02s0025g04210.t01	VIT_05s0020g00600	29760.VIT_05s0020g00600.t01	-	179
VIT_02s0025g04210	29760.VIT_02s0025g04210.t01	VIT_14s0060g01030	29760.VIT_14s0060g01030.t01	-	172
VIT_02s0025g04210	29760.VIT_02s0025g04210.t01	VIT_14s0030g00660	29760.VIT_14s0030g00660.t01	-	167
VIT_02s0025g04210	29760.VIT_02s0025g04210.t01	VIT_01s0011g01290	29760.VIT_01s0011g01290.t01	-	159
VIT_02s0025g04210	29760.VIT_02s0025g04210.t01	VIT_11s0016g05770	29760.VIT_11s0016g05770.t01	-	151
VIT_08s0007g07210	29760.VIT_08s0007g07210.t01	VIT_11s0016g01380	29760.VIT_11s0016g01380.t01	reaction	999
VIT_08s0007g07210	29760.VIT_08s0007g07210.t01	VIT_16s0050g00610	29760.VIT_16s0050g00610.t01	reaction	998
VIT_08s0007g07210	29760.VIT_08s0007g07210.t01	VIT_00s0838g00020	29760.VIT_00s0838g00020.t01	reaction	996
VIT_08s0007g07210	29760.VIT_08s0007g07210.t01	VIT_16s0050g01160	29760.VIT_16s0050g01160.t01	reaction	995
VIT_08s0007g07210	29760.VIT_08s0007g07210.t01	VIT_04s0008g00790	29760.VIT_04s0008g00790.t01	reaction	989
VIT_08s0007g07210	29760.VIT_08s0007g07210.t01	VIT_01s0026g02410	29760.VIT_01s0026g02410.t01	reaction	983
VIT_08s0007g07210	29760.VIT_08s0007g07210.t01	VIT_19s0027g00760	29760.VIT_19s0027g00760.t01	reaction	933
VIT_08s0007g07210	29760.VIT_08s0007g07210.t01	VIT_09s0002g04440	29760.VIT_09s0002g04440.t01	reaction	911
VIT_08s0007g07210	29760.VIT_08s0007g07210.t01	VIT_10s0042g01220	29760.VIT_10s0042g01220.t01	reaction	799
VIT_08s0007g07210	29760.VIT_08s0007g07210.t01	VIT_17s0000g10280	29760.VIT_17s0000g10280.t01	-	649
VIT_08s0007g07210	29760.VIT_08s0007g07210.t01	VIT_11s0118g00720	29760.VIT_11s0118g00720.t01	reaction	642
VIT_08s0007g07210	29760.VIT_08s0007g07210.t01	VIT_12s0035g01130	29760.VIT_12s0035g01130.t01	-	604
VIT_08s0007g07210	29760.VIT_08s0007g07210.t01	VIT_12s0028g00350	29760.VIT_12s0028g00350.t01	-	412
VIT_08s0007g07210	29760.VIT_08s0007g07210.t01	VIT_08s0058g01310	29760.VIT_08s0058g01310.t01	-	388
VIT_08s0007g07210	29760.VIT_08s0007g07210.t01	VIT_12s0028g03380	29760.VIT_12s0028g03380.t01	-	316
VIT_08s0007g07210	29760.VIT_08s0007g07210.t01	VIT_17s0000g09370	29760.VIT_17s0000g09370.t01	-	240
VIT_08s0007g07210	29760.VIT_08s0007g07210.t01	VIT_14s0066g00220	29760.VIT_14s0066g00220.t01	-	240
VIT_08s0007g07210	29760.VIT_08s0007g07210.t01	VIT_14s0171g00090	29760.VIT_14s0171g00090.t01	-	240
VIT_08s0007g07210	29760.VIT_08s0007g07210.t01	VIT_04s0008g00680	29760.VIT_04s0008g00680.t01	-	189
VIT_08s0007g07210	29760.VIT_08s0007g07210.t01	VIT_17s0000g05260	29760.VIT_17s0000g05260.t01	-	171
VIT_08s0007g07210	29760.VIT_08s0007g07210.t01	VIT_17s0000g00780	29760.VIT_17s0000g00780.t01	-	156
VIT_08s0007g07210	29760.VIT_08s0007g07210.t01	VIT_11s0103g00220	29760.VIT_11s0103g00220.t01	-	155
VIT_13s0067g00150	29760.VIT_13s0067g00150.t01	VIT_08s0058g01350	29760.VIT_08s0058g01350.t01	-	526
VIT_13s0067g00150	29760.VIT_13s0067g00150.t01	VIT_18s0122g00880	29760.VIT_18s0122g00880.t01	-	522
VIT_13s0067g00150	29760.VIT_13s0067g00150.t01	VIT_19s0014g05080	29760.VIT_19s0014g05080.t01	-	242
VIT_13s0067g00150	29760.VIT_13s0067g00150.t01	VIT_09s0002g07110	29760.VIT_09s0002g07110.t01	-	212
VIT_13s0067g00150	29760.VIT_13s0067g00150.t01	VIT_16s0022g01340	29760.VIT_16s0022g01340.t01	-	206
VIT_13s0067g00150	29760.VIT_13s0067g00150.t01	VIT_07s0151g00860	29760.VIT_07s0151g00860.t01	-	196
VIT_13s0067g00150	29760.VIT_13s0067g00150.t01	VIT_13s0064g00670	29760.VIT_13s0064g00670.t01	-	194
VIT_13s0067g00150	29760.VIT_13s0067g00150.t01	VIT_07s0031g02220	29760.VIT_07s0031g02220.t01	-	194
VIT_13s0067g00150	29760.VIT_13s0067g00150.t01	VIT_07s0031g03200	29760.VIT_07s0031g03200.t01	-	183
VIT_13s0067g00150	29760.VIT_13s0067g00150.t01	VIT_07s0005g04400	29760.VIT_07s0005g04400.t01	-	169
VIT_14s0006g01830	29760.VIT_14s0006g01830.t01	VIT_12s0028g03310	29760.VIT_12s0028g03310.t01	-	688
VIT_14s0006g01830	29760.VIT_14s0006g01830.t01	VIT_16s0098g01650	29760.VIT_16s0098g01650.t01	-	688
VIT_14s0006g01830	29760.VIT_14s0006g01830.t01	VIT_07s0191g00070	29760.VIT_07s0191g00070.t01	-	682
VIT_14s0006g01830	29760.VIT_14s0006g01830.t01	VIT_07s0031g03210	29760.VIT_07s0031g03210.t01	-	682
VIT_14s0006g01830	29760.VIT_14s0006g01830.t01	VIT_05s0020g02510	29760.VIT_05s0020g02510.t01	-	678
VIT_14s0006g01830	29760.VIT_14s0006g01830.t01	VIT_13s0139g00170	29760.VIT_13s0139g00170.t01	-	642
VIT_14s0006g01830	29760.VIT_14s0006g01830.t01	VIT_05s0020g00670	29760.VIT_05s0020g00670.t01	-	626
VIT_14s0006g01830	29760.VIT_14s0006g01830.t01	VIT_07s0005g02230	29760.VIT_07s0005g02230.t01	-	626
VIT_14s0006g01830	29760.VIT_14s0006g01830.t01	VIT_17s0000g09370	29760.VIT_17s0000g09370.t01	-	550
VIT_14s0006g01830	29760.VIT_14s0006g01830.t01	VIT_14s0066g00220	29760.VIT_14s0066g00220.t01	-	550
VIT_14s0006g01830	29760.VIT_14s0006g01830.t01	VIT_14s0068g01700	29760.VIT_14s0068g01700.t01	-	405
VIT_14s0006g01830	29760.VIT_14s0006g01830.t01	VIT_19s0090g01030	29760.VIT_19s0090g01030.t01	-	372
VIT_14s0006g01830	29760.VIT_14s0006g01830.t01	VIT_13s0019g02360	29760.VIT_13s0019g02360.t01	-	329
VIT_14s0006g01830	29760.VIT_14s0006g01830.t01	VIT_11s0016g03510	29760.VIT_11s0016g03510.t01	-	306
VIT_14s0006g01830	29760.VIT_14s0006g01830.t01	VIT_18s0164g00030	29760.VIT_18s0164g00030.t01	-	305
VIT_14s0006g01830	29760.VIT_14s0006g01830.t01	VIT_13s0019g01230	29760.VIT_13s0019g01230.t01	-	300
VIT_14s0006g01830	29760.VIT_14s0006g01830.t01	VIT_14s0036g00480	29760.VIT_14s0036g00480.t01	-	288
VIT_14s0006g01830	29760.VIT_14s0006g01830.t01	VIT_07s0151g01110	29760.VIT_07s0151g01110.t01	-	288
VIT_14s0006g01830	29760.VIT_14s0006g01830.t01	VIT_08s0058g01310	29760.VIT_08s0058g01310.t01	-	282
VIT_14s0006g01830	29760.VIT_14s0006g01830.t01	VIT_14s0030g00660	29760.VIT_14s0030g00660.t01	-	271
VIT_14s0006g01830	29760.VIT_14s0006g01830.t01	VIT_05s0020g03330	29760.VIT_05s0020g03330.t01	-	270
VIT_14s0006g01830	29760.VIT_14s0006g01830.t01	VIT_11s0118g00720	29760.VIT_11s0118g00720.t01	-	265
VIT_14s0006g01830	29760.VIT_14s0006g01830.t01	VIT_19s0027g00760	29760.VIT_19s0027g00760.t01	-	265
VIT_14s0006g01830	29760.VIT_14s0006g01830.t01	VIT_12s0035g01160	29760.VIT_12s0035g01160.t01	-	259
VIT_14s0006g01830	29760.VIT_14s0006g01830.t01	VIT_12s0028g00350	29760.VIT_12s0028g00350.t01	-	256
VIT_14s0006g01830	29760.VIT_14s0006g01830.t01	VIT_07s0130g00410	29760.VIT_07s0130g00410.t01	-	256
VIT_14s0006g01830	29760.VIT_14s0006g01830.t01	VIT_05s0049g01480	29760.VIT_05s0049g01480.t01	-	253
VIT_14s0006g01830	29760.VIT_14s0006g01830.t01	VIT_14s0066g01110	29760.VIT_14s0066g01110.t01	-	248
VIT_14s0006g01830	29760.VIT_14s0006g01830.t01	VIT_11s0016g01380	29760.VIT_11s0016g01380.t01	-	237
VIT_14s0006g01830	29760.VIT_14s0006g01830.t01	VIT_05s0102g00100	29760.VIT_05s0102g00100.t01	-	236
VIT_14s0006g01830	29760.VIT_14s0006g01830.t01	VIT_00s0838g00020	29760.VIT_00s0838g00020.t01	-	215
VIT_14s0006g01830	29760.VIT_14s0006g01830.t01	VIT_04s0023g00760	29760.VIT_04s0023g00760.t01	-	172
VIT_18s0089g00410	29760.VIT_18s0089g00410.t01	VIT_13s0019g01230	29760.VIT_13s0019g01230.t01	-	666
VIT_18s0089g00410	29760.VIT_18s0089g00410.t01	VIT_15s0046g03520	29760.VIT_15s0046g03520.t01	-	629
VIT_18s0089g00410	29760.VIT_18s0089g00410.t01	VIT_03s0038g04570	29760.VIT_03s0038g04570.t01	-	608
VIT_18s0089g00410	29760.VIT_18s0089g00410.t01	VIT_14s0108g01560	29760.VIT_14s0108g01560.t01	-	601
VIT_18s0089g00410	29760.VIT_18s0089g00410.t01	VIT_12s0055g00840	29760.VIT_12s0055g00840.t01	-	578
VIT_18s0089g00410	29760.VIT_18s0089g00410.t01	VIT_07s0005g00490	29760.VIT_07s0005g00490.t01	-	470
VIT_18s0089g00410	29760.VIT_18s0089g00410.t01	VIT_14s0030g02180	29760.VIT_14s0030g02180.t01	-	470
VIT_18s0089g00410	29760.VIT_18s0089g00410.t01	VIT_18s0001g00060	29760.VIT_18s0001g00060.t01	catalysis	468
VIT_18s0089g00410	29760.VIT_18s0089g00410.t01	VIT_19s0090g00920	29760.VIT_19s0090g00920.t01	catalysis	468
VIT_18s0089g00410	29760.VIT_18s0089g00410.t01	VIT_05s0020g02880	29760.VIT_05s0020g02880.t01	-	358
VIT_18s0089g00410	29760.VIT_18s0089g00410.t01	VIT_18s0001g01430	29760.VIT_18s0001g01430.t01	-	320
VIT_18s0089g00410	29760.VIT_18s0089g00410.t01	VIT_02s0025g01580	29760.VIT_02s0025g01580.t01	-	277
VIT_18s0089g00410	29760.VIT_18s0089g00410.t01	VIT_14s0171g00460	29760.VIT_14s0171g00460.t01	-	247
VIT_18s0089g00410	29760.VIT_18s0089g00410.t01	VIT_05s0020g05060	29760.VIT_05s0020g05060.t01	-	246
VIT_18s0089g00410	29760.VIT_18s0089g00410.t01	VIT_07s0031g03210	29760.VIT_07s0031g03210.t01	-	232
VIT_18s0089g00410	29760.VIT_18s0089g00410.t01	VIT_07s0191g00070	29760.VIT_07s0191g00070.t01	-	232
VIT_18s0089g00410	29760.VIT_18s0089g00410.t01	VIT_07s0005g00260	29760.VIT_07s0005g00260.t01	-	211
VIT_18s0089g00410	29760.VIT_18s0089g00410.t01	VIT_13s0019g00310	29760.VIT_13s0019g00310.t01	-	211
VIT_18s0089g00410	29760.VIT_18s0089g00410.t01	VIT_16s0100g00300	29760.VIT_16s0100g00300.t01	-	197
VIT_18s0089g00410	29760.VIT_18s0089g00410.t01	VIT_01s0011g03010	29760.VIT_01s0011g03010.t01	-	192
VIT_18s0089g00410	29760.VIT_18s0089g00410.t01	VIT_05s0020g04430	29760.VIT_05s0020g04430.t01	-	191
VIT_18s0089g00410	29760.VIT_18s0089g00410.t01	VIT_18s0072g00770	29760.VIT_18s0072g00770.t01	-	190
VIT_18s0089g00410	29760.VIT_18s0089g00410.t01	VIT_13s0139g00170	29760.VIT_13s0139g00170.t01	-	186
VIT_18s0089g00410	29760.VIT_18s0089g00410.t01	VIT_07s0151g00860	29760.VIT_07s0151g00860.t01	-	183
VIT_18s0089g00410	29760.VIT_18s0089g00410.t01	VIT_13s0019g03350	29760.VIT_13s0019g03350.t01	-	174
VIT_18s0089g00410	29760.VIT_18s0089g00410.t01	VIT_15s0048g02600	29760.VIT_15s0048g02600.t01	-	164
VIT_18s0089g00410	29760.VIT_18s0089g00410.t01	VIT_02s0025g02790	29760.VIT_02s0025g02790.t01	-	164
VIT_18s0089g00410	29760.VIT_18s0089g00410.t01	VIT_07s0031g03200	29760.VIT_07s0031g03200.t01	-	161
VIT_18s0089g00410	29760.VIT_18s0089g00410.t01	VIT_16s0022g01340	29760.VIT_16s0022g01340.t01	-	154
VIT_18s0089g00410	29760.VIT_18s0089g00410.t01	VIT_13s0158g00180	29760.VIT_13s0158g00180.t01	-	154
VIT_18s0089g00410	29760.VIT_18s0089g00410.t01	VIT_09s0002g07500	29760.VIT_09s0002g07500.t01	-	154
VIT_15s0048g02150	29760.VIT_15s0048g02150.t01	VIT_11s0016g01380	29760.VIT_11s0016g01380.t01	-	794
VIT_15s0048g02150	29760.VIT_15s0048g02150.t01	VIT_00s0838g00020	29760.VIT_00s0838g00020.t01	-	654
VIT_15s0048g02150	29760.VIT_15s0048g02150.t01	VIT_18s0041g01280	29760.VIT_18s0041g01280.t01	-	626
VIT_15s0048g02150	29760.VIT_15s0048g02150.t01	VIT_11s0149g00040	29760.VIT_11s0149g00040.t01	-	626
VIT_15s0048g02150	29760.VIT_15s0048g02150.t01	VIT_17s0000g01730	29760.VIT_17s0000g01730.t01	-	626
VIT_15s0048g02150	29760.VIT_15s0048g02150.t01	VIT_16s0022g01340	29760.VIT_16s0022g01340.t01	-	613
VIT_15s0048g02150	29760.VIT_15s0048g02150.t01	VIT_12s0035g01160	29760.VIT_12s0035g01160.t01	binding	520
VIT_15s0048g02150	29760.VIT_15s0048g02150.t01	VIT_01s0011g01290	29760.VIT_01s0011g01290.t01	-	421
VIT_15s0048g02150	29760.VIT_15s0048g02150.t01	VIT_19s0027g00760	29760.VIT_19s0027g00760.t01	-	403
VIT_15s0048g02150	29760.VIT_15s0048g02150.t01	VIT_11s0016g03510	29760.VIT_11s0016g03510.t01	-	403
VIT_15s0048g02150	29760.VIT_15s0048g02150.t01	VIT_11s0118g00720	29760.VIT_11s0118g00720.t01	-	387
VIT_15s0048g02150	29760.VIT_15s0048g02150.t01	VIT_14s0066g00220	29760.VIT_14s0066g00220.t01	-	387
VIT_15s0048g02150	29760.VIT_15s0048g02150.t01	VIT_17s0000g09370	29760.VIT_17s0000g09370.t01	-	387
VIT_15s0048g02150	29760.VIT_15s0048g02150.t01	VIT_10s0042g01220	29760.VIT_10s0042g01220.t01	-	365
VIT_15s0048g02150	29760.VIT_15s0048g02150.t01	VIT_07s0151g01110	29760.VIT_07s0151g01110.t01	-	358
VIT_15s0048g02150	29760.VIT_15s0048g02150.t01	VIT_08s0007g07240	29760.VIT_08s0007g07240.t01	binding	294
VIT_15s0048g02150	29760.VIT_15s0048g02150.t01	VIT_12s0028g03770	29760.VIT_12s0028g03770.t01	-	283
VIT_15s0048g02150	29760.VIT_15s0048g02150.t01	VIT_16s0050g00610	29760.VIT_16s0050g00610.t01	binding	283
VIT_15s0048g02150	29760.VIT_15s0048g02150.t01	VIT_01s0026g02410	29760.VIT_01s0026g02410.t01	-	244
VIT_15s0048g02150	29760.VIT_15s0048g02150.t01	VIT_17s0000g04630	29760.VIT_17s0000g04630.t01	-	231
VIT_15s0048g02150	29760.VIT_15s0048g02150.t01	VIT_07s0130g00410	29760.VIT_07s0130g00410.t01	-	213
VIT_15s0048g02150	29760.VIT_15s0048g02150.t01	VIT_09s0002g04440	29760.VIT_09s0002g04440.t01	-	203
VIT_15s0048g02150	29760.VIT_15s0048g02150.t01	VIT_07s0205g00150	29760.VIT_07s0205g00150.t01	binding	199
VIT_15s0048g02150	29760.VIT_15s0048g02150.t01	VIT_09s0002g08370	29760.VIT_09s0002g08370.t01	binding	199
VIT_15s0048g02150	29760.VIT_15s0048g02150.t01	VIT_07s0031g01970	29760.VIT_07s0031g01970.t01	-	167
VIT_15s0048g02150	29760.VIT_15s0048g02150.t01	VIT_07s0005g01150	29760.VIT_07s0005g01150.t01	-	167
VIT_15s0048g02150	29760.VIT_15s0048g02150.t01	VIT_12s0028g00350	29760.VIT_12s0028g00350.t01	-	152
VIT_13s0067g03560	29760.VIT_13s0067g03560.t01	VIT_12s0028g01070	29760.VIT_12s0028g01070.t01	binding	966
VIT_13s0067g03560	29760.VIT_13s0067g03560.t01	VIT_10s0071g01160	29760.VIT_10s0071g01160.t01	-	558
VIT_13s0067g03560	29760.VIT_13s0067g03560.t01	VIT_16s0039g02010	29760.VIT_16s0039g02010.t01	-	542
VIT_13s0067g03560	29760.VIT_13s0067g03560.t01	VIT_05s0094g01070	29760.VIT_05s0094g01070.t01	-	222
VIT_00s1596g00010	29760.VIT_00s1596g00010.t01	VIT_07s0031g01150	29760.VIT_07s0031g01150.t01	-	649
VIT_00s1596g00010	29760.VIT_00s1596g00010.t01	VIT_19s0014g05080	29760.VIT_19s0014g05080.t01	-	610
VIT_00s1596g00010	29760.VIT_00s1596g00010.t01	VIT_04s0043g01010	29760.VIT_04s0043g01010.t01	-	576
VIT_00s1596g00010	29760.VIT_00s1596g00010.t01	VIT_02s0012g01120	29760.VIT_02s0012g01120.t01	-	552
VIT_00s1596g00010	29760.VIT_00s1596g00010.t01	VIT_18s0164g00030	29760.VIT_18s0164g00030.t01	-	508
VIT_00s1596g00010	29760.VIT_00s1596g00010.t01	VIT_01s0011g00930	29760.VIT_01s0011g00930.t01	-	493
VIT_00s1596g00010	29760.VIT_00s1596g00010.t01	VIT_07s0104g00510	29760.VIT_07s0104g00510.t01	-	455
VIT_00s1596g00010	29760.VIT_00s1596g00010.t01	VIT_03s0038g02510	29760.VIT_03s0038g02510.t01	-	448
VIT_00s1596g00010	29760.VIT_00s1596g00010.t01	VIT_02s0109g00080	29760.VIT_02s0109g00080.t01	-	435
VIT_00s1596g00010	29760.VIT_00s1596g00010.t01	VIT_13s0019g03350	29760.VIT_13s0019g03350.t01	-	408
VIT_00s1596g00010	29760.VIT_00s1596g00010.t01	VIT_06s0004g00260	29760.VIT_06s0004g00260.t01	-	362
VIT_00s1596g00010	29760.VIT_00s1596g00010.t01	VIT_13s0064g00670	29760.VIT_13s0064g00670.t01	-	312
VIT_00s1596g00010	29760.VIT_00s1596g00010.t01	VIT_13s0019g00260	29760.VIT_13s0019g00260.t01	-	285
VIT_00s1596g00010	29760.VIT_00s1596g00010.t01	VIT_06s0004g06170	29760.VIT_06s0004g06170.t01	-	281
VIT_00s1596g00010	29760.VIT_00s1596g00010.t01	VIT_14s0060g01030	29760.VIT_14s0060g01030.t01	-	256
VIT_00s1596g00010	29760.VIT_00s1596g00010.t01	VIT_00s0838g00020	29760.VIT_00s0838g00020.t01	-	256
VIT_00s1596g00010	29760.VIT_00s1596g00010.t01	VIT_06s0080g00030	29760.VIT_06s0080g00030.t01	-	256
VIT_00s1596g00010	29760.VIT_00s1596g00010.t01	VIT_11s0016g03510	29760.VIT_11s0016g03510.t01	-	254
VIT_00s1596g00010	29760.VIT_00s1596g00010.t01	VIT_04s0044g01310	29760.VIT_04s0044g01310.t01	-	254
VIT_00s1596g00010	29760.VIT_00s1596g00010.t01	VIT_15s0048g02500	29760.VIT_15s0048g02500.t01	-	243
VIT_00s1596g00010	29760.VIT_00s1596g00010.t01	VIT_18s0001g14450	29760.VIT_18s0001g14450.t01	-	238
VIT_00s1596g00010	29760.VIT_00s1596g00010.t01	VIT_05s0094g00100	29760.VIT_05s0094g00100.t01	-	236
VIT_00s1596g00010	29760.VIT_00s1596g00010.t01	VIT_18s0089g01390	29760.VIT_18s0089g01390.t01	-	231
VIT_00s1596g00010	29760.VIT_00s1596g00010.t01	VIT_05s0049g01480	29760.VIT_05s0049g01480.t01	-	224
VIT_00s1596g00010	29760.VIT_00s1596g00010.t01	VIT_07s0151g00860	29760.VIT_07s0151g00860.t01	-	223
VIT_00s1596g00010	29760.VIT_00s1596g00010.t01	VIT_18s0122g00680	29760.VIT_18s0122g00680.t01	-	220
VIT_00s1596g00010	29760.VIT_00s1596g00010.t01	VIT_10s0003g02730	29760.VIT_10s0003g02730.t01	-	215
VIT_00s1596g00010	29760.VIT_00s1596g00010.t01	VIT_15s0048g02980	29760.VIT_15s0048g02980.t01	-	189
VIT_00s1596g00010	29760.VIT_00s1596g00010.t01	VIT_12s0035g00270	29760.VIT_12s0035g00270.t01	-	189
VIT_00s1596g00010	29760.VIT_00s1596g00010.t01	VIT_09s0018g01610	29760.VIT_09s0018g01610.t01	-	187
VIT_00s1596g00010	29760.VIT_00s1596g00010.t01	VIT_18s0001g02740	29760.VIT_18s0001g02740.t01	-	187
VIT_00s1596g00010	29760.VIT_00s1596g00010.t01	VIT_07s0151g01110	29760.VIT_07s0151g01110.t01	-	175
VIT_00s1596g00010	29760.VIT_00s1596g00010.t01	VIT_08s0040g00850	29760.VIT_08s0040g00850.t01	-	171
VIT_00s1596g00010	29760.VIT_00s1596g00010.t01	VIT_17s0000g01170	29760.VIT_17s0000g01170.t01	-	171
VIT_00s1596g00010	29760.VIT_00s1596g00010.t01	VIT_19s0014g03850	29760.VIT_19s0014g03850.t01	-	169
VIT_00s1596g00010	29760.VIT_00s1596g00010.t01	VIT_00s0323g00040	29760.VIT_00s0323g00040.t01	-	169
VIT_00s1596g00010	29760.VIT_00s1596g00010.t01	VIT_07s0151g01000	29760.VIT_07s0151g01000.t01	-	169
VIT_00s1596g00010	29760.VIT_00s1596g00010.t01	VIT_00s0207g00210	29760.VIT_00s0207g00210.t01	-	169
VIT_00s1596g00010	29760.VIT_00s1596g00010.t01	VIT_07s0005g04400	29760.VIT_07s0005g04400.t01	-	167
VIT_00s1596g00010	29760.VIT_00s1596g00010.t01	VIT_01s0150g00200	29760.VIT_01s0150g00200.t01	-	167
VIT_00s1596g00010	29760.VIT_00s1596g00010.t01	VIT_12s0028g01080	29760.VIT_12s0028g01080.t01	-	167
VIT_00s1596g00010	29760.VIT_00s1596g00010.t01	VIT_12s0059g01810	29760.VIT_12s0059g01810.t01	-	165
VIT_00s1596g00010	29760.VIT_00s1596g00010.t01	VIT_00s0291g00060	29760.VIT_00s0291g00060.t01	-	163
VIT_00s1596g00010	29760.VIT_00s1596g00010.t01	VIT_08s0040g01400	29760.VIT_08s0040g01400.t01	-	161
VIT_00s1596g00010	29760.VIT_00s1596g00010.t01	VIT_01s0011g02150	29760.VIT_01s0011g02150.t01	-	159
VIT_00s1596g00010	29760.VIT_00s1596g00010.t01	VIT_13s0084g00160	29760.VIT_13s0084g00160.t01	-	158
VIT_00s1596g00010	29760.VIT_00s1596g00010.t01	VIT_17s0000g05650	29760.VIT_17s0000g05650.t01	-	158
VIT_00s1596g00010	29760.VIT_00s1596g00010.t01	VIT_09s0002g00870	29760.VIT_09s0002g00870.t01	-	157
VIT_00s1596g00010	29760.VIT_00s1596g00010.t01	VIT_00s0904g00010	29760.VIT_00s0904g00010.t01	-	157
VIT_00s1596g00010	29760.VIT_00s1596g00010.t01	VIT_10s0003g04350	29760.VIT_10s0003g04350.t01	-	156
VIT_00s1596g00010	29760.VIT_00s1596g00010.t01	VIT_06s0004g05230	29760.VIT_06s0004g05230.t01	-	156
VIT_00s1596g00010	29760.VIT_00s1596g00010.t01	VIT_14s0066g01900	29760.VIT_14s0066g01900.t01	-	156
VIT_00s1596g00010	29760.VIT_00s1596g00010.t01	VIT_13s0019g02050	29760.VIT_13s0019g02050.t01	-	155
VIT_00s1596g00010	29760.VIT_00s1596g00010.t01	VIT_02s0025g02640	29760.VIT_02s0025g02640.t01	-	155
VIT_00s1596g00010	29760.VIT_00s1596g00010.t01	VIT_18s0001g01660	29760.VIT_18s0001g01660.t01	-	155
VIT_00s1596g00010	29760.VIT_00s1596g00010.t01	VIT_06s0004g05180	29760.VIT_06s0004g05180.t01	-	155
VIT_00s1596g00010	29760.VIT_00s1596g00010.t01	VIT_19s0014g02890	29760.VIT_19s0014g02890.t01	-	150
VIT_07s0005g00260	29760.VIT_07s0005g00260.t01	VIT_08s0032g00790	29760.VIT_08s0032g00790.t01	-	665
VIT_07s0005g00260	29760.VIT_07s0005g00260.t01	VIT_09s0002g03640	29760.VIT_09s0002g03640.t01	-	282
VIT_07s0005g00260	29760.VIT_07s0005g00260.t01	VIT_13s0019g00310	29760.VIT_13s0019g00310.t01	-	276
VIT_07s0005g00260	29760.VIT_07s0005g00260.t01	VIT_12s0057g00670	29760.VIT_12s0057g00670.t01	-	259
VIT_07s0005g00260	29760.VIT_07s0005g00260.t01	VIT_01s0010g00680	29760.VIT_01s0010g00680.t01	-	259
VIT_07s0005g00260	29760.VIT_07s0005g00260.t01	VIT_16s0050g01150	29760.VIT_16s0050g01150.t01	-	259
VIT_07s0005g00260	29760.VIT_07s0005g00260.t01	VIT_07s0130g00410	29760.VIT_07s0130g00410.t01	-	222
VIT_07s0005g00260	29760.VIT_07s0005g00260.t01	VIT_12s0028g00350	29760.VIT_12s0028g00350.t01	-	222
VIT_07s0005g00260	29760.VIT_07s0005g00260.t01	VIT_14s0030g00030	29760.VIT_14s0030g00030.t01	-	217
VIT_07s0005g00260	29760.VIT_07s0005g00260.t01	VIT_02s0025g01580	29760.VIT_02s0025g01580.t01	-	215
VIT_07s0005g00260	29760.VIT_07s0005g00260.t01	VIT_12s0035g01130	29760.VIT_12s0035g01130.t01	-	206
VIT_07s0005g00260	29760.VIT_07s0005g00260.t01	VIT_05s0020g03330	29760.VIT_05s0020g03330.t01	-	188
VIT_07s0005g00260	29760.VIT_07s0005g00260.t01	VIT_19s0090g01320	29760.VIT_19s0090g01320.t01	-	183
VIT_07s0005g00260	29760.VIT_07s0005g00260.t01	VIT_08s0007g03390	29760.VIT_08s0007g03390.t01	-	183
VIT_07s0005g00260	29760.VIT_07s0005g00260.t01	VIT_13s0019g01230	29760.VIT_13s0019g01230.t01	-	182
VIT_07s0005g00260	29760.VIT_07s0005g00260.t01	VIT_00s0769g00010	29760.VIT_00s0769g00010.t01	-	180
VIT_07s0005g00260	29760.VIT_07s0005g00260.t01	VIT_05s0020g00600	29760.VIT_05s0020g00600.t01	-	180
VIT_07s0005g00260	29760.VIT_07s0005g00260.t01	VIT_13s0064g00580	29760.VIT_13s0064g00580.t01	-	180
VIT_07s0005g00260	29760.VIT_07s0005g00260.t01	VIT_07s0031g03210	29760.VIT_07s0031g03210.t01	-	178
VIT_07s0005g00260	29760.VIT_07s0005g00260.t01	VIT_14s0066g00220	29760.VIT_14s0066g00220.t01	-	178
VIT_07s0005g00260	29760.VIT_07s0005g00260.t01	VIT_07s0191g00070	29760.VIT_07s0191g00070.t01	-	178
VIT_07s0005g00260	29760.VIT_07s0005g00260.t01	VIT_17s0000g09370	29760.VIT_17s0000g09370.t01	-	178
VIT_07s0005g00260	29760.VIT_07s0005g00260.t01	VIT_01s0011g01650	29760.VIT_01s0011g01650.t01	-	175
VIT_07s0005g00260	29760.VIT_07s0005g00260.t01	VIT_01s0150g00200	29760.VIT_01s0150g00200.t01	-	175
VIT_07s0005g00260	29760.VIT_07s0005g00260.t01	VIT_08s0007g04340	29760.VIT_08s0007g04340.t01	-	175
VIT_07s0005g00260	29760.VIT_07s0005g00260.t01	VIT_01s0011g00930	29760.VIT_01s0011g00930.t01	-	175
VIT_07s0005g00260	29760.VIT_07s0005g00260.t01	VIT_07s0031g01150	29760.VIT_07s0031g01150.t01	-	175
VIT_07s0005g00260	29760.VIT_07s0005g00260.t01	VIT_15s0021g01850	29760.VIT_15s0021g01850.t01	-	175
VIT_07s0005g00260	29760.VIT_07s0005g00260.t01	VIT_05s0094g00100	29760.VIT_05s0094g00100.t01	-	175
VIT_07s0005g00260	29760.VIT_07s0005g00260.t01	VIT_14s0066g02550	29760.VIT_14s0066g02550.t01	-	172
VIT_07s0005g00260	29760.VIT_07s0005g00260.t01	VIT_14s0030g02180	29760.VIT_14s0030g02180.t01	-	170
VIT_07s0005g00260	29760.VIT_07s0005g00260.t01	VIT_07s0005g00490	29760.VIT_07s0005g00490.t01	-	170
VIT_07s0005g00260	29760.VIT_07s0005g00260.t01	VIT_13s0139g00170	29760.VIT_13s0139g00170.t01	-	165
VIT_07s0005g00260	29760.VIT_07s0005g00260.t01	VIT_02s0154g00080	29760.VIT_02s0154g00080.t01	-	161
VIT_07s0005g00260	29760.VIT_07s0005g00260.t01	VIT_17s0000g08890	29760.VIT_17s0000g08890.t01	-	160
VIT_07s0005g00260	29760.VIT_07s0005g00260.t01	VIT_19s0090g01020	29760.VIT_19s0090g01020.t01	-	152
VIT_18s0001g05440	29760.VIT_18s0001g05440.t01	VIT_18s0001g01620	29760.VIT_18s0001g01620.t01	-	783
VIT_18s0001g05440	29760.VIT_18s0001g05440.t01	VIT_12s0057g01140	29760.VIT_12s0057g01140.t01	-	779
VIT_18s0001g05440	29760.VIT_18s0001g05440.t01	VIT_04s0044g00220	29760.VIT_04s0044g00220.t01	-	631
VIT_18s0001g05440	29760.VIT_18s0001g05440.t01	VIT_19s0014g00070	29760.VIT_19s0014g00070.t01	-	479
VIT_18s0001g05440	29760.VIT_18s0001g05440.t01	VIT_18s0001g12000	29760.VIT_18s0001g12000.t01	-	460
VIT_18s0001g05440	29760.VIT_18s0001g05440.t01	VIT_19s0090g01020	29760.VIT_19s0090g01020.t01	-	357
VIT_18s0001g05440	29760.VIT_18s0001g05440.t01	VIT_14s0030g00660	29760.VIT_14s0030g00660.t01	-	325
VIT_18s0001g05440	29760.VIT_18s0001g05440.t01	VIT_17s0000g10280	29760.VIT_17s0000g10280.t01	-	323
VIT_18s0001g05440	29760.VIT_18s0001g05440.t01	VIT_14s0030g02220	29760.VIT_14s0030g02220.t01	-	315
VIT_18s0001g05440	29760.VIT_18s0001g05440.t01	VIT_14s0060g01030	29760.VIT_14s0060g01030.t01	-	273
VIT_18s0001g05440	29760.VIT_18s0001g05440.t01	VIT_05s0020g04430	29760.VIT_05s0020g04430.t01	-	234
VIT_18s0001g05440	29760.VIT_18s0001g05440.t01	VIT_05s0020g02510	29760.VIT_05s0020g02510.t01	binding	230
VIT_18s0001g05440	29760.VIT_18s0001g05440.t01	VIT_03s0038g00910	29760.VIT_03s0038g00910.t01	-	157
VIT_08s0040g00410	29760.VIT_08s0040g00410.t01	VIT_15s0048g00900	29760.VIT_15s0048g00900.t01	binding	998
VIT_08s0040g00410	29760.VIT_08s0040g00410.t01	VIT_09s0018g01280	29760.VIT_09s0018g01280.t01	binding	989
VIT_08s0040g00410	29760.VIT_08s0040g00410.t01	VIT_13s0019g02050	29760.VIT_13s0019g02050.t01	binding	989
VIT_08s0040g00410	29760.VIT_08s0040g00410.t01	VIT_06s0004g05180	29760.VIT_06s0004g05180.t01	binding	989
VIT_08s0040g00410	29760.VIT_08s0040g00410.t01	VIT_00s0215g00050	29760.VIT_00s0215g00050.t01	binding	988
VIT_08s0040g00410	29760.VIT_08s0040g00410.t01	VIT_07s0031g01970	29760.VIT_07s0031g01970.t01	binding	980
VIT_08s0040g00410	29760.VIT_08s0040g00410.t01	VIT_12s0028g03770	29760.VIT_12s0028g03770.t01	-	534
VIT_08s0040g00410	29760.VIT_08s0040g00410.t01	VIT_08s0007g07460	29760.VIT_08s0007g07460.t01	-	319
VIT_08s0040g00410	29760.VIT_08s0040g00410.t01	VIT_08s0007g07240	29760.VIT_08s0007g07240.t01	binding	284
VIT_08s0040g00410	29760.VIT_08s0040g00410.t01	VIT_12s0028g00350	29760.VIT_12s0028g00350.t01	-	238
VIT_08s0040g00410	29760.VIT_08s0040g00410.t01	VIT_17s0000g04630	29760.VIT_17s0000g04630.t01	-	216
VIT_08s0040g00410	29760.VIT_08s0040g00410.t01	VIT_18s0072g00400	29760.VIT_18s0072g00400.t01	-	175
VIT_08s0040g00410	29760.VIT_08s0040g00410.t01	VIT_18s0001g02250	29760.VIT_18s0001g02250.t01	-	158
VIT_08s0040g00410	29760.VIT_08s0040g00410.t01	VIT_17s0000g03620	29760.VIT_17s0000g03620.t01	-	156
VIT_06s0080g00030	29760.VIT_06s0080g00030.t01	VIT_02s0154g00040	29760.VIT_02s0154g00040.t01	-	819
VIT_06s0080g00030	29760.VIT_06s0080g00030.t01	VIT_06s0004g00260	29760.VIT_06s0004g00260.t01	-	532
VIT_06s0080g00030	29760.VIT_06s0080g00030.t01	VIT_18s0164g00030	29760.VIT_18s0164g00030.t01	-	517
VIT_06s0080g00030	29760.VIT_06s0080g00030.t01	VIT_14s0060g01030	29760.VIT_14s0060g01030.t01	-	479
VIT_06s0080g00030	29760.VIT_06s0080g00030.t01	VIT_04s0023g00780	29760.VIT_04s0023g00780.t01	-	448
VIT_06s0080g00030	29760.VIT_06s0080g00030.t01	VIT_09s0018g01610	29760.VIT_09s0018g01610.t01	-	447
VIT_06s0080g00030	29760.VIT_06s0080g00030.t01	VIT_02s0109g00080	29760.VIT_02s0109g00080.t01	-	438
VIT_06s0080g00030	29760.VIT_06s0080g00030.t01	VIT_07s0151g01110	29760.VIT_07s0151g01110.t01	-	412
VIT_06s0080g00030	29760.VIT_06s0080g00030.t01	VIT_03s0038g00800	29760.VIT_03s0038g00800.t01	-	408
VIT_06s0080g00030	29760.VIT_06s0080g00030.t01	VIT_05s0077g02190	29760.VIT_05s0077g02190.t01	-	408
VIT_06s0080g00030	29760.VIT_06s0080g00030.t01	VIT_01s0011g06450	29760.VIT_01s0011g06450.t01	-	408
VIT_06s0080g00030	29760.VIT_06s0080g00030.t01	VIT_01s0011g00930	29760.VIT_01s0011g00930.t01	-	341
VIT_06s0080g00030	29760.VIT_06s0080g00030.t01	VIT_03s0038g02510	29760.VIT_03s0038g02510.t01	-	294
VIT_06s0080g00030	29760.VIT_06s0080g00030.t01	VIT_13s0084g00160	29760.VIT_13s0084g00160.t01	-	268
VIT_06s0080g00030	29760.VIT_06s0080g00030.t01	VIT_14s0066g01900	29760.VIT_14s0066g01900.t01	-	256
VIT_06s0080g00030	29760.VIT_06s0080g00030.t01	VIT_00s0207g00210	29760.VIT_00s0207g00210.t01	-	256
VIT_06s0080g00030	29760.VIT_06s0080g00030.t01	VIT_17s0000g09370	29760.VIT_17s0000g09370.t01	-	254
VIT_06s0080g00030	29760.VIT_06s0080g00030.t01	VIT_14s0066g00220	29760.VIT_14s0066g00220.t01	-	254
VIT_06s0080g00030	29760.VIT_06s0080g00030.t01	VIT_16s0098g01650	29760.VIT_16s0098g01650.t01	-	248
VIT_06s0080g00030	29760.VIT_06s0080g00030.t01	VIT_07s0031g03200	29760.VIT_07s0031g03200.t01	-	246
VIT_06s0080g00030	29760.VIT_06s0080g00030.t01	VIT_07s0104g00510	29760.VIT_07s0104g00510.t01	-	245
VIT_06s0080g00030	29760.VIT_06s0080g00030.t01	VIT_12s0059g01810	29760.VIT_12s0059g01810.t01	-	230
VIT_06s0080g00030	29760.VIT_06s0080g00030.t01	VIT_00s0838g00020	29760.VIT_00s0838g00020.t01	-	229
VIT_06s0080g00030	29760.VIT_06s0080g00030.t01	VIT_08s0058g01310	29760.VIT_08s0058g01310.t01	-	229
VIT_06s0080g00030	29760.VIT_06s0080g00030.t01	VIT_08s0007g04670	29760.VIT_08s0007g04670.t01	-	226
VIT_06s0080g00030	29760.VIT_06s0080g00030.t01	VIT_18s0089g01390	29760.VIT_18s0089g01390.t01	-	225
VIT_06s0080g00030	29760.VIT_06s0080g00030.t01	VIT_00s0323g00040	29760.VIT_00s0323g00040.t01	-	224
VIT_06s0080g00030	29760.VIT_06s0080g00030.t01	VIT_02s0012g01120	29760.VIT_02s0012g01120.t01	-	222
VIT_06s0080g00030	29760.VIT_06s0080g00030.t01	VIT_07s0005g04400	29760.VIT_07s0005g04400.t01	-	210
VIT_06s0080g00030	29760.VIT_06s0080g00030.t01	VIT_01s0150g00200	29760.VIT_01s0150g00200.t01	-	203
VIT_06s0080g00030	29760.VIT_06s0080g00030.t01	VIT_05s0094g00100	29760.VIT_05s0094g00100.t01	-	198
VIT_06s0080g00030	29760.VIT_06s0080g00030.t01	VIT_07s0151g00860	29760.VIT_07s0151g00860.t01	-	195
VIT_06s0080g00030	29760.VIT_06s0080g00030.t01	VIT_19s0014g05080	29760.VIT_19s0014g05080.t01	-	192
VIT_06s0080g00030	29760.VIT_06s0080g00030.t01	VIT_06s0004g05230	29760.VIT_06s0004g05230.t01	-	191
VIT_06s0080g00030	29760.VIT_06s0080g00030.t01	VIT_11s0016g03510	29760.VIT_11s0016g03510.t01	-	187
VIT_06s0080g00030	29760.VIT_06s0080g00030.t01	VIT_19s0014g03160	29760.VIT_19s0014g03160.t01	-	183
VIT_06s0080g00030	29760.VIT_06s0080g00030.t01	VIT_08s0040g00850	29760.VIT_08s0040g00850.t01	-	179
VIT_06s0080g00030	29760.VIT_06s0080g00030.t01	VIT_05s0094g01260	29760.VIT_05s0094g01260.t01	-	177
VIT_06s0080g00030	29760.VIT_06s0080g00030.t01	VIT_18s0001g14450	29760.VIT_18s0001g14450.t01	-	173
VIT_06s0080g00030	29760.VIT_06s0080g00030.t01	VIT_04s0008g01770	29760.VIT_04s0008g01770.t01	-	173
VIT_06s0080g00030	29760.VIT_06s0080g00030.t01	VIT_09s0002g07500	29760.VIT_09s0002g07500.t01	-	171
VIT_06s0080g00030	29760.VIT_06s0080g00030.t01	VIT_03s0038g00320	29760.VIT_03s0038g00320.t01	-	171
VIT_06s0080g00030	29760.VIT_06s0080g00030.t01	VIT_04s0043g01010	29760.VIT_04s0043g01010.t01	-	171
VIT_06s0080g00030	29760.VIT_06s0080g00030.t01	VIT_02s0025g02640	29760.VIT_02s0025g02640.t01	-	169
VIT_06s0080g00030	29760.VIT_06s0080g00030.t01	VIT_15s0021g01850	29760.VIT_15s0021g01850.t01	-	166
VIT_06s0080g00030	29760.VIT_06s0080g00030.t01	VIT_19s0014g02890	29760.VIT_19s0014g02890.t01	-	163
VIT_06s0080g00030	29760.VIT_06s0080g00030.t01	VIT_06s0004g08380	29760.VIT_06s0004g08380.t01	-	161
VIT_06s0080g00030	29760.VIT_06s0080g00030.t01	VIT_13s0019g03350	29760.VIT_13s0019g03350.t01	-	161
VIT_06s0080g00030	29760.VIT_06s0080g00030.t01	VIT_06s0004g05180	29760.VIT_06s0004g05180.t01	-	161
VIT_06s0080g00030	29760.VIT_06s0080g00030.t01	VIT_13s0019g02050	29760.VIT_13s0019g02050.t01	-	161
VIT_06s0080g00030	29760.VIT_06s0080g00030.t01	VIT_08s0040g01400	29760.VIT_08s0040g01400.t01	-	156
VIT_06s0080g00030	29760.VIT_06s0080g00030.t01	VIT_15s0048g02980	29760.VIT_15s0048g02980.t01	-	156
VIT_06s0080g00030	29760.VIT_06s0080g00030.t01	VIT_13s0019g00260	29760.VIT_13s0019g00260.t01	-	156
VIT_06s0080g00030	29760.VIT_06s0080g00030.t01	VIT_10s0003g04350	29760.VIT_10s0003g04350.t01	-	155
VIT_06s0080g00030	29760.VIT_06s0080g00030.t01	VIT_17s0000g01170	29760.VIT_17s0000g01170.t01	-	154
VIT_06s0080g00030	29760.VIT_06s0080g00030.t01	VIT_05s0049g01480	29760.VIT_05s0049g01480.t01	-	153
VIT_06s0080g00030	29760.VIT_06s0080g00030.t01	VIT_15s0021g01300	29760.VIT_15s0021g01300.t01	-	152
VIT_02s0033g00870	29760.VIT_02s0033g00870.t01	VIT_11s0016g02830	29760.VIT_11s0016g02830.t01	-	910
VIT_02s0033g00870	29760.VIT_02s0033g00870.t01	VIT_17s0000g00920	29760.VIT_17s0000g00920.t01	-	800
VIT_02s0033g00870	29760.VIT_02s0033g00870.t01	VIT_16s0050g02670	29760.VIT_16s0050g02670.t01	-	556
VIT_02s0033g00870	29760.VIT_02s0033g00870.t01	VIT_12s0028g03200	29760.VIT_12s0028g03200.t01	-	222
VIT_02s0033g00870	29760.VIT_02s0033g00870.t01	VIT_02s0025g04980	29760.VIT_02s0025g04980.t01	-	222
VIT_02s0033g00870	29760.VIT_02s0033g00870.t01	VIT_08s0007g04670	29760.VIT_08s0007g04670.t01	-	185
VIT_02s0033g00870	29760.VIT_02s0033g00870.t01	VIT_12s0028g00350	29760.VIT_12s0028g00350.t01	-	158
VIT_02s0033g00870	29760.VIT_02s0033g00870.t01	VIT_07s0130g00410	29760.VIT_07s0130g00410.t01	-	158
VIT_02s0033g00870	29760.VIT_02s0033g00870.t01	VIT_13s0139g00170	29760.VIT_13s0139g00170.t01	-	156
VIT_02s0033g00870	29760.VIT_02s0033g00870.t01	VIT_14s0060g01030	29760.VIT_14s0060g01030.t01	-	151
VIT_12s0035g00270	29760.VIT_12s0035g00270.t01	VIT_07s0151g01000	29760.VIT_07s0151g01000.t01	-	818
VIT_12s0035g00270	29760.VIT_12s0035g00270.t01	VIT_18s0001g00760	29760.VIT_18s0001g00760.t01	-	747
VIT_12s0035g00270	29760.VIT_12s0035g00270.t01	VIT_10s0003g04350	29760.VIT_10s0003g04350.t01	-	725
VIT_12s0035g00270	29760.VIT_12s0035g00270.t01	VIT_13s0064g00670	29760.VIT_13s0064g00670.t01	-	694
VIT_12s0035g00270	29760.VIT_12s0035g00270.t01	VIT_14s0030g01900	29760.VIT_14s0030g01900.t01	-	566
VIT_12s0035g00270	29760.VIT_12s0035g00270.t01	VIT_19s0090g01020	29760.VIT_19s0090g01020.t01	-	532
VIT_12s0035g00270	29760.VIT_12s0035g00270.t01	VIT_05s0020g03330	29760.VIT_05s0020g03330.t01	-	525
VIT_12s0035g00270	29760.VIT_12s0035g00270.t01	VIT_00s0207g00210	29760.VIT_00s0207g00210.t01	-	493
VIT_12s0035g00270	29760.VIT_12s0035g00270.t01	VIT_00s0904g00010	29760.VIT_00s0904g00010.t01	-	482
VIT_12s0035g00270	29760.VIT_12s0035g00270.t01	VIT_18s0001g14450	29760.VIT_18s0001g14450.t01	binding	447
VIT_12s0035g00270	29760.VIT_12s0035g00270.t01	VIT_06s0004g00260	29760.VIT_06s0004g00260.t01	-	426
VIT_12s0035g00270	29760.VIT_12s0035g00270.t01	VIT_07s0005g04920	29760.VIT_07s0005g04920.t01	-	380
VIT_12s0035g00270	29760.VIT_12s0035g00270.t01	VIT_19s0135g00120	29760.VIT_19s0135g00120.t01	-	350
VIT_12s0035g00270	29760.VIT_12s0035g00270.t01	VIT_03s0167g00190	29760.VIT_03s0167g00190.t01	-	350
VIT_12s0035g00270	29760.VIT_12s0035g00270.t01	VIT_00s0555g00020	29760.VIT_00s0555g00020.t01	-	350
VIT_12s0035g00270	29760.VIT_12s0035g00270.t01	VIT_07s0005g04400	29760.VIT_07s0005g04400.t01	-	330
VIT_12s0035g00270	29760.VIT_12s0035g00270.t01	VIT_00s0291g00060	29760.VIT_00s0291g00060.t01	-	321
VIT_12s0035g00270	29760.VIT_12s0035g00270.t01	VIT_14s0066g01900	29760.VIT_14s0066g01900.t01	-	298
VIT_12s0035g00270	29760.VIT_12s0035g00270.t01	VIT_17s0000g06350	29760.VIT_17s0000g06350.t01	-	284
VIT_12s0035g00270	29760.VIT_12s0035g00270.t01	VIT_18s0001g02740	29760.VIT_18s0001g02740.t01	-	265
VIT_12s0035g00270	29760.VIT_12s0035g00270.t01	VIT_19s0014g03850	29760.VIT_19s0014g03850.t01	-	261
VIT_12s0035g00270	29760.VIT_12s0035g00270.t01	VIT_12s0028g01080	29760.VIT_12s0028g01080.t01	-	256
VIT_12s0035g00270	29760.VIT_12s0035g00270.t01	VIT_14s0060g01030	29760.VIT_14s0060g01030.t01	-	254
VIT_12s0035g00270	29760.VIT_12s0035g00270.t01	VIT_19s0014g03660	29760.VIT_19s0014g03660.t01	-	254
VIT_12s0035g00270	29760.VIT_12s0035g00270.t01	VIT_02s0025g02640	29760.VIT_02s0025g02640.t01	-	250
VIT_12s0035g00270	29760.VIT_12s0035g00270.t01	VIT_04s0023g00740	29760.VIT_04s0023g00740.t01	-	247
VIT_12s0035g00270	29760.VIT_12s0035g00270.t01	VIT_19s0014g02890	29760.VIT_19s0014g02890.t01	-	245
VIT_12s0035g00270	29760.VIT_12s0035g00270.t01	VIT_10s0042g00430	29760.VIT_10s0042g00430.t01	-	241
VIT_12s0035g00270	29760.VIT_12s0035g00270.t01	VIT_18s0072g00400	29760.VIT_18s0072g00400.t01	-	241
VIT_12s0035g00270	29760.VIT_12s0035g00270.t01	VIT_07s0031g03200	29760.VIT_07s0031g03200.t01	-	238
VIT_12s0035g00270	29760.VIT_12s0035g00270.t01	VIT_13s0139g00170	29760.VIT_13s0139g00170.t01	-	230
VIT_12s0035g00270	29760.VIT_12s0035g00270.t01	VIT_08s0007g06700	29760.VIT_08s0007g06700.t01	-	211
VIT_12s0035g00270	29760.VIT_12s0035g00270.t01	VIT_01s0026g01460	29760.VIT_01s0026g01460.t01	-	211
VIT_12s0035g00270	29760.VIT_12s0035g00270.t01	VIT_06s0004g03250	29760.VIT_06s0004g03250.t01	-	211
VIT_12s0035g00270	29760.VIT_12s0035g00270.t01	VIT_09s0002g04250	29760.VIT_09s0002g04250.t01	-	211
VIT_12s0035g00270	29760.VIT_12s0035g00270.t01	VIT_14s0030g00030	29760.VIT_14s0030g00030.t01	-	194
VIT_12s0035g00270	29760.VIT_12s0035g00270.t01	VIT_05s0102g00310	29760.VIT_05s0102g00310.t01	-	193
VIT_12s0035g00270	29760.VIT_12s0035g00270.t01	VIT_04s0044g00220	29760.VIT_04s0044g00220.t01	-	193
VIT_12s0035g00270	29760.VIT_12s0035g00270.t01	VIT_03s0038g02510	29760.VIT_03s0038g02510.t01	-	191
VIT_12s0035g00270	29760.VIT_12s0035g00270.t01	VIT_14s0171g00460	29760.VIT_14s0171g00460.t01	-	187
VIT_12s0035g00270	29760.VIT_12s0035g00270.t01	VIT_02s0012g01120	29760.VIT_02s0012g01120.t01	-	186
VIT_12s0035g00270	29760.VIT_12s0035g00270.t01	VIT_17s0000g09370	29760.VIT_17s0000g09370.t01	-	185
VIT_12s0035g00270	29760.VIT_12s0035g00270.t01	VIT_14s0066g00220	29760.VIT_14s0066g00220.t01	-	185
VIT_12s0035g00270	29760.VIT_12s0035g00270.t01	VIT_05s0020g02480	29760.VIT_05s0020g02480.t01	-	174
VIT_12s0035g00270	29760.VIT_12s0035g00270.t01	VIT_15s0048g02500	29760.VIT_15s0048g02500.t01	-	169
VIT_12s0035g00270	29760.VIT_12s0035g00270.t01	VIT_06s0004g06170	29760.VIT_06s0004g06170.t01	-	169
VIT_12s0035g00270	29760.VIT_12s0035g00270.t01	VIT_11s0016g02830	29760.VIT_11s0016g02830.t01	-	163
VIT_12s0035g00270	29760.VIT_12s0035g00270.t01	VIT_12s0028g03770	29760.VIT_12s0028g03770.t01	-	161
VIT_12s0035g00270	29760.VIT_12s0035g00270.t01	VIT_04s0044g01310	29760.VIT_04s0044g01310.t01	-	159
VIT_12s0035g00270	29760.VIT_12s0035g00270.t01	VIT_18s0164g00030	29760.VIT_18s0164g00030.t01	-	157
VIT_12s0035g00270	29760.VIT_12s0035g00270.t01	VIT_12s0059g01810	29760.VIT_12s0059g01810.t01	-	157
VIT_12s0035g00270	29760.VIT_12s0035g00270.t01	VIT_07s0104g00510	29760.VIT_07s0104g00510.t01	-	156
VIT_12s0035g00270	29760.VIT_12s0035g00270.t01	VIT_02s0154g00040	29760.VIT_02s0154g00040.t01	-	156
VIT_12s0035g00270	29760.VIT_12s0035g00270.t01	VIT_06s0004g08380	29760.VIT_06s0004g08380.t01	-	155
VIT_12s0035g00270	29760.VIT_12s0035g00270.t01	VIT_02s0109g00080	29760.VIT_02s0109g00080.t01	-	155
VIT_12s0035g00270	29760.VIT_12s0035g00270.t01	VIT_05s0049g01480	29760.VIT_05s0049g01480.t01	-	154
VIT_12s0035g00270	29760.VIT_12s0035g00270.t01	VIT_17s0000g03620	29760.VIT_17s0000g03620.t01	-	154
VIT_12s0035g00270	29760.VIT_12s0035g00270.t01	VIT_13s0084g00160	29760.VIT_13s0084g00160.t01	-	154
VIT_12s0035g00270	29760.VIT_12s0035g00270.t01	VIT_01s0244g00030	29760.VIT_01s0244g00030.t01	-	153
VIT_06s0004g06170	29760.VIT_06s0004g06170.t01	VIT_02s0154g00040	29760.VIT_02s0154g00040.t01	-	573
VIT_06s0004g06170	29760.VIT_06s0004g06170.t01	VIT_07s0005g04400	29760.VIT_07s0005g04400.t01	-	476
VIT_06s0004g06170	29760.VIT_06s0004g06170.t01	VIT_13s0084g00160	29760.VIT_13s0084g00160.t01	-	418
VIT_06s0004g06170	29760.VIT_06s0004g06170.t01	VIT_15s0048g02980	29760.VIT_15s0048g02980.t01	-	412
VIT_06s0004g06170	29760.VIT_06s0004g06170.t01	VIT_06s0004g00260	29760.VIT_06s0004g00260.t01	-	412
VIT_06s0004g06170	29760.VIT_06s0004g06170.t01	VIT_13s0019g03350	29760.VIT_13s0019g03350.t01	-	408
VIT_06s0004g06170	29760.VIT_06s0004g06170.t01	VIT_17s0000g05650	29760.VIT_17s0000g05650.t01	-	388
VIT_06s0004g06170	29760.VIT_06s0004g06170.t01	VIT_12s0059g01810	29760.VIT_12s0059g01810.t01	-	373
VIT_06s0004g06170	29760.VIT_06s0004g06170.t01	VIT_18s0164g00030	29760.VIT_18s0164g00030.t01	-	369
VIT_06s0004g06170	29760.VIT_06s0004g06170.t01	VIT_15s0048g02500	29760.VIT_15s0048g02500.t01	-	315
VIT_06s0004g06170	29760.VIT_06s0004g06170.t01	VIT_03s0038g02510	29760.VIT_03s0038g02510.t01	-	277
VIT_06s0004g06170	29760.VIT_06s0004g06170.t01	VIT_07s0104g00510	29760.VIT_07s0104g00510.t01	-	275
VIT_06s0004g06170	29760.VIT_06s0004g06170.t01	VIT_18s0001g02740	29760.VIT_18s0001g02740.t01	-	270
VIT_06s0004g06170	29760.VIT_06s0004g06170.t01	VIT_02s0109g00080	29760.VIT_02s0109g00080.t01	-	265
VIT_06s0004g06170	29760.VIT_06s0004g06170.t01	VIT_12s0028g01080	29760.VIT_12s0028g01080.t01	-	256
VIT_06s0004g06170	29760.VIT_06s0004g06170.t01	VIT_02s0012g01120	29760.VIT_02s0012g01120.t01	-	256
VIT_06s0004g06170	29760.VIT_06s0004g06170.t01	VIT_01s0244g00030	29760.VIT_01s0244g00030.t01	-	254
VIT_06s0004g06170	29760.VIT_06s0004g06170.t01	VIT_10s0003g04350	29760.VIT_10s0003g04350.t01	-	254
VIT_06s0004g06170	29760.VIT_06s0004g06170.t01	VIT_19s0014g03850	29760.VIT_19s0014g03850.t01	-	254
VIT_06s0004g06170	29760.VIT_06s0004g06170.t01	VIT_13s0019g00260	29760.VIT_13s0019g00260.t01	-	254
VIT_06s0004g06170	29760.VIT_06s0004g06170.t01	VIT_07s0005g04920	29760.VIT_07s0005g04920.t01	-	251
VIT_06s0004g06170	29760.VIT_06s0004g06170.t01	VIT_01s0011g00930	29760.VIT_01s0011g00930.t01	-	241
VIT_06s0004g06170	29760.VIT_06s0004g06170.t01	VIT_19s0014g02890	29760.VIT_19s0014g02890.t01	-	224
VIT_06s0004g06170	29760.VIT_06s0004g06170.t01	VIT_01s0011g02150	29760.VIT_01s0011g02150.t01	-	210
VIT_06s0004g06170	29760.VIT_06s0004g06170.t01	VIT_18s0122g00680	29760.VIT_18s0122g00680.t01	-	208
VIT_06s0004g06170	29760.VIT_06s0004g06170.t01	VIT_18s0089g01390	29760.VIT_18s0089g01390.t01	-	197
VIT_06s0004g06170	29760.VIT_06s0004g06170.t01	VIT_13s0064g00670	29760.VIT_13s0064g00670.t01	-	191
VIT_06s0004g06170	29760.VIT_06s0004g06170.t01	VIT_07s0151g01000	29760.VIT_07s0151g01000.t01	-	188
VIT_06s0004g06170	29760.VIT_06s0004g06170.t01	VIT_07s0031g02220	29760.VIT_07s0031g02220.t01	-	187
VIT_06s0004g06170	29760.VIT_06s0004g06170.t01	VIT_18s0001g14450	29760.VIT_18s0001g14450.t01	-	181
VIT_06s0004g06170	29760.VIT_06s0004g06170.t01	VIT_05s0094g00100	29760.VIT_05s0094g00100.t01	-	181
VIT_06s0004g06170	29760.VIT_06s0004g06170.t01	VIT_02s0025g02640	29760.VIT_02s0025g02640.t01	-	181
VIT_06s0004g06170	29760.VIT_06s0004g06170.t01	VIT_18s0001g00760	29760.VIT_18s0001g00760.t01	-	179
VIT_06s0004g06170	29760.VIT_06s0004g06170.t01	VIT_06s0004g05230	29760.VIT_06s0004g05230.t01	-	176
VIT_06s0004g06170	29760.VIT_06s0004g06170.t01	VIT_02s0025g01690	29760.VIT_02s0025g01690.t01	-	173
VIT_06s0004g06170	29760.VIT_06s0004g06170.t01	VIT_05s0102g00310	29760.VIT_05s0102g00310.t01	-	171
VIT_06s0004g06170	29760.VIT_06s0004g06170.t01	VIT_17s0000g01170	29760.VIT_17s0000g01170.t01	-	167
VIT_06s0004g06170	29760.VIT_06s0004g06170.t01	VIT_14s0060g01030	29760.VIT_14s0060g01030.t01	-	165
VIT_06s0004g06170	29760.VIT_06s0004g06170.t01	VIT_14s0066g01110	29760.VIT_14s0066g01110.t01	-	164
VIT_06s0004g06170	29760.VIT_06s0004g06170.t01	VIT_00s0207g00250	29760.VIT_00s0207g00250.t01	-	163
VIT_06s0004g06170	29760.VIT_06s0004g06170.t01	VIT_06s0004g05180	29760.VIT_06s0004g05180.t01	-	161
VIT_06s0004g06170	29760.VIT_06s0004g06170.t01	VIT_13s0019g02050	29760.VIT_13s0019g02050.t01	-	161
VIT_06s0004g06170	29760.VIT_06s0004g06170.t01	VIT_08s0040g00850	29760.VIT_08s0040g00850.t01	-	158
VIT_06s0004g06170	29760.VIT_06s0004g06170.t01	VIT_00s0291g00060	29760.VIT_00s0291g00060.t01	-	157
VIT_06s0004g06170	29760.VIT_06s0004g06170.t01	VIT_00s0904g00010	29760.VIT_00s0904g00010.t01	-	157
VIT_06s0004g06170	29760.VIT_06s0004g06170.t01	VIT_07s0031g01150	29760.VIT_07s0031g01150.t01	-	157
VIT_06s0004g06170	29760.VIT_06s0004g06170.t01	VIT_18s0001g15360	29760.VIT_18s0001g15360.t01	-	156
VIT_06s0004g06170	29760.VIT_06s0004g06170.t01	VIT_04s0023g00740	29760.VIT_04s0023g00740.t01	-	156
VIT_06s0004g06170	29760.VIT_06s0004g06170.t01	VIT_04s0008g01900	29760.VIT_04s0008g01900.t01	-	154
VIT_06s0004g06170	29760.VIT_06s0004g06170.t01	VIT_01s0011g03010	29760.VIT_01s0011g03010.t01	-	152
VIT_09s0002g07110	29760.VIT_09s0002g07110.t01	VIT_01s0011g03010	29760.VIT_01s0011g03010.t01	-	569
VIT_09s0002g07110	29760.VIT_09s0002g07110.t01	VIT_14s0171g00090	29760.VIT_14s0171g00090.t01	binding	487
VIT_09s0002g07110	29760.VIT_09s0002g07110.t01	VIT_01s0010g00680	29760.VIT_01s0010g00680.t01	ptmod	386
VIT_09s0002g07110	29760.VIT_09s0002g07110.t01	VIT_16s0050g01150	29760.VIT_16s0050g01150.t01	ptmod	386
VIT_09s0002g07110	29760.VIT_09s0002g07110.t01	VIT_12s0057g00670	29760.VIT_12s0057g00670.t01	ptmod	386
VIT_09s0002g07110	29760.VIT_09s0002g07110.t01	VIT_04s0008g04260	29760.VIT_04s0008g04260.t01	-	286
VIT_09s0002g07110	29760.VIT_09s0002g07110.t01	VIT_00s1506g00010	29760.VIT_00s1506g00010.t01	binding	256
VIT_09s0002g07110	29760.VIT_09s0002g07110.t01	VIT_12s0142g00720	29760.VIT_12s0142g00720.t01	ptmod	246
VIT_09s0002g07110	29760.VIT_09s0002g07110.t01	VIT_19s0090g00410	29760.VIT_19s0090g00410.t01	-	233
VIT_09s0002g07110	29760.VIT_09s0002g07110.t01	VIT_08s0007g08300	29760.VIT_08s0007g08300.t01	-	233
VIT_09s0002g07110	29760.VIT_09s0002g07110.t01	VIT_08s0058g01350	29760.VIT_08s0058g01350.t01	-	230
VIT_09s0002g07110	29760.VIT_09s0002g07110.t01	VIT_18s0122g00880	29760.VIT_18s0122g00880.t01	-	210
VIT_09s0002g07110	29760.VIT_09s0002g07110.t01	VIT_05s0094g01550	29760.VIT_05s0094g01550.t01	binding	202
VIT_09s0002g07110	29760.VIT_09s0002g07110.t01	VIT_13s0139g00170	29760.VIT_13s0139g00170.t01	-	196
VIT_09s0002g07110	29760.VIT_09s0002g07110.t01	VIT_07s0191g00070	29760.VIT_07s0191g00070.t01	-	191
VIT_09s0002g07110	29760.VIT_09s0002g07110.t01	VIT_07s0031g03210	29760.VIT_07s0031g03210.t01	-	191
VIT_09s0002g07110	29760.VIT_09s0002g07110.t01	VIT_07s0031g02310	29760.VIT_07s0031g02310.t01	-	190
VIT_09s0002g07110	29760.VIT_09s0002g07110.t01	VIT_11s0118g00050	29760.VIT_11s0118g00050.t01	-	190
VIT_09s0002g07110	29760.VIT_09s0002g07110.t01	VIT_03s0038g02830	29760.VIT_03s0038g02830.t01	-	175
VIT_09s0002g07110	29760.VIT_09s0002g07110.t01	VIT_13s0019g01240	29760.VIT_13s0019g01240.t01	-	167
VIT_09s0002g07110	29760.VIT_09s0002g07110.t01	VIT_04s0044g00070	29760.VIT_04s0044g00070.t01	binding	165
VIT_09s0002g07110	29760.VIT_09s0002g07110.t01	VIT_06s0004g05030	29760.VIT_06s0004g05030.t01	binding	161
VIT_09s0002g07110	29760.VIT_09s0002g07110.t01	VIT_14s0030g02190	29760.VIT_14s0030g02190.t01	binding	161
VIT_12s0059g01170	29760.VIT_12s0059g01170.t01	VIT_12s0142g00720	29760.VIT_12s0142g00720.t01	binding	412
VIT_12s0059g01170	29760.VIT_12s0059g01170.t01	VIT_07s0031g03210	29760.VIT_07s0031g03210.t01	binding	254
VIT_12s0059g01170	29760.VIT_12s0059g01170.t01	VIT_07s0191g00070	29760.VIT_07s0191g00070.t01	binding	254
VIT_12s0059g01170	29760.VIT_12s0059g01170.t01	VIT_03s0063g01030	29760.VIT_03s0063g01030.t01	-	254
VIT_12s0059g01170	29760.VIT_12s0059g01170.t01	VIT_01s0011g03010	29760.VIT_01s0011g03010.t01	binding	230
VIT_12s0059g01170	29760.VIT_12s0059g01170.t01	VIT_13s0139g00170	29760.VIT_13s0139g00170.t01	-	188
VIT_12s0059g01170	29760.VIT_12s0059g01170.t01	VIT_14s0068g01700	29760.VIT_14s0068g01700.t01	-	177
VIT_12s0059g01170	29760.VIT_12s0059g01170.t01	VIT_04s0008g04260	29760.VIT_04s0008g04260.t01	binding	171
VIT_18s0001g02740	29760.VIT_18s0001g02740.t01	VIT_18s0072g00970	29760.VIT_18s0072g00970.t01	binding	856
VIT_18s0001g02740	29760.VIT_18s0001g02740.t01	VIT_19s0014g03660	29760.VIT_19s0014g03660.t01	-	760
VIT_18s0001g02740	29760.VIT_18s0001g02740.t01	VIT_04s0043g01010	29760.VIT_04s0043g01010.t01	-	685
VIT_18s0001g02740	29760.VIT_18s0001g02740.t01	VIT_01s0011g03010	29760.VIT_01s0011g03010.t01	-	680
VIT_18s0001g02740	29760.VIT_18s0001g02740.t01	VIT_10s0003g04350	29760.VIT_10s0003g04350.t01	-	673
VIT_18s0001g02740	29760.VIT_18s0001g02740.t01	VIT_13s0019g03350	29760.VIT_13s0019g03350.t01	-	564
VIT_18s0001g02740	29760.VIT_18s0001g02740.t01	VIT_06s0004g05180	29760.VIT_06s0004g05180.t01	-	481
VIT_18s0001g02740	29760.VIT_18s0001g02740.t01	VIT_13s0019g02050	29760.VIT_13s0019g02050.t01	-	481
VIT_18s0001g02740	29760.VIT_18s0001g02740.t01	VIT_02s0109g00080	29760.VIT_02s0109g00080.t01	-	474
VIT_18s0001g02740	29760.VIT_18s0001g02740.t01	VIT_18s0164g00030	29760.VIT_18s0164g00030.t01	-	461
VIT_18s0001g02740	29760.VIT_18s0001g02740.t01	VIT_12s0028g01080	29760.VIT_12s0028g01080.t01	-	454
VIT_18s0001g02740	29760.VIT_18s0001g02740.t01	VIT_02s0012g01120	29760.VIT_02s0012g01120.t01	-	437
VIT_18s0001g02740	29760.VIT_18s0001g02740.t01	VIT_07s0005g04400	29760.VIT_07s0005g04400.t01	-	422
VIT_18s0001g02740	29760.VIT_18s0001g02740.t01	VIT_19s0014g03850	29760.VIT_19s0014g03850.t01	-	395
VIT_18s0001g02740	29760.VIT_18s0001g02740.t01	VIT_06s0004g00260	29760.VIT_06s0004g00260.t01	-	390
VIT_18s0001g02740	29760.VIT_18s0001g02740.t01	VIT_07s0104g00510	29760.VIT_07s0104g00510.t01	-	323
VIT_18s0001g02740	29760.VIT_18s0001g02740.t01	VIT_15s0048g02500	29760.VIT_15s0048g02500.t01	-	304
VIT_18s0001g02740	29760.VIT_18s0001g02740.t01	VIT_18s0001g00760	29760.VIT_18s0001g00760.t01	-	295
VIT_18s0001g02740	29760.VIT_18s0001g02740.t01	VIT_17s0000g06350	29760.VIT_17s0000g06350.t01	-	290
VIT_18s0001g02740	29760.VIT_18s0001g02740.t01	VIT_07s0005g04920	29760.VIT_07s0005g04920.t01	-	269
VIT_18s0001g02740	29760.VIT_18s0001g02740.t01	VIT_13s0084g00160	29760.VIT_13s0084g00160.t01	-	261
VIT_18s0001g02740	29760.VIT_18s0001g02740.t01	VIT_00s0207g00210	29760.VIT_00s0207g00210.t01	-	261
VIT_18s0001g02740	29760.VIT_18s0001g02740.t01	VIT_03s0038g02510	29760.VIT_03s0038g02510.t01	-	256
VIT_18s0001g02740	29760.VIT_18s0001g02740.t01	VIT_17s0000g05650	29760.VIT_17s0000g05650.t01	-	254
VIT_18s0001g02740	29760.VIT_18s0001g02740.t01	VIT_13s0064g00670	29760.VIT_13s0064g00670.t01	-	251
VIT_18s0001g02740	29760.VIT_18s0001g02740.t01	VIT_06s0004g05230	29760.VIT_06s0004g05230.t01	-	245
VIT_18s0001g02740	29760.VIT_18s0001g02740.t01	VIT_05s0102g00310	29760.VIT_05s0102g00310.t01	-	241
VIT_18s0001g02740	29760.VIT_18s0001g02740.t01	VIT_15s0048g02980	29760.VIT_15s0048g02980.t01	-	237
VIT_18s0001g02740	29760.VIT_18s0001g02740.t01	VIT_13s0019g00260	29760.VIT_13s0019g00260.t01	-	223
VIT_18s0001g02740	29760.VIT_18s0001g02740.t01	VIT_02s0025g02640	29760.VIT_02s0025g02640.t01	-	223
VIT_18s0001g02740	29760.VIT_18s0001g02740.t01	VIT_07s0151g01000	29760.VIT_07s0151g01000.t01	-	221
VIT_18s0001g02740	29760.VIT_18s0001g02740.t01	VIT_16s0098g01650	29760.VIT_16s0098g01650.t01	-	218
VIT_18s0001g02740	29760.VIT_18s0001g02740.t01	VIT_00s0904g00010	29760.VIT_00s0904g00010.t01	-	216
VIT_18s0001g02740	29760.VIT_18s0001g02740.t01	VIT_18s0001g14450	29760.VIT_18s0001g14450.t01	-	202
VIT_18s0001g02740	29760.VIT_18s0001g02740.t01	VIT_03s0038g03560	29760.VIT_03s0038g03560.t01	-	197
VIT_18s0001g02740	29760.VIT_18s0001g02740.t01	VIT_01s0244g00030	29760.VIT_01s0244g00030.t01	-	196
VIT_18s0001g02740	29760.VIT_18s0001g02740.t01	VIT_11s0016g02280	29760.VIT_11s0016g02280.t01	-	173
VIT_18s0001g02740	29760.VIT_18s0001g02740.t01	VIT_00s0291g00060	29760.VIT_00s0291g00060.t01	-	171
VIT_18s0001g02740	29760.VIT_18s0001g02740.t01	VIT_05s0094g00100	29760.VIT_05s0094g00100.t01	-	169
VIT_18s0001g02740	29760.VIT_18s0001g02740.t01	VIT_18s0001g15360	29760.VIT_18s0001g15360.t01	-	167
VIT_18s0001g02740	29760.VIT_18s0001g02740.t01	VIT_01s0011g02150	29760.VIT_01s0011g02150.t01	-	159
VIT_18s0001g02740	29760.VIT_18s0001g02740.t01	VIT_04s0023g00740	29760.VIT_04s0023g00740.t01	-	158
VIT_18s0001g02740	29760.VIT_18s0001g02740.t01	VIT_17s0000g09370	29760.VIT_17s0000g09370.t01	-	156
VIT_18s0001g02740	29760.VIT_18s0001g02740.t01	VIT_01s0011g00930	29760.VIT_01s0011g00930.t01	-	156
VIT_18s0001g02740	29760.VIT_18s0001g02740.t01	VIT_14s0066g00220	29760.VIT_14s0066g00220.t01	-	156
VIT_18s0001g02740	29760.VIT_18s0001g02740.t01	VIT_12s0059g01810	29760.VIT_12s0059g01810.t01	-	153
VIT_11s0016g02280	29760.VIT_11s0016g02280.t01	VIT_02s0012g01120	29760.VIT_02s0012g01120.t01	binding	997
VIT_11s0016g02280	29760.VIT_11s0016g02280.t01	VIT_14s0036g00520	29760.VIT_14s0036g00520.t01	-	931
VIT_11s0016g02280	29760.VIT_11s0016g02280.t01	VIT_01s0011g02740	29760.VIT_01s0011g02740.t01	-	669
VIT_11s0016g02280	29760.VIT_11s0016g02280.t01	VIT_13s0019g02360	29760.VIT_13s0019g02360.t01	-	657
VIT_11s0016g02280	29760.VIT_11s0016g02280.t01	VIT_05s0049g01980	29760.VIT_05s0049g01980.t01	-	627
VIT_11s0016g02280	29760.VIT_11s0016g02280.t01	VIT_11s0016g00900	29760.VIT_11s0016g00900.t01	binding	623
VIT_11s0016g02280	29760.VIT_11s0016g02280.t01	VIT_05s0020g02480	29760.VIT_05s0020g02480.t01	-	618
VIT_11s0016g02280	29760.VIT_11s0016g02280.t01	VIT_17s0000g05800	29760.VIT_17s0000g05800.t01	binding	609
VIT_11s0016g02280	29760.VIT_11s0016g02280.t01	VIT_01s0026g00220	29760.VIT_01s0026g00220.t01	binding	609
VIT_11s0016g02280	29760.VIT_11s0016g02280.t01	VIT_08s0007g04670	29760.VIT_08s0007g04670.t01	-	608
VIT_11s0016g02280	29760.VIT_11s0016g02280.t01	VIT_17s0000g08660	29760.VIT_17s0000g08660.t01	-	590
VIT_11s0016g02280	29760.VIT_11s0016g02280.t01	VIT_03s0038g02510	29760.VIT_03s0038g02510.t01	-	583
VIT_11s0016g02280	29760.VIT_11s0016g02280.t01	VIT_11s0016g03510	29760.VIT_11s0016g03510.t01	-	573
VIT_11s0016g02280	29760.VIT_11s0016g02280.t01	VIT_07s0130g00410	29760.VIT_07s0130g00410.t01	-	571
VIT_11s0016g02280	29760.VIT_11s0016g02280.t01	VIT_12s0028g00350	29760.VIT_12s0028g00350.t01	-	571
VIT_11s0016g02280	29760.VIT_11s0016g02280.t01	VIT_05s0077g00550	29760.VIT_05s0077g00550.t01	-	566
VIT_11s0016g02280	29760.VIT_11s0016g02280.t01	VIT_19s0093g00510	29760.VIT_19s0093g00510.t01	-	563
VIT_11s0016g02280	29760.VIT_11s0016g02280.t01	VIT_10s0003g03830	29760.VIT_10s0003g03830.t01	-	563
VIT_11s0016g02280	29760.VIT_11s0016g02280.t01	VIT_06s0004g01430	29760.VIT_06s0004g01430.t01	-	546
VIT_11s0016g02280	29760.VIT_11s0016g02280.t01	VIT_18s0001g14450	29760.VIT_18s0001g14450.t01	-	537
VIT_11s0016g02280	29760.VIT_11s0016g02280.t01	VIT_12s0028g01390	29760.VIT_12s0028g01390.t01	-	527
VIT_11s0016g02280	29760.VIT_11s0016g02280.t01	VIT_02s0025g04980	29760.VIT_02s0025g04980.t01	-	381
VIT_11s0016g02280	29760.VIT_11s0016g02280.t01	VIT_12s0028g03200	29760.VIT_12s0028g03200.t01	-	381
VIT_11s0016g02280	29760.VIT_11s0016g02280.t01	VIT_10s0071g01160	29760.VIT_10s0071g01160.t01	-	358
VIT_11s0016g02280	29760.VIT_11s0016g02280.t01	VIT_19s0014g03160	29760.VIT_19s0014g03160.t01	-	346
VIT_11s0016g02280	29760.VIT_11s0016g02280.t01	VIT_08s0007g00920	29760.VIT_08s0007g00920.t01	-	346
VIT_11s0016g02280	29760.VIT_11s0016g02280.t01	VIT_13s0019g01010	29760.VIT_13s0019g01010.t01	-	346
VIT_11s0016g02280	29760.VIT_11s0016g02280.t01	VIT_13s0019g02180	29760.VIT_13s0019g02180.t01	-	346
VIT_11s0016g02280	29760.VIT_11s0016g02280.t01	VIT_09s0002g08670	29760.VIT_09s0002g08670.t01	-	297
VIT_11s0016g02280	29760.VIT_11s0016g02280.t01	VIT_00s0291g00060	29760.VIT_00s0291g00060.t01	-	275
VIT_11s0016g02280	29760.VIT_11s0016g02280.t01	VIT_07s0031g03200	29760.VIT_07s0031g03200.t01	-	264
VIT_11s0016g02280	29760.VIT_11s0016g02280.t01	VIT_19s0090g00920	29760.VIT_19s0090g00920.t01	-	220
VIT_11s0016g02280	29760.VIT_11s0016g02280.t01	VIT_18s0001g00060	29760.VIT_18s0001g00060.t01	-	220
VIT_11s0016g02280	29760.VIT_11s0016g02280.t01	VIT_04s0023g00760	29760.VIT_04s0023g00760.t01	-	189
VIT_11s0016g02280	29760.VIT_11s0016g02280.t01	VIT_06s0004g00260	29760.VIT_06s0004g00260.t01	-	187
VIT_11s0016g02280	29760.VIT_11s0016g02280.t01	VIT_14s0108g01560	29760.VIT_14s0108g01560.t01	-	186
VIT_11s0016g02280	29760.VIT_11s0016g02280.t01	VIT_18s0072g00970	29760.VIT_18s0072g00970.t01	-	185
VIT_11s0016g02280	29760.VIT_11s0016g02280.t01	VIT_18s0164g00030	29760.VIT_18s0164g00030.t01	-	171
VIT_11s0016g02280	29760.VIT_11s0016g02280.t01	VIT_07s0104g00510	29760.VIT_07s0104g00510.t01	-	171
VIT_11s0016g02280	29760.VIT_11s0016g02280.t01	VIT_15s0048g00370	29760.VIT_15s0048g00370.t01	-	171
VIT_11s0016g02280	29760.VIT_11s0016g02280.t01	VIT_07s0005g04400	29760.VIT_07s0005g04400.t01	-	169
VIT_11s0016g02280	29760.VIT_11s0016g02280.t01	VIT_15s0048g02980	29760.VIT_15s0048g02980.t01	-	167
VIT_11s0016g02280	29760.VIT_11s0016g02280.t01	VIT_05s0020g03330	29760.VIT_05s0020g03330.t01	-	165
VIT_11s0016g02280	29760.VIT_11s0016g02280.t01	VIT_17s0000g06270	29760.VIT_17s0000g06270.t01	-	163
VIT_11s0016g02280	29760.VIT_11s0016g02280.t01	VIT_13s0084g00160	29760.VIT_13s0084g00160.t01	-	163
VIT_11s0016g02280	29760.VIT_11s0016g02280.t01	VIT_03s0088g01190	29760.VIT_03s0088g01190.t01	-	163
VIT_11s0016g02280	29760.VIT_11s0016g02280.t01	VIT_13s0019g00260	29760.VIT_13s0019g00260.t01	-	156
VIT_11s0016g02280	29760.VIT_11s0016g02280.t01	VIT_02s0025g02640	29760.VIT_02s0025g02640.t01	-	154
VIT_11s0016g02280	29760.VIT_11s0016g02280.t01	VIT_14s0060g01030	29760.VIT_14s0060g01030.t01	-	152
VIT_11s0016g02280	29760.VIT_11s0016g02280.t01	VIT_16s0013g01140	29760.VIT_16s0013g01140.t01	-	152
VIT_11s0016g02280	29760.VIT_11s0016g02280.t01	VIT_00s0780g00010	29760.VIT_00s0780g00010.t01	-	152
VIT_10s0071g01160	29760.VIT_10s0071g01160.t01	VIT_14s0066g01900	29760.VIT_14s0066g01900.t01	-	685
VIT_10s0071g01160	29760.VIT_10s0071g01160.t01	VIT_19s0014g02890	29760.VIT_19s0014g02890.t01	-	363
VIT_10s0071g01160	29760.VIT_10s0071g01160.t01	VIT_02s0012g01120	29760.VIT_02s0012g01120.t01	-	350
VIT_10s0071g01160	29760.VIT_10s0071g01160.t01	VIT_19s0014g03850	29760.VIT_19s0014g03850.t01	-	232
VIT_10s0071g01160	29760.VIT_10s0071g01160.t01	VIT_07s0005g01150	29760.VIT_07s0005g01150.t01	-	199
VIT_10s0071g01160	29760.VIT_10s0071g01160.t01	VIT_05s0049g01480	29760.VIT_05s0049g01480.t01	-	199
VIT_10s0071g01160	29760.VIT_10s0071g01160.t01	VIT_03s0088g01190	29760.VIT_03s0088g01190.t01	-	187
VIT_10s0071g01160	29760.VIT_10s0071g01160.t01	VIT_17s0000g06270	29760.VIT_17s0000g06270.t01	-	187
VIT_10s0071g01160	29760.VIT_10s0071g01160.t01	VIT_14s0030g02200	29760.VIT_14s0030g02200.t01	-	181
VIT_10s0071g01160	29760.VIT_10s0071g01160.t01	VIT_07s0130g00410	29760.VIT_07s0130g00410.t01	binding	181
VIT_10s0071g01160	29760.VIT_10s0071g01160.t01	VIT_12s0028g00350	29760.VIT_12s0028g00350.t01	binding	181
VIT_10s0071g01160	29760.VIT_10s0071g01160.t01	VIT_04s0023g00740	29760.VIT_04s0023g00740.t01	-	181
VIT_10s0071g01160	29760.VIT_10s0071g01160.t01	VIT_08s0007g06700	29760.VIT_08s0007g06700.t01	-	179
VIT_10s0071g01160	29760.VIT_10s0071g01160.t01	VIT_12s0142g00420	29760.VIT_12s0142g00420.t01	-	176
VIT_10s0071g01160	29760.VIT_10s0071g01160.t01	VIT_05s0020g00600	29760.VIT_05s0020g00600.t01	-	165
VIT_10s0071g01160	29760.VIT_10s0071g01160.t01	VIT_13s0084g00160	29760.VIT_13s0084g00160.t01	-	157
VIT_10s0071g01160	29760.VIT_10s0071g01160.t01	VIT_12s0028g01390	29760.VIT_12s0028g01390.t01	-	155
VIT_10s0071g01160	29760.VIT_10s0071g01160.t01	VIT_14s0068g01700	29760.VIT_14s0068g01700.t01	-	154
VIT_09s0070g00500	29760.VIT_09s0070g00500.t01	VIT_00s2580g00010	29760.VIT_00s2580g00010.t01	-	573
VIT_09s0070g00500	29760.VIT_09s0070g00500.t01	VIT_09s0002g08370	29760.VIT_09s0002g08370.t01	-	185
VIT_09s0070g00500	29760.VIT_09s0070g00500.t01	VIT_07s0205g00150	29760.VIT_07s0205g00150.t01	-	185
VIT_12s0121g00230	29760.VIT_12s0121g00230.t01	VIT_03s0038g00800	29760.VIT_03s0038g00800.t01	-	806
VIT_12s0121g00230	29760.VIT_12s0121g00230.t01	VIT_08s0040g00320	29760.VIT_08s0040g00320.t01	-	617
VIT_12s0121g00230	29760.VIT_12s0121g00230.t01	VIT_03s0038g00910	29760.VIT_03s0038g00910.t01	-	330
VIT_12s0121g00230	29760.VIT_12s0121g00230.t01	VIT_14s0030g02220	29760.VIT_14s0030g02220.t01	-	290
VIT_12s0121g00230	29760.VIT_12s0121g00230.t01	VIT_06s0004g01430	29760.VIT_06s0004g01430.t01	-	284
VIT_12s0121g00230	29760.VIT_12s0121g00230.t01	VIT_05s0077g00550	29760.VIT_05s0077g00550.t01	-	284
VIT_12s0121g00230	29760.VIT_12s0121g00230.t01	VIT_09s0002g02120	29760.VIT_09s0002g02120.t01	-	264
VIT_12s0121g00230	29760.VIT_12s0121g00230.t01	VIT_07s0031g02480	29760.VIT_07s0031g02480.t01	-	239
VIT_12s0121g00230	29760.VIT_12s0121g00230.t01	VIT_06s0004g03020	29760.VIT_06s0004g03020.t01	-	239
VIT_12s0121g00230	29760.VIT_12s0121g00230.t01	VIT_01s0011g03450	29760.VIT_01s0011g03450.t01	-	209
VIT_12s0121g00230	29760.VIT_12s0121g00230.t01	VIT_02s0087g00030	29760.VIT_02s0087g00030.t01	-	209
VIT_12s0121g00230	29760.VIT_12s0121g00230.t01	VIT_15s0046g03520	29760.VIT_15s0046g03520.t01	-	187
VIT_12s0121g00230	29760.VIT_12s0121g00230.t01	VIT_12s0055g00840	29760.VIT_12s0055g00840.t01	-	187
VIT_10s0116g01660	29760.VIT_10s0116g01660.t01	VIT_03s0038g00800	29760.VIT_03s0038g00800.t01	-	931
VIT_10s0116g01660	29760.VIT_10s0116g01660.t01	VIT_04s0023g00760	29760.VIT_04s0023g00760.t01	-	519
VIT_10s0116g01660	29760.VIT_10s0116g01660.t01	VIT_05s0077g02190	29760.VIT_05s0077g02190.t01	-	339
VIT_10s0116g01660	29760.VIT_10s0116g01660.t01	VIT_01s0011g06450	29760.VIT_01s0011g06450.t01	-	339
VIT_10s0116g01660	29760.VIT_10s0116g01660.t01	VIT_19s0090g01020	29760.VIT_19s0090g01020.t01	-	270
VIT_10s0116g01660	29760.VIT_10s0116g01660.t01	VIT_03s0038g00910	29760.VIT_03s0038g00910.t01	-	250
VIT_10s0116g01660	29760.VIT_10s0116g01660.t01	VIT_00s0684g00030	29760.VIT_00s0684g00030.t01	-	235
VIT_10s0116g01660	29760.VIT_10s0116g01660.t01	VIT_07s0130g00410	29760.VIT_07s0130g00410.t01	-	175
VIT_10s0116g01660	29760.VIT_10s0116g01660.t01	VIT_12s0028g00350	29760.VIT_12s0028g00350.t01	-	175
VIT_10s0116g01660	29760.VIT_10s0116g01660.t01	VIT_02s0025g03100	29760.VIT_02s0025g03100.t01	-	167
VIT_05s0094g00100	29760.VIT_05s0094g00100.t01	VIT_04s0008g03800	29760.VIT_04s0008g03800.t01	-	696
VIT_05s0094g00100	29760.VIT_05s0094g00100.t01	VIT_03s0038g01930	29760.VIT_03s0038g01930.t01	-	553
VIT_05s0094g00100	29760.VIT_05s0094g00100.t01	VIT_03s0063g01030	29760.VIT_03s0063g01030.t01	-	552
VIT_05s0094g00100	29760.VIT_05s0094g00100.t01	VIT_13s0064g00580	29760.VIT_13s0064g00580.t01	-	549
VIT_05s0094g00100	29760.VIT_05s0094g00100.t01	VIT_18s0164g00030	29760.VIT_18s0164g00030.t01	-	497
VIT_05s0094g00100	29760.VIT_05s0094g00100.t01	VIT_13s0019g03350	29760.VIT_13s0019g03350.t01	-	453
VIT_05s0094g00100	29760.VIT_05s0094g00100.t01	VIT_13s0019g00260	29760.VIT_13s0019g00260.t01	-	442
VIT_05s0094g00100	29760.VIT_05s0094g00100.t01	VIT_07s0104g00510	29760.VIT_07s0104g00510.t01	-	441
VIT_05s0094g00100	29760.VIT_05s0094g00100.t01	VIT_08s0040g00850	29760.VIT_08s0040g00850.t01	-	432
VIT_05s0094g00100	29760.VIT_05s0094g00100.t01	VIT_07s0031g01150	29760.VIT_07s0031g01150.t01	-	431
VIT_05s0094g00100	29760.VIT_05s0094g00100.t01	VIT_19s0014g02890	29760.VIT_19s0014g02890.t01	binding	416
VIT_05s0094g00100	29760.VIT_05s0094g00100.t01	VIT_15s0048g02500	29760.VIT_15s0048g02500.t01	-	408
VIT_05s0094g00100	29760.VIT_05s0094g00100.t01	VIT_01s0011g01650	29760.VIT_01s0011g01650.t01	-	407
VIT_05s0094g00100	29760.VIT_05s0094g00100.t01	VIT_01s0011g00930	29760.VIT_01s0011g00930.t01	-	400
VIT_05s0094g00100	29760.VIT_05s0094g00100.t01	VIT_04s0023g00740	29760.VIT_04s0023g00740.t01	binding	385
VIT_05s0094g00100	29760.VIT_05s0094g00100.t01	VIT_17s0000g05650	29760.VIT_17s0000g05650.t01	-	381
VIT_05s0094g00100	29760.VIT_05s0094g00100.t01	VIT_08s0007g04340	29760.VIT_08s0007g04340.t01	-	381
VIT_05s0094g00100	29760.VIT_05s0094g00100.t01	VIT_18s0072g00970	29760.VIT_18s0072g00970.t01	-	378
VIT_05s0094g00100	29760.VIT_05s0094g00100.t01	VIT_18s0072g00400	29760.VIT_18s0072g00400.t01	binding	352
VIT_05s0094g00100	29760.VIT_05s0094g00100.t01	VIT_06s0004g00260	29760.VIT_06s0004g00260.t01	-	343
VIT_05s0094g00100	29760.VIT_05s0094g00100.t01	VIT_02s0012g01120	29760.VIT_02s0012g01120.t01	-	342
VIT_05s0094g00100	29760.VIT_05s0094g00100.t01	VIT_14s0060g01030	29760.VIT_14s0060g01030.t01	-	330
VIT_05s0094g00100	29760.VIT_05s0094g00100.t01	VIT_12s0059g01810	29760.VIT_12s0059g01810.t01	-	326
VIT_05s0094g00100	29760.VIT_05s0094g00100.t01	VIT_01s0011g01690	29760.VIT_01s0011g01690.t01	-	319
VIT_05s0094g00100	29760.VIT_05s0094g00100.t01	VIT_19s0014g03850	29760.VIT_19s0014g03850.t01	-	315
VIT_05s0094g00100	29760.VIT_05s0094g00100.t01	VIT_05s0049g01480	29760.VIT_05s0049g01480.t01	-	313
VIT_05s0094g00100	29760.VIT_05s0094g00100.t01	VIT_17s0000g08890	29760.VIT_17s0000g08890.t01	binding	311
VIT_05s0094g00100	29760.VIT_05s0094g00100.t01	VIT_09s0002g04250	29760.VIT_09s0002g04250.t01	binding	310
VIT_05s0094g00100	29760.VIT_05s0094g00100.t01	VIT_01s0026g01460	29760.VIT_01s0026g01460.t01	binding	310
VIT_05s0094g00100	29760.VIT_05s0094g00100.t01	VIT_10s0042g00430	29760.VIT_10s0042g00430.t01	binding	310
VIT_05s0094g00100	29760.VIT_05s0094g00100.t01	VIT_06s0004g03250	29760.VIT_06s0004g03250.t01	binding	310
VIT_05s0094g00100	29760.VIT_05s0094g00100.t01	VIT_08s0007g06700	29760.VIT_08s0007g06700.t01	binding	310
VIT_05s0094g00100	29760.VIT_05s0094g00100.t01	VIT_12s0057g00670	29760.VIT_12s0057g00670.t01	reaction	309
VIT_05s0094g00100	29760.VIT_05s0094g00100.t01	VIT_16s0050g01150	29760.VIT_16s0050g01150.t01	reaction	309
VIT_05s0094g00100	29760.VIT_05s0094g00100.t01	VIT_01s0010g00680	29760.VIT_01s0010g00680.t01	reaction	309
VIT_05s0094g00100	29760.VIT_05s0094g00100.t01	VIT_00s0769g00010	29760.VIT_00s0769g00010.t01	-	304
VIT_05s0094g00100	29760.VIT_05s0094g00100.t01	VIT_18s0122g00680	29760.VIT_18s0122g00680.t01	-	301
VIT_05s0094g00100	29760.VIT_05s0094g00100.t01	VIT_07s0130g00410	29760.VIT_07s0130g00410.t01	-	298
VIT_05s0094g00100	29760.VIT_05s0094g00100.t01	VIT_15s0021g01850	29760.VIT_15s0021g01850.t01	-	283
VIT_05s0094g00100	29760.VIT_05s0094g00100.t01	VIT_12s0028g00350	29760.VIT_12s0028g00350.t01	-	279
VIT_05s0094g00100	29760.VIT_05s0094g00100.t01	VIT_05s0020g03330	29760.VIT_05s0020g03330.t01	-	269
VIT_05s0094g00100	29760.VIT_05s0094g00100.t01	VIT_12s0142g00720	29760.VIT_12s0142g00720.t01	inhibition	266
VIT_05s0094g00100	29760.VIT_05s0094g00100.t01	VIT_13s0084g00160	29760.VIT_13s0084g00160.t01	-	258
VIT_05s0094g00100	29760.VIT_05s0094g00100.t01	VIT_11s0016g03510	29760.VIT_11s0016g03510.t01	-	258
VIT_05s0094g00100	29760.VIT_05s0094g00100.t01	VIT_01s0244g00030	29760.VIT_01s0244g00030.t01	-	256
VIT_05s0094g00100	29760.VIT_05s0094g00100.t01	VIT_00s0838g00020	29760.VIT_00s0838g00020.t01	-	254
VIT_05s0094g00100	29760.VIT_05s0094g00100.t01	VIT_15s0048g02980	29760.VIT_15s0048g02980.t01	-	254
VIT_05s0094g00100	29760.VIT_05s0094g00100.t01	VIT_03s0063g02680	29760.VIT_03s0063g02680.t01	-	254
VIT_05s0094g00100	29760.VIT_05s0094g00100.t01	VIT_02s0109g00080	29760.VIT_02s0109g00080.t01	-	252
VIT_05s0094g00100	29760.VIT_05s0094g00100.t01	VIT_08s0040g01400	29760.VIT_08s0040g01400.t01	-	242
VIT_05s0094g00100	29760.VIT_05s0094g00100.t01	VIT_01s0011g02150	29760.VIT_01s0011g02150.t01	-	240
VIT_05s0094g00100	29760.VIT_05s0094g00100.t01	VIT_07s0005g04400	29760.VIT_07s0005g04400.t01	-	222
VIT_05s0094g00100	29760.VIT_05s0094g00100.t01	VIT_04s0008g04700	29760.VIT_04s0008g04700.t01	-	215
VIT_05s0094g00100	29760.VIT_05s0094g00100.t01	VIT_14s0066g00220	29760.VIT_14s0066g00220.t01	-	212
VIT_05s0094g00100	29760.VIT_05s0094g00100.t01	VIT_17s0000g09370	29760.VIT_17s0000g09370.t01	-	212
VIT_05s0094g00100	29760.VIT_05s0094g00100.t01	VIT_09s0002g07500	29760.VIT_09s0002g07500.t01	-	210
VIT_05s0094g00100	29760.VIT_05s0094g00100.t01	VIT_19s0027g00760	29760.VIT_19s0027g00760.t01	-	197
VIT_05s0094g00100	29760.VIT_05s0094g00100.t01	VIT_17s0000g10280	29760.VIT_17s0000g10280.t01	-	195
VIT_05s0094g00100	29760.VIT_05s0094g00100.t01	VIT_02s0241g00140	29760.VIT_02s0241g00140.t01	inhibition	195
VIT_05s0094g00100	29760.VIT_05s0094g00100.t01	VIT_14s0030g02220	29760.VIT_14s0030g02220.t01	-	191
VIT_05s0094g00100	29760.VIT_05s0094g00100.t01	VIT_01s0150g00200	29760.VIT_01s0150g00200.t01	-	185
VIT_05s0094g00100	29760.VIT_05s0094g00100.t01	VIT_12s0028g01080	29760.VIT_12s0028g01080.t01	-	181
VIT_05s0094g00100	29760.VIT_05s0094g00100.t01	VIT_00s0904g00010	29760.VIT_00s0904g00010.t01	-	181
VIT_05s0094g00100	29760.VIT_05s0094g00100.t01	VIT_00s0207g00210	29760.VIT_00s0207g00210.t01	-	178
VIT_05s0094g00100	29760.VIT_05s0094g00100.t01	VIT_18s0041g01280	29760.VIT_18s0041g01280.t01	-	177
VIT_05s0094g00100	29760.VIT_05s0094g00100.t01	VIT_04s0044g01310	29760.VIT_04s0044g01310.t01	-	175
VIT_05s0094g00100	29760.VIT_05s0094g00100.t01	VIT_13s0019g00310	29760.VIT_13s0019g00310.t01	-	175
VIT_05s0094g00100	29760.VIT_05s0094g00100.t01	VIT_00s0323g00040	29760.VIT_00s0323g00040.t01	-	171
VIT_05s0094g00100	29760.VIT_05s0094g00100.t01	VIT_02s0154g00040	29760.VIT_02s0154g00040.t01	-	169
VIT_05s0094g00100	29760.VIT_05s0094g00100.t01	VIT_13s0139g00170	29760.VIT_13s0139g00170.t01	-	169
VIT_05s0094g00100	29760.VIT_05s0094g00100.t01	VIT_18s0089g01390	29760.VIT_18s0089g01390.t01	-	169
VIT_05s0094g00100	29760.VIT_05s0094g00100.t01	VIT_03s0038g02510	29760.VIT_03s0038g02510.t01	-	169
VIT_05s0094g00100	29760.VIT_05s0094g00100.t01	VIT_03s0038g03560	29760.VIT_03s0038g03560.t01	-	168
VIT_05s0094g00100	29760.VIT_05s0094g00100.t01	VIT_06s0004g05230	29760.VIT_06s0004g05230.t01	-	167
VIT_05s0094g00100	29760.VIT_05s0094g00100.t01	VIT_11s0118g00720	29760.VIT_11s0118g00720.t01	-	167
VIT_05s0094g00100	29760.VIT_05s0094g00100.t01	VIT_05s0029g00440	29760.VIT_05s0029g00440.t01	-	166
VIT_05s0094g00100	29760.VIT_05s0094g00100.t01	VIT_14s0066g00480	29760.VIT_14s0066g00480.t01	-	166
VIT_05s0094g00100	29760.VIT_05s0094g00100.t01	VIT_17s0053g00760	29760.VIT_17s0053g00760.t01	-	166
VIT_05s0094g00100	29760.VIT_05s0094g00100.t01	VIT_07s0031g03210	29760.VIT_07s0031g03210.t01	-	161
VIT_05s0094g00100	29760.VIT_05s0094g00100.t01	VIT_07s0191g00070	29760.VIT_07s0191g00070.t01	-	161
VIT_05s0094g00100	29760.VIT_05s0094g00100.t01	VIT_11s0149g00040	29760.VIT_11s0149g00040.t01	-	159
VIT_05s0094g00100	29760.VIT_05s0094g00100.t01	VIT_10s0003g04350	29760.VIT_10s0003g04350.t01	-	159
VIT_05s0094g00100	29760.VIT_05s0094g00100.t01	VIT_17s0000g01170	29760.VIT_17s0000g01170.t01	-	156
VIT_05s0094g00100	29760.VIT_05s0094g00100.t01	VIT_14s0060g00850	29760.VIT_14s0060g00850.t01	-	156
VIT_05s0094g00100	29760.VIT_05s0094g00100.t01	VIT_13s0064g00670	29760.VIT_13s0064g00670.t01	-	156
VIT_05s0094g00100	29760.VIT_05s0094g00100.t01	VIT_04s0043g01010	29760.VIT_04s0043g01010.t01	-	156
VIT_05s0094g00100	29760.VIT_05s0094g00100.t01	VIT_07s0151g01110	29760.VIT_07s0151g01110.t01	-	156
VIT_05s0094g00100	29760.VIT_05s0094g00100.t01	VIT_07s0005g01150	29760.VIT_07s0005g01150.t01	-	155
VIT_05s0094g00100	29760.VIT_05s0094g00100.t01	VIT_18s0001g14450	29760.VIT_18s0001g14450.t01	-	155
VIT_05s0094g00100	29760.VIT_05s0094g00100.t01	VIT_06s0004g08380	29760.VIT_06s0004g08380.t01	-	155
VIT_05s0094g00100	29760.VIT_05s0094g00100.t01	VIT_07s0151g00860	29760.VIT_07s0151g00860.t01	-	152
VIT_07s0005g04400	29760.VIT_07s0005g04400.t01	VIT_07s0151g01000	29760.VIT_07s0151g01000.t01	-	779
VIT_07s0005g04400	29760.VIT_07s0005g04400.t01	VIT_07s0005g04920	29760.VIT_07s0005g04920.t01	-	767
VIT_07s0005g04400	29760.VIT_07s0005g04400.t01	VIT_00s0207g00210	29760.VIT_00s0207g00210.t01	-	725
VIT_07s0005g04400	29760.VIT_07s0005g04400.t01	VIT_05s0102g00310	29760.VIT_05s0102g00310.t01	-	693
VIT_07s0005g04400	29760.VIT_07s0005g04400.t01	VIT_06s0004g00260	29760.VIT_06s0004g00260.t01	-	646
VIT_07s0005g04400	29760.VIT_07s0005g04400.t01	VIT_18s0164g00030	29760.VIT_18s0164g00030.t01	-	639
VIT_07s0005g04400	29760.VIT_07s0005g04400.t01	VIT_14s0030g01900	29760.VIT_14s0030g01900.t01	-	581
VIT_07s0005g04400	29760.VIT_07s0005g04400.t01	VIT_02s0025g01690	29760.VIT_02s0025g01690.t01	-	577
VIT_07s0005g04400	29760.VIT_07s0005g04400.t01	VIT_07s0104g00510	29760.VIT_07s0104g00510.t01	-	543
VIT_07s0005g04400	29760.VIT_07s0005g04400.t01	VIT_08s0040g01400	29760.VIT_08s0040g01400.t01	-	512
VIT_07s0005g04400	29760.VIT_07s0005g04400.t01	VIT_13s0084g00160	29760.VIT_13s0084g00160.t01	-	499
VIT_07s0005g04400	29760.VIT_07s0005g04400.t01	VIT_15s0048g02980	29760.VIT_15s0048g02980.t01	-	499
VIT_07s0005g04400	29760.VIT_07s0005g04400.t01	VIT_18s0001g09110	29760.VIT_18s0001g09110.t01	-	476
VIT_07s0005g04400	29760.VIT_07s0005g04400.t01	VIT_02s0012g01120	29760.VIT_02s0012g01120.t01	-	465
VIT_07s0005g04400	29760.VIT_07s0005g04400.t01	VIT_14s0060g01030	29760.VIT_14s0060g01030.t01	-	457
VIT_07s0005g04400	29760.VIT_07s0005g04400.t01	VIT_13s0019g00260	29760.VIT_13s0019g00260.t01	-	456
VIT_07s0005g04400	29760.VIT_07s0005g04400.t01	VIT_17s0000g05650	29760.VIT_17s0000g05650.t01	-	448
VIT_07s0005g04400	29760.VIT_07s0005g04400.t01	VIT_13s0019g03350	29760.VIT_13s0019g03350.t01	-	432
VIT_07s0005g04400	29760.VIT_07s0005g04400.t01	VIT_12s0059g01810	29760.VIT_12s0059g01810.t01	-	390
VIT_07s0005g04400	29760.VIT_07s0005g04400.t01	VIT_11s0016g03510	29760.VIT_11s0016g03510.t01	-	339
VIT_07s0005g04400	29760.VIT_07s0005g04400.t01	VIT_01s0011g01850	29760.VIT_01s0011g01850.t01	-	336
VIT_07s0005g04400	29760.VIT_07s0005g04400.t01	VIT_01s0011g00930	29760.VIT_01s0011g00930.t01	-	333
VIT_07s0005g04400	29760.VIT_07s0005g04400.t01	VIT_14s0066g00220	29760.VIT_14s0066g00220.t01	-	329
VIT_07s0005g04400	29760.VIT_07s0005g04400.t01	VIT_14s0066g01900	29760.VIT_14s0066g01900.t01	-	329
VIT_07s0005g04400	29760.VIT_07s0005g04400.t01	VIT_00s0207g00250	29760.VIT_00s0207g00250.t01	-	329
VIT_07s0005g04400	29760.VIT_07s0005g04400.t01	VIT_17s0000g09370	29760.VIT_17s0000g09370.t01	-	329
VIT_07s0005g04400	29760.VIT_07s0005g04400.t01	VIT_18s0001g11710	29760.VIT_18s0001g11710.t01	-	324
VIT_07s0005g04400	29760.VIT_07s0005g04400.t01	VIT_17s0000g01170	29760.VIT_17s0000g01170.t01	-	303
VIT_07s0005g04400	29760.VIT_07s0005g04400.t01	VIT_01s0011g02150	29760.VIT_01s0011g02150.t01	-	302
VIT_07s0005g04400	29760.VIT_07s0005g04400.t01	VIT_18s0001g00090	29760.VIT_18s0001g00090.t01	-	289
VIT_07s0005g04400	29760.VIT_07s0005g04400.t01	VIT_02s0154g00040	29760.VIT_02s0154g00040.t01	-	278
VIT_07s0005g04400	29760.VIT_07s0005g04400.t01	VIT_15s0048g02500	29760.VIT_15s0048g02500.t01	-	269
VIT_07s0005g04400	29760.VIT_07s0005g04400.t01	VIT_00s0291g00060	29760.VIT_00s0291g00060.t01	-	256
VIT_07s0005g04400	29760.VIT_07s0005g04400.t01	VIT_02s0025g02640	29760.VIT_02s0025g02640.t01	-	256
VIT_07s0005g04400	29760.VIT_07s0005g04400.t01	VIT_02s0109g00080	29760.VIT_02s0109g00080.t01	-	254
VIT_07s0005g04400	29760.VIT_07s0005g04400.t01	VIT_01s0244g00030	29760.VIT_01s0244g00030.t01	-	254
VIT_07s0005g04400	29760.VIT_07s0005g04400.t01	VIT_05s0049g01480	29760.VIT_05s0049g01480.t01	-	250
VIT_07s0005g04400	29760.VIT_07s0005g04400.t01	VIT_18s0001g15360	29760.VIT_18s0001g15360.t01	-	250
VIT_07s0005g04400	29760.VIT_07s0005g04400.t01	VIT_09s0018g01610	29760.VIT_09s0018g01610.t01	-	245
VIT_07s0005g04400	29760.VIT_07s0005g04400.t01	VIT_00s0323g00040	29760.VIT_00s0323g00040.t01	-	237
VIT_07s0005g04400	29760.VIT_07s0005g04400.t01	VIT_06s0004g08380	29760.VIT_06s0004g08380.t01	-	222
VIT_07s0005g04400	29760.VIT_07s0005g04400.t01	VIT_08s0007g04340	29760.VIT_08s0007g04340.t01	-	222
VIT_07s0005g04400	29760.VIT_07s0005g04400.t01	VIT_05s0020g04430	29760.VIT_05s0020g04430.t01	-	221
VIT_07s0005g04400	29760.VIT_07s0005g04400.t01	VIT_18s0089g01390	29760.VIT_18s0089g01390.t01	-	211
VIT_07s0005g04400	29760.VIT_07s0005g04400.t01	VIT_00s0338g00050	29760.VIT_00s0338g00050.t01	-	211
VIT_07s0005g04400	29760.VIT_07s0005g04400.t01	VIT_00s0838g00020	29760.VIT_00s0838g00020.t01	-	195
VIT_07s0005g04400	29760.VIT_07s0005g04400.t01	VIT_19s0014g05080	29760.VIT_19s0014g05080.t01	-	188
VIT_07s0005g04400	29760.VIT_07s0005g04400.t01	VIT_03s0088g01290	29760.VIT_03s0088g01290.t01	-	184
VIT_07s0005g04400	29760.VIT_07s0005g04400.t01	VIT_18s0001g00760	29760.VIT_18s0001g00760.t01	-	183
VIT_07s0005g04400	29760.VIT_07s0005g04400.t01	VIT_18s0001g14450	29760.VIT_18s0001g14450.t01	-	182
VIT_07s0005g04400	29760.VIT_07s0005g04400.t01	VIT_16s0050g01150	29760.VIT_16s0050g01150.t01	-	175
VIT_07s0005g04400	29760.VIT_07s0005g04400.t01	VIT_12s0057g00670	29760.VIT_12s0057g00670.t01	-	175
VIT_07s0005g04400	29760.VIT_07s0005g04400.t01	VIT_01s0010g00680	29760.VIT_01s0010g00680.t01	-	175
VIT_07s0005g04400	29760.VIT_07s0005g04400.t01	VIT_18s0122g00680	29760.VIT_18s0122g00680.t01	-	173
VIT_07s0005g04400	29760.VIT_07s0005g04400.t01	VIT_06s0004g05230	29760.VIT_06s0004g05230.t01	-	173
VIT_07s0005g04400	29760.VIT_07s0005g04400.t01	VIT_07s0151g00860	29760.VIT_07s0151g00860.t01	-	173
VIT_07s0005g04400	29760.VIT_07s0005g04400.t01	VIT_08s0040g00850	29760.VIT_08s0040g00850.t01	-	171
VIT_07s0005g04400	29760.VIT_07s0005g04400.t01	VIT_14s0060g00850	29760.VIT_14s0060g00850.t01	-	171
VIT_07s0005g04400	29760.VIT_07s0005g04400.t01	VIT_03s0038g02510	29760.VIT_03s0038g02510.t01	-	171
VIT_07s0005g04400	29760.VIT_07s0005g04400.t01	VIT_10s0003g04350	29760.VIT_10s0003g04350.t01	-	169
VIT_07s0005g04400	29760.VIT_07s0005g04400.t01	VIT_07s0031g03200	29760.VIT_07s0031g03200.t01	-	167
VIT_07s0005g04400	29760.VIT_07s0005g04400.t01	VIT_07s0031g01150	29760.VIT_07s0031g01150.t01	-	165
VIT_07s0005g04400	29760.VIT_07s0005g04400.t01	VIT_03s0038g00320	29760.VIT_03s0038g00320.t01	-	163
VIT_07s0005g04400	29760.VIT_07s0005g04400.t01	VIT_06s0004g05180	29760.VIT_06s0004g05180.t01	-	163
VIT_07s0005g04400	29760.VIT_07s0005g04400.t01	VIT_13s0019g02050	29760.VIT_13s0019g02050.t01	-	163
VIT_07s0005g04400	29760.VIT_07s0005g04400.t01	VIT_19s0014g00070	29760.VIT_19s0014g00070.t01	-	163
VIT_07s0005g04400	29760.VIT_07s0005g04400.t01	VIT_08s0058g01310	29760.VIT_08s0058g01310.t01	-	163
VIT_07s0005g04400	29760.VIT_07s0005g04400.t01	VIT_13s0067g02560	29760.VIT_13s0067g02560.t01	-	161
VIT_07s0005g04400	29760.VIT_07s0005g04400.t01	VIT_04s0023g00740	29760.VIT_04s0023g00740.t01	-	157
VIT_07s0005g04400	29760.VIT_07s0005g04400.t01	VIT_19s0014g02890	29760.VIT_19s0014g02890.t01	-	157
VIT_07s0005g04400	29760.VIT_07s0005g04400.t01	VIT_19s0014g03850	29760.VIT_19s0014g03850.t01	-	156
VIT_07s0005g04400	29760.VIT_07s0005g04400.t01	VIT_00s0904g00010	29760.VIT_00s0904g00010.t01	-	156
VIT_07s0005g04400	29760.VIT_07s0005g04400.t01	VIT_09s0002g07500	29760.VIT_09s0002g07500.t01	-	156
VIT_07s0005g04400	29760.VIT_07s0005g04400.t01	VIT_07s0151g01110	29760.VIT_07s0151g01110.t01	-	156
VIT_07s0005g04400	29760.VIT_07s0005g04400.t01	VIT_17s0000g10280	29760.VIT_17s0000g10280.t01	-	155
VIT_08s0058g01310	29760.VIT_08s0058g01310.t01	VIT_00s0838g00020	29760.VIT_00s0838g00020.t01	-	839
VIT_08s0058g01310	29760.VIT_08s0058g01310.t01	VIT_11s0016g01380	29760.VIT_11s0016g01380.t01	-	749
VIT_08s0058g01310	29760.VIT_08s0058g01310.t01	VIT_04s0023g00760	29760.VIT_04s0023g00760.t01	-	626
VIT_08s0058g01310	29760.VIT_08s0058g01310.t01	VIT_07s0151g01110	29760.VIT_07s0151g01110.t01	-	520
VIT_08s0058g01310	29760.VIT_08s0058g01310.t01	VIT_17s0000g03620	29760.VIT_17s0000g03620.t01	-	438
VIT_08s0058g01310	29760.VIT_08s0058g01310.t01	VIT_13s0139g00170	29760.VIT_13s0139g00170.t01	-	418
VIT_08s0058g01310	29760.VIT_08s0058g01310.t01	VIT_05s0049g01480	29760.VIT_05s0049g01480.t01	-	404
VIT_08s0058g01310	29760.VIT_08s0058g01310.t01	VIT_16s0050g00610	29760.VIT_16s0050g00610.t01	-	388
VIT_08s0058g01310	29760.VIT_08s0058g01310.t01	VIT_19s0090g01030	29760.VIT_19s0090g01030.t01	-	349
VIT_08s0058g01310	29760.VIT_08s0058g01310.t01	VIT_17s0000g10280	29760.VIT_17s0000g10280.t01	-	336
VIT_08s0058g01310	29760.VIT_08s0058g01310.t01	VIT_09s0002g00870	29760.VIT_09s0002g00870.t01	-	335
VIT_08s0058g01310	29760.VIT_08s0058g01310.t01	VIT_18s0001g12000	29760.VIT_18s0001g12000.t01	-	330
VIT_08s0058g01310	29760.VIT_08s0058g01310.t01	VIT_15s0048g00370	29760.VIT_15s0048g00370.t01	-	330
VIT_08s0058g01310	29760.VIT_08s0058g01310.t01	VIT_19s0014g00070	29760.VIT_19s0014g00070.t01	-	330
VIT_08s0058g01310	29760.VIT_08s0058g01310.t01	VIT_14s0030g00660	29760.VIT_14s0030g00660.t01	-	330
VIT_08s0058g01310	29760.VIT_08s0058g01310.t01	VIT_05s0020g02510	29760.VIT_05s0020g02510.t01	-	325
VIT_08s0058g01310	29760.VIT_08s0058g01310.t01	VIT_11s0118g00720	29760.VIT_11s0118g00720.t01	binding	310
VIT_08s0058g01310	29760.VIT_08s0058g01310.t01	VIT_19s0027g00760	29760.VIT_19s0027g00760.t01	binding	310
VIT_08s0058g01310	29760.VIT_08s0058g01310.t01	VIT_10s0042g01220	29760.VIT_10s0042g01220.t01	binding	302
VIT_08s0058g01310	29760.VIT_08s0058g01310.t01	VIT_11s0016g03510	29760.VIT_11s0016g03510.t01	-	289
VIT_08s0058g01310	29760.VIT_08s0058g01310.t01	VIT_17s0000g09370	29760.VIT_17s0000g09370.t01	-	287
VIT_08s0058g01310	29760.VIT_08s0058g01310.t01	VIT_14s0066g00220	29760.VIT_14s0066g00220.t01	-	287
VIT_08s0058g01310	29760.VIT_08s0058g01310.t01	VIT_05s0020g00670	29760.VIT_05s0020g00670.t01	-	277
VIT_08s0058g01310	29760.VIT_08s0058g01310.t01	VIT_07s0005g02230	29760.VIT_07s0005g02230.t01	-	277
VIT_08s0058g01310	29760.VIT_08s0058g01310.t01	VIT_06s0004g08380	29760.VIT_06s0004g08380.t01	-	267
VIT_08s0058g01310	29760.VIT_08s0058g01310.t01	VIT_19s0015g01720	29760.VIT_19s0015g01720.t01	-	260
VIT_08s0058g01310	29760.VIT_08s0058g01310.t01	VIT_12s0035g01130	29760.VIT_12s0035g01130.t01	-	256
VIT_08s0058g01310	29760.VIT_08s0058g01310.t01	VIT_12s0028g00920	29760.VIT_12s0028g00920.t01	-	256
VIT_08s0058g01310	29760.VIT_08s0058g01310.t01	VIT_15s0021g01300	29760.VIT_15s0021g01300.t01	-	254
VIT_08s0058g01310	29760.VIT_08s0058g01310.t01	VIT_08s0040g01400	29760.VIT_08s0040g01400.t01	-	252
VIT_08s0058g01310	29760.VIT_08s0058g01310.t01	VIT_04s0008g00790	29760.VIT_04s0008g00790.t01	-	244
VIT_08s0058g01310	29760.VIT_08s0058g01310.t01	VIT_07s0005g01150	29760.VIT_07s0005g01150.t01	-	235
VIT_08s0058g01310	29760.VIT_08s0058g01310.t01	VIT_12s0028g00350	29760.VIT_12s0028g00350.t01	-	224
VIT_08s0058g01310	29760.VIT_08s0058g01310.t01	VIT_07s0130g00410	29760.VIT_07s0130g00410.t01	-	224
VIT_08s0058g01310	29760.VIT_08s0058g01310.t01	VIT_12s0028g03380	29760.VIT_12s0028g03380.t01	-	214
VIT_08s0058g01310	29760.VIT_08s0058g01310.t01	VIT_16s0050g01160	29760.VIT_16s0050g01160.t01	-	205
VIT_08s0058g01310	29760.VIT_08s0058g01310.t01	VIT_14s0068g01700	29760.VIT_14s0068g01700.t01	-	202
VIT_08s0058g01310	29760.VIT_08s0058g01310.t01	VIT_17s0053g00760	29760.VIT_17s0053g00760.t01	binding	201
VIT_08s0058g01310	29760.VIT_08s0058g01310.t01	VIT_05s0020g03330	29760.VIT_05s0020g03330.t01	-	194
VIT_08s0058g01310	29760.VIT_08s0058g01310.t01	VIT_18s0072g00400	29760.VIT_18s0072g00400.t01	-	193
VIT_08s0058g01310	29760.VIT_08s0058g01310.t01	VIT_01s0011g05670	29760.VIT_01s0011g05670.t01	-	193
VIT_08s0058g01310	29760.VIT_08s0058g01310.t01	VIT_00s0323g00040	29760.VIT_00s0323g00040.t01	-	183
VIT_08s0058g01310	29760.VIT_08s0058g01310.t01	VIT_14s0066g00480	29760.VIT_14s0066g00480.t01	binding	179
VIT_08s0058g01310	29760.VIT_08s0058g01310.t01	VIT_09s0002g02750	29760.VIT_09s0002g02750.t01	-	179
VIT_08s0058g01310	29760.VIT_08s0058g01310.t01	VIT_05s0029g00440	29760.VIT_05s0029g00440.t01	binding	179
VIT_08s0058g01310	29760.VIT_08s0058g01310.t01	VIT_03s0088g01290	29760.VIT_03s0088g01290.t01	-	176
VIT_08s0058g01310	29760.VIT_08s0058g01310.t01	VIT_02s0012g01120	29760.VIT_02s0012g01120.t01	-	173
VIT_08s0058g01310	29760.VIT_08s0058g01310.t01	VIT_04s0008g03370	29760.VIT_04s0008g03370.t01	-	170
VIT_08s0058g01310	29760.VIT_08s0058g01310.t01	VIT_15s0021g01850	29760.VIT_15s0021g01850.t01	-	167
VIT_08s0058g01310	29760.VIT_08s0058g01310.t01	VIT_18s0001g00090	29760.VIT_18s0001g00090.t01	-	167
VIT_08s0058g01310	29760.VIT_08s0058g01310.t01	VIT_03s0038g00320	29760.VIT_03s0038g00320.t01	-	167
VIT_08s0058g01310	29760.VIT_08s0058g01310.t01	VIT_01s0026g02410	29760.VIT_01s0026g02410.t01	-	167
VIT_08s0058g01310	29760.VIT_08s0058g01310.t01	VIT_09s0002g04440	29760.VIT_09s0002g04440.t01	-	165
VIT_08s0058g01310	29760.VIT_08s0058g01310.t01	VIT_03s0063g02680	29760.VIT_03s0063g02680.t01	-	163
VIT_08s0058g01310	29760.VIT_08s0058g01310.t01	VIT_09s0002g04830	29760.VIT_09s0002g04830.t01	-	161
VIT_08s0058g01310	29760.VIT_08s0058g01310.t01	VIT_18s0089g01390	29760.VIT_18s0089g01390.t01	-	161
VIT_08s0058g01310	29760.VIT_08s0058g01310.t01	VIT_19s0090g01020	29760.VIT_19s0090g01020.t01	-	160
VIT_08s0058g01310	29760.VIT_08s0058g01310.t01	VIT_17s0000g04630	29760.VIT_17s0000g04630.t01	-	160
VIT_08s0058g01310	29760.VIT_08s0058g01310.t01	VIT_14s0030g01250	29760.VIT_14s0030g01250.t01	-	157
VIT_08s0058g01310	29760.VIT_08s0058g01310.t01	VIT_08s0040g00850	29760.VIT_08s0040g00850.t01	-	157
VIT_08s0058g01310	29760.VIT_08s0058g01310.t01	VIT_13s0019g00260	29760.VIT_13s0019g00260.t01	-	157
VIT_08s0058g01310	29760.VIT_08s0058g01310.t01	VIT_14s0030g02220	29760.VIT_14s0030g02220.t01	-	156
VIT_08s0058g01310	29760.VIT_08s0058g01310.t01	VIT_01s0150g00200	29760.VIT_01s0150g00200.t01	-	156
VIT_08s0058g01310	29760.VIT_08s0058g01310.t01	VIT_17s0000g09680	29760.VIT_17s0000g09680.t01	-	155
VIT_08s0058g01310	29760.VIT_08s0058g01310.t01	VIT_01s0244g00030	29760.VIT_01s0244g00030.t01	-	155
VIT_08s0058g01310	29760.VIT_08s0058g01310.t01	VIT_18s0122g00680	29760.VIT_18s0122g00680.t01	-	153
VIT_09s0018g01280	29760.VIT_09s0018g01280.t01	VIT_07s0031g01970	29760.VIT_07s0031g01970.t01	binding	993
VIT_09s0018g01280	29760.VIT_09s0018g01280.t01	VIT_15s0048g00900	29760.VIT_15s0048g00900.t01	binding	991
VIT_09s0018g01280	29760.VIT_09s0018g01280.t01	VIT_00s0215g00050	29760.VIT_00s0215g00050.t01	binding	981
VIT_09s0018g01280	29760.VIT_09s0018g01280.t01	VIT_08s0032g01140	29760.VIT_08s0032g01140.t01	binding	772
VIT_09s0018g01280	29760.VIT_09s0018g01280.t01	VIT_01s0011g03010	29760.VIT_01s0011g03010.t01	catalysis	464
VIT_09s0018g01280	29760.VIT_09s0018g01280.t01	VIT_17s0000g08890	29760.VIT_17s0000g08890.t01	binding	431
VIT_09s0018g01280	29760.VIT_09s0018g01280.t01	VIT_12s0028g00350	29760.VIT_12s0028g00350.t01	binding	408
VIT_09s0018g01280	29760.VIT_09s0018g01280.t01	VIT_18s0072g00970	29760.VIT_18s0072g00970.t01	binding	366
VIT_09s0018g01280	29760.VIT_09s0018g01280.t01	VIT_05s0020g03330	29760.VIT_05s0020g03330.t01	binding	339
VIT_09s0018g01280	29760.VIT_09s0018g01280.t01	VIT_07s0130g00410	29760.VIT_07s0130g00410.t01	binding	333
VIT_09s0018g01280	29760.VIT_09s0018g01280.t01	VIT_14s0030g01250	29760.VIT_14s0030g01250.t01	binding	231
VIT_09s0018g01280	29760.VIT_09s0018g01280.t01	VIT_14s0068g01700	29760.VIT_14s0068g01700.t01	-	210
VIT_09s0018g01280	29760.VIT_09s0018g01280.t01	VIT_14s0030g00660	29760.VIT_14s0030g00660.t01	binding	206
VIT_09s0018g01280	29760.VIT_09s0018g01280.t01	VIT_03s0038g03560	29760.VIT_03s0038g03560.t01	catalysis	200
VIT_09s0018g01280	29760.VIT_09s0018g01280.t01	VIT_17s0000g04630	29760.VIT_17s0000g04630.t01	-	198
VIT_09s0018g01280	29760.VIT_09s0018g01280.t01	VIT_12s0057g00670	29760.VIT_12s0057g00670.t01	-	191
VIT_09s0018g01280	29760.VIT_09s0018g01280.t01	VIT_16s0050g01150	29760.VIT_16s0050g01150.t01	-	191
VIT_09s0018g01280	29760.VIT_09s0018g01280.t01	VIT_01s0010g00680	29760.VIT_01s0010g00680.t01	-	191
VIT_09s0018g01280	29760.VIT_09s0018g01280.t01	VIT_10s0042g01220	29760.VIT_10s0042g01220.t01	-	189
VIT_09s0018g01280	29760.VIT_09s0018g01280.t01	VIT_03s0088g01290	29760.VIT_03s0088g01290.t01	-	170
VIT_09s0018g01280	29760.VIT_09s0018g01280.t01	VIT_12s0035g01130	29760.VIT_12s0035g01130.t01	-	163
VIT_09s0018g01280	29760.VIT_09s0018g01280.t01	VIT_02s0109g00080	29760.VIT_02s0109g00080.t01	-	163
VIT_09s0018g01280	29760.VIT_09s0018g01280.t01	VIT_10s0003g04350	29760.VIT_10s0003g04350.t01	-	157
VIT_09s0018g01280	29760.VIT_09s0018g01280.t01	VIT_02s0241g00140	29760.VIT_02s0241g00140.t01	-	156
VIT_09s0018g01280	29760.VIT_09s0018g01280.t01	VIT_12s0028g01080	29760.VIT_12s0028g01080.t01	-	152
VIT_13s0019g02180	29760.VIT_13s0019g02180.t01	VIT_13s0139g00170	29760.VIT_13s0139g00170.t01	-	553
VIT_13s0019g02180	29760.VIT_13s0019g02180.t01	VIT_01s0026g00220	29760.VIT_01s0026g00220.t01	binding	382
VIT_13s0019g02180	29760.VIT_13s0019g02180.t01	VIT_04s0210g00110	29760.VIT_04s0210g00110.t01	-	382
VIT_13s0019g02180	29760.VIT_13s0019g02180.t01	VIT_17s0000g05800	29760.VIT_17s0000g05800.t01	binding	382
VIT_13s0019g02180	29760.VIT_13s0019g02180.t01	VIT_02s0025g03660	29760.VIT_02s0025g03660.t01	-	382
VIT_13s0019g02180	29760.VIT_13s0019g02180.t01	VIT_11s0016g00900	29760.VIT_11s0016g00900.t01	binding	382
VIT_13s0019g02180	29760.VIT_13s0019g02180.t01	VIT_04s0210g00140	29760.VIT_04s0210g00140.t01	-	382
VIT_13s0019g02180	29760.VIT_13s0019g02180.t01	VIT_16s0100g00300	29760.VIT_16s0100g00300.t01	binding	378
VIT_13s0019g02180	29760.VIT_13s0019g02180.t01	VIT_05s0077g02190	29760.VIT_05s0077g02190.t01	-	236
VIT_13s0019g02180	29760.VIT_13s0019g02180.t01	VIT_01s0011g06450	29760.VIT_01s0011g06450.t01	-	236
VIT_13s0019g02180	29760.VIT_13s0019g02180.t01	VIT_03s0038g00800	29760.VIT_03s0038g00800.t01	-	236
VIT_13s0019g02180	29760.VIT_13s0019g02180.t01	VIT_14s0030g02180	29760.VIT_14s0030g02180.t01	-	233
VIT_13s0019g02180	29760.VIT_13s0019g02180.t01	VIT_07s0005g00490	29760.VIT_07s0005g00490.t01	-	233
VIT_13s0019g02180	29760.VIT_13s0019g02180.t01	VIT_08s0007g04670	29760.VIT_08s0007g04670.t01	-	209
VIT_13s0019g02180	29760.VIT_13s0019g02180.t01	VIT_18s0001g01430	29760.VIT_18s0001g01430.t01	-	200
VIT_13s0019g02180	29760.VIT_13s0019g02180.t01	VIT_16s0050g01150	29760.VIT_16s0050g01150.t01	-	193
VIT_13s0019g02180	29760.VIT_13s0019g02180.t01	VIT_01s0010g00680	29760.VIT_01s0010g00680.t01	-	193
VIT_13s0019g02180	29760.VIT_13s0019g02180.t01	VIT_12s0057g00670	29760.VIT_12s0057g00670.t01	-	193
VIT_13s0019g02180	29760.VIT_13s0019g02180.t01	VIT_17s0000g06270	29760.VIT_17s0000g06270.t01	-	188
VIT_13s0019g02180	29760.VIT_13s0019g02180.t01	VIT_03s0088g01190	29760.VIT_03s0088g01190.t01	-	188
VIT_13s0019g02180	29760.VIT_13s0019g02180.t01	VIT_15s0048g00900	29760.VIT_15s0048g00900.t01	-	175
VIT_13s0019g02180	29760.VIT_13s0019g02180.t01	VIT_13s0019g01010	29760.VIT_13s0019g01010.t01	-	173
VIT_13s0019g02180	29760.VIT_13s0019g02180.t01	VIT_19s0090g01020	29760.VIT_19s0090g01020.t01	-	161
VIT_13s0019g02180	29760.VIT_13s0019g02180.t01	VIT_16s0098g01230	29760.VIT_16s0098g01230.t01	-	159
VIT_03s0038g00320	29760.VIT_03s0038g00320.t01	VIT_11s0016g03510	29760.VIT_11s0016g03510.t01	-	351
VIT_03s0038g00320	29760.VIT_03s0038g00320.t01	VIT_08s0040g00850	29760.VIT_08s0040g00850.t01	-	256
VIT_03s0038g00320	29760.VIT_03s0038g00320.t01	VIT_14s0060g01030	29760.VIT_14s0060g01030.t01	-	256
VIT_03s0038g00320	29760.VIT_03s0038g00320.t01	VIT_07s0151g00860	29760.VIT_07s0151g00860.t01	-	222
VIT_03s0038g00320	29760.VIT_03s0038g00320.t01	VIT_18s0089g01390	29760.VIT_18s0089g01390.t01	-	210
VIT_03s0038g00320	29760.VIT_03s0038g00320.t01	VIT_07s0151g01110	29760.VIT_07s0151g01110.t01	-	187
VIT_03s0038g00320	29760.VIT_03s0038g00320.t01	VIT_09s0002g00870	29760.VIT_09s0002g00870.t01	-	171
VIT_03s0038g00320	29760.VIT_03s0038g00320.t01	VIT_00s0838g00020	29760.VIT_00s0838g00020.t01	-	171
VIT_03s0038g00320	29760.VIT_03s0038g00320.t01	VIT_09s0018g01610	29760.VIT_09s0018g01610.t01	-	171
VIT_03s0038g00320	29760.VIT_03s0038g00320.t01	VIT_00s0323g00040	29760.VIT_00s0323g00040.t01	-	169
VIT_03s0038g00320	29760.VIT_03s0038g00320.t01	VIT_18s0122g00680	29760.VIT_18s0122g00680.t01	-	167
VIT_03s0038g00320	29760.VIT_03s0038g00320.t01	VIT_07s0104g00510	29760.VIT_07s0104g00510.t01	-	167
VIT_03s0038g00320	29760.VIT_03s0038g00320.t01	VIT_18s0001g00090	29760.VIT_18s0001g00090.t01	-	158
VIT_03s0038g00320	29760.VIT_03s0038g00320.t01	VIT_06s0004g00260	29760.VIT_06s0004g00260.t01	-	157
VIT_03s0038g00320	29760.VIT_03s0038g00320.t01	VIT_15s0021g01300	29760.VIT_15s0021g01300.t01	-	157
VIT_03s0038g00320	29760.VIT_03s0038g00320.t01	VIT_02s0012g01120	29760.VIT_02s0012g01120.t01	-	157
VIT_03s0038g00320	29760.VIT_03s0038g00320.t01	VIT_13s0019g00260	29760.VIT_13s0019g00260.t01	-	156
VIT_03s0038g00320	29760.VIT_03s0038g00320.t01	VIT_05s0049g01480	29760.VIT_05s0049g01480.t01	-	156
VIT_03s0038g00320	29760.VIT_03s0038g00320.t01	VIT_04s0043g01010	29760.VIT_04s0043g01010.t01	-	153
VIT_12s0057g01140	29760.VIT_12s0057g01140.t01	VIT_14s0030g02220	29760.VIT_14s0030g02220.t01	-	351
VIT_12s0057g01140	29760.VIT_12s0057g01140.t01	VIT_18s0001g01620	29760.VIT_18s0001g01620.t01	-	331
VIT_12s0057g01140	29760.VIT_12s0057g01140.t01	VIT_19s0014g00070	29760.VIT_19s0014g00070.t01	-	323
VIT_12s0057g01140	29760.VIT_12s0057g01140.t01	VIT_19s0090g01020	29760.VIT_19s0090g01020.t01	-	309
VIT_12s0057g01140	29760.VIT_12s0057g01140.t01	VIT_04s0044g00220	29760.VIT_04s0044g00220.t01	-	271
VIT_12s0057g01140	29760.VIT_12s0057g01140.t01	VIT_18s0001g12000	29760.VIT_18s0001g12000.t01	-	257
VIT_12s0057g01140	29760.VIT_12s0057g01140.t01	VIT_13s0067g02560	29760.VIT_13s0067g02560.t01	-	243
VIT_12s0057g01140	29760.VIT_12s0057g01140.t01	VIT_07s0005g00770	29760.VIT_07s0005g00770.t01	-	223
VIT_12s0057g01140	29760.VIT_12s0057g01140.t01	VIT_00s0291g00060	29760.VIT_00s0291g00060.t01	-	217
VIT_12s0057g01140	29760.VIT_12s0057g01140.t01	VIT_14s0060g01030	29760.VIT_14s0060g01030.t01	-	201
VIT_11s0149g00040	29760.VIT_11s0149g00040.t01	VIT_17s0000g10280	29760.VIT_17s0000g10280.t01	-	923
VIT_11s0149g00040	29760.VIT_11s0149g00040.t01	VIT_14s0030g00660	29760.VIT_14s0030g00660.t01	-	854
VIT_11s0149g00040	29760.VIT_11s0149g00040.t01	VIT_18s0164g00030	29760.VIT_18s0164g00030.t01	-	780
VIT_11s0149g00040	29760.VIT_11s0149g00040.t01	VIT_14s0068g01700	29760.VIT_14s0068g01700.t01	-	769
VIT_11s0149g00040	29760.VIT_11s0149g00040.t01	VIT_11s0016g01380	29760.VIT_11s0016g01380.t01	-	746
VIT_11s0149g00040	29760.VIT_11s0149g00040.t01	VIT_00s0838g00020	29760.VIT_00s0838g00020.t01	-	706
VIT_11s0149g00040	29760.VIT_11s0149g00040.t01	VIT_14s0060g01030	29760.VIT_14s0060g01030.t01	-	644
VIT_11s0149g00040	29760.VIT_11s0149g00040.t01	VIT_13s0019g02360	29760.VIT_13s0019g02360.t01	-	576
VIT_11s0149g00040	29760.VIT_11s0149g00040.t01	VIT_03s0038g01930	29760.VIT_03s0038g01930.t01	-	515
VIT_11s0149g00040	29760.VIT_11s0149g00040.t01	VIT_03s0088g01290	29760.VIT_03s0088g01290.t01	-	428
VIT_11s0149g00040	29760.VIT_11s0149g00040.t01	VIT_14s0171g00090	29760.VIT_14s0171g00090.t01	-	423
VIT_11s0149g00040	29760.VIT_11s0149g00040.t01	VIT_19s0027g00760	29760.VIT_19s0027g00760.t01	-	408
VIT_11s0149g00040	29760.VIT_11s0149g00040.t01	VIT_11s0118g00720	29760.VIT_11s0118g00720.t01	-	408
VIT_11s0149g00040	29760.VIT_11s0149g00040.t01	VIT_14s0066g00220	29760.VIT_14s0066g00220.t01	-	404
VIT_11s0149g00040	29760.VIT_11s0149g00040.t01	VIT_17s0000g09370	29760.VIT_17s0000g09370.t01	-	404
VIT_11s0149g00040	29760.VIT_11s0149g00040.t01	VIT_12s0028g03770	29760.VIT_12s0028g03770.t01	-	342
VIT_11s0149g00040	29760.VIT_11s0149g00040.t01	VIT_07s0031g03200	29760.VIT_07s0031g03200.t01	-	338
VIT_11s0149g00040	29760.VIT_11s0149g00040.t01	VIT_00s0780g00010	29760.VIT_00s0780g00010.t01	-	336
VIT_11s0149g00040	29760.VIT_11s0149g00040.t01	VIT_16s0013g01140	29760.VIT_16s0013g01140.t01	-	336
VIT_11s0149g00040	29760.VIT_11s0149g00040.t01	VIT_12s0057g00670	29760.VIT_12s0057g00670.t01	-	330
VIT_11s0149g00040	29760.VIT_11s0149g00040.t01	VIT_16s0050g01150	29760.VIT_16s0050g01150.t01	-	330
VIT_11s0149g00040	29760.VIT_11s0149g00040.t01	VIT_01s0010g00680	29760.VIT_01s0010g00680.t01	-	330
VIT_11s0149g00040	29760.VIT_11s0149g00040.t01	VIT_05s0020g02510	29760.VIT_05s0020g02510.t01	-	311
VIT_11s0149g00040	29760.VIT_11s0149g00040.t01	VIT_13s0139g00170	29760.VIT_13s0139g00170.t01	-	288
VIT_11s0149g00040	29760.VIT_11s0149g00040.t01	VIT_03s0088g01190	29760.VIT_03s0088g01190.t01	-	239
VIT_11s0149g00040	29760.VIT_11s0149g00040.t01	VIT_17s0000g06270	29760.VIT_17s0000g06270.t01	-	239
VIT_11s0149g00040	29760.VIT_11s0149g00040.t01	VIT_07s0104g00510	29760.VIT_07s0104g00510.t01	-	238
VIT_11s0149g00040	29760.VIT_11s0149g00040.t01	VIT_05s0020g00670	29760.VIT_05s0020g00670.t01	-	214
VIT_11s0149g00040	29760.VIT_11s0149g00040.t01	VIT_07s0005g02230	29760.VIT_07s0005g02230.t01	-	214
VIT_11s0149g00040	29760.VIT_11s0149g00040.t01	VIT_14s0066g01110	29760.VIT_14s0066g01110.t01	-	203
VIT_11s0149g00040	29760.VIT_11s0149g00040.t01	VIT_02s0109g00080	29760.VIT_02s0109g00080.t01	-	183
VIT_11s0149g00040	29760.VIT_11s0149g00040.t01	VIT_16s0050g02670	29760.VIT_16s0050g02670.t01	-	179
VIT_11s0149g00040	29760.VIT_11s0149g00040.t01	VIT_18s0041g01280	29760.VIT_18s0041g01280.t01	-	177
VIT_11s0149g00040	29760.VIT_11s0149g00040.t01	VIT_06s0004g00260	29760.VIT_06s0004g00260.t01	-	175
VIT_11s0149g00040	29760.VIT_11s0149g00040.t01	VIT_11s0016g00900	29760.VIT_11s0016g00900.t01	-	174
VIT_11s0149g00040	29760.VIT_11s0149g00040.t01	VIT_01s0026g00220	29760.VIT_01s0026g00220.t01	-	174
VIT_11s0149g00040	29760.VIT_11s0149g00040.t01	VIT_19s0014g02890	29760.VIT_19s0014g02890.t01	-	174
VIT_11s0149g00040	29760.VIT_11s0149g00040.t01	VIT_17s0000g05800	29760.VIT_17s0000g05800.t01	-	174
VIT_11s0149g00040	29760.VIT_11s0149g00040.t01	VIT_04s0023g00740	29760.VIT_04s0023g00740.t01	-	171
VIT_11s0149g00040	29760.VIT_11s0149g00040.t01	VIT_13s0019g03350	29760.VIT_13s0019g03350.t01	-	167
VIT_11s0149g00040	29760.VIT_11s0149g00040.t01	VIT_11s0016g03510	29760.VIT_11s0016g03510.t01	-	165
VIT_11s0149g00040	29760.VIT_11s0149g00040.t01	VIT_06s0004g05230	29760.VIT_06s0004g05230.t01	-	163
VIT_11s0149g00040	29760.VIT_11s0149g00040.t01	VIT_04s0043g01010	29760.VIT_04s0043g01010.t01	-	158
VIT_11s0149g00040	29760.VIT_11s0149g00040.t01	VIT_15s0048g02500	29760.VIT_15s0048g02500.t01	-	157
VIT_11s0149g00040	29760.VIT_11s0149g00040.t01	VIT_03s0038g02510	29760.VIT_03s0038g02510.t01	-	156
VIT_11s0149g00040	29760.VIT_11s0149g00040.t01	VIT_09s0002g07500	29760.VIT_09s0002g07500.t01	-	155
VIT_11s0149g00040	29760.VIT_11s0149g00040.t01	VIT_02s0154g00040	29760.VIT_02s0154g00040.t01	-	151
VIT_02s0025g03660	29760.VIT_02s0025g03660.t01	VIT_15s0048g00900	29760.VIT_15s0048g00900.t01	-	518
VIT_02s0025g03660	29760.VIT_02s0025g03660.t01	VIT_08s0007g00920	29760.VIT_08s0007g00920.t01	-	382
VIT_02s0025g03660	29760.VIT_02s0025g03660.t01	VIT_19s0014g03160	29760.VIT_19s0014g03160.t01	-	382
VIT_02s0025g03660	29760.VIT_02s0025g03660.t01	VIT_13s0019g01010	29760.VIT_13s0019g01010.t01	-	382
VIT_02s0025g03660	29760.VIT_02s0025g03660.t01	VIT_16s0022g01340	29760.VIT_16s0022g01340.t01	-	358
VIT_02s0025g03660	29760.VIT_02s0025g03660.t01	VIT_13s0158g00180	29760.VIT_13s0158g00180.t01	-	358
VIT_02s0025g03660	29760.VIT_02s0025g03660.t01	VIT_09s0002g07500	29760.VIT_09s0002g07500.t01	-	358
VIT_02s0025g03660	29760.VIT_02s0025g03660.t01	VIT_07s0151g00860	29760.VIT_07s0151g00860.t01	-	358
VIT_02s0025g03660	29760.VIT_02s0025g03660.t01	VIT_04s0023g00760	29760.VIT_04s0023g00760.t01	-	348
VIT_02s0025g03660	29760.VIT_02s0025g03660.t01	VIT_01s0026g00220	29760.VIT_01s0026g00220.t01	-	338
VIT_02s0025g03660	29760.VIT_02s0025g03660.t01	VIT_17s0000g05800	29760.VIT_17s0000g05800.t01	-	338
VIT_02s0025g03660	29760.VIT_02s0025g03660.t01	VIT_11s0016g00900	29760.VIT_11s0016g00900.t01	-	338
VIT_02s0025g03660	29760.VIT_02s0025g03660.t01	VIT_19s0135g00120	29760.VIT_19s0135g00120.t01	-	305
VIT_02s0025g03660	29760.VIT_02s0025g03660.t01	VIT_00s0555g00020	29760.VIT_00s0555g00020.t01	-	305
VIT_02s0025g03660	29760.VIT_02s0025g03660.t01	VIT_03s0167g00190	29760.VIT_03s0167g00190.t01	-	305
VIT_02s0025g03660	29760.VIT_02s0025g03660.t01	VIT_14s0030g02180	29760.VIT_14s0030g02180.t01	-	271
VIT_02s0025g03660	29760.VIT_02s0025g03660.t01	VIT_07s0005g00490	29760.VIT_07s0005g00490.t01	-	271
VIT_02s0025g03660	29760.VIT_02s0025g03660.t01	VIT_13s0139g00170	29760.VIT_13s0139g00170.t01	binding	253
VIT_02s0025g03660	29760.VIT_02s0025g03660.t01	VIT_00s0259g00160	29760.VIT_00s0259g00160.t01	-	241
VIT_02s0025g03660	29760.VIT_02s0025g03660.t01	VIT_01s0244g00030	29760.VIT_01s0244g00030.t01	-	241
VIT_02s0025g03660	29760.VIT_02s0025g03660.t01	VIT_14s0030g00740	29760.VIT_14s0030g00740.t01	-	241
VIT_02s0025g03660	29760.VIT_02s0025g03660.t01	VIT_18s0001g12000	29760.VIT_18s0001g12000.t01	-	218
VIT_02s0025g03660	29760.VIT_02s0025g03660.t01	VIT_19s0014g00070	29760.VIT_19s0014g00070.t01	-	218
VIT_02s0025g03660	29760.VIT_02s0025g03660.t01	VIT_14s0036g00520	29760.VIT_14s0036g00520.t01	-	155
VIT_07s0005g04610	29760.VIT_07s0005g04610.t01	VIT_11s0016g00900	29760.VIT_11s0016g00900.t01	binding	942
VIT_07s0005g04610	29760.VIT_07s0005g04610.t01	VIT_01s0026g00220	29760.VIT_01s0026g00220.t01	binding	942
VIT_07s0005g04610	29760.VIT_07s0005g04610.t01	VIT_10s0003g00990	29760.VIT_10s0003g00990.t01	-	939
VIT_07s0005g04610	29760.VIT_07s0005g04610.t01	VIT_17s0000g06270	29760.VIT_17s0000g06270.t01	-	542
VIT_07s0005g04610	29760.VIT_07s0005g04610.t01	VIT_03s0088g01190	29760.VIT_03s0088g01190.t01	-	542
VIT_07s0005g04610	29760.VIT_07s0005g04610.t01	VIT_13s0019g02360	29760.VIT_13s0019g02360.t01	-	532
VIT_07s0005g04610	29760.VIT_07s0005g04610.t01	VIT_02s0025g03100	29760.VIT_02s0025g03100.t01	binding	449
VIT_07s0005g04610	29760.VIT_07s0005g04610.t01	VIT_17s0000g05800	29760.VIT_17s0000g05800.t01	binding	446
VIT_07s0005g04610	29760.VIT_07s0005g04610.t01	VIT_16s0100g00300	29760.VIT_16s0100g00300.t01	binding	322
VIT_07s0005g04610	29760.VIT_07s0005g04610.t01	VIT_11s0016g03720	29760.VIT_11s0016g03720.t01	-	236
VIT_07s0005g04610	29760.VIT_07s0005g04610.t01	VIT_03s0038g02510	29760.VIT_03s0038g02510.t01	-	223
VIT_07s0005g04610	29760.VIT_07s0005g04610.t01	VIT_07s0031g01970	29760.VIT_07s0031g01970.t01	-	207
VIT_07s0005g04610	29760.VIT_07s0005g04610.t01	VIT_03s0038g02530	29760.VIT_03s0038g02530.t01	-	207
VIT_07s0005g04610	29760.VIT_07s0005g04610.t01	VIT_03s0038g00800	29760.VIT_03s0038g00800.t01	-	197
VIT_07s0005g04610	29760.VIT_07s0005g04610.t01	VIT_05s0077g02190	29760.VIT_05s0077g02190.t01	-	197
VIT_07s0005g04610	29760.VIT_07s0005g04610.t01	VIT_01s0011g06450	29760.VIT_01s0011g06450.t01	-	197
VIT_07s0005g04610	29760.VIT_07s0005g04610.t01	VIT_08s0007g04670	29760.VIT_08s0007g04670.t01	-	181
VIT_07s0005g04610	29760.VIT_07s0005g04610.t01	VIT_01s0011g01290	29760.VIT_01s0011g01290.t01	-	167
VIT_07s0005g04610	29760.VIT_07s0005g04610.t01	VIT_03s0063g01030	29760.VIT_03s0063g01030.t01	-	163
VIT_10s0116g00010	29760.VIT_10s0116g00010.t01	VIT_17s0000g08890	29760.VIT_17s0000g08890.t01	binding	955
VIT_10s0116g00010	29760.VIT_10s0116g00010.t01	VIT_16s0050g01150	29760.VIT_16s0050g01150.t01	-	516
VIT_10s0116g00010	29760.VIT_10s0116g00010.t01	VIT_01s0010g00680	29760.VIT_01s0010g00680.t01	-	516
VIT_10s0116g00010	29760.VIT_10s0116g00010.t01	VIT_12s0057g00670	29760.VIT_12s0057g00670.t01	-	516
VIT_10s0116g00010	29760.VIT_10s0116g00010.t01	VIT_05s0020g03330	29760.VIT_05s0020g03330.t01	-	305
VIT_10s0116g00010	29760.VIT_10s0116g00010.t01	VIT_09s0002g04250	29760.VIT_09s0002g04250.t01	-	243
VIT_10s0116g00010	29760.VIT_10s0116g00010.t01	VIT_11s0037g00740	29760.VIT_11s0037g00740.t01	binding	227
VIT_10s0116g00010	29760.VIT_10s0116g00010.t01	VIT_01s0011g04910	29760.VIT_01s0011g04910.t01	binding	227
VIT_10s0116g00010	29760.VIT_10s0116g00010.t01	VIT_14s0060g01030	29760.VIT_14s0060g01030.t01	-	206
VIT_10s0116g00010	29760.VIT_10s0116g00010.t01	VIT_06s0004g03250	29760.VIT_06s0004g03250.t01	-	186
VIT_14s0108g01560	29760.VIT_14s0108g01560.t01	VIT_18s0001g00060	29760.VIT_18s0001g00060.t01	-	999
VIT_14s0108g01560	29760.VIT_14s0108g01560.t01	VIT_19s0090g00920	29760.VIT_19s0090g00920.t01	-	995
VIT_14s0108g01560	29760.VIT_14s0108g01560.t01	VIT_03s0038g04570	29760.VIT_03s0038g04570.t01	-	991
VIT_14s0108g01560	29760.VIT_14s0108g01560.t01	VIT_05s0020g02880	29760.VIT_05s0020g02880.t01	-	983
VIT_14s0108g01560	29760.VIT_14s0108g01560.t01	VIT_15s0048g02600	29760.VIT_15s0048g02600.t01	-	873
VIT_14s0108g01560	29760.VIT_14s0108g01560.t01	VIT_02s0025g02790	29760.VIT_02s0025g02790.t01	-	873
VIT_14s0108g01560	29760.VIT_14s0108g01560.t01	VIT_00s0780g00010	29760.VIT_00s0780g00010.t01	-	783
VIT_14s0108g01560	29760.VIT_14s0108g01560.t01	VIT_16s0013g01140	29760.VIT_16s0013g01140.t01	-	783
VIT_14s0108g01560	29760.VIT_14s0108g01560.t01	VIT_02s0087g00030	29760.VIT_02s0087g00030.t01	-	571
VIT_14s0108g01560	29760.VIT_14s0108g01560.t01	VIT_01s0011g03450	29760.VIT_01s0011g03450.t01	-	571
VIT_14s0108g01560	29760.VIT_14s0108g01560.t01	VIT_13s0139g00170	29760.VIT_13s0139g00170.t01	-	551
VIT_14s0108g01560	29760.VIT_14s0108g01560.t01	VIT_16s0100g00300	29760.VIT_16s0100g00300.t01	-	428
VIT_14s0108g01560	29760.VIT_14s0108g01560.t01	VIT_05s0102g00100	29760.VIT_05s0102g00100.t01	-	307
VIT_14s0108g01560	29760.VIT_14s0108g01560.t01	VIT_01s0026g00220	29760.VIT_01s0026g00220.t01	-	300
VIT_14s0108g01560	29760.VIT_14s0108g01560.t01	VIT_14s0060g01030	29760.VIT_14s0060g01030.t01	-	294
VIT_14s0108g01560	29760.VIT_14s0108g01560.t01	VIT_19s0015g01720	29760.VIT_19s0015g01720.t01	-	273
VIT_14s0108g01560	29760.VIT_14s0108g01560.t01	VIT_11s0016g00900	29760.VIT_11s0016g00900.t01	-	256
VIT_14s0108g01560	29760.VIT_14s0108g01560.t01	VIT_17s0000g05800	29760.VIT_17s0000g05800.t01	-	256
VIT_14s0108g01560	29760.VIT_14s0108g01560.t01	VIT_03s0088g01190	29760.VIT_03s0088g01190.t01	-	238
VIT_14s0108g01560	29760.VIT_14s0108g01560.t01	VIT_17s0000g06270	29760.VIT_17s0000g06270.t01	-	238
VIT_14s0108g01560	29760.VIT_14s0108g01560.t01	VIT_15s0048g00370	29760.VIT_15s0048g00370.t01	-	186
VIT_14s0108g01560	29760.VIT_14s0108g01560.t01	VIT_12s0028g01390	29760.VIT_12s0028g01390.t01	-	182
VIT_14s0108g01560	29760.VIT_14s0108g01560.t01	VIT_17s0000g00920	29760.VIT_17s0000g00920.t01	-	163
VIT_11s0016g03720	29760.VIT_11s0016g03720.t01	VIT_03s0088g01190	29760.VIT_03s0088g01190.t01	-	976
VIT_11s0016g03720	29760.VIT_11s0016g03720.t01	VIT_17s0000g06270	29760.VIT_17s0000g06270.t01	-	976
VIT_11s0016g03720	29760.VIT_11s0016g03720.t01	VIT_01s0011g02740	29760.VIT_01s0011g02740.t01	-	933
VIT_11s0016g03720	29760.VIT_11s0016g03720.t01	VIT_13s0019g02360	29760.VIT_13s0019g02360.t01	-	925
VIT_11s0016g03720	29760.VIT_11s0016g03720.t01	VIT_05s0020g00600	29760.VIT_05s0020g00600.t01	-	912
VIT_11s0016g03720	29760.VIT_11s0016g03720.t01	VIT_19s0090g01030	29760.VIT_19s0090g01030.t01	-	912
VIT_11s0016g03720	29760.VIT_11s0016g03720.t01	VIT_17s0000g05800	29760.VIT_17s0000g05800.t01	-	906
VIT_11s0016g03720	29760.VIT_11s0016g03720.t01	VIT_07s0130g00220	29760.VIT_07s0130g00220.t01	-	900
VIT_11s0016g03720	29760.VIT_11s0016g03720.t01	VIT_04s0008g01690	29760.VIT_04s0008g01690.t01	-	900
VIT_11s0016g03720	29760.VIT_11s0016g03720.t01	VIT_12s0028g03200	29760.VIT_12s0028g03200.t01	-	844
VIT_11s0016g03720	29760.VIT_11s0016g03720.t01	VIT_11s0016g00900	29760.VIT_11s0016g00900.t01	-	825
VIT_11s0016g03720	29760.VIT_11s0016g03720.t01	VIT_01s0026g00220	29760.VIT_01s0026g00220.t01	-	820
VIT_11s0016g03720	29760.VIT_11s0016g03720.t01	VIT_17s0000g00920	29760.VIT_17s0000g00920.t01	-	800
VIT_11s0016g03720	29760.VIT_11s0016g03720.t01	VIT_14s0030g00660	29760.VIT_14s0030g00660.t01	-	565
VIT_11s0016g03720	29760.VIT_11s0016g03720.t01	VIT_18s0041g01280	29760.VIT_18s0041g01280.t01	-	513
VIT_11s0016g03720	29760.VIT_11s0016g03720.t01	VIT_10s0003g00990	29760.VIT_10s0003g00990.t01	-	299
VIT_11s0016g03720	29760.VIT_11s0016g03720.t01	VIT_02s0025g04980	29760.VIT_02s0025g04980.t01	-	252
VIT_11s0016g03720	29760.VIT_11s0016g03720.t01	VIT_05s0020g02480	29760.VIT_05s0020g02480.t01	-	245
VIT_11s0016g03720	29760.VIT_11s0016g03720.t01	VIT_08s0007g04670	29760.VIT_08s0007g04670.t01	-	245
VIT_11s0016g03720	29760.VIT_11s0016g03720.t01	VIT_18s0001g00380	29760.VIT_18s0001g00380.t01	-	236
VIT_11s0016g03720	29760.VIT_11s0016g03720.t01	VIT_13s0139g00170	29760.VIT_13s0139g00170.t01	-	164
VIT_11s0016g03720	29760.VIT_11s0016g03720.t01	VIT_19s0015g01720	29760.VIT_19s0015g01720.t01	-	158
VIT_07s0031g02220	29760.VIT_07s0031g02220.t01	VIT_08s0058g01350	29760.VIT_08s0058g01350.t01	-	214
VIT_07s0031g02220	29760.VIT_07s0031g02220.t01	VIT_18s0122g00880	29760.VIT_18s0122g00880.t01	-	194
VIT_19s0014g03850	29760.VIT_19s0014g03850.t01	VIT_14s0068g01700	29760.VIT_14s0068g01700.t01	-	829
VIT_19s0014g03850	29760.VIT_19s0014g03850.t01	VIT_07s0031g01150	29760.VIT_07s0031g01150.t01	-	778
VIT_19s0014g03850	29760.VIT_19s0014g03850.t01	VIT_18s0164g00030	29760.VIT_18s0164g00030.t01	-	736
VIT_19s0014g03850	29760.VIT_19s0014g03850.t01	VIT_12s0028g01080	29760.VIT_12s0028g01080.t01	-	680
VIT_19s0014g03850	29760.VIT_19s0014g03850.t01	VIT_18s0001g00760	29760.VIT_18s0001g00760.t01	-	628
VIT_19s0014g03850	29760.VIT_19s0014g03850.t01	VIT_01s0244g00030	29760.VIT_01s0244g00030.t01	-	605
VIT_19s0014g03850	29760.VIT_19s0014g03850.t01	VIT_00s0259g00160	29760.VIT_00s0259g00160.t01	-	605
VIT_19s0014g03850	29760.VIT_19s0014g03850.t01	VIT_14s0030g00740	29760.VIT_14s0030g00740.t01	-	605
VIT_19s0014g03850	29760.VIT_19s0014g03850.t01	VIT_18s0072g00970	29760.VIT_18s0072g00970.t01	binding	575
VIT_19s0014g03850	29760.VIT_19s0014g03850.t01	VIT_18s0001g14450	29760.VIT_18s0001g14450.t01	-	556
VIT_19s0014g03850	29760.VIT_19s0014g03850.t01	VIT_13s0019g02050	29760.VIT_13s0019g02050.t01	-	512
VIT_19s0014g03850	29760.VIT_19s0014g03850.t01	VIT_06s0004g05180	29760.VIT_06s0004g05180.t01	-	512
VIT_19s0014g03850	29760.VIT_19s0014g03850.t01	VIT_00s0301g00090	29760.VIT_00s0301g00090.t01	-	507
VIT_19s0014g03850	29760.VIT_19s0014g03850.t01	VIT_07s0031g02690	29760.VIT_07s0031g02690.t01	-	507
VIT_19s0014g03850	29760.VIT_19s0014g03850.t01	VIT_12s0057g00250	29760.VIT_12s0057g00250.t01	-	507
VIT_19s0014g03850	29760.VIT_19s0014g03850.t01	VIT_05s0020g02150	29760.VIT_05s0020g02150.t01	-	492
VIT_19s0014g03850	29760.VIT_19s0014g03850.t01	VIT_13s0019g03350	29760.VIT_13s0019g03350.t01	-	477
VIT_19s0014g03850	29760.VIT_19s0014g03850.t01	VIT_06s0004g05230	29760.VIT_06s0004g05230.t01	-	473
VIT_19s0014g03850	29760.VIT_19s0014g03850.t01	VIT_12s0028g03380	29760.VIT_12s0028g03380.t01	-	450
VIT_19s0014g03850	29760.VIT_19s0014g03850.t01	VIT_03s0038g02510	29760.VIT_03s0038g02510.t01	-	449
VIT_19s0014g03850	29760.VIT_19s0014g03850.t01	VIT_02s0012g01120	29760.VIT_02s0012g01120.t01	-	438
VIT_19s0014g03850	29760.VIT_19s0014g03850.t01	VIT_15s0048g02500	29760.VIT_15s0048g02500.t01	-	420
VIT_19s0014g03850	29760.VIT_19s0014g03850.t01	VIT_10s0003g04350	29760.VIT_10s0003g04350.t01	-	410
VIT_19s0014g03850	29760.VIT_19s0014g03850.t01	VIT_02s0109g00080	29760.VIT_02s0109g00080.t01	-	374
VIT_19s0014g03850	29760.VIT_19s0014g03850.t01	VIT_17s0000g06270	29760.VIT_17s0000g06270.t01	-	365
VIT_19s0014g03850	29760.VIT_19s0014g03850.t01	VIT_03s0088g01190	29760.VIT_03s0088g01190.t01	-	365
VIT_19s0014g03850	29760.VIT_19s0014g03850.t01	VIT_12s0035g01130	29760.VIT_12s0035g01130.t01	-	364
VIT_19s0014g03850	29760.VIT_19s0014g03850.t01	VIT_05s0102g00310	29760.VIT_05s0102g00310.t01	-	363
VIT_19s0014g03850	29760.VIT_19s0014g03850.t01	VIT_07s0151g01000	29760.VIT_07s0151g01000.t01	-	353
VIT_19s0014g03850	29760.VIT_19s0014g03850.t01	VIT_12s0028g00920	29760.VIT_12s0028g00920.t01	-	330
VIT_19s0014g03850	29760.VIT_19s0014g03850.t01	VIT_17s0000g08660	29760.VIT_17s0000g08660.t01	-	330
VIT_19s0014g03850	29760.VIT_19s0014g03850.t01	VIT_08s0040g01400	29760.VIT_08s0040g01400.t01	-	314
VIT_19s0014g03850	29760.VIT_19s0014g03850.t01	VIT_00s0207g00210	29760.VIT_00s0207g00210.t01	-	308
VIT_19s0014g03850	29760.VIT_19s0014g03850.t01	VIT_19s0014g03660	29760.VIT_19s0014g03660.t01	-	277
VIT_19s0014g03850	29760.VIT_19s0014g03850.t01	VIT_01s0011g00930	29760.VIT_01s0011g00930.t01	-	272
VIT_19s0014g03850	29760.VIT_19s0014g03850.t01	VIT_15s0048g02980	29760.VIT_15s0048g02980.t01	-	254
VIT_19s0014g03850	29760.VIT_19s0014g03850.t01	VIT_06s0004g05030	29760.VIT_06s0004g05030.t01	binding	251
VIT_19s0014g03850	29760.VIT_19s0014g03850.t01	VIT_14s0030g02190	29760.VIT_14s0030g02190.t01	binding	251
VIT_19s0014g03850	29760.VIT_19s0014g03850.t01	VIT_17s0000g03620	29760.VIT_17s0000g03620.t01	-	245
VIT_19s0014g03850	29760.VIT_19s0014g03850.t01	VIT_06s0004g00260	29760.VIT_06s0004g00260.t01	-	238
VIT_19s0014g03850	29760.VIT_19s0014g03850.t01	VIT_07s0104g00510	29760.VIT_07s0104g00510.t01	-	229
VIT_19s0014g03850	29760.VIT_19s0014g03850.t01	VIT_19s0014g02890	29760.VIT_19s0014g02890.t01	-	228
VIT_19s0014g03850	29760.VIT_19s0014g03850.t01	VIT_03s0038g02830	29760.VIT_03s0038g02830.t01	binding	226
VIT_19s0014g03850	29760.VIT_19s0014g03850.t01	VIT_08s0007g04340	29760.VIT_08s0007g04340.t01	-	218
VIT_19s0014g03850	29760.VIT_19s0014g03850.t01	VIT_18s0001g11710	29760.VIT_18s0001g11710.t01	-	214
VIT_19s0014g03850	29760.VIT_19s0014g03850.t01	VIT_02s0025g04980	29760.VIT_02s0025g04980.t01	-	212
VIT_19s0014g03850	29760.VIT_19s0014g03850.t01	VIT_12s0028g03200	29760.VIT_12s0028g03200.t01	-	212
VIT_19s0014g03850	29760.VIT_19s0014g03850.t01	VIT_13s0139g00170	29760.VIT_13s0139g00170.t01	-	210
VIT_19s0014g03850	29760.VIT_19s0014g03850.t01	VIT_18s0001g00090	29760.VIT_18s0001g00090.t01	-	209
VIT_19s0014g03850	29760.VIT_19s0014g03850.t01	VIT_01s0150g00200	29760.VIT_01s0150g00200.t01	-	206
VIT_19s0014g03850	29760.VIT_19s0014g03850.t01	VIT_04s0023g00740	29760.VIT_04s0023g00740.t01	-	199
VIT_19s0014g03850	29760.VIT_19s0014g03850.t01	VIT_00s0904g00010	29760.VIT_00s0904g00010.t01	-	198
VIT_19s0014g03850	29760.VIT_19s0014g03850.t01	VIT_11s0016g03510	29760.VIT_11s0016g03510.t01	-	196
VIT_19s0014g03850	29760.VIT_19s0014g03850.t01	VIT_15s0021g01850	29760.VIT_15s0021g01850.t01	-	195
VIT_19s0014g03850	29760.VIT_19s0014g03850.t01	VIT_15s0048g02600	29760.VIT_15s0048g02600.t01	-	191
VIT_19s0014g03850	29760.VIT_19s0014g03850.t01	VIT_02s0025g02790	29760.VIT_02s0025g02790.t01	-	191
VIT_19s0014g03850	29760.VIT_19s0014g03850.t01	VIT_14s0066g00220	29760.VIT_14s0066g00220.t01	-	186
VIT_19s0014g03850	29760.VIT_19s0014g03850.t01	VIT_05s0049g01980	29760.VIT_05s0049g01980.t01	-	186
VIT_19s0014g03850	29760.VIT_19s0014g03850.t01	VIT_17s0000g09370	29760.VIT_17s0000g09370.t01	-	186
VIT_19s0014g03850	29760.VIT_19s0014g03850.t01	VIT_01s0011g02150	29760.VIT_01s0011g02150.t01	-	185
VIT_19s0014g03850	29760.VIT_19s0014g03850.t01	VIT_13s0019g00260	29760.VIT_13s0019g00260.t01	-	183
VIT_19s0014g03850	29760.VIT_19s0014g03850.t01	VIT_14s0030g02220	29760.VIT_14s0030g02220.t01	-	183
VIT_19s0014g03850	29760.VIT_19s0014g03850.t01	VIT_19s0014g05080	29760.VIT_19s0014g05080.t01	-	179
VIT_19s0014g03850	29760.VIT_19s0014g03850.t01	VIT_14s0030g01250	29760.VIT_14s0030g01250.t01	binding	177
VIT_19s0014g03850	29760.VIT_19s0014g03850.t01	VIT_13s0084g00160	29760.VIT_13s0084g00160.t01	-	173
VIT_19s0014g03850	29760.VIT_19s0014g03850.t01	VIT_17s0000g05650	29760.VIT_17s0000g05650.t01	-	171
VIT_19s0014g03850	29760.VIT_19s0014g03850.t01	VIT_17s0000g06350	29760.VIT_17s0000g06350.t01	-	171
VIT_19s0014g03850	29760.VIT_19s0014g03850.t01	VIT_00s0215g00050	29760.VIT_00s0215g00050.t01	-	171
VIT_19s0014g03850	29760.VIT_19s0014g03850.t01	VIT_05s0020g02480	29760.VIT_05s0020g02480.t01	-	168
VIT_19s0014g03850	29760.VIT_19s0014g03850.t01	VIT_15s0048g00900	29760.VIT_15s0048g00900.t01	-	165
VIT_19s0014g03850	29760.VIT_19s0014g03850.t01	VIT_13s0064g00670	29760.VIT_13s0064g00670.t01	-	165
VIT_19s0014g03850	29760.VIT_19s0014g03850.t01	VIT_04s0008g07020	29760.VIT_04s0008g07020.t01	-	163
VIT_19s0014g03850	29760.VIT_19s0014g03850.t01	VIT_01s0011g01650	29760.VIT_01s0011g01650.t01	-	159
VIT_19s0014g03850	29760.VIT_19s0014g03850.t01	VIT_00s0769g00010	29760.VIT_00s0769g00010.t01	-	159
VIT_19s0014g03850	29760.VIT_19s0014g03850.t01	VIT_13s0064g00580	29760.VIT_13s0064g00580.t01	-	159
VIT_19s0014g03850	29760.VIT_19s0014g03850.t01	VIT_18s0001g15360	29760.VIT_18s0001g15360.t01	-	157
VIT_19s0014g03850	29760.VIT_19s0014g03850.t01	VIT_07s0005g04920	29760.VIT_07s0005g04920.t01	-	156
VIT_19s0014g03850	29760.VIT_19s0014g03850.t01	VIT_12s0059g01810	29760.VIT_12s0059g01810.t01	-	155
VIT_19s0014g03850	29760.VIT_19s0014g03850.t01	VIT_00s0838g00020	29760.VIT_00s0838g00020.t01	-	155
VIT_19s0014g03850	29760.VIT_19s0014g03850.t01	VIT_10s0116g00530	29760.VIT_10s0116g00530.t01	-	155
VIT_19s0014g03850	29760.VIT_19s0014g03850.t01	VIT_01s0011g03010	29760.VIT_01s0011g03010.t01	-	151
VIT_05s0077g02190	29760.VIT_05s0077g02190.t01	VIT_03s0038g02510	29760.VIT_03s0038g02510.t01	-	395
VIT_05s0077g02190	29760.VIT_05s0077g02190.t01	VIT_17s0000g05800	29760.VIT_17s0000g05800.t01	binding	343
VIT_05s0077g02190	29760.VIT_05s0077g02190.t01	VIT_04s0008g03560	29760.VIT_04s0008g03560.t01	-	339
VIT_05s0077g02190	29760.VIT_05s0077g02190.t01	VIT_01s0026g00220	29760.VIT_01s0026g00220.t01	binding	336
VIT_05s0077g02190	29760.VIT_05s0077g02190.t01	VIT_11s0016g00900	29760.VIT_11s0016g00900.t01	binding	319
VIT_05s0077g02190	29760.VIT_05s0077g02190.t01	VIT_14s0030g02020	29760.VIT_14s0030g02020.t01	-	319
VIT_05s0077g02190	29760.VIT_05s0077g02190.t01	VIT_05s0062g01010	29760.VIT_05s0062g01010.t01	-	318
VIT_05s0077g02190	29760.VIT_05s0077g02190.t01	VIT_09s0002g05710	29760.VIT_09s0002g05710.t01	-	286
VIT_05s0077g02190	29760.VIT_05s0077g02190.t01	VIT_14s0030g00030	29760.VIT_14s0030g00030.t01	-	277
VIT_05s0077g02190	29760.VIT_05s0077g02190.t01	VIT_16s0100g00300	29760.VIT_16s0100g00300.t01	-	275
VIT_05s0077g02190	29760.VIT_05s0077g02190.t01	VIT_18s0001g01430	29760.VIT_18s0001g01430.t01	-	255
VIT_05s0077g02190	29760.VIT_05s0077g02190.t01	VIT_08s0007g00920	29760.VIT_08s0007g00920.t01	-	236
VIT_05s0077g02190	29760.VIT_05s0077g02190.t01	VIT_19s0014g03160	29760.VIT_19s0014g03160.t01	-	236
VIT_05s0077g02190	29760.VIT_05s0077g02190.t01	VIT_13s0019g01010	29760.VIT_13s0019g01010.t01	-	236
VIT_05s0077g02190	29760.VIT_05s0077g02190.t01	VIT_17s0000g00920	29760.VIT_17s0000g00920.t01	-	215
VIT_05s0077g02190	29760.VIT_05s0077g02190.t01	VIT_02s0025g03100	29760.VIT_02s0025g03100.t01	-	207
VIT_05s0077g02190	29760.VIT_05s0077g02190.t01	VIT_06s0004g05230	29760.VIT_06s0004g05230.t01	-	203
VIT_05s0077g02190	29760.VIT_05s0077g02190.t01	VIT_05s0094g01260	29760.VIT_05s0094g01260.t01	-	197
VIT_05s0077g02190	29760.VIT_05s0077g02190.t01	VIT_18s0001g00380	29760.VIT_18s0001g00380.t01	-	197
VIT_05s0077g02190	29760.VIT_05s0077g02190.t01	VIT_17s0000g02320	29760.VIT_17s0000g02320.t01	-	189
VIT_05s0077g02190	29760.VIT_05s0077g02190.t01	VIT_09s0002g03450	29760.VIT_09s0002g03450.t01	-	189
VIT_05s0077g02190	29760.VIT_05s0077g02190.t01	VIT_01s0011g01900	29760.VIT_01s0011g01900.t01	-	178
VIT_05s0077g02190	29760.VIT_05s0077g02190.t01	VIT_15s0048g00370	29760.VIT_15s0048g00370.t01	-	160
VIT_08s0007g00920	29760.VIT_08s0007g00920.t01	VIT_13s0139g00170	29760.VIT_13s0139g00170.t01	-	553
VIT_08s0007g00920	29760.VIT_08s0007g00920.t01	VIT_11s0016g00900	29760.VIT_11s0016g00900.t01	binding	382
VIT_08s0007g00920	29760.VIT_08s0007g00920.t01	VIT_04s0210g00140	29760.VIT_04s0210g00140.t01	-	382
VIT_08s0007g00920	29760.VIT_08s0007g00920.t01	VIT_01s0026g00220	29760.VIT_01s0026g00220.t01	binding	382
VIT_08s0007g00920	29760.VIT_08s0007g00920.t01	VIT_04s0210g00110	29760.VIT_04s0210g00110.t01	-	382
VIT_08s0007g00920	29760.VIT_08s0007g00920.t01	VIT_17s0000g05800	29760.VIT_17s0000g05800.t01	binding	382
VIT_08s0007g00920	29760.VIT_08s0007g00920.t01	VIT_16s0100g00300	29760.VIT_16s0100g00300.t01	binding	378
VIT_08s0007g00920	29760.VIT_08s0007g00920.t01	VIT_01s0011g06450	29760.VIT_01s0011g06450.t01	-	236
VIT_08s0007g00920	29760.VIT_08s0007g00920.t01	VIT_03s0038g00800	29760.VIT_03s0038g00800.t01	-	236
VIT_08s0007g00920	29760.VIT_08s0007g00920.t01	VIT_07s0005g00490	29760.VIT_07s0005g00490.t01	-	233
VIT_08s0007g00920	29760.VIT_08s0007g00920.t01	VIT_14s0030g02180	29760.VIT_14s0030g02180.t01	-	233
VIT_08s0007g00920	29760.VIT_08s0007g00920.t01	VIT_08s0007g04670	29760.VIT_08s0007g04670.t01	-	209
VIT_08s0007g00920	29760.VIT_08s0007g00920.t01	VIT_18s0001g01430	29760.VIT_18s0001g01430.t01	-	200
VIT_08s0007g00920	29760.VIT_08s0007g00920.t01	VIT_12s0057g00670	29760.VIT_12s0057g00670.t01	-	193
VIT_08s0007g00920	29760.VIT_08s0007g00920.t01	VIT_16s0050g01150	29760.VIT_16s0050g01150.t01	-	193
VIT_08s0007g00920	29760.VIT_08s0007g00920.t01	VIT_01s0010g00680	29760.VIT_01s0010g00680.t01	-	193
VIT_08s0007g00920	29760.VIT_08s0007g00920.t01	VIT_03s0088g01190	29760.VIT_03s0088g01190.t01	-	188
VIT_08s0007g00920	29760.VIT_08s0007g00920.t01	VIT_17s0000g06270	29760.VIT_17s0000g06270.t01	-	188
VIT_08s0007g00920	29760.VIT_08s0007g00920.t01	VIT_15s0048g00900	29760.VIT_15s0048g00900.t01	-	175
VIT_08s0007g00920	29760.VIT_08s0007g00920.t01	VIT_13s0019g01010	29760.VIT_13s0019g01010.t01	-	166
VIT_08s0007g00920	29760.VIT_08s0007g00920.t01	VIT_19s0090g01020	29760.VIT_19s0090g01020.t01	-	161
VIT_08s0007g00920	29760.VIT_08s0007g00920.t01	VIT_16s0098g01230	29760.VIT_16s0098g01230.t01	-	159
VIT_19s0177g00150	29760.VIT_19s0177g00150.t01	VIT_14s0036g00480	29760.VIT_14s0036g00480.t01	-	204
VIT_08s0007g02450	29760.VIT_08s0007g02450.t01	VIT_01s0011g04910	29760.VIT_01s0011g04910.t01	-	583
VIT_08s0007g02450	29760.VIT_08s0007g02450.t01	VIT_11s0037g00740	29760.VIT_11s0037g00740.t01	-	583
VIT_08s0007g02450	29760.VIT_08s0007g02450.t01	VIT_05s0020g03330	29760.VIT_05s0020g03330.t01	-	226
VIT_08s0007g02450	29760.VIT_08s0007g02450.t01	VIT_18s0001g02250	29760.VIT_18s0001g02250.t01	-	189
VIT_08s0007g02450	29760.VIT_08s0007g02450.t01	VIT_13s0139g00170	29760.VIT_13s0139g00170.t01	-	188
VIT_08s0007g02450	29760.VIT_08s0007g02450.t01	VIT_13s0019g00310	29760.VIT_13s0019g00310.t01	-	168
VIT_07s0104g00430	29760.VIT_07s0104g00430.t01	VIT_18s0001g00090	29760.VIT_18s0001g00090.t01	-	194
VIT_08s0007g04340	29760.VIT_08s0007g04340.t01	VIT_04s0008g03800	29760.VIT_04s0008g03800.t01	-	696
VIT_08s0007g04340	29760.VIT_08s0007g04340.t01	VIT_12s0059g01810	29760.VIT_12s0059g01810.t01	-	566
VIT_08s0007g04340	29760.VIT_08s0007g04340.t01	VIT_03s0038g01930	29760.VIT_03s0038g01930.t01	-	553
VIT_08s0007g04340	29760.VIT_08s0007g04340.t01	VIT_03s0063g01030	29760.VIT_03s0063g01030.t01	-	552
VIT_08s0007g04340	29760.VIT_08s0007g04340.t01	VIT_13s0064g00580	29760.VIT_13s0064g00580.t01	-	549
VIT_08s0007g04340	29760.VIT_08s0007g04340.t01	VIT_07s0031g01150	29760.VIT_07s0031g01150.t01	-	398
VIT_08s0007g04340	29760.VIT_08s0007g04340.t01	VIT_01s0150g00200	29760.VIT_01s0150g00200.t01	-	394
VIT_08s0007g04340	29760.VIT_08s0007g04340.t01	VIT_19s0014g02890	29760.VIT_19s0014g02890.t01	binding	391
VIT_08s0007g04340	29760.VIT_08s0007g04340.t01	VIT_01s0011g00930	29760.VIT_01s0011g00930.t01	-	385
VIT_08s0007g04340	29760.VIT_08s0007g04340.t01	VIT_18s0072g00970	29760.VIT_18s0072g00970.t01	-	359
VIT_08s0007g04340	29760.VIT_08s0007g04340.t01	VIT_04s0023g00740	29760.VIT_04s0023g00740.t01	binding	359
VIT_08s0007g04340	29760.VIT_08s0007g04340.t01	VIT_18s0072g00400	29760.VIT_18s0072g00400.t01	binding	335
VIT_08s0007g04340	29760.VIT_08s0007g04340.t01	VIT_01s0011g01690	29760.VIT_01s0011g01690.t01	-	319
VIT_08s0007g04340	29760.VIT_08s0007g04340.t01	VIT_17s0000g08890	29760.VIT_17s0000g08890.t01	binding	311
VIT_08s0007g04340	29760.VIT_08s0007g04340.t01	VIT_08s0007g06700	29760.VIT_08s0007g06700.t01	binding	310
VIT_08s0007g04340	29760.VIT_08s0007g04340.t01	VIT_06s0004g03250	29760.VIT_06s0004g03250.t01	binding	310
VIT_08s0007g04340	29760.VIT_08s0007g04340.t01	VIT_10s0042g00430	29760.VIT_10s0042g00430.t01	binding	310
VIT_08s0007g04340	29760.VIT_08s0007g04340.t01	VIT_01s0026g01460	29760.VIT_01s0026g01460.t01	binding	310
VIT_08s0007g04340	29760.VIT_08s0007g04340.t01	VIT_09s0002g04250	29760.VIT_09s0002g04250.t01	binding	310
VIT_08s0007g04340	29760.VIT_08s0007g04340.t01	VIT_01s0010g00680	29760.VIT_01s0010g00680.t01	reaction	309
VIT_08s0007g04340	29760.VIT_08s0007g04340.t01	VIT_16s0050g01150	29760.VIT_16s0050g01150.t01	reaction	309
VIT_08s0007g04340	29760.VIT_08s0007g04340.t01	VIT_12s0057g00670	29760.VIT_12s0057g00670.t01	reaction	309
VIT_08s0007g04340	29760.VIT_08s0007g04340.t01	VIT_07s0130g00410	29760.VIT_07s0130g00410.t01	-	298
VIT_08s0007g04340	29760.VIT_08s0007g04340.t01	VIT_12s0028g00350	29760.VIT_12s0028g00350.t01	-	279
VIT_08s0007g04340	29760.VIT_08s0007g04340.t01	VIT_14s0060g01030	29760.VIT_14s0060g01030.t01	-	279
VIT_08s0007g04340	29760.VIT_08s0007g04340.t01	VIT_00s0769g00010	29760.VIT_00s0769g00010.t01	-	279
VIT_08s0007g04340	29760.VIT_08s0007g04340.t01	VIT_05s0020g03330	29760.VIT_05s0020g03330.t01	-	269
VIT_08s0007g04340	29760.VIT_08s0007g04340.t01	VIT_12s0142g00720	29760.VIT_12s0142g00720.t01	inhibition	266
VIT_08s0007g04340	29760.VIT_08s0007g04340.t01	VIT_03s0063g02680	29760.VIT_03s0063g02680.t01	-	254
VIT_08s0007g04340	29760.VIT_08s0007g04340.t01	VIT_09s0002g07500	29760.VIT_09s0002g07500.t01	-	224
VIT_08s0007g04340	29760.VIT_08s0007g04340.t01	VIT_13s0084g00160	29760.VIT_13s0084g00160.t01	-	223
VIT_08s0007g04340	29760.VIT_08s0007g04340.t01	VIT_06s0004g00260	29760.VIT_06s0004g00260.t01	-	215
VIT_08s0007g04340	29760.VIT_08s0007g04340.t01	VIT_04s0008g04700	29760.VIT_04s0008g04700.t01	-	215
VIT_08s0007g04340	29760.VIT_08s0007g04340.t01	VIT_13s0019g00260	29760.VIT_13s0019g00260.t01	-	215
VIT_08s0007g04340	29760.VIT_08s0007g04340.t01	VIT_13s0019g03350	29760.VIT_13s0019g03350.t01	-	200
VIT_08s0007g04340	29760.VIT_08s0007g04340.t01	VIT_19s0027g00760	29760.VIT_19s0027g00760.t01	-	197
VIT_08s0007g04340	29760.VIT_08s0007g04340.t01	VIT_02s0241g00140	29760.VIT_02s0241g00140.t01	inhibition	195
VIT_08s0007g04340	29760.VIT_08s0007g04340.t01	VIT_17s0000g05650	29760.VIT_17s0000g05650.t01	-	185
VIT_08s0007g04340	29760.VIT_08s0007g04340.t01	VIT_13s0019g00310	29760.VIT_13s0019g00310.t01	-	175
VIT_08s0007g04340	29760.VIT_08s0007g04340.t01	VIT_01s0011g01650	29760.VIT_01s0011g01650.t01	-	175
VIT_08s0007g04340	29760.VIT_08s0007g04340.t01	VIT_07s0104g00510	29760.VIT_07s0104g00510.t01	-	169
VIT_08s0007g04340	29760.VIT_08s0007g04340.t01	VIT_13s0139g00170	29760.VIT_13s0139g00170.t01	-	169
VIT_08s0007g04340	29760.VIT_08s0007g04340.t01	VIT_11s0118g00720	29760.VIT_11s0118g00720.t01	-	167
VIT_08s0007g04340	29760.VIT_08s0007g04340.t01	VIT_08s0040g00850	29760.VIT_08s0040g00850.t01	-	167
VIT_08s0007g04340	29760.VIT_08s0007g04340.t01	VIT_17s0000g01170	29760.VIT_17s0000g01170.t01	-	167
VIT_08s0007g04340	29760.VIT_08s0007g04340.t01	VIT_17s0053g00760	29760.VIT_17s0053g00760.t01	-	166
VIT_08s0007g04340	29760.VIT_08s0007g04340.t01	VIT_14s0066g00480	29760.VIT_14s0066g00480.t01	-	166
VIT_08s0007g04340	29760.VIT_08s0007g04340.t01	VIT_05s0029g00440	29760.VIT_05s0029g00440.t01	-	166
VIT_08s0007g04340	29760.VIT_08s0007g04340.t01	VIT_15s0048g02980	29760.VIT_15s0048g02980.t01	-	163
VIT_08s0007g04340	29760.VIT_08s0007g04340.t01	VIT_07s0191g00070	29760.VIT_07s0191g00070.t01	-	161
VIT_08s0007g04340	29760.VIT_08s0007g04340.t01	VIT_02s0012g01120	29760.VIT_02s0012g01120.t01	-	161
VIT_08s0007g04340	29760.VIT_08s0007g04340.t01	VIT_17s0000g09370	29760.VIT_17s0000g09370.t01	-	161
VIT_08s0007g04340	29760.VIT_08s0007g04340.t01	VIT_15s0048g02500	29760.VIT_15s0048g02500.t01	-	161
VIT_08s0007g04340	29760.VIT_08s0007g04340.t01	VIT_07s0031g03210	29760.VIT_07s0031g03210.t01	-	161
VIT_08s0007g04340	29760.VIT_08s0007g04340.t01	VIT_14s0066g00220	29760.VIT_14s0066g00220.t01	-	161
VIT_08s0007g04340	29760.VIT_08s0007g04340.t01	VIT_11s0016g03510	29760.VIT_11s0016g03510.t01	-	159
VIT_08s0007g04340	29760.VIT_08s0007g04340.t01	VIT_07s0151g00860	29760.VIT_07s0151g00860.t01	-	158
VIT_08s0007g04340	29760.VIT_08s0007g04340.t01	VIT_02s0025g01690	29760.VIT_02s0025g01690.t01	-	157
VIT_08s0007g04340	29760.VIT_08s0007g04340.t01	VIT_18s0001g15360	29760.VIT_18s0001g15360.t01	-	156
VIT_08s0007g04340	29760.VIT_08s0007g04340.t01	VIT_07s0005g01150	29760.VIT_07s0005g01150.t01	-	155
VIT_08s0007g04340	29760.VIT_08s0007g04340.t01	VIT_18s0164g00030	29760.VIT_18s0164g00030.t01	-	151
VIT_00s0323g00040	29760.VIT_00s0323g00040.t01	VIT_07s0151g01110	29760.VIT_07s0151g01110.t01	-	365
VIT_00s0323g00040	29760.VIT_00s0323g00040.t01	VIT_01s0011g00930	29760.VIT_01s0011g00930.t01	-	336
VIT_00s0323g00040	29760.VIT_00s0323g00040.t01	VIT_00s0838g00020	29760.VIT_00s0838g00020.t01	-	271
VIT_00s0323g00040	29760.VIT_00s0323g00040.t01	VIT_18s0089g01390	29760.VIT_18s0089g01390.t01	-	242
VIT_00s0323g00040	29760.VIT_00s0323g00040.t01	VIT_11s0016g03510	29760.VIT_11s0016g03510.t01	-	241
VIT_00s0323g00040	29760.VIT_00s0323g00040.t01	VIT_06s0004g00260	29760.VIT_06s0004g00260.t01	-	231
VIT_00s0323g00040	29760.VIT_00s0323g00040.t01	VIT_13s0019g00260	29760.VIT_13s0019g00260.t01	-	224
VIT_00s0323g00040	29760.VIT_00s0323g00040.t01	VIT_06s0004g08380	29760.VIT_06s0004g08380.t01	-	190
VIT_00s0323g00040	29760.VIT_00s0323g00040.t01	VIT_18s0164g00030	29760.VIT_18s0164g00030.t01	-	188
VIT_00s0323g00040	29760.VIT_00s0323g00040.t01	VIT_05s0094g00150	29760.VIT_05s0094g00150.t01	-	169
VIT_00s0323g00040	29760.VIT_00s0323g00040.t01	VIT_19s0014g05080	29760.VIT_19s0014g05080.t01	-	169
VIT_00s0323g00040	29760.VIT_00s0323g00040.t01	VIT_05s0049g01480	29760.VIT_05s0049g01480.t01	-	169
VIT_00s0323g00040	29760.VIT_00s0323g00040.t01	VIT_04s0023g00780	29760.VIT_04s0023g00780.t01	-	169
VIT_00s0323g00040	29760.VIT_00s0323g00040.t01	VIT_14s0066g00220	29760.VIT_14s0066g00220.t01	-	167
VIT_00s0323g00040	29760.VIT_00s0323g00040.t01	VIT_17s0000g09370	29760.VIT_17s0000g09370.t01	-	167
VIT_00s0323g00040	29760.VIT_00s0323g00040.t01	VIT_02s0012g01120	29760.VIT_02s0012g01120.t01	-	165
VIT_00s0323g00040	29760.VIT_00s0323g00040.t01	VIT_08s0040g00850	29760.VIT_08s0040g00850.t01	-	159
VIT_00s0323g00040	29760.VIT_00s0323g00040.t01	VIT_13s0019g03350	29760.VIT_13s0019g03350.t01	-	158
VIT_00s0323g00040	29760.VIT_00s0323g00040.t01	VIT_17s0000g10280	29760.VIT_17s0000g10280.t01	-	157
VIT_00s0323g00040	29760.VIT_00s0323g00040.t01	VIT_14s0060g00850	29760.VIT_14s0060g00850.t01	-	157
VIT_00s0323g00040	29760.VIT_00s0323g00040.t01	VIT_02s0109g00080	29760.VIT_02s0109g00080.t01	-	156
VIT_00s0323g00040	29760.VIT_00s0323g00040.t01	VIT_08s0040g01400	29760.VIT_08s0040g01400.t01	-	156
VIT_00s0323g00040	29760.VIT_00s0323g00040.t01	VIT_07s0031g01150	29760.VIT_07s0031g01150.t01	-	156
VIT_00s0323g00040	29760.VIT_00s0323g00040.t01	VIT_18s0122g00680	29760.VIT_18s0122g00680.t01	-	155
VIT_00s0323g00040	29760.VIT_00s0323g00040.t01	VIT_17s0000g05650	29760.VIT_17s0000g05650.t01	-	154
VIT_00s0323g00040	29760.VIT_00s0323g00040.t01	VIT_07s0151g00860	29760.VIT_07s0151g00860.t01	-	154
VIT_13s0019g01240	29760.VIT_13s0019g01240.t01	VIT_01s0010g00680	29760.VIT_01s0010g00680.t01	-	814
VIT_13s0019g01240	29760.VIT_13s0019g01240.t01	VIT_16s0050g01150	29760.VIT_16s0050g01150.t01	-	814
VIT_13s0019g01240	29760.VIT_13s0019g01240.t01	VIT_12s0057g00670	29760.VIT_12s0057g00670.t01	-	814
VIT_13s0019g01240	29760.VIT_13s0019g01240.t01	VIT_01s0011g02860	29760.VIT_01s0011g02860.t01	-	752
VIT_13s0019g01240	29760.VIT_13s0019g01240.t01	VIT_02s0241g00140	29760.VIT_02s0241g00140.t01	reaction	683
VIT_13s0019g01240	29760.VIT_13s0019g01240.t01	VIT_12s0035g01740	29760.VIT_12s0035g01740.t01	binding	633
VIT_13s0019g01240	29760.VIT_13s0019g01240.t01	VIT_08s0007g07460	29760.VIT_08s0007g07460.t01	reaction	622
VIT_13s0019g01240	29760.VIT_13s0019g01240.t01	VIT_19s0027g00760	29760.VIT_19s0027g00760.t01	-	596
VIT_13s0019g01240	29760.VIT_13s0019g01240.t01	VIT_04s0008g04700	29760.VIT_04s0008g04700.t01	binding	565
VIT_13s0019g01240	29760.VIT_13s0019g01240.t01	VIT_13s0139g00170	29760.VIT_13s0139g00170.t01	-	559
VIT_13s0019g01240	29760.VIT_13s0019g01240.t01	VIT_05s0020g03330	29760.VIT_05s0020g03330.t01	-	551
VIT_13s0019g01240	29760.VIT_13s0019g01240.t01	VIT_07s0005g04920	29760.VIT_07s0005g04920.t01	-	538
VIT_13s0019g01240	29760.VIT_13s0019g01240.t01	VIT_07s0129g00790	29760.VIT_07s0129g00790.t01	-	527
VIT_13s0019g01240	29760.VIT_13s0019g01240.t01	VIT_12s0028g03770	29760.VIT_12s0028g03770.t01	-	512
VIT_13s0019g01240	29760.VIT_13s0019g01240.t01	VIT_07s0130g00410	29760.VIT_07s0130g00410.t01	reaction	431
VIT_13s0019g01240	29760.VIT_13s0019g01240.t01	VIT_12s0028g00350	29760.VIT_12s0028g00350.t01	reaction	385
VIT_13s0019g01240	29760.VIT_13s0019g01240.t01	VIT_07s0031g02310	29760.VIT_07s0031g02310.t01	binding	296
VIT_13s0019g01240	29760.VIT_13s0019g01240.t01	VIT_11s0118g00050	29760.VIT_11s0118g00050.t01	binding	296
VIT_13s0019g01240	29760.VIT_13s0019g01240.t01	VIT_14s0068g01700	29760.VIT_14s0068g01700.t01	-	294
VIT_13s0019g01240	29760.VIT_13s0019g01240.t01	VIT_01s0011g03010	29760.VIT_01s0011g03010.t01	-	293
VIT_13s0019g01240	29760.VIT_13s0019g01240.t01	VIT_03s0097g00570	29760.VIT_03s0097g00570.t01	reaction	259
VIT_13s0019g01240	29760.VIT_13s0019g01240.t01	VIT_00s1506g00010	29760.VIT_00s1506g00010.t01	-	237
VIT_13s0019g01240	29760.VIT_13s0019g01240.t01	VIT_06s0004g02740	29760.VIT_06s0004g02740.t01	-	224
VIT_13s0019g01240	29760.VIT_13s0019g01240.t01	VIT_19s0014g05020	29760.VIT_19s0014g05020.t01	binding	221
VIT_13s0019g01240	29760.VIT_13s0019g01240.t01	VIT_14s0030g01250	29760.VIT_14s0030g01250.t01	-	213
VIT_13s0019g01240	29760.VIT_13s0019g01240.t01	VIT_16s0039g02010	29760.VIT_16s0039g02010.t01	-	211
VIT_13s0019g01240	29760.VIT_13s0019g01240.t01	VIT_19s0015g01720	29760.VIT_19s0015g01720.t01	-	210
VIT_13s0019g01240	29760.VIT_13s0019g01240.t01	VIT_07s0129g00170	29760.VIT_07s0129g00170.t01	-	208
VIT_13s0019g01240	29760.VIT_13s0019g01240.t01	VIT_14s0036g00520	29760.VIT_14s0036g00520.t01	binding	194
VIT_13s0019g01240	29760.VIT_13s0019g01240.t01	VIT_08s0007g08300	29760.VIT_08s0007g08300.t01	-	186
VIT_13s0019g01240	29760.VIT_13s0019g01240.t01	VIT_19s0090g00410	29760.VIT_19s0090g00410.t01	-	186
VIT_13s0019g01240	29760.VIT_13s0019g01240.t01	VIT_18s0072g00770	29760.VIT_18s0072g00770.t01	-	185
VIT_13s0019g01240	29760.VIT_13s0019g01240.t01	VIT_11s0016g03510	29760.VIT_11s0016g03510.t01	-	175
VIT_13s0019g01240	29760.VIT_13s0019g01240.t01	VIT_07s0031g01970	29760.VIT_07s0031g01970.t01	binding	175
VIT_13s0019g01240	29760.VIT_13s0019g01240.t01	VIT_11s0206g00130	29760.VIT_11s0206g00130.t01	binding	169
VIT_13s0019g01240	29760.VIT_13s0019g01240.t01	VIT_03s0038g01930	29760.VIT_03s0038g01930.t01	-	153
VIT_13s0019g01240	29760.VIT_13s0019g01240.t01	VIT_09s0002g04250	29760.VIT_09s0002g04250.t01	-	151
VIT_18s0001g12000	29760.VIT_18s0001g12000.t01	VIT_19s0014g00070	29760.VIT_19s0014g00070.t01	-	903
VIT_18s0001g12000	29760.VIT_18s0001g12000.t01	VIT_19s0093g00510	29760.VIT_19s0093g00510.t01	-	810
VIT_18s0001g12000	29760.VIT_18s0001g12000.t01	VIT_10s0003g03830	29760.VIT_10s0003g03830.t01	-	810
VIT_18s0001g12000	29760.VIT_18s0001g12000.t01	VIT_12s0057g00250	29760.VIT_12s0057g00250.t01	-	352
VIT_18s0001g12000	29760.VIT_18s0001g12000.t01	VIT_00s0301g00090	29760.VIT_00s0301g00090.t01	-	352
VIT_18s0001g12000	29760.VIT_18s0001g12000.t01	VIT_07s0031g02690	29760.VIT_07s0031g02690.t01	-	350
VIT_18s0001g12000	29760.VIT_18s0001g12000.t01	VIT_03s0038g02680	29760.VIT_03s0038g02680.t01	-	294
VIT_18s0001g12000	29760.VIT_18s0001g12000.t01	VIT_17s0000g10280	29760.VIT_17s0000g10280.t01	-	287
VIT_18s0001g12000	29760.VIT_18s0001g12000.t01	VIT_13s0139g00170	29760.VIT_13s0139g00170.t01	-	261
VIT_18s0001g12000	29760.VIT_18s0001g12000.t01	VIT_18s0001g01620	29760.VIT_18s0001g01620.t01	-	257
VIT_18s0001g12000	29760.VIT_18s0001g12000.t01	VIT_15s0048g00370	29760.VIT_15s0048g00370.t01	-	246
VIT_18s0001g12000	29760.VIT_18s0001g12000.t01	VIT_01s0011g05670	29760.VIT_01s0011g05670.t01	-	241
VIT_18s0001g12000	29760.VIT_18s0001g12000.t01	VIT_05s0020g00670	29760.VIT_05s0020g00670.t01	-	223
VIT_18s0001g12000	29760.VIT_18s0001g12000.t01	VIT_07s0005g02230	29760.VIT_07s0005g02230.t01	-	223
VIT_18s0001g12000	29760.VIT_18s0001g12000.t01	VIT_04s0210g00140	29760.VIT_04s0210g00140.t01	-	218
VIT_18s0001g12000	29760.VIT_18s0001g12000.t01	VIT_04s0210g00110	29760.VIT_04s0210g00110.t01	-	218
VIT_18s0001g12000	29760.VIT_18s0001g12000.t01	VIT_02s0025g01580	29760.VIT_02s0025g01580.t01	-	216
VIT_18s0001g12000	29760.VIT_18s0001g12000.t01	VIT_04s0044g00220	29760.VIT_04s0044g00220.t01	-	205
VIT_18s0001g12000	29760.VIT_18s0001g12000.t01	VIT_05s0049g01480	29760.VIT_05s0049g01480.t01	-	202
VIT_18s0001g12000	29760.VIT_18s0001g12000.t01	VIT_12s0055g00290	29760.VIT_12s0055g00290.t01	-	194
VIT_18s0001g12000	29760.VIT_18s0001g12000.t01	VIT_14s0066g01500	29760.VIT_14s0066g01500.t01	-	194
VIT_18s0001g12000	29760.VIT_18s0001g12000.t01	VIT_17s0000g07080	29760.VIT_17s0000g07080.t01	-	194
VIT_18s0001g12000	29760.VIT_18s0001g12000.t01	VIT_07s0289g00060	29760.VIT_07s0289g00060.t01	-	194
VIT_18s0001g12000	29760.VIT_18s0001g12000.t01	VIT_17s0000g07790	29760.VIT_17s0000g07790.t01	-	194
VIT_18s0001g12000	29760.VIT_18s0001g12000.t01	VIT_11s0052g01600	29760.VIT_11s0052g01600.t01	-	194
VIT_18s0001g12000	29760.VIT_18s0001g12000.t01	VIT_17s0000g08660	29760.VIT_17s0000g08660.t01	-	186
VIT_09s0054g00610	29760.VIT_09s0054g00610.t01	VIT_01s0011g00930	29760.VIT_01s0011g00930.t01	binding	300
VIT_09s0054g00610	29760.VIT_09s0054g00610.t01	VIT_07s0031g01150	29760.VIT_07s0031g01150.t01	binding	300
VIT_09s0054g00610	29760.VIT_09s0054g00610.t01	VIT_12s0142g00720	29760.VIT_12s0142g00720.t01	-	229
VIT_09s0054g00610	29760.VIT_09s0054g00610.t01	VIT_00s1506g00010	29760.VIT_00s1506g00010.t01	binding	210
VIT_09s0054g00610	29760.VIT_09s0054g00610.t01	VIT_04s0008g04260	29760.VIT_04s0008g04260.t01	binding	179
VIT_11s0052g01600	29760.VIT_11s0052g01600.t01	VIT_02s0025g02790	29760.VIT_02s0025g02790.t01	-	658
VIT_11s0052g01600	29760.VIT_11s0052g01600.t01	VIT_15s0048g02600	29760.VIT_15s0048g02600.t01	-	658
VIT_11s0052g01600	29760.VIT_11s0052g01600.t01	VIT_19s0014g00070	29760.VIT_19s0014g00070.t01	-	245
VIT_11s0052g01600	29760.VIT_11s0052g01600.t01	VIT_05s0077g00550	29760.VIT_05s0077g00550.t01	-	218
VIT_11s0052g01600	29760.VIT_11s0052g01600.t01	VIT_06s0004g01430	29760.VIT_06s0004g01430.t01	-	218
VIT_11s0052g01600	29760.VIT_11s0052g01600.t01	VIT_13s0067g02560	29760.VIT_13s0067g02560.t01	-	181
VIT_02s0012g01120	29760.VIT_02s0012g01120.t01	VIT_13s0019g03350	29760.VIT_13s0019g03350.t01	-	741
VIT_02s0012g01120	29760.VIT_02s0012g01120.t01	VIT_18s0164g00030	29760.VIT_18s0164g00030.t01	-	695
VIT_02s0012g01120	29760.VIT_02s0012g01120.t01	VIT_02s0109g00080	29760.VIT_02s0109g00080.t01	-	694
VIT_02s0012g01120	29760.VIT_02s0012g01120.t01	VIT_07s0104g00510	29760.VIT_07s0104g00510.t01	-	692
VIT_02s0012g01120	29760.VIT_02s0012g01120.t01	VIT_03s0038g02510	29760.VIT_03s0038g02510.t01	-	493
VIT_02s0012g01120	29760.VIT_02s0012g01120.t01	VIT_13s0019g00260	29760.VIT_13s0019g00260.t01	-	459
VIT_02s0012g01120	29760.VIT_02s0012g01120.t01	VIT_15s0048g02500	29760.VIT_15s0048g02500.t01	-	438
VIT_02s0012g01120	29760.VIT_02s0012g01120.t01	VIT_06s0004g00260	29760.VIT_06s0004g00260.t01	-	432
VIT_02s0012g01120	29760.VIT_02s0012g01120.t01	VIT_04s0044g01310	29760.VIT_04s0044g01310.t01	-	416
VIT_02s0012g01120	29760.VIT_02s0012g01120.t01	VIT_00s0838g00020	29760.VIT_00s0838g00020.t01	-	414
VIT_02s0012g01120	29760.VIT_02s0012g01120.t01	VIT_12s0028g01080	29760.VIT_12s0028g01080.t01	-	408
VIT_02s0012g01120	29760.VIT_02s0012g01120.t01	VIT_01s0011g00930	29760.VIT_01s0011g00930.t01	-	345
VIT_02s0012g01120	29760.VIT_02s0012g01120.t01	VIT_10s0003g04350	29760.VIT_10s0003g04350.t01	-	339
VIT_02s0012g01120	29760.VIT_02s0012g01120.t01	VIT_14s0030g01900	29760.VIT_14s0030g01900.t01	-	329
VIT_02s0012g01120	29760.VIT_02s0012g01120.t01	VIT_05s0020g02480	29760.VIT_05s0020g02480.t01	-	325
VIT_02s0012g01120	29760.VIT_02s0012g01120.t01	VIT_01s0011g02150	29760.VIT_01s0011g02150.t01	-	256
VIT_02s0012g01120	29760.VIT_02s0012g01120.t01	VIT_08s0040g00850	29760.VIT_08s0040g00850.t01	-	256
VIT_02s0012g01120	29760.VIT_02s0012g01120.t01	VIT_01s0244g00030	29760.VIT_01s0244g00030.t01	-	256
VIT_02s0012g01120	29760.VIT_02s0012g01120.t01	VIT_08s0040g01400	29760.VIT_08s0040g01400.t01	-	254
VIT_02s0012g01120	29760.VIT_02s0012g01120.t01	VIT_15s0048g02980	29760.VIT_15s0048g02980.t01	-	254
VIT_02s0012g01120	29760.VIT_02s0012g01120.t01	VIT_13s0019g02050	29760.VIT_13s0019g02050.t01	-	254
VIT_02s0012g01120	29760.VIT_02s0012g01120.t01	VIT_06s0004g05180	29760.VIT_06s0004g05180.t01	-	254
VIT_02s0012g01120	29760.VIT_02s0012g01120.t01	VIT_05s0049g01480	29760.VIT_05s0049g01480.t01	-	254
VIT_02s0012g01120	29760.VIT_02s0012g01120.t01	VIT_07s0031g01150	29760.VIT_07s0031g01150.t01	-	254
VIT_02s0012g01120	29760.VIT_02s0012g01120.t01	VIT_17s0000g05650	29760.VIT_17s0000g05650.t01	-	254
VIT_02s0012g01120	29760.VIT_02s0012g01120.t01	VIT_12s0059g01810	29760.VIT_12s0059g01810.t01	-	248
VIT_02s0012g01120	29760.VIT_02s0012g01120.t01	VIT_18s0001g14450	29760.VIT_18s0001g14450.t01	-	248
VIT_02s0012g01120	29760.VIT_02s0012g01120.t01	VIT_18s0122g00680	29760.VIT_18s0122g00680.t01	-	248
VIT_02s0012g01120	29760.VIT_02s0012g01120.t01	VIT_07s0151g00860	29760.VIT_07s0151g00860.t01	-	245
VIT_02s0012g01120	29760.VIT_02s0012g01120.t01	VIT_13s0084g00160	29760.VIT_13s0084g00160.t01	-	236
VIT_02s0012g01120	29760.VIT_02s0012g01120.t01	VIT_06s0004g05230	29760.VIT_06s0004g05230.t01	-	236
VIT_02s0012g01120	29760.VIT_02s0012g01120.t01	VIT_13s0019g02360	29760.VIT_13s0019g02360.t01	-	224
VIT_02s0012g01120	29760.VIT_02s0012g01120.t01	VIT_17s0000g01170	29760.VIT_17s0000g01170.t01	-	207
VIT_02s0012g01120	29760.VIT_02s0012g01120.t01	VIT_11s0016g03510	29760.VIT_11s0016g03510.t01	-	204
VIT_02s0012g01120	29760.VIT_02s0012g01120.t01	VIT_19s0014g03160	29760.VIT_19s0014g03160.t01	-	203
VIT_02s0012g01120	29760.VIT_02s0012g01120.t01	VIT_17s0000g08660	29760.VIT_17s0000g08660.t01	-	190
VIT_02s0012g01120	29760.VIT_02s0012g01120.t01	VIT_05s0051g00830	29760.VIT_05s0051g00830.t01	-	189
VIT_02s0012g01120	29760.VIT_02s0012g01120.t01	VIT_11s0016g00900	29760.VIT_11s0016g00900.t01	-	188
VIT_02s0012g01120	29760.VIT_02s0012g01120.t01	VIT_17s0000g05800	29760.VIT_17s0000g05800.t01	-	188
VIT_02s0012g01120	29760.VIT_02s0012g01120.t01	VIT_01s0026g00220	29760.VIT_01s0026g00220.t01	-	188
VIT_02s0012g01120	29760.VIT_02s0012g01120.t01	VIT_07s0151g01000	29760.VIT_07s0151g01000.t01	-	187
VIT_02s0012g01120	29760.VIT_02s0012g01120.t01	VIT_00s0904g00010	29760.VIT_00s0904g00010.t01	-	187
VIT_02s0012g01120	29760.VIT_02s0012g01120.t01	VIT_09s0018g01610	29760.VIT_09s0018g01610.t01	-	183
VIT_02s0012g01120	29760.VIT_02s0012g01120.t01	VIT_05s0049g01980	29760.VIT_05s0049g01980.t01	-	177
VIT_02s0012g01120	29760.VIT_02s0012g01120.t01	VIT_05s0020g02880	29760.VIT_05s0020g02880.t01	-	175
VIT_02s0012g01120	29760.VIT_02s0012g01120.t01	VIT_19s0014g03660	29760.VIT_19s0014g03660.t01	-	171
VIT_02s0012g01120	29760.VIT_02s0012g01120.t01	VIT_07s0151g01110	29760.VIT_07s0151g01110.t01	-	171
VIT_02s0012g01120	29760.VIT_02s0012g01120.t01	VIT_14s0060g01030	29760.VIT_14s0060g01030.t01	-	171
VIT_02s0012g01120	29760.VIT_02s0012g01120.t01	VIT_17s0000g09370	29760.VIT_17s0000g09370.t01	-	169
VIT_02s0012g01120	29760.VIT_02s0012g01120.t01	VIT_14s0066g00220	29760.VIT_14s0066g00220.t01	-	169
VIT_02s0012g01120	29760.VIT_02s0012g01120.t01	VIT_19s0014g02890	29760.VIT_19s0014g02890.t01	-	169
VIT_02s0012g01120	29760.VIT_02s0012g01120.t01	VIT_18s0001g00760	29760.VIT_18s0001g00760.t01	-	169
VIT_02s0012g01120	29760.VIT_02s0012g01120.t01	VIT_00s0291g00060	29760.VIT_00s0291g00060.t01	-	167
VIT_02s0012g01120	29760.VIT_02s0012g01120.t01	VIT_00s0207g00210	29760.VIT_00s0207g00210.t01	-	167
VIT_02s0012g01120	29760.VIT_02s0012g01120.t01	VIT_06s0004g08380	29760.VIT_06s0004g08380.t01	-	163
VIT_02s0012g01120	29760.VIT_02s0012g01120.t01	VIT_13s0064g00670	29760.VIT_13s0064g00670.t01	-	163
VIT_02s0012g01120	29760.VIT_02s0012g01120.t01	VIT_02s0025g02640	29760.VIT_02s0025g02640.t01	-	159
VIT_02s0012g01120	29760.VIT_02s0012g01120.t01	VIT_19s0014g05080	29760.VIT_19s0014g05080.t01	-	158
VIT_02s0012g01120	29760.VIT_02s0012g01120.t01	VIT_18s0089g01390	29760.VIT_18s0089g01390.t01	-	158
VIT_02s0012g01120	29760.VIT_02s0012g01120.t01	VIT_02s0154g00040	29760.VIT_02s0154g00040.t01	-	156
VIT_02s0012g01120	29760.VIT_02s0012g01120.t01	VIT_05s0102g00310	29760.VIT_05s0102g00310.t01	-	156
VIT_02s0012g01120	29760.VIT_02s0012g01120.t01	VIT_17s0000g06350	29760.VIT_17s0000g06350.t01	-	155
VIT_08s0007g06700	29760.VIT_08s0007g06700.t01	VIT_18s0072g00400	29760.VIT_18s0072g00400.t01	-	825
VIT_08s0007g06700	29760.VIT_08s0007g06700.t01	VIT_10s0042g00430	29760.VIT_10s0042g00430.t01	-	825
VIT_08s0007g06700	29760.VIT_08s0007g06700.t01	VIT_05s0020g00600	29760.VIT_05s0020g00600.t01	catalysis	806
VIT_08s0007g06700	29760.VIT_08s0007g06700.t01	VIT_18s0072g00770	29760.VIT_18s0072g00770.t01	-	564
VIT_08s0007g06700	29760.VIT_08s0007g06700.t01	VIT_14s0030g00030	29760.VIT_14s0030g00030.t01	-	552
VIT_08s0007g06700	29760.VIT_08s0007g06700.t01	VIT_13s0019g03350	29760.VIT_13s0019g03350.t01	-	545
VIT_08s0007g06700	29760.VIT_08s0007g06700.t01	VIT_01s0127g00600	29760.VIT_01s0127g00600.t01	-	545
VIT_08s0007g06700	29760.VIT_08s0007g06700.t01	VIT_18s0001g01030	29760.VIT_18s0001g01030.t01	-	545
VIT_08s0007g06700	29760.VIT_08s0007g06700.t01	VIT_08s0040g00850	29760.VIT_08s0040g00850.t01	-	520
VIT_08s0007g06700	29760.VIT_08s0007g06700.t01	VIT_09s0002g04250	29760.VIT_09s0002g04250.t01	-	516
VIT_08s0007g06700	29760.VIT_08s0007g06700.t01	VIT_17s0000g09780	29760.VIT_17s0000g09780.t01	catalysis	509
VIT_08s0007g06700	29760.VIT_08s0007g06700.t01	VIT_14s0068g01160	29760.VIT_14s0068g01160.t01	-	452
VIT_08s0007g06700	29760.VIT_08s0007g06700.t01	VIT_17s0000g03620	29760.VIT_17s0000g03620.t01	binding	394
VIT_08s0007g06700	29760.VIT_08s0007g06700.t01	VIT_12s0028g00350	29760.VIT_12s0028g00350.t01	binding	379
VIT_08s0007g06700	29760.VIT_08s0007g06700.t01	VIT_17s0000g10280	29760.VIT_17s0000g10280.t01	binding	377
VIT_08s0007g06700	29760.VIT_08s0007g06700.t01	VIT_07s0130g00410	29760.VIT_07s0130g00410.t01	binding	360
VIT_08s0007g06700	29760.VIT_08s0007g06700.t01	VIT_19s0027g00760	29760.VIT_19s0027g00760.t01	binding	352
VIT_08s0007g06700	29760.VIT_08s0007g06700.t01	VIT_11s0118g00720	29760.VIT_11s0118g00720.t01	binding	352
VIT_08s0007g06700	29760.VIT_08s0007g06700.t01	VIT_19s0090g01020	29760.VIT_19s0090g01020.t01	-	344
VIT_08s0007g06700	29760.VIT_08s0007g06700.t01	VIT_12s0057g00670	29760.VIT_12s0057g00670.t01	binding	336
VIT_08s0007g06700	29760.VIT_08s0007g06700.t01	VIT_16s0050g01150	29760.VIT_16s0050g01150.t01	binding	336
VIT_08s0007g06700	29760.VIT_08s0007g06700.t01	VIT_19s0014g02890	29760.VIT_19s0014g02890.t01	-	336
VIT_08s0007g06700	29760.VIT_08s0007g06700.t01	VIT_01s0010g00680	29760.VIT_01s0010g00680.t01	binding	336
VIT_08s0007g06700	29760.VIT_08s0007g06700.t01	VIT_05s0020g03330	29760.VIT_05s0020g03330.t01	-	313
VIT_08s0007g06700	29760.VIT_08s0007g06700.t01	VIT_01s0150g00200	29760.VIT_01s0150g00200.t01	binding	310
VIT_08s0007g06700	29760.VIT_08s0007g06700.t01	VIT_00s0769g00010	29760.VIT_00s0769g00010.t01	binding	310
VIT_08s0007g06700	29760.VIT_08s0007g06700.t01	VIT_01s0011g01650	29760.VIT_01s0011g01650.t01	binding	310
VIT_08s0007g06700	29760.VIT_08s0007g06700.t01	VIT_13s0064g00580	29760.VIT_13s0064g00580.t01	binding	310
VIT_08s0007g06700	29760.VIT_08s0007g06700.t01	VIT_15s0021g01850	29760.VIT_15s0021g01850.t01	binding	310
VIT_08s0007g06700	29760.VIT_08s0007g06700.t01	VIT_01s0011g00930	29760.VIT_01s0011g00930.t01	binding	310
VIT_08s0007g06700	29760.VIT_08s0007g06700.t01	VIT_07s0031g01150	29760.VIT_07s0031g01150.t01	binding	310
VIT_08s0007g06700	29760.VIT_08s0007g06700.t01	VIT_08s0040g03150	29760.VIT_08s0040g03150.t01	binding	309
VIT_08s0007g06700	29760.VIT_08s0007g06700.t01	VIT_05s0102g01190	29760.VIT_05s0102g01190.t01	reaction	301
VIT_08s0007g06700	29760.VIT_08s0007g06700.t01	VIT_00s0204g00220	29760.VIT_00s0204g00220.t01	-	286
VIT_08s0007g06700	29760.VIT_08s0007g06700.t01	VIT_19s0090g01320	29760.VIT_19s0090g01320.t01	binding	285
VIT_08s0007g06700	29760.VIT_08s0007g06700.t01	VIT_08s0007g03390	29760.VIT_08s0007g03390.t01	binding	285
VIT_08s0007g06700	29760.VIT_08s0007g06700.t01	VIT_14s0068g01700	29760.VIT_14s0068g01700.t01	binding	272
VIT_08s0007g06700	29760.VIT_08s0007g06700.t01	VIT_12s0028g01390	29760.VIT_12s0028g01390.t01	-	270
VIT_08s0007g06700	29760.VIT_08s0007g06700.t01	VIT_07s0129g00170	29760.VIT_07s0129g00170.t01	-	254
VIT_08s0007g06700	29760.VIT_08s0007g06700.t01	VIT_03s0063g01030	29760.VIT_03s0063g01030.t01	-	252
VIT_08s0007g06700	29760.VIT_08s0007g06700.t01	VIT_15s0048g00370	29760.VIT_15s0048g00370.t01	-	247
VIT_08s0007g06700	29760.VIT_08s0007g06700.t01	VIT_18s0072g00970	29760.VIT_18s0072g00970.t01	-	229
VIT_08s0007g06700	29760.VIT_08s0007g06700.t01	VIT_14s0030g02190	29760.VIT_14s0030g02190.t01	-	227
VIT_08s0007g06700	29760.VIT_08s0007g06700.t01	VIT_06s0004g05030	29760.VIT_06s0004g05030.t01	-	227
VIT_08s0007g06700	29760.VIT_08s0007g06700.t01	VIT_14s0066g00220	29760.VIT_14s0066g00220.t01	-	226
VIT_08s0007g06700	29760.VIT_08s0007g06700.t01	VIT_18s0001g00060	29760.VIT_18s0001g00060.t01	-	226
VIT_08s0007g06700	29760.VIT_08s0007g06700.t01	VIT_19s0090g00920	29760.VIT_19s0090g00920.t01	-	226
VIT_08s0007g06700	29760.VIT_08s0007g06700.t01	VIT_17s0000g09370	29760.VIT_17s0000g09370.t01	-	226
VIT_08s0007g06700	29760.VIT_08s0007g06700.t01	VIT_03s0038g01930	29760.VIT_03s0038g01930.t01	-	224
VIT_08s0007g06700	29760.VIT_08s0007g06700.t01	VIT_11s0016g03510	29760.VIT_11s0016g03510.t01	binding	212
VIT_08s0007g06700	29760.VIT_08s0007g06700.t01	VIT_07s0005g00490	29760.VIT_07s0005g00490.t01	-	211
VIT_08s0007g06700	29760.VIT_08s0007g06700.t01	VIT_01s0011g01900	29760.VIT_01s0011g01900.t01	-	211
VIT_08s0007g06700	29760.VIT_08s0007g06700.t01	VIT_14s0030g02180	29760.VIT_14s0030g02180.t01	-	211
VIT_08s0007g06700	29760.VIT_08s0007g06700.t01	VIT_03s0088g01190	29760.VIT_03s0088g01190.t01	-	206
VIT_08s0007g06700	29760.VIT_08s0007g06700.t01	VIT_17s0000g06270	29760.VIT_17s0000g06270.t01	-	206
VIT_08s0007g06700	29760.VIT_08s0007g06700.t01	VIT_08s0007g04670	29760.VIT_08s0007g04670.t01	-	203
VIT_08s0007g06700	29760.VIT_08s0007g06700.t01	VIT_03s0038g04570	29760.VIT_03s0038g04570.t01	-	201
VIT_08s0007g06700	29760.VIT_08s0007g06700.t01	VIT_00s0301g00090	29760.VIT_00s0301g00090.t01	-	201
VIT_08s0007g06700	29760.VIT_08s0007g06700.t01	VIT_05s0020g02880	29760.VIT_05s0020g02880.t01	-	201
VIT_08s0007g06700	29760.VIT_08s0007g06700.t01	VIT_05s0020g02480	29760.VIT_05s0020g02480.t01	-	201
VIT_08s0007g06700	29760.VIT_08s0007g06700.t01	VIT_12s0057g00250	29760.VIT_12s0057g00250.t01	-	201
VIT_08s0007g06700	29760.VIT_08s0007g06700.t01	VIT_07s0031g02690	29760.VIT_07s0031g02690.t01	-	201
VIT_08s0007g06700	29760.VIT_08s0007g06700.t01	VIT_10s0116g00530	29760.VIT_10s0116g00530.t01	-	198
VIT_08s0007g06700	29760.VIT_08s0007g06700.t01	VIT_19s0090g00910	29760.VIT_19s0090g00910.t01	-	196
VIT_08s0007g06700	29760.VIT_08s0007g06700.t01	VIT_12s0028g03770	29760.VIT_12s0028g03770.t01	-	194
VIT_08s0007g06700	29760.VIT_08s0007g06700.t01	VIT_18s0001g14010	29760.VIT_18s0001g14010.t01	-	193
VIT_08s0007g06700	29760.VIT_08s0007g06700.t01	VIT_07s0005g04890	29760.VIT_07s0005g04890.t01	-	192
VIT_08s0007g06700	29760.VIT_08s0007g06700.t01	VIT_06s0004g05670	29760.VIT_06s0004g05670.t01	-	192
VIT_08s0007g06700	29760.VIT_08s0007g06700.t01	VIT_17s0000g02950	29760.VIT_17s0000g02950.t01	-	192
VIT_08s0007g06700	29760.VIT_08s0007g06700.t01	VIT_19s0015g02880	29760.VIT_19s0015g02880.t01	-	192
VIT_08s0007g06700	29760.VIT_08s0007g06700.t01	VIT_14s0060g02170	29760.VIT_14s0060g02170.t01	-	192
VIT_08s0007g06700	29760.VIT_08s0007g06700.t01	VIT_13s0139g00170	29760.VIT_13s0139g00170.t01	-	189
VIT_08s0007g06700	29760.VIT_08s0007g06700.t01	VIT_19s0090g01030	29760.VIT_19s0090g01030.t01	-	189
VIT_08s0007g06700	29760.VIT_08s0007g06700.t01	VIT_06s0004g03250	29760.VIT_06s0004g03250.t01	-	186
VIT_08s0007g06700	29760.VIT_08s0007g06700.t01	VIT_07s0129g00790	29760.VIT_07s0129g00790.t01	-	183
VIT_08s0007g06700	29760.VIT_08s0007g06700.t01	VIT_05s0020g04430	29760.VIT_05s0020g04430.t01	-	179
VIT_08s0007g06700	29760.VIT_08s0007g06700.t01	VIT_11s0016g01380	29760.VIT_11s0016g01380.t01	-	171
VIT_08s0007g06700	29760.VIT_08s0007g06700.t01	VIT_09s0002g08670	29760.VIT_09s0002g08670.t01	-	167
VIT_08s0007g06700	29760.VIT_08s0007g06700.t01	VIT_18s0164g00030	29760.VIT_18s0164g00030.t01	-	167
VIT_08s0007g06700	29760.VIT_08s0007g06700.t01	VIT_02s0087g00030	29760.VIT_02s0087g00030.t01	catalysis	167
VIT_08s0007g06700	29760.VIT_08s0007g06700.t01	VIT_01s0011g03450	29760.VIT_01s0011g03450.t01	catalysis	167
VIT_08s0007g06700	29760.VIT_08s0007g06700.t01	VIT_17s0000g08890	29760.VIT_17s0000g08890.t01	-	161
VIT_08s0007g06700	29760.VIT_08s0007g06700.t01	VIT_03s0088g01290	29760.VIT_03s0088g01290.t01	-	161
VIT_08s0007g06700	29760.VIT_08s0007g06700.t01	VIT_14s0066g01900	29760.VIT_14s0066g01900.t01	-	157
VIT_08s0007g06700	29760.VIT_08s0007g06700.t01	VIT_04s0043g01010	29760.VIT_04s0043g01010.t01	-	155
VIT_12s0055g00710	29760.VIT_12s0055g00710.t01	VIT_14s0030g02190	29760.VIT_14s0030g02190.t01	-	330
VIT_12s0055g00710	29760.VIT_12s0055g00710.t01	VIT_06s0004g05030	29760.VIT_06s0004g05030.t01	-	330
VIT_12s0055g00710	29760.VIT_12s0055g00710.t01	VIT_05s0020g05060	29760.VIT_05s0020g05060.t01	-	290
VIT_12s0055g00710	29760.VIT_12s0055g00710.t01	VIT_07s0005g01150	29760.VIT_07s0005g01150.t01	-	250
VIT_12s0055g00710	29760.VIT_12s0055g00710.t01	VIT_15s0046g03520	29760.VIT_15s0046g03520.t01	binding	209
VIT_12s0055g00710	29760.VIT_12s0055g00710.t01	VIT_12s0055g00840	29760.VIT_12s0055g00840.t01	binding	209
VIT_12s0055g00710	29760.VIT_12s0055g00710.t01	VIT_17s0000g00920	29760.VIT_17s0000g00920.t01	-	195
VIT_12s0055g00710	29760.VIT_12s0055g00710.t01	VIT_00s0838g00020	29760.VIT_00s0838g00020.t01	binding	177
VIT_04s0044g01450	29760.VIT_04s0044g01450.t01	VIT_14s0060g00850	29760.VIT_14s0060g00850.t01	-	376
VIT_03s0097g00570	29760.VIT_03s0097g00570.t01	VIT_04s0008g04700	29760.VIT_04s0008g04700.t01	ptmod	840
VIT_03s0097g00570	29760.VIT_03s0097g00570.t01	VIT_19s0014g05020	29760.VIT_19s0014g05020.t01	ptmod	304
VIT_03s0097g00570	29760.VIT_03s0097g00570.t01	VIT_11s0016g03510	29760.VIT_11s0016g03510.t01	binding	258
VIT_03s0097g00570	29760.VIT_03s0097g00570.t01	VIT_14s0171g00090	29760.VIT_14s0171g00090.t01	reaction	244
VIT_03s0097g00570	29760.VIT_03s0097g00570.t01	VIT_01s0011g03010	29760.VIT_01s0011g03010.t01	reaction	198
VIT_03s0097g00570	29760.VIT_03s0097g00570.t01	VIT_07s0205g00150	29760.VIT_07s0205g00150.t01	binding	194
VIT_03s0097g00570	29760.VIT_03s0097g00570.t01	VIT_09s0002g08370	29760.VIT_09s0002g08370.t01	binding	194
VIT_03s0097g00570	29760.VIT_03s0097g00570.t01	VIT_04s0008g04260	29760.VIT_04s0008g04260.t01	binding	167
VIT_03s0097g00570	29760.VIT_03s0097g00570.t01	VIT_06s0004g02740	29760.VIT_06s0004g02740.t01	-	165
VIT_03s0097g00570	29760.VIT_03s0097g00570.t01	VIT_12s0028g03770	29760.VIT_12s0028g03770.t01	-	151
VIT_11s0016g00870	29760.VIT_11s0016g00870.t01	VIT_05s0051g00830	29760.VIT_05s0051g00830.t01	-	356
VIT_11s0016g00870	29760.VIT_11s0016g00870.t01	VIT_16s0100g00300	29760.VIT_16s0100g00300.t01	-	269
VIT_11s0016g00870	29760.VIT_11s0016g00870.t01	VIT_07s0031g02480	29760.VIT_07s0031g02480.t01	-	252
VIT_11s0016g00870	29760.VIT_11s0016g00870.t01	VIT_06s0004g03020	29760.VIT_06s0004g03020.t01	-	252
VIT_11s0016g00870	29760.VIT_11s0016g00870.t01	VIT_09s0002g02120	29760.VIT_09s0002g02120.t01	-	252
VIT_11s0016g00870	29760.VIT_11s0016g00870.t01	VIT_11s0016g00900	29760.VIT_11s0016g00900.t01	-	183
VIT_11s0016g00870	29760.VIT_11s0016g00870.t01	VIT_17s0000g05800	29760.VIT_17s0000g05800.t01	-	163
VIT_11s0016g00870	29760.VIT_11s0016g00870.t01	VIT_01s0026g00220	29760.VIT_01s0026g00220.t01	-	163
VIT_19s0090g01320	29760.VIT_19s0090g01320.t01	VIT_08s0007g03390	29760.VIT_08s0007g03390.t01	binding	903
VIT_19s0090g01320	29760.VIT_19s0090g01320.t01	VIT_13s0139g00170	29760.VIT_13s0139g00170.t01	-	659
VIT_19s0090g01320	29760.VIT_19s0090g01320.t01	VIT_19s0090g00910	29760.VIT_19s0090g00910.t01	-	643
VIT_19s0090g01320	29760.VIT_19s0090g01320.t01	VIT_12s0035g01740	29760.VIT_12s0035g01740.t01	-	545
VIT_19s0090g01320	29760.VIT_19s0090g01320.t01	VIT_14s0066g00220	29760.VIT_14s0066g00220.t01	-	528
VIT_19s0090g01320	29760.VIT_19s0090g01320.t01	VIT_17s0000g09370	29760.VIT_17s0000g09370.t01	-	528
VIT_19s0090g01320	29760.VIT_19s0090g01320.t01	VIT_00s0204g00220	29760.VIT_00s0204g00220.t01	-	511
VIT_19s0090g01320	29760.VIT_19s0090g01320.t01	VIT_07s0130g00410	29760.VIT_07s0130g00410.t01	-	511
VIT_19s0090g01320	29760.VIT_19s0090g01320.t01	VIT_12s0028g00350	29760.VIT_12s0028g00350.t01	-	511
VIT_19s0090g01320	29760.VIT_19s0090g01320.t01	VIT_12s0028g03770	29760.VIT_12s0028g03770.t01	-	511
VIT_19s0090g01320	29760.VIT_19s0090g01320.t01	VIT_14s0030g02190	29760.VIT_14s0030g02190.t01	-	511
VIT_19s0090g01320	29760.VIT_19s0090g01320.t01	VIT_05s0020g03330	29760.VIT_05s0020g03330.t01	-	511
VIT_19s0090g01320	29760.VIT_19s0090g01320.t01	VIT_06s0004g05030	29760.VIT_06s0004g05030.t01	-	511
VIT_19s0090g01320	29760.VIT_19s0090g01320.t01	VIT_05s0102g00100	29760.VIT_05s0102g00100.t01	-	486
VIT_19s0090g01320	29760.VIT_19s0090g01320.t01	VIT_11s0118g00720	29760.VIT_11s0118g00720.t01	binding	402
VIT_19s0090g01320	29760.VIT_19s0090g01320.t01	VIT_19s0027g00760	29760.VIT_19s0027g00760.t01	binding	402
VIT_19s0090g01320	29760.VIT_19s0090g01320.t01	VIT_12s0035g01160	29760.VIT_12s0035g01160.t01	-	350
VIT_19s0090g01320	29760.VIT_19s0090g01320.t01	VIT_07s0005g02230	29760.VIT_07s0005g02230.t01	-	330
VIT_19s0090g01320	29760.VIT_19s0090g01320.t01	VIT_05s0020g00670	29760.VIT_05s0020g00670.t01	-	330
VIT_19s0090g01320	29760.VIT_19s0090g01320.t01	VIT_17s0000g03620	29760.VIT_17s0000g03620.t01	-	329
VIT_19s0090g01320	29760.VIT_19s0090g01320.t01	VIT_18s0072g00400	29760.VIT_18s0072g00400.t01	binding	303
VIT_19s0090g01320	29760.VIT_19s0090g01320.t01	VIT_12s0028g01390	29760.VIT_12s0028g01390.t01	binding	292
VIT_19s0090g01320	29760.VIT_19s0090g01320.t01	VIT_01s0026g01460	29760.VIT_01s0026g01460.t01	binding	285
VIT_19s0090g01320	29760.VIT_19s0090g01320.t01	VIT_09s0002g04250	29760.VIT_09s0002g04250.t01	binding	285
VIT_19s0090g01320	29760.VIT_19s0090g01320.t01	VIT_06s0004g03250	29760.VIT_06s0004g03250.t01	binding	285
VIT_19s0090g01320	29760.VIT_19s0090g01320.t01	VIT_04s0023g00740	29760.VIT_04s0023g00740.t01	binding	285
VIT_19s0090g01320	29760.VIT_19s0090g01320.t01	VIT_10s0042g00430	29760.VIT_10s0042g00430.t01	binding	285
VIT_19s0090g01320	29760.VIT_19s0090g01320.t01	VIT_19s0014g02890	29760.VIT_19s0014g02890.t01	binding	285
VIT_19s0090g01320	29760.VIT_19s0090g01320.t01	VIT_14s0068g01700	29760.VIT_14s0068g01700.t01	-	283
VIT_19s0090g01320	29760.VIT_19s0090g01320.t01	VIT_14s0171g00090	29760.VIT_14s0171g00090.t01	-	272
VIT_19s0090g01320	29760.VIT_19s0090g01320.t01	VIT_11s0016g03510	29760.VIT_11s0016g03510.t01	-	271
VIT_19s0090g01320	29760.VIT_19s0090g01320.t01	VIT_18s0072g00970	29760.VIT_18s0072g00970.t01	-	267
VIT_19s0090g01320	29760.VIT_19s0090g01320.t01	VIT_01s0010g00680	29760.VIT_01s0010g00680.t01	-	267
VIT_19s0090g01320	29760.VIT_19s0090g01320.t01	VIT_03s0088g01290	29760.VIT_03s0088g01290.t01	-	266
VIT_19s0090g01320	29760.VIT_19s0090g01320.t01	VIT_05s0051g00830	29760.VIT_05s0051g00830.t01	-	266
VIT_19s0090g01320	29760.VIT_19s0090g01320.t01	VIT_07s0129g00790	29760.VIT_07s0129g00790.t01	-	256
VIT_19s0090g01320	29760.VIT_19s0090g01320.t01	VIT_07s0005g01150	29760.VIT_07s0005g01150.t01	-	252
VIT_19s0090g01320	29760.VIT_19s0090g01320.t01	VIT_07s0031g03210	29760.VIT_07s0031g03210.t01	-	243
VIT_19s0090g01320	29760.VIT_19s0090g01320.t01	VIT_05s0020g02480	29760.VIT_05s0020g02480.t01	-	243
VIT_19s0090g01320	29760.VIT_19s0090g01320.t01	VIT_07s0191g00070	29760.VIT_07s0191g00070.t01	-	243
VIT_19s0090g01320	29760.VIT_19s0090g01320.t01	VIT_08s0007g04670	29760.VIT_08s0007g04670.t01	-	243
VIT_19s0090g01320	29760.VIT_19s0090g01320.t01	VIT_07s0005g00770	29760.VIT_07s0005g00770.t01	-	224
VIT_19s0090g01320	29760.VIT_19s0090g01320.t01	VIT_12s0057g00670	29760.VIT_12s0057g00670.t01	-	222
VIT_19s0090g01320	29760.VIT_19s0090g01320.t01	VIT_16s0050g01150	29760.VIT_16s0050g01150.t01	-	222
VIT_19s0090g01320	29760.VIT_19s0090g01320.t01	VIT_19s0090g00920	29760.VIT_19s0090g00920.t01	-	221
VIT_19s0090g01320	29760.VIT_19s0090g01320.t01	VIT_05s0020g02510	29760.VIT_05s0020g02510.t01	-	219
VIT_19s0090g01320	29760.VIT_19s0090g01320.t01	VIT_05s0020g00600	29760.VIT_05s0020g00600.t01	-	217
VIT_19s0090g01320	29760.VIT_19s0090g01320.t01	VIT_01s0011g01290	29760.VIT_01s0011g01290.t01	-	211
VIT_19s0090g01320	29760.VIT_19s0090g01320.t01	VIT_17s0000g06270	29760.VIT_17s0000g06270.t01	-	206
VIT_19s0090g01320	29760.VIT_19s0090g01320.t01	VIT_03s0088g01190	29760.VIT_03s0088g01190.t01	-	206
VIT_19s0090g01320	29760.VIT_19s0090g01320.t01	VIT_18s0001g00760	29760.VIT_18s0001g00760.t01	-	195
VIT_19s0090g01320	29760.VIT_19s0090g01320.t01	VIT_17s0000g08660	29760.VIT_17s0000g08660.t01	-	194
VIT_19s0090g01320	29760.VIT_19s0090g01320.t01	VIT_14s0066g01110	29760.VIT_14s0066g01110.t01	-	189
VIT_19s0090g01320	29760.VIT_19s0090g01320.t01	VIT_18s0001g00060	29760.VIT_18s0001g00060.t01	-	188
VIT_19s0090g01320	29760.VIT_19s0090g01320.t01	VIT_19s0090g01030	29760.VIT_19s0090g01030.t01	-	188
VIT_19s0090g01320	29760.VIT_19s0090g01320.t01	VIT_05s0020g02880	29760.VIT_05s0020g02880.t01	-	183
VIT_19s0090g01320	29760.VIT_19s0090g01320.t01	VIT_03s0038g04570	29760.VIT_03s0038g04570.t01	-	183
VIT_19s0090g01320	29760.VIT_19s0090g01320.t01	VIT_13s0019g00310	29760.VIT_13s0019g00310.t01	-	183
VIT_19s0090g01320	29760.VIT_19s0090g01320.t01	VIT_15s0048g00900	29760.VIT_15s0048g00900.t01	-	177
VIT_19s0090g01320	29760.VIT_19s0090g01320.t01	VIT_04s0008g03370	29760.VIT_04s0008g03370.t01	-	165
VIT_19s0090g01320	29760.VIT_19s0090g01320.t01	VIT_04s0008g04260	29760.VIT_04s0008g04260.t01	-	159
VIT_06s0004g05230	29760.VIT_06s0004g05230.t01	VIT_05s0020g00600	29760.VIT_05s0020g00600.t01	-	732
VIT_06s0004g05230	29760.VIT_06s0004g05230.t01	VIT_18s0072g00970	29760.VIT_18s0072g00970.t01	binding	722
VIT_06s0004g05230	29760.VIT_06s0004g05230.t01	VIT_18s0164g00030	29760.VIT_18s0164g00030.t01	-	679
VIT_06s0004g05230	29760.VIT_06s0004g05230.t01	VIT_07s0104g00510	29760.VIT_07s0104g00510.t01	-	587
VIT_06s0004g05230	29760.VIT_06s0004g05230.t01	VIT_05s0020g02150	29760.VIT_05s0020g02150.t01	binding	567
VIT_06s0004g05230	29760.VIT_06s0004g05230.t01	VIT_08s0007g06830	29760.VIT_08s0007g06830.t01	-	548
VIT_06s0004g05230	29760.VIT_06s0004g05230.t01	VIT_01s0244g00030	29760.VIT_01s0244g00030.t01	binding	486
VIT_06s0004g05230	29760.VIT_06s0004g05230.t01	VIT_00s0259g00160	29760.VIT_00s0259g00160.t01	binding	486
VIT_06s0004g05230	29760.VIT_06s0004g05230.t01	VIT_14s0030g00740	29760.VIT_14s0030g00740.t01	binding	486
VIT_06s0004g05230	29760.VIT_06s0004g05230.t01	VIT_05s0102g00310	29760.VIT_05s0102g00310.t01	-	406
VIT_06s0004g05230	29760.VIT_06s0004g05230.t01	VIT_15s0048g02500	29760.VIT_15s0048g02500.t01	-	391
VIT_06s0004g05230	29760.VIT_06s0004g05230.t01	VIT_02s0109g00080	29760.VIT_02s0109g00080.t01	-	388
VIT_06s0004g05230	29760.VIT_06s0004g05230.t01	VIT_00s0207g00210	29760.VIT_00s0207g00210.t01	-	366
VIT_06s0004g05230	29760.VIT_06s0004g05230.t01	VIT_14s0060g01030	29760.VIT_14s0060g01030.t01	-	343
VIT_06s0004g05230	29760.VIT_06s0004g05230.t01	VIT_10s0003g04350	29760.VIT_10s0003g04350.t01	-	258
VIT_06s0004g05230	29760.VIT_06s0004g05230.t01	VIT_06s0004g00260	29760.VIT_06s0004g00260.t01	-	256
VIT_06s0004g05230	29760.VIT_06s0004g05230.t01	VIT_13s0019g03350	29760.VIT_13s0019g03350.t01	-	247
VIT_06s0004g05230	29760.VIT_06s0004g05230.t01	VIT_13s0019g02050	29760.VIT_13s0019g02050.t01	-	241
VIT_06s0004g05230	29760.VIT_06s0004g05230.t01	VIT_06s0004g05180	29760.VIT_06s0004g05180.t01	-	241
VIT_06s0004g05230	29760.VIT_06s0004g05230.t01	VIT_19s0014g03160	29760.VIT_19s0014g03160.t01	-	237
VIT_06s0004g05230	29760.VIT_06s0004g05230.t01	VIT_01s0011g03010	29760.VIT_01s0011g03010.t01	-	236
VIT_06s0004g05230	29760.VIT_06s0004g05230.t01	VIT_19s0090g00920	29760.VIT_19s0090g00920.t01	-	221
VIT_06s0004g05230	29760.VIT_06s0004g05230.t01	VIT_18s0001g00060	29760.VIT_18s0001g00060.t01	-	221
VIT_06s0004g05230	29760.VIT_06s0004g05230.t01	VIT_18s0001g14450	29760.VIT_18s0001g14450.t01	-	217
VIT_06s0004g05230	29760.VIT_06s0004g05230.t01	VIT_08s0040g00850	29760.VIT_08s0040g00850.t01	-	212
VIT_06s0004g05230	29760.VIT_06s0004g05230.t01	VIT_07s0151g01000	29760.VIT_07s0151g01000.t01	-	209
VIT_06s0004g05230	29760.VIT_06s0004g05230.t01	VIT_03s0038g03560	29760.VIT_03s0038g03560.t01	-	207
VIT_06s0004g05230	29760.VIT_06s0004g05230.t01	VIT_03s0038g00800	29760.VIT_03s0038g00800.t01	-	203
VIT_06s0004g05230	29760.VIT_06s0004g05230.t01	VIT_01s0011g06450	29760.VIT_01s0011g06450.t01	-	203
VIT_06s0004g05230	29760.VIT_06s0004g05230.t01	VIT_03s0038g02510	29760.VIT_03s0038g02510.t01	-	201
VIT_06s0004g05230	29760.VIT_06s0004g05230.t01	VIT_17s0000g04630	29760.VIT_17s0000g04630.t01	-	189
VIT_06s0004g05230	29760.VIT_06s0004g05230.t01	VIT_00s0904g00010	29760.VIT_00s0904g00010.t01	-	188
VIT_06s0004g05230	29760.VIT_06s0004g05230.t01	VIT_12s0028g01080	29760.VIT_12s0028g01080.t01	-	171
VIT_06s0004g05230	29760.VIT_06s0004g05230.t01	VIT_14s0030g02180	29760.VIT_14s0030g02180.t01	-	169
VIT_06s0004g05230	29760.VIT_06s0004g05230.t01	VIT_07s0005g00490	29760.VIT_07s0005g00490.t01	-	169
VIT_06s0004g05230	29760.VIT_06s0004g05230.t01	VIT_02s0025g02640	29760.VIT_02s0025g02640.t01	-	167
VIT_06s0004g05230	29760.VIT_06s0004g05230.t01	VIT_13s0019g00260	29760.VIT_13s0019g00260.t01	-	167
VIT_06s0004g05230	29760.VIT_06s0004g05230.t01	VIT_19s0014g03660	29760.VIT_19s0014g03660.t01	-	165
VIT_06s0004g05230	29760.VIT_06s0004g05230.t01	VIT_00s0291g00060	29760.VIT_00s0291g00060.t01	-	163
VIT_06s0004g05230	29760.VIT_06s0004g05230.t01	VIT_17s0000g00920	29760.VIT_17s0000g00920.t01	-	161
VIT_06s0004g05230	29760.VIT_06s0004g05230.t01	VIT_18s0001g01660	29760.VIT_18s0001g01660.t01	-	160
VIT_06s0004g05230	29760.VIT_06s0004g05230.t01	VIT_04s0008g07020	29760.VIT_04s0008g07020.t01	-	159
VIT_06s0004g05230	29760.VIT_06s0004g05230.t01	VIT_09s0018g01610	29760.VIT_09s0018g01610.t01	-	157
VIT_06s0004g05230	29760.VIT_06s0004g05230.t01	VIT_05s0094g01260	29760.VIT_05s0094g01260.t01	-	157
VIT_06s0004g05230	29760.VIT_06s0004g05230.t01	VIT_18s0001g00760	29760.VIT_18s0001g00760.t01	-	157
VIT_06s0004g05230	29760.VIT_06s0004g05230.t01	VIT_11s0016g03510	29760.VIT_11s0016g03510.t01	-	157
VIT_06s0004g05230	29760.VIT_06s0004g05230.t01	VIT_15s0048g02980	29760.VIT_15s0048g02980.t01	-	157
VIT_06s0004g05230	29760.VIT_06s0004g05230.t01	VIT_13s0084g00160	29760.VIT_13s0084g00160.t01	-	157
VIT_06s0004g05230	29760.VIT_06s0004g05230.t01	VIT_04s0043g01010	29760.VIT_04s0043g01010.t01	-	155
VIT_06s0004g05230	29760.VIT_06s0004g05230.t01	VIT_12s0059g01810	29760.VIT_12s0059g01810.t01	-	155
VIT_06s0004g05230	29760.VIT_06s0004g05230.t01	VIT_05s0020g02880	29760.VIT_05s0020g02880.t01	-	155
VIT_06s0004g05230	29760.VIT_06s0004g05230.t01	VIT_19s0014g02890	29760.VIT_19s0014g02890.t01	-	153
VIT_06s0004g05230	29760.VIT_06s0004g05230.t01	VIT_17s0000g05800	29760.VIT_17s0000g05800.t01	-	153
VIT_06s0004g05230	29760.VIT_06s0004g05230.t01	VIT_01s0026g00220	29760.VIT_01s0026g00220.t01	-	153
VIT_06s0004g05230	29760.VIT_06s0004g05230.t01	VIT_01s0011g02150	29760.VIT_01s0011g02150.t01	-	153
VIT_06s0004g05230	29760.VIT_06s0004g05230.t01	VIT_12s0028g01390	29760.VIT_12s0028g01390.t01	-	152
VIT_06s0004g05230	29760.VIT_06s0004g05230.t01	VIT_15s0048g00370	29760.VIT_15s0048g00370.t01	-	152
VIT_06s0004g05230	29760.VIT_06s0004g05230.t01	VIT_07s0031g01150	29760.VIT_07s0031g01150.t01	-	151
VIT_06s0004g05230	29760.VIT_06s0004g05230.t01	VIT_01s0011g00930	29760.VIT_01s0011g00930.t01	-	150
VIT_07s0031g02310	29760.VIT_07s0031g02310.t01	VIT_01s0010g00680	29760.VIT_01s0010g00680.t01	reaction	270
VIT_07s0031g02310	29760.VIT_07s0031g02310.t01	VIT_16s0050g01150	29760.VIT_16s0050g01150.t01	reaction	270
VIT_07s0031g02310	29760.VIT_07s0031g02310.t01	VIT_12s0057g00670	29760.VIT_12s0057g00670.t01	reaction	270
VIT_07s0031g02310	29760.VIT_07s0031g02310.t01	VIT_04s0023g02870	29760.VIT_04s0023g02870.t01	-	197
VIT_07s0031g02310	29760.VIT_07s0031g02310.t01	VIT_13s0139g00170	29760.VIT_13s0139g00170.t01	-	194
VIT_07s0031g02310	29760.VIT_07s0031g02310.t01	VIT_12s0142g00720	29760.VIT_12s0142g00720.t01	-	187
VIT_07s0031g02310	29760.VIT_07s0031g02310.t01	VIT_03s0038g02530	29760.VIT_03s0038g02530.t01	binding	185
VIT_07s0031g02310	29760.VIT_07s0031g02310.t01	VIT_11s0118g00720	29760.VIT_11s0118g00720.t01	reaction	181
VIT_07s0031g02310	29760.VIT_07s0031g02310.t01	VIT_00s1506g00010	29760.VIT_00s1506g00010.t01	-	177
VIT_07s0031g02310	29760.VIT_07s0031g02310.t01	VIT_14s0171g00090	29760.VIT_14s0171g00090.t01	-	174
VIT_07s0031g02310	29760.VIT_07s0031g02310.t01	VIT_03s0038g03560	29760.VIT_03s0038g03560.t01	-	173
VIT_07s0031g02310	29760.VIT_07s0031g02310.t01	VIT_11s0118g00050	29760.VIT_11s0118g00050.t01	-	173
VIT_07s0031g02310	29760.VIT_07s0031g02310.t01	VIT_16s0039g00690	29760.VIT_16s0039g00690.t01	binding	169
VIT_07s0031g02310	29760.VIT_07s0031g02310.t01	VIT_19s0027g00760	29760.VIT_19s0027g00760.t01	reaction	161
VIT_19s0014g05220	29760.VIT_19s0014g05220.t01	VIT_18s0001g01660	29760.VIT_18s0001g01660.t01	binding	709
VIT_19s0014g05220	29760.VIT_19s0014g05220.t01	VIT_04s0044g01310	29760.VIT_04s0044g01310.t01	binding	702
VIT_19s0014g05220	29760.VIT_19s0014g05220.t01	VIT_14s0068g00280	29760.VIT_14s0068g00280.t01	-	604
VIT_19s0014g05220	29760.VIT_19s0014g05220.t01	VIT_04s0008g01770	29760.VIT_04s0008g01770.t01	-	571
VIT_19s0014g05220	29760.VIT_19s0014g05220.t01	VIT_07s0031g01150	29760.VIT_07s0031g01150.t01	-	527
VIT_19s0014g05220	29760.VIT_19s0014g05220.t01	VIT_00s0301g00090	29760.VIT_00s0301g00090.t01	-	196
VIT_19s0014g05220	29760.VIT_19s0014g05220.t01	VIT_01s0011g00930	29760.VIT_01s0011g00930.t01	-	151
VIT_13s0019g02050	29760.VIT_13s0019g02050.t01	VIT_07s0031g01970	29760.VIT_07s0031g01970.t01	binding	993
VIT_13s0019g02050	29760.VIT_13s0019g02050.t01	VIT_15s0048g00900	29760.VIT_15s0048g00900.t01	binding	991
VIT_13s0019g02050	29760.VIT_13s0019g02050.t01	VIT_00s0215g00050	29760.VIT_00s0215g00050.t01	binding	981
VIT_13s0019g02050	29760.VIT_13s0019g02050.t01	VIT_02s0109g00080	29760.VIT_02s0109g00080.t01	-	932
VIT_13s0019g02050	29760.VIT_13s0019g02050.t01	VIT_13s0019g03350	29760.VIT_13s0019g03350.t01	-	850
VIT_13s0019g02050	29760.VIT_13s0019g02050.t01	VIT_08s0032g01140	29760.VIT_08s0032g01140.t01	binding	772
VIT_13s0019g02050	29760.VIT_13s0019g02050.t01	VIT_10s0003g04350	29760.VIT_10s0003g04350.t01	-	760
VIT_13s0019g02050	29760.VIT_13s0019g02050.t01	VIT_12s0028g01080	29760.VIT_12s0028g01080.t01	-	716
VIT_13s0019g02050	29760.VIT_13s0019g02050.t01	VIT_17s0000g06270	29760.VIT_17s0000g06270.t01	-	612
VIT_13s0019g02050	29760.VIT_13s0019g02050.t01	VIT_18s0001g00760	29760.VIT_18s0001g00760.t01	-	609
VIT_13s0019g02050	29760.VIT_13s0019g02050.t01	VIT_06s0004g00260	29760.VIT_06s0004g00260.t01	-	564
VIT_13s0019g02050	29760.VIT_13s0019g02050.t01	VIT_18s0072g00770	29760.VIT_18s0072g00770.t01	-	539
VIT_13s0019g02050	29760.VIT_13s0019g02050.t01	VIT_08s0040g03150	29760.VIT_08s0040g03150.t01	-	525
VIT_13s0019g02050	29760.VIT_13s0019g02050.t01	VIT_01s0011g03010	29760.VIT_01s0011g03010.t01	catalysis	521
VIT_13s0019g02050	29760.VIT_13s0019g02050.t01	VIT_03s0088g01190	29760.VIT_03s0088g01190.t01	-	513
VIT_13s0019g02050	29760.VIT_13s0019g02050.t01	VIT_03s0038g02510	29760.VIT_03s0038g02510.t01	-	498
VIT_13s0019g02050	29760.VIT_13s0019g02050.t01	VIT_00s0207g00210	29760.VIT_00s0207g00210.t01	-	495
VIT_13s0019g02050	29760.VIT_13s0019g02050.t01	VIT_07s0151g01000	29760.VIT_07s0151g01000.t01	-	463
VIT_13s0019g02050	29760.VIT_13s0019g02050.t01	VIT_17s0000g08890	29760.VIT_17s0000g08890.t01	binding	431
VIT_13s0019g02050	29760.VIT_13s0019g02050.t01	VIT_15s0048g02500	29760.VIT_15s0048g02500.t01	-	416
VIT_13s0019g02050	29760.VIT_13s0019g02050.t01	VIT_12s0028g00350	29760.VIT_12s0028g00350.t01	binding	408
VIT_13s0019g02050	29760.VIT_13s0019g02050.t01	VIT_19s0014g03660	29760.VIT_19s0014g03660.t01	-	396
VIT_13s0019g02050	29760.VIT_13s0019g02050.t01	VIT_18s0072g00970	29760.VIT_18s0072g00970.t01	binding	382
VIT_13s0019g02050	29760.VIT_13s0019g02050.t01	VIT_00s0291g00060	29760.VIT_00s0291g00060.t01	-	381
VIT_13s0019g02050	29760.VIT_13s0019g02050.t01	VIT_12s0142g00420	29760.VIT_12s0142g00420.t01	-	356
VIT_13s0019g02050	29760.VIT_13s0019g02050.t01	VIT_18s0164g00030	29760.VIT_18s0164g00030.t01	-	340
VIT_13s0019g02050	29760.VIT_13s0019g02050.t01	VIT_05s0020g03330	29760.VIT_05s0020g03330.t01	binding	339
VIT_13s0019g02050	29760.VIT_13s0019g02050.t01	VIT_07s0130g00410	29760.VIT_07s0130g00410.t01	binding	333
VIT_13s0019g02050	29760.VIT_13s0019g02050.t01	VIT_13s0019g00260	29760.VIT_13s0019g00260.t01	-	328
VIT_13s0019g02050	29760.VIT_13s0019g02050.t01	VIT_14s0066g00220	29760.VIT_14s0066g00220.t01	-	276
VIT_13s0019g02050	29760.VIT_13s0019g02050.t01	VIT_17s0000g09370	29760.VIT_17s0000g09370.t01	-	276
VIT_13s0019g02050	29760.VIT_13s0019g02050.t01	VIT_17s0000g06180	29760.VIT_17s0000g06180.t01	-	267
VIT_13s0019g02050	29760.VIT_13s0019g02050.t01	VIT_18s0001g14450	29760.VIT_18s0001g14450.t01	-	256
VIT_13s0019g02050	29760.VIT_13s0019g02050.t01	VIT_02s0025g02640	29760.VIT_02s0025g02640.t01	-	254
VIT_13s0019g02050	29760.VIT_13s0019g02050.t01	VIT_05s0102g00310	29760.VIT_05s0102g00310.t01	-	254
VIT_13s0019g02050	29760.VIT_13s0019g02050.t01	VIT_03s0038g02680	29760.VIT_03s0038g02680.t01	-	253
VIT_13s0019g02050	29760.VIT_13s0019g02050.t01	VIT_17s0000g06350	29760.VIT_17s0000g06350.t01	-	248
VIT_13s0019g02050	29760.VIT_13s0019g02050.t01	VIT_03s0038g03560	29760.VIT_03s0038g03560.t01	catalysis	246
[truncated: 4,885 more rows]
