# Supplementary material for: Comparative Proteomic Analysis of Grapevine Rootstock in Response to Waterlogging Stress
Source: Front Plant Sci. 2021 Oct 29;12:749184. doi: 10.3389/fpls.2021.749184 (PMC8589030; doi:10.3389/fpls.2021.749184)
Supplement: Supplementary Figure 1 — Pearson’s correlations of quantitation among treatments. [file Data_Sheet_1.ZIP › Supplementary Spreadsheet S1.xls]

## Sheet: T0d vs T10d-DEPs
protein	logFC	AveExpr	t	P.Value	adj.P.Val	B	significant	mean_T0d	mean_T10d	ngood_T0d	ngood_T10d	regulated
VIT_14s0108g00590	1.34866	-3.18361	13.7857	1.65282e-06	0.00624601	4.90893	TRUE	-3.85794	-2.50928	3	3	up
VIT_03s0063g02610	-1.53885	-3.39475	-11.2266	7.00699e-06	0.0132397	3.9593	TRUE	-2.62533	-4.16418	3	3	down
VIT_07s0005g01590	1.44165	-3.04647	9.99672	1.56571e-05	0.0197228	3.36638	TRUE	-3.76729	-2.32564	3	3	up
VIT_15s0048g02600	1.49666	-3.37456	9.53255	2.16988e-05	0.0204999	3.11356	TRUE	-4.12288	-2.62623	3	3	up
VIT_05s0020g03140	0.789733	-3.52355	7.6843	9.25944e-05	0.0583191	1.91291	FALSE	-3.91842	-3.12868	3	3	up
VIT_05s0049g01960	0.851668	-3.22172	7.81377	8.29011e-05	0.0583191	2.00845	FALSE	-3.64756	-2.79589	3	3	up
VIT_00s1274g00010	0.799857	-3.24976	7.02704	0.000166271	0.0696926	1.39731	FALSE	-3.64969	-2.84983	3	3	up
VIT_01s0011g02860	-0.515729	-3.12722	-6.33253	0.000323721	0.0696926	0.79221	FALSE	-2.86936	-3.38508	3	3	down
VIT_02s0087g00030	0.563783	-3.24906	6.55936	0.000258919	0.0696926	0.997073	FALSE	-3.53095	-2.96717	3	3	up
VIT_04s0008g00640	-0.901915	-3.29609	-6.77388	0.000210712	0.0696926	1.18427	FALSE	-2.84513	-3.74704	3	3	down
VIT_06s0004g03250	-0.611988	-3.10302	-6.37085	0.000311606	0.0696926	0.827328	FALSE	-2.79703	-3.40902	3	3	down
VIT_07s0130g00220	-0.609383	-3.10205	-6.58583	0.000252351	0.0696926	1.02051	FALSE	-2.79736	-3.40674	3	3	down
VIT_11s0206g00110	-0.520682	-3.03909	-6.30738	0.000331958	0.0696926	0.769046	FALSE	-2.77875	-3.29943	3	3	down
VIT_13s0047g00110	0.754845	-3.19066	6.31351	0.000329927	0.0696926	0.774705	FALSE	-3.56808	-2.81324	3	3	up
VIT_14s0030g02190	1.08698	-3.31837	7.15848	0.000147408	0.0696926	1.50467	FALSE	-3.86186	-2.77488	3	3	up
VIT_14s0108g01500	0.548568	-3.15272	6.69459	0.000227253	0.0696926	1.11581	FALSE	-3.427	-2.87844	3	3	up
VIT_14s0108g01560	0.606804	-3.48818	6.38782	0.000306402	0.0696926	0.842817	FALSE	-3.79158	-3.18477	3	3	up
VIT_15s0048g02980	0.541761	-3.239	6.48078	0.000279568	0.0696926	0.926917	FALSE	-3.50988	-2.96812	3	3	up
VIT_02s0012g01090	0.572338	-3.22003	6.24	0.000355197	0.0706468	0.706548	FALSE	-3.5062	-2.93386	3	3	up
VIT_13s0019g00860	1.24815	-3.19914	6.14529	0.000390993	0.0738782	0.617576	FALSE	-3.82321	-2.57506	3	3	up
VIT_11s0037g00510	0.518779	-3.18763	6.07386	0.000420649	0.0756968	0.549611	FALSE	-3.44702	-2.92824	3	3	up
VIT_02s0025g04980	0.574072	-3.24438	5.91929	0.000493798	0.0795338	0.399917	FALSE	-3.53141	-2.95734	3	3	up
VIT_12s0057g00670	0.733451	-3.31191	5.91764	0.000494647	0.0795338	0.398307	FALSE	-3.67863	-2.94518	3	3	up
VIT_16s0022g01340	-0.867752	-3.03876	-5.89767	0.00050511	0.0795338	0.378699	FALSE	-2.60488	-3.47263	3	3	down
VIT_09s0054g00610	0.479314	-3.47104	5.85698	0.000527196	0.0796909	0.338563	FALSE	-3.71069	-3.23138	3	3	up
VIT_06s0004g04700	0.741556	-3.57197	5.73441	0.000600488	0.0822147	0.21612	FALSE	-3.94275	-3.20119	3	3	up
VIT_10s0003g00260	0.516554	-3.17013	5.72101	0.000609159	0.0822147	0.202601	FALSE	-3.42841	-2.91186	3	3	up
VIT_17s0000g09680	-0.898041	-3.24704	-5.77524	0.000574883	0.0822147	0.257169	FALSE	-2.79802	-3.69606	3	3	down
VIT_07s0031g03210	0.781253	-3.50339	5.62769	0.000673588	0.0872607	0.107622	FALSE	-3.89402	-3.11277	3	3	up
VIT_16s0050g01150	0.785451	-3.29508	5.60187	0.000692729	0.0872607	0.081096	FALSE	-3.6878	-2.90235	3	3	up
VIT_00s0769g00010	0.795708	-3.25102	5.50668	0.000768673	0.0907755	-0.0175851	FALSE	-3.64887	-2.85316	3	3	up
VIT_10s0116g00560	1.30446	-3.10803	5.51825	0.000758964	0.0907755	-0.0055096	FALSE	-3.76026	-2.4558	3	3	up
VIT_10s0003g02730	-0.611817	-3.0748	-5.36762	0.000896748	0.102691	-0.164343	FALSE	-2.76889	-3.38071	3	3	down
VIT_08s0007g08310	0.476353	-3.71745	5.26332	0.00100833	0.112073	-0.276463	FALSE	-3.95563	-3.47928	3	3	up
VIT_01s0010g00680	0.583619	-3.25793	5.22367	0.00105472	0.112233	-0.319555	FALSE	-3.54974	-2.96613	3	3	up
VIT_05s0020g03330	0.548925	-3.33923	5.21172	0.00106917	0.112233	-0.332601	FALSE	-3.61369	-3.06477	3	3	up
VIT_01s0127g00380	0.540717	-3.15934	5.12951	0.00117462	0.114186	-0.422925	FALSE	-3.4297	-2.88898	3	3	up
VIT_13s0067g02640	0.575363	-3.36095	5.1267	0.00117843	0.114186	-0.426034	FALSE	-3.64863	-3.07327	3	3	up
VIT_19s0015g01720	-0.533286	-3.0299	-5.16005	0.00113416	0.114186	-0.38924	FALSE	-2.76326	-3.29654	3	3	down
VIT_08s0056g00810	-0.42067	-3.19193	-5.08057	0.00124282	0.114552	-0.477222	FALSE	-2.9816	-3.40227	3	3	down
VIT_19s0090g00920	0.601529	-3.22189	5.08767	0.00123267	0.114552	-0.469325	FALSE	-3.52266	-2.92113	3	3	up
VIT_03s0088g00320	0.429692	-3.20829	4.99521	0.00137251	0.120621	-0.572893	FALSE	-3.42314	-2.99344	3	3	up
VIT_13s0158g00180	0.787668	-3.32472	5.00392	0.00135862	0.120621	-0.563081	FALSE	-3.71855	-2.93088	3	3	up
VIT_07s0129g00400	0.438466	-3.16579	4.96992	0.00141374	0.120637	-0.601468	FALSE	-3.38502	-2.94655	3	3	up
VIT_19s0085g01000	-0.456811	-3.14177	-4.95628	0.00143654	0.120637	-0.616921	FALSE	-2.91336	-3.37017	3	3	down
VIT_01s0011g01690	0.447453	-3.32031	4.88177	0.00156851	0.128276	-0.701914	FALSE	-3.54403	-3.09658	3	3	up
VIT_04s0043g01010	-0.572722	-3.02097	-4.85174	0.00162542	0.128276	-0.736427	FALSE	-2.73461	-3.30733	3	3	down
VIT_16s0098g01650	-0.538878	-3.07287	-4.84972	0.00162933	0.128276	-0.738753	FALSE	-2.80343	-3.34231	3	3	down
VIT_01s0150g00200	-0.457333	-3.05334	-4.77065	0.00179081	0.129116	-0.830394	FALSE	-2.82468	-3.28201	3	3	down
VIT_02s0154g00080	-0.534243	-2.9734	-4.74586	0.001845	0.129116	-0.85934	FALSE	-2.70628	-3.24052	3	3	down
VIT_08s0040g00320	-0.412112	-3.07543	-4.75676	0.00182095	0.129116	-0.846598	FALSE	-2.86938	-3.28149	3	3	down
VIT_13s0064g01360	0.434716	-3.2092	4.7707	0.0017907	0.129116	-0.830332	FALSE	-3.42656	-2.99184	3	3	up
VIT_14s0030g02180	-0.484627	-3.09437	-4.8165	0.00169512	0.129116	-0.77712	FALSE	-2.85206	-3.33668	3	3	down
VIT_18s0001g08250	-0.553071	-3.23076	-4.74947	0.00183698	0.129116	-0.855109	FALSE	-2.95422	-3.50729	3	3	down
VIT_03s0063g02110	0.427967	-3.24631	4.64354	0.00208852	0.133932	-0.979903	FALSE	-3.46029	-3.03233	3	3	up
VIT_11s0016g02910	-0.511616	-3.30133	-4.64256	0.00209102	0.133932	-0.981069	FALSE	-3.04552	-3.55713	3	3	down
VIT_14s0066g01920	0.432961	-3.29337	4.65335	0.00206372	0.133932	-0.968275	FALSE	-3.50985	-3.07689	3	3	up
VIT_01s0011g06450	0.380313	-3.32304	4.60523	0.00218862	0.137847	-1.02551	FALSE	-3.51319	-3.13288	3	3	up
VIT_00s1995g00010	0.692144	-3.17903	4.50677	0.00247089	0.152186	-1.14384	FALSE	-3.5251	-2.83296	3	3	up
VIT_02s0025g04830	0.835302	-3.14582	4.49835	0.00249683	0.152186	-1.15404	FALSE	-3.56347	-2.72817	3	3	up
VIT_07s0031g00050	-0.439524	-3.30518	-4.48124	0.00255045	0.152986	-1.17479	FALSE	-3.08542	-3.52494	3	3	down
VIT_06s0004g03000	-0.474369	-3.14674	-4.43992	0.0026852	0.155422	-1.22512	FALSE	-2.90956	-3.38393	3	3	down
VIT_12s0057g00250	0.548312	-3.23251	4.45397	0.00263855	0.155422	-1.20798	FALSE	-3.50667	-2.95836	3	3	up
VIT_13s0019g03350	-0.427392	-3.09296	-4.43126	0.00271444	0.155422	-1.23571	FALSE	-2.87927	-3.30666	3	3	down
VIT_13s0019g03160	0.899898	-3.0901	4.40463	0.00280649	0.158295	-1.26833	FALSE	-3.54005	-2.64015	3	3	up
VIT_07s0141g00260	-0.504248	-3.03549	-4.38435	0.00287888	0.159989	-1.29325	FALSE	-2.78336	-3.28761	3	3	down
VIT_02s0025g00280	0.547675	-3.18553	4.35667	0.00298101	0.160266	-1.32739	FALSE	-3.45937	-2.91169	3	3	up
VIT_04s0044g00680	-0.456074	-3.15932	-4.36199	0.00296107	0.160266	-1.32082	FALSE	-2.93128	-3.38736	3	3	down
VIT_12s0028g03310	-0.41083	-3.11205	-4.32609	0.00309848	0.162627	-1.36525	FALSE	-2.90664	-3.31747	3	3	down
VIT_01s0011g06470	-0.515379	-3.25276	-4.28113	0.00328046	0.168126	-1.4212	FALSE	-2.99507	-3.51045	3	3	down
VIT_07s0031g01150	-0.658633	-3.03686	-4.26779	0.00333671	0.168126	-1.43787	FALSE	-2.70754	-3.36617	3	3	down
VIT_11s0016g05770	0.432909	-3.51048	4.27762	0.00329516	0.168126	-1.42558	FALSE	-3.72694	-3.29403	3	3	up
VIT_04s0008g01770	-0.42609	-3.0478	-4.23679	0.00347147	0.172614	-1.47672	FALSE	-2.83475	-3.26084	3	3	down
VIT_09s0002g02200	0.424241	-3.18684	4.19312	0.00367148	0.176819	-1.53171	FALSE	-3.39897	-2.97472	3	3	up
VIT_14s0066g00480	-0.423139	-3.12559	-4.20452	0.00361807	0.176819	-1.51732	FALSE	-2.91402	-3.33716	3	3	down
VIT_18s0001g08370	-0.556678	-3.0737	-4.18786	0.0036964	0.176819	-1.53835	FALSE	-2.79536	-3.35204	3	3	down
VIT_05s0020g00600	-0.538603	-2.95809	-4.05892	0.00436889	0.179457	-1.70267	FALSE	-2.68879	-3.2274	3	3	down
VIT_08s0007g00130	0.515753	-3.19781	4.09511	0.00416765	0.179457	-1.65628	FALSE	-3.45568	-2.93993	3	3	up
VIT_12s0028g00370	0.689259	-3.03993	4.13733	0.00394545	0.179457	-1.60241	FALSE	-3.38456	-2.6953	3	3	up
VIT_13s0019g02850	0.823903	-3.13451	4.05978	0.00436401	0.179457	-1.70156	FALSE	-3.54646	-2.72256	3	3	up
VIT_14s0066g01500	-0.444098	-3.12448	-4.09022	0.00419421	0.179457	-1.66253	FALSE	-2.90243	-3.34653	3	3	down
VIT_14s0068g00280	-0.612816	-3.14947	-4.10238	0.00412843	0.179457	-1.64698	FALSE	-2.84306	-3.45587	3	3	down
VIT_15s0048g02150	-0.495688	-2.9774	-4.14214	0.00392097	0.179457	-1.5963	FALSE	-2.72956	-3.22525	3	3	down
VIT_16s0098g01060	1.11593	-3.19802	4.15431	0.0038598	0.179457	-1.58085	FALSE	-3.75599	-2.64006	3	3	up
VIT_17s0000g09470	-0.389886	-3.34839	-4.09507	0.00416785	0.179457	-1.65633	FALSE	-3.15345	-3.54333	3	3	down
VIT_18s0001g03880	-0.779088	-3.34278	-4.10305	0.00412481	0.179457	-1.64612	FALSE	-2.95324	-3.73232	3	3	down
VIT_06s0004g01240	-0.65296	-3.21045	-4.03228	0.00452386	0.183824	-1.73697	FALSE	-2.88397	-3.53693	3	3	down
VIT_07s0005g02230	-0.379392	-3.10839	-3.9976	0.00473455	0.190339	-1.78178	FALSE	-2.91869	-3.29809	3	3	down
VIT_00s0415g00040	-0.890443	-3.91854	-3.97821	0.00485695	0.191456	-1.80691	FALSE	-3.47332	-4.36376	3	3	down
VIT_06s0080g00440	-0.439364	-3.17909	-3.97717	0.00486365	0.191456	-1.80827	FALSE	-2.9594	-3.39877	3	3	down
VIT_00s2086g00010	-0.389612	-3.08809	-3.93673	0.0051306	0.199882	-1.8609	FALSE	-2.89328	-3.28289	3	3	down
VIT_00s0207g00250	-0.555122	-3.02324	-3.91729	0.00526449	0.199982	-1.88629	FALSE	-2.74568	-3.3008	3	3	down
VIT_01s0011g05370	0.434704	-3.21717	3.90315	0.00536433	0.199982	-1.9048	FALSE	-3.43452	-2.99982	3	3	up
VIT_02s0025g01750	-0.594495	-3.37658	-3.87231	0.00558919	0.199982	-1.94528	FALSE	-3.07933	-3.67382	3	3	down
VIT_05s0094g01070	0.440242	-3.25882	3.8696	0.00560944	0.199982	-1.94884	FALSE	-3.47894	-3.03869	3	3	up
VIT_12s0035g01940	0.387975	-3.20532	3.89494	0.00542321	0.199982	-1.91556	FALSE	-3.3993	-3.01133	3	3	up
VIT_17s0000g02190	-0.625917	-3.35138	-4.12549	0.00550043	0.199982	-1.79818	FALSE	-2.97583	-3.60175	2	3	down
VIT_19s0014g02020	-0.596809	-3.38686	-3.91917	0.00525143	0.199982	-1.88384	FALSE	-3.08846	-3.68527	3	3	down
VIT_03s0038g02740	0.471017	-3.11015	3.8551	0.00571912	0.20019	-1.96794	FALSE	-3.34565	-2.87464	3	3	up
VIT_06s0004g01430	0.468761	-3.24004	3.82602	0.00594611	0.20019	-2.00632	FALSE	-3.47443	-3.00566	3	3	up
VIT_07s0005g04400	-0.589813	-3.05343	-3.84195	0.00582063	0.20019	-1.98528	FALSE	-2.75853	-3.34834	3	3	down
VIT_08s0007g05570	-0.407038	-3.20237	-3.80151	0.00614502	0.20019	-2.03877	FALSE	-2.99885	-3.40589	3	3	down
VIT_19s0085g01050	0.517625	-3.13212	3.80267	0.00613551	0.20019	-2.03724	FALSE	-3.39093	-2.87331	3	3	up
VIT_19s0090g01660	-0.414679	-3.19291	-3.82048	0.00599047	0.20019	-2.01365	FALSE	-2.98557	-3.40025	3	3	down
VIT_18s0001g02740	0.39827	-3.26894	3.79216	0.00622281	0.200991	-2.05118	FALSE	-3.46808	-3.06981	3	3	up
VIT_13s0074g00770	-0.469392	-3.20738	-3.7845	0.00628729	0.201353	-2.06135	FALSE	-2.97268	-3.44208	3	3	down
VIT_01s0011g05190	-0.424962	-3.12115	-3.75984	0.00649999	0.203983	-2.09417	FALSE	-2.90866	-3.33363	3	3	down
VIT_06s0004g04470	0.378966	-3.19835	3.75018	0.00658533	0.203983	-2.10704	FALSE	-3.38783	-3.00887	3	3	up
VIT_11s0037g00570	0.392272	-3.14902	3.75551	0.00653805	0.203983	-2.09993	FALSE	-3.34516	-2.95289	3	3	up
VIT_04s0023g00760	-0.379284	-3.11765	-3.72311	0.0068312	0.204786	-2.14321	FALSE	-2.92801	-3.30729	3	3	down
VIT_09s0018g01150	0.515436	-3.37123	3.73012	0.00676662	0.204786	-2.13384	FALSE	-3.62895	-3.11352	3	3	up
VIT_14s0171g00190	0.584267	-3.13113	3.92253	0.00699058	0.204786	-2.03047	FALSE	-3.48169	-2.89742	2	3	up
VIT_18s0001g12000	-0.422815	-3.07892	-3.66893	0.00735343	0.213758	-2.21592	FALSE	-2.86751	-3.29032	3	3	down
VIT_02s0025g01330	-0.391331	-3.05587	-3.66291	0.00741413	0.213878	-2.22404	FALSE	-2.86021	-3.25154	3	3	down
VIT_12s0028g03380	0.404766	-3.3339	3.62065	0.00785528	0.221531	-2.28109	FALSE	-3.53628	-3.13152	3	3	up
VIT_14s0066g00140	-0.445376	-3.22308	-3.6077	0.00799607	0.223831	-2.29863	FALSE	-3.00039	-3.44577	3	3	down
VIT_09s0002g03450	0.457811	-3.26991	3.54218	0.00875111	0.237917	-2.38772	FALSE	-3.49881	-3.041	3	3	up
VIT_05s0020g03440	-0.425555	-3.15169	-3.5212	0.00900895	0.243177	-2.41639	FALSE	-2.93892	-3.36447	3	3	down
VIT_00s0187g00050	0.40372	-3.18337	3.49196	0.00938182	0.244497	-2.45643	FALSE	-3.38523	-2.98151	3	3	up
VIT_08s0058g01460	-0.640563	-3.20495	-3.49932	0.00928639	0.244497	-2.44633	FALSE	-2.88467	-3.52524	3	3	down
VIT_17s0000g08890	0.716981	-3.28586	3.47308	0.0096313	0.244497	-2.48234	FALSE	-3.64435	-2.92737	3	3	up
VIT_16s0039g00010	-0.486344	-3.18497	-3.45112	0.00993052	0.248136	-2.51254	FALSE	-2.9418	-3.42814	3	3	down
VIT_11s0016g03720	0.490359	-3.25296	3.43292	0.0101861	0.249957	-2.53763	FALSE	-3.49814	-3.00778	3	3	up
VIT_11s0052g00890	-0.526331	-3.20194	-3.43424	0.0101673	0.249957	-2.53581	FALSE	-2.93878	-3.46511	3	3	down
VIT_01s0010g02460	0.449406	-3.17471	3.42252	0.0103353	0.250365	-2.55198	FALSE	-3.39941	-2.95001	3	3	up
VIT_04s0044g01310	-0.577983	-3.06201	-3.42516	0.0102972	0.250365	-2.54834	FALSE	-2.77302	-3.351	3	3	down
VIT_03s0017g01340	0.615868	-3.13186	3.41015	0.0105157	0.251512	-2.56907	FALSE	-3.43979	-2.82392	3	3	up
VIT_03s0038g01480	0.397162	-3.31623	3.38327	0.0109197	0.252437	-2.60628	FALSE	-3.51481	-3.11765	3	3	up
VIT_03s0063g02680	-0.616547	-3.01398	-3.38316	0.0109214	0.252437	-2.60643	FALSE	-2.70571	-3.32226	3	3	down
VIT_05s0029g00440	-0.543868	-3.12509	-3.38116	0.010952	0.252437	-2.6092	FALSE	-2.85315	-3.39702	3	3	down
VIT_08s0007g08540	-0.401194	-3.13996	-3.37663	0.011022	0.252437	-2.61548	FALSE	-2.93936	-3.34055	3	3	down
VIT_03s0038g02680	0.38599	-3.29788	3.35905	0.0112979	0.255656	-2.63988	FALSE	-3.49087	-3.10488	3	3	up
VIT_00s0291g00060	-0.463265	-3.0778	-3.31104	0.0120895	0.26021	-2.70671	FALSE	-2.84617	-3.30943	3	3	down
VIT_04s0008g01430	0.459978	-3.20248	3.32543	0.0118461	0.26021	-2.68664	FALSE	-3.43247	-2.97249	3	3	up
VIT_05s0077g02190	-0.72438	-3.08574	-3.30547	0.0121851	0.26021	-2.71447	FALSE	-2.72355	-3.44793	3	3	down
VIT_13s0019g01240	-0.533799	-3.15195	-3.33143	0.0117463	0.26021	-2.67829	FALSE	-2.88505	-3.41885	3	3	down
VIT_18s0001g00820	0.434165	-3.05325	3.31823	0.0119673	0.26021	-2.69668	FALSE	-3.27033	-2.83616	3	3	up
VIT_00s0194g00270	0.428147	-3.2394	3.26951	0.0128222	0.268068	-2.76474	FALSE	-3.45348	-3.02533	3	3	up
VIT_02s0025g02390	-0.519148	-3.24888	-3.26058	0.0129857	0.268159	-2.77724	FALSE	-2.9893	-3.50845	3	3	down
VIT_00s0259g00200	-0.487958	-3.23959	-3.23236	0.0135176	0.271271	-2.81682	FALSE	-2.99561	-3.48357	3	3	down
VIT_01s0026g02480	-0.428772	-3.09985	-3.23099	0.013544	0.271271	-2.81875	FALSE	-2.88546	-3.31423	3	3	down
VIT_01s0127g00060	0.427322	-3.21647	3.23505	0.0134659	0.271271	-2.81305	FALSE	-3.43013	-3.00281	3	3	up
VIT_09s0002g02750	0.437415	-3.26401	3.20405	0.0140743	0.2751	-2.85661	FALSE	-3.48271	-3.0453	3	3	up
VIT_08s0007g03250	0.414227	-3.11165	3.19122	0.0143348	0.276644	-2.87469	FALSE	-3.31876	-2.90453	3	3	up
VIT_01s0011g02150	-0.3836	-3.06133	-3.17525	0.014666	0.277101	-2.8972	FALSE	-2.86953	-3.25313	3	3	down
VIT_12s0028g01190	-0.648503	-3.23806	-3.92471	0.0147282	0.277101	-2.47387	FALSE	-3.0219	-3.6704	2	1	down
VIT_18s0001g07920	0.390387	-3.15862	3.1718	0.0147386	0.277101	-2.90206	FALSE	-3.35381	-2.96343	3	3	up
VIT_06s0004g03100	0.411882	-3.378	3.16292	0.0149271	0.27788	-2.91458	FALSE	-3.58394	-3.17206	3	3	up
VIT_04s0008g05010	-0.415732	-3.06035	-3.14117	0.0154003	0.279298	-2.94532	FALSE	-2.85248	-3.26821	3	3	down
VIT_18s0001g11710	-0.453892	-2.99761	-3.14418	0.0153339	0.279298	-2.94107	FALSE	-2.77066	-3.22456	3	3	down
VIT_01s0011g01710	0.711355	-3.13	3.13427	0.0155536	0.279298	-2.95508	FALSE	-3.48567	-2.77432	3	3	up
VIT_18s0001g10550	0.395225	-3.17609	3.13244	0.0155946	0.279298	-2.95767	FALSE	-3.3737	-2.97848	3	3	up
VIT_01s0026g01460	0.39898	-3.42084	3.11316	0.016033	0.284403	-2.98497	FALSE	-3.62033	-3.22135	3	3	up
VIT_16s0022g00510	0.774726	-3.1929	3.10656	0.0161861	0.284403	-2.99432	FALSE	-3.58026	-2.80554	3	3	up
VIT_00s0373g00010	-0.728424	-3.23104	-3.07696	0.0168917	0.286347	-3.03632	FALSE	-2.86683	-3.59526	3	3	down
VIT_02s0025g03190	-0.463537	-3.14316	-3.0674	0.0171264	0.286347	-3.0499	FALSE	-2.91139	-3.37493	3	3	down
VIT_07s0005g04610	-0.638501	-3.14641	-3.07629	0.0169079	0.286347	-3.03726	FALSE	-2.82716	-3.46566	3	3	down
VIT_01s0010g03920	0.437948	-3.20172	2.9443	0.0204776	0.286934	-3.22552	FALSE	-3.4207	-2.98275	3	3	up
VIT_03s0038g00750	0.645093	-3.23802	2.94559	0.0204391	0.286934	-3.22367	FALSE	-3.56056	-2.91547	3	3	up
VIT_04s0043g00380	0.689494	-3.19101	2.97991	0.0194423	0.286934	-3.17458	FALSE	-3.53575	-2.84626	3	3	up
VIT_06s0080g01270	0.507245	-3.12377	2.96073	0.0199931	0.286934	-3.20201	FALSE	-3.37739	-2.87014	3	3	up
VIT_15s0048g01780	-0.42454	-3.14762	-2.93884	0.0206415	0.286934	-3.23334	FALSE	-2.93535	-3.35989	3	3	down
VIT_05s0020g00670	-0.499107	-3.14105	-2.89524	0.0219997	0.289042	-3.29585	FALSE	-2.8915	-3.39061	3	3	down
VIT_08s0040g02980	-0.409155	-3.23709	-2.89309	0.022069	0.289042	-3.29893	FALSE	-3.03252	-3.44167	3	3	down
VIT_18s0001g00060	0.381745	-3.28625	2.89843	0.021897	0.289042	-3.29126	FALSE	-3.47712	-3.09537	3	3	up
VIT_03s0038g00910	-0.402268	-3.09781	-2.87717	0.0225896	0.289414	-3.32179	FALSE	-2.89668	-3.29894	3	3	down
VIT_07s0031g00200	-0.442211	-3.05333	-2.88023	0.0224885	0.289414	-3.31739	FALSE	-2.83222	-3.27444	3	3	down
VIT_01s0011g00830	-0.718379	-3.27437	-2.836	0.0239967	0.296186	-3.38097	FALSE	-2.91518	-3.63356	3	3	down
VIT_03s0091g00160	-0.848389	-3.13942	-2.82974	0.0242184	0.296186	-3.38998	FALSE	-2.71523	-3.56362	3	3	down
VIT_05s0062g01160	-0.444578	-3.13299	-2.84442	0.0237015	0.296186	-3.36886	FALSE	-2.9107	-3.35528	3	3	down
VIT_07s0005g06730	0.498769	-3.08472	2.84888	0.0235469	0.296186	-3.36245	FALSE	-3.33411	-2.83534	3	3	up
VIT_00s0323g00060	0.464533	-3.29882	2.7881	0.02575	0.299432	-3.44996	FALSE	-3.53109	-3.06656	3	3	up
VIT_01s0244g00030	-0.425069	-2.98765	-2.78822	0.0257456	0.299432	-3.44979	FALSE	-2.77512	-3.20019	3	3	down
VIT_08s0007g03390	-0.41123	-3.05549	-2.77544	0.0262354	0.299907	-3.46821	FALSE	-2.84988	-3.26111	3	3	down
VIT_09s0002g00910	-0.605458	-3.15669	-2.76553	0.0266221	0.299907	-3.48251	FALSE	-2.85396	-3.45941	3	3	down
VIT_17s0000g00580	-0.456814	-3.16067	-2.76973	0.0264575	0.299907	-3.47645	FALSE	-2.93226	-3.38907	3	3	down
VIT_19s0015g02880	0.459627	-3.30053	2.77163	0.0263835	0.299907	-3.47371	FALSE	-3.53035	-3.07072	3	3	up
VIT_06s0004g06170	-0.652261	-3.0457	-2.74727	0.02735	0.30221	-3.50885	FALSE	-2.71956	-3.37183	3	3	down
VIT_08s0007g02840	0.385159	-3.23699	2.73866	0.0277003	0.305188	-3.52128	FALSE	-3.42957	-3.04441	3	3	up
VIT_07s0005g04750	0.560979	-3.08521	2.7137	0.0287427	0.307204	-3.55732	FALSE	-3.3657	-2.80472	3	3	up
VIT_13s0019g02050	-0.709269	-2.97396	-2.72493	0.0282687	0.307204	-3.5411	FALSE	-2.61933	-3.3286	3	3	down
VIT_06s0004g06140	-0.378982	-3.22527	-2.70455	0.029135	0.308069	-3.57054	FALSE	-3.03578	-3.41476	3	3	down
VIT_04s0079g00840	0.490432	-3.27873	2.69986	0.0293382	0.308415	-3.57731	FALSE	-3.52395	-3.03351	3	3	up
VIT_02s0025g04540	-0.670085	-3.48893	-2.67978	0.030225	0.314558	-3.60633	FALSE	-3.15389	-3.82398	3	3	down
VIT_16s0039g02010	-0.426121	-3.05492	-2.67646	0.0303742	0.314558	-3.61113	FALSE	-2.84186	-3.26798	3	3	down
VIT_06s0061g00890	-0.407458	-3.18026	-2.67	0.0306669	0.315975	-3.62047	FALSE	-2.97653	-3.38399	3	3	down
VIT_01s0011g04500	-0.499186	-3.26703	-2.66218	0.0310251	0.318598	-3.63177	FALSE	-3.01744	-3.51662	3	3	down
VIT_00s0323g00040	-0.56547	-3.08312	-2.6543	0.0313908	0.319851	-3.64318	FALSE	-2.80038	-3.36585	3	3	down
VIT_01s0011g05300	0.48138	-3.13391	2.65276	0.0314624	0.319851	-3.6454	FALSE	-3.3746	-2.89322	3	3	up
VIT_04s0008g04700	-0.473242	-2.97725	-2.64932	0.0316236	0.320391	-3.65037	FALSE	-2.74063	-3.21387	3	3	down
VIT_07s0005g03980	-0.38508	-3.22843	-2.63264	0.032418	0.323239	-3.6745	FALSE	-3.03589	-3.42097	3	3	down
VIT_07s0031g03200	0.391443	-3.26519	2.63696	0.0322105	0.323239	-3.66826	FALSE	-3.46091	-3.06947	3	3	up
VIT_18s0001g02560	-0.45429	-3.12034	-2.63491	0.0323089	0.323239	-3.67123	FALSE	-2.8932	-3.34749	3	3	down
VIT_07s0005g01530	-0.521811	-3.20628	-2.63072	0.0325109	0.323312	-3.67729	FALSE	-2.94537	-3.46719	3	3	down
VIT_14s0108g00140	-0.445982	-3.21559	-2.60829	0.0336147	0.325718	-3.70973	FALSE	-2.9926	-3.43858	3	3	down
VIT_09s0054g00700	0.409639	-3.19211	2.59881	0.0340925	0.326697	-3.72344	FALSE	-3.39693	-2.98729	3	3	up
VIT_16s0098g00290	0.405411	-3.1819	2.59738	0.0341655	0.326697	-3.72552	FALSE	-3.3846	-2.97919	3	3	up
VIT_02s0012g01380	-0.611563	-3.59512	-2.58385	0.0348613	0.328697	-3.74509	FALSE	-3.28934	-3.9009	3	3	down
VIT_05s0062g00900	0.468547	-3.25961	2.55743	0.0362629	0.332652	-3.78332	FALSE	-3.49388	-3.02534	3	3	up
VIT_16s0039g01380	-0.47951	-3.16831	-2.5438	0.0370085	0.335435	-3.80304	FALSE	-2.92855	-3.40806	3	3	down
VIT_01s0127g00840	-0.688492	-3.20319	-2.52643	0.0379818	0.337725	-3.82818	FALSE	-2.85894	-3.54743	3	3	down
VIT_05s0077g01570	-0.536507	-3.13182	-2.51643	0.0385539	0.338006	-3.84265	FALSE	-2.86356	-3.40007	3	3	down
VIT_13s0074g00720	0.383689	-3.09817	2.45191	0.0424637	0.345841	-3.93596	FALSE	-3.29001	-2.90632	3	3	up
VIT_01s0011g03620	0.679476	-3.45322	2.42631	0.0441255	0.351053	-3.97296	FALSE	-3.79296	-3.11348	3	3	up
VIT_10s0003g03300	-0.448705	-3.14854	-2.42839	0.0439881	0.351053	-3.96996	FALSE	-2.92419	-3.37289	3	3	down
VIT_00s0253g00150	0.559386	-3.14739	2.38781	0.0467499	0.358771	-4.02855	FALSE	-3.42709	-2.8677	3	3	up
VIT_00s0480g00030	0.492264	-3.20226	2.376	0.0475869	0.358771	-4.04559	FALSE	-3.44839	-2.95612	3	3	up
VIT_03s0038g04570	0.455463	-3.42903	2.39078	0.0465419	0.358771	-4.02426	FALSE	-3.65676	-3.20129	3	3	up
VIT_05s0077g02020	-0.440108	-3.21888	-2.37836	0.0474186	0.358771	-4.04219	FALSE	-2.99882	-3.43893	3	3	down
VIT_18s0001g13250	0.45064	-3.13674	2.37499	0.047659	0.358771	-4.04705	FALSE	-3.36206	-2.91142	3	3	up
VIT_19s0014g04970	-0.500622	-3.18568	-2.36457	0.048411	0.360129	-4.06208	FALSE	-2.93537	-3.43599	3	3	down
VIT_04s0008g07110	-0.497609	-2.97994	-2.35763	0.0489184	0.361501	-4.07208	FALSE	-2.73113	-3.22874	3	3	down
VIT_04s0008g01170	-0.392335	-3.15512	-2.34391	0.0499371	0.363099	-4.09185	FALSE	-2.95895	-3.35128	3	3	down
VIT_18s0072g00380	-0.609765	-3.06521	-2.35058	0.0494391	0.363099	-4.08224	FALSE	-2.76033	-3.37009	3	3	down

## Sheet: T10d vs T20d-DEPs
protein	logFC	AveExpr	t	P.Value	adj.P.Val	B	significant	mean_T10d	mean_T20d	ngood_T10d	ngood_T20d	regulated
VIT_00s0415g00040	1.97589	-3.37581	23.2982	7.47102e-08	0.000282778	7.36927	TRUE	-4.36376	-2.38787	3	3	up
VIT_03s0063g02610	1.02607	-3.65114	12.7817	4.42583e-06	0.00558393	4.74083	TRUE	-4.16418	-3.13811	3	3	up
VIT_07s0005g01590	-1.78288	-3.21708	-13.4934	3.07704e-06	0.00558393	5.02648	TRUE	-2.32564	-4.10852	3	3	down
VIT_02s0025g04540	1.03409	-3.30693	11.5234	8.83386e-06	0.00835904	4.17354	TRUE	-3.82398	-2.78989	3	3	up
VIT_10s0116g00560	-1.32581	-3.1187	-9.77328	2.61439e-05	0.0164925	3.22536	TRUE	-2.4558	-3.7816	3	3	down
VIT_12s0028g01390	-1.33355	-3.41102	-9.88321	2.43018e-05	0.0164925	3.29122	TRUE	-2.74424	-4.07779	3	3	down
VIT_02s0025g01750	0.778873	-3.28439	9.14931	4.01469e-05	0.016884	2.83344	TRUE	-3.67382	-2.89495	3	3	up
VIT_10s0116g00530	-0.611257	-3.33386	-9.27182	3.68317e-05	0.016884	2.9129	TRUE	-3.02823	-3.63948	3	3	down
VIT_12s0028g00370	-0.933784	-3.16219	-9.25977	3.71438e-05	0.016884	2.90514	TRUE	-2.6953	-3.62908	3	3	down
VIT_00s0505g00050	-0.93975	-3.37877	-8.16143	8.36057e-05	0.0191408	2.14391	TRUE	-2.90889	-3.84864	3	3	down
VIT_02s0025g02790	0.74375	-3.03402	8.11993	8.63612e-05	0.0191408	2.11292	TRUE	-3.40589	-2.66214	3	3	up
VIT_05s0020g02480	-0.504716	-3.30413	-7.98464	9.60832e-05	0.0191408	2.01068	TRUE	-3.05177	-3.55649	3	3	down
VIT_05s0020g02510	-1.0323	-3.27247	-11.4534	9.49831e-05	0.0191408	1.89358	TRUE	-2.75632	-3.78862	2	2	down
VIT_06s0004g05230	-0.605116	-3.33078	-8.70423	5.53822e-05	0.0191408	2.53387	TRUE	-3.02822	-3.63334	3	3	down
VIT_07s0031g00050	0.562257	-3.24381	7.99142	9.55675e-05	0.0191408	2.01585	TRUE	-3.52494	-2.96268	3	3	up
VIT_08s0007g02290	-1.15516	-3.3761	-8.30588	7.4762e-05	0.0191408	2.25045	TRUE	-2.79852	-3.95368	3	3	down
VIT_09s0002g03640	0.866339	-3.18555	8.16527	8.33558e-05	0.0191408	2.14677	TRUE	-3.61872	-2.75238	3	3	up
VIT_13s0019g02180	0.856683	-3.00948	8.10544	8.73473e-05	0.0191408	2.10206	TRUE	-3.43783	-2.58114	3	3	up
VIT_14s0108g00590	-1.00478	-3.01167	-8.10224	8.75672e-05	0.0191408	2.09965	TRUE	-2.50928	-3.51406	3	3	down
VIT_09s0002g07500	-0.532652	-3.36318	-7.86805	0.000105461	0.0199585	1.92107	TRUE	-3.09685	-3.6295	3	3	down
VIT_03s0063g00120	0.500465	-3.02487	7.78742	0.000112552	0.0202862	1.85827	TRUE	-3.27511	-2.77464	3	3	up
VIT_06s0004g02740	-0.906818	-3.50552	-7.61592	0.0001295	0.0222799	1.72239	TRUE	-3.05211	-3.95893	3	3	down
VIT_17s0000g09470	0.648316	-3.21917	7.5204	0.000140179	0.0230686	1.64532	TRUE	-3.54333	-2.89502	3	3	up
VIT_14s0068g01160	-1.29141	-3.50064	-7.44753	0.000148996	0.0234979	1.58585	TRUE	-2.85493	-4.14634	3	3	down
VIT_05s0020g02880	-0.463685	-3.34887	-7.39313	0.000155987	0.0236164	1.54106	TRUE	-3.11703	-3.58072	3	3	down
VIT_13s0019g03160	-0.946064	-3.11318	-7.33242	0.000164228	0.0239079	1.49069	TRUE	-2.64015	-3.58622	3	3	down
VIT_15s0046g01050	0.900051	-3.17843	7.20714	0.000182837	0.0248512	1.3854	TRUE	-3.62846	-2.72841	3	3	up
VIT_16s0039g00520	-0.786135	-3.35661	-7.20081	0.00018384	0.0248512	1.38003	TRUE	-2.96355	-3.74968	3	3	down
VIT_00s0904g00010	-0.687385	-3.41536	-7.05963	0.000207866	0.0253798	1.25908	TRUE	-3.07167	-3.75905	3	3	down
VIT_02s0012g01380	1.25555	-3.27313	7.10948	0.000198999	0.0253798	1.30206	TRUE	-3.9009	-2.64535	3	3	up
VIT_11s0016g02120	0.425646	-3.21029	7.09675	0.000201223	0.0253798	1.29111	TRUE	-3.42311	-2.99747	3	3	up
VIT_01s0026g00220	0.672825	-3.11357	6.97444	0.000224067	0.0256999	1.18495	TRUE	-3.44998	-2.77716	3	3	up
VIT_19s0014g00450	-0.580442	-3.29899	-6.99625	0.000219788	0.0256999	1.20402	TRUE	-3.00877	-3.58921	3	3	down
VIT_02s0087g00390	-0.412647	-3.2361	-6.85649	0.000248901	0.0277086	1.08086	TRUE	-3.02977	-3.44242	3	3	down
VIT_05s0049g01960	-0.401115	-2.99645	-6.79846	0.000262245	0.0283599	1.02903	TRUE	-2.79589	-3.19701	3	3	down
VIT_02s0033g00870	0.659521	-3.10516	6.70843	0.000284572	0.0292927	0.947777	TRUE	-3.43492	-2.7754	3	3	up
VIT_05s0049g01480	-0.42154	-3.27708	-6.70161	0.000286349	0.0292927	0.941579	TRUE	-3.06631	-3.48785	3	3	down
VIT_06s0004g05030	0.388913	-3.11587	6.6369	0.000303841	0.0302642	0.882492	TRUE	-3.31033	-2.92142	3	3	up
VIT_14s0108g01560	0.45553	-2.95701	6.58016	0.000320173	0.0302964	0.830241	TRUE	-3.18477	-2.72924	3	3	up
VIT_18s0075g00120	-0.479594	-3.27134	-6.59106	0.000316962	0.0302964	0.840306	TRUE	-3.03154	-3.51113	3	3	down
VIT_00s0207g00210	-0.445287	-3.3453	-6.42404	0.000370444	0.0307125	0.684319	TRUE	-3.12265	-3.56794	3	3	down
VIT_00s0338g00050	0.783034	-3.16668	6.41372	0.000374067	0.0307125	0.674562	TRUE	-3.55819	-2.77516	3	3	up
VIT_04s0023g00680	-0.474218	-3.22501	-6.37983	0.000386248	0.0307125	0.642422	TRUE	-2.9879	-3.46212	3	3	down
VIT_04s0044g01960	-0.393442	-3.16762	-6.37103	0.000389485	0.0307125	0.634046	TRUE	-2.9709	-3.36434	3	3	down
VIT_10s0003g04350	-0.874598	-3.374	-6.53533	0.000333775	0.0307125	0.788667	TRUE	-2.9367	-3.8113	3	3	down
VIT_11s0016g03510	-0.547889	-3.25862	-6.40973	0.000375479	0.0307125	0.670785	TRUE	-2.98468	-3.53257	3	3	down
VIT_16s0100g01280	0.548876	-3.20527	6.43009	0.000368337	0.0307125	0.690036	TRUE	-3.47971	-2.93083	3	3	up
VIT_18s0001g00820	-0.667598	-3.16996	-6.42288	0.000370848	0.0307125	0.683227	TRUE	-2.83616	-3.50376	3	3	down
VIT_01s0011g02200	0.439041	-3.13943	6.30597	0.000414371	0.0315338	0.571841	TRUE	-3.35895	-2.9199	3	3	up
VIT_04s0008g04260	-0.437519	-3.35812	-6.21267	0.000453238	0.0315338	0.481633	TRUE	-3.13936	-3.57688	3	3	down
VIT_05s0020g01990	0.386858	-3.09683	6.24069	0.000441153	0.0315338	0.508845	TRUE	-3.29026	-2.9034	3	3	up
VIT_08s0040g00410	0.456072	-3.0654	6.2337	0.000444132	0.0315338	0.50207	TRUE	-3.29344	-2.83737	3	3	up
VIT_17s0000g09680	0.513513	-3.4393	6.28676	0.000422055	0.0315338	0.553368	TRUE	-3.69606	-3.18255	3	3	up
VIT_18s0001g14010	-0.443779	-3.32532	-6.20886	0.000454911	0.0315338	0.477922	TRUE	-3.10344	-3.54721	3	3	down
VIT_18s0001g00190	-0.516821	-3.16093	-6.13312	0.000489625	0.0330934	0.40379	TRUE	-2.90252	-3.41934	3	3	down
VIT_02s0025g00370	-0.470403	-3.26367	-6.05922	0.000526385	0.0331097	0.330694	TRUE	-3.02847	-3.49887	3	3	down
VIT_05s0077g02200	0.403907	-3.12754	6.06377	0.000524035	0.0331097	0.335216	TRUE	-3.32949	-2.92559	3	3	up
VIT_06s0004g00260	-0.383077	-3.28127	-6.04662	0.000532956	0.0331097	0.318156	TRUE	-3.08973	-3.47281	3	3	down
VIT_00s0301g00090	0.455848	-3.05585	5.80135	0.000681104	0.0331439	0.0696219	TRUE	-3.28377	-2.82792	3	3	up
VIT_00s1240g00010	-0.513305	-3.3526	-5.83552	0.00065794	0.0331439	0.104757	TRUE	-3.09594	-3.60925	3	3	down
VIT_03s0063g00110	-0.42988	-3.21606	-5.81533	0.000671514	0.0331439	0.0840228	TRUE	-3.00112	-3.431	3	3	down
VIT_05s0020g00600	-0.608879	-3.53184	-5.79858	0.000683018	0.0331439	0.0667718	TRUE	-3.2274	-3.83627	3	3	down
VIT_06s0004g08150	0.569263	-3.21022	5.9322	0.000597028	0.0331439	0.203275	TRUE	-3.49485	-2.92559	3	3	up
VIT_06s0061g00100	-0.718869	-3.2778	-5.88966	0.000623017	0.0331439	0.160087	TRUE	-2.91836	-3.63723	3	3	down
VIT_07s0005g02220	-0.870575	-3.19735	-5.87304	0.000633508	0.0331439	0.143153	TRUE	-2.76206	-3.63263	3	3	down
VIT_09s0002g01560	0.414545	-3.13425	5.80324	0.000679801	0.0331439	0.0715671	TRUE	-3.34152	-2.92698	3	3	up
VIT_12s0034g02430	-0.871962	-3.35813	-5.9955	0.00056058	0.0331439	0.267053	TRUE	-2.92215	-3.79411	3	3	down
VIT_13s0019g00860	-0.880768	-3.01545	-5.81791	0.000669763	0.0331439	0.0866742	TRUE	-2.57506	-3.45583	3	3	down
VIT_14s0108g01500	-0.383977	-3.07042	-6.00807	0.00055364	0.0331439	0.279656	TRUE	-2.87844	-3.26241	3	3	down
VIT_15s0048g00370	-0.426324	-3.36912	-5.93542	0.00059511	0.0331439	0.206534	TRUE	-3.15596	-3.58228	3	3	down
VIT_18s0001g09110	-0.533083	-3.25166	-5.83882	0.000655744	0.0331439	0.10815	TRUE	-2.98512	-3.5182	3	3	down
VIT_19s0090g01040	-0.907782	-3.50769	-5.8825	0.000627512	0.0331439	0.152797	TRUE	-3.0538	-3.96158	3	3	down
VIT_02s0025g02390	0.415107	-3.3009	5.64841	0.000796607	0.0340187	-0.0897135	TRUE	-3.50845	-3.09334	3	3	up
VIT_05s0094g01260	0.381923	-3.06391	5.71814	0.000741431	0.0340187	-0.016646	TRUE	-3.25487	-2.87295	3	3	up
VIT_07s0151g01000	-0.673103	-3.35867	-5.68593	0.000766367	0.0340187	-0.0503073	TRUE	-3.02212	-3.69522	3	3	down
VIT_08s0040g01400	-0.383766	-3.34541	-5.75677	0.000712712	0.0340187	0.0235273	TRUE	-3.15353	-3.53729	3	3	down
VIT_08s0058g00200	0.569174	-3.14033	5.70739	0.000749655	0.0340187	-0.0278686	TRUE	-3.42492	-2.85574	3	3	up
VIT_15s0048g02150	-0.520519	-3.48551	-5.68273	0.000768898	0.0340187	-0.0536634	TRUE	-3.22525	-3.74577	3	3	down
VIT_18s0001g01030	0.429201	-3.06311	5.64749	0.000797371	0.0340187	-0.0906895	TRUE	-3.27771	-2.84851	3	3	up
VIT_01s0010g02290	-0.562159	-3.21185	-5.53365	0.000897698	0.0350605	-0.211528	TRUE	-2.93077	-3.49293	3	3	down
VIT_01s0011g05150	-0.538596	-3.31567	-5.53279	0.000898512	0.0350605	-0.212454	TRUE	-3.04637	-3.58496	3	3	down
VIT_17s0000g07790	0.490695	-3.11925	5.55036	0.000882122	0.0350605	-0.193668	TRUE	-3.3646	-2.8739	3	3	up
VIT_19s0014g02020	0.80654	-3.282	5.53664	0.00089489	0.0350605	-0.208331	TRUE	-3.68527	-2.87873	3	3	up
VIT_13s0019g01230	0.477039	-3.1237	5.52204	0.000908701	0.0350962	-0.223964	TRUE	-3.36222	-2.88518	3	3	up
VIT_03s0167g00190	-0.428676	-3.36355	-5.44292	0.000987803	0.0370182	-0.309226	TRUE	-3.14922	-3.57789	3	3	down
VIT_06s0004g03020	-0.520216	-3.35814	-5.42661	0.00100505	0.0371391	-0.326919	TRUE	-3.09803	-3.61825	3	3	down
VIT_04s0008g00640	0.659756	-3.41717	5.30408	0.00114588	0.0401587	-0.461123	TRUE	-3.74704	-3.08729	3	3	up
VIT_07s0031g02480	-0.501794	-3.26673	-5.30613	0.00114335	0.0401587	-0.458866	TRUE	-3.01583	-3.51762	3	3	down
VIT_12s0057g01140	-0.425255	-3.2563	-5.32691	0.00111805	0.0401587	-0.435945	TRUE	-3.04368	-3.46893	3	3	down
VIT_19s0014g05020	0.515482	-3.12025	5.33754	0.00110535	0.0401587	-0.424251	TRUE	-3.37799	-2.86251	3	3	up
VIT_05s0020g01370	-0.631165	-3.35825	-5.2853	0.00116935	0.0404427	-0.481901	TRUE	-3.04267	-3.67384	3	3	down
VIT_12s0028g01080	-0.388072	-3.39752	-5.26095	0.00120058	0.0409388	-0.508915	TRUE	-3.20349	-3.59156	3	3	down
VIT_02s0154g00080	-0.536539	-3.50879	-5.20125	0.00128116	0.04124	-0.575529	TRUE	-3.24052	-3.77706	3	3	down
VIT_12s0059g01810	-0.621462	-3.36838	-5.20687	0.00127333	0.04124	-0.569235	TRUE	-3.05765	-3.67911	3	3	down
VIT_19s0014g03660	-0.426028	-3.24822	-5.22932	0.00124255	0.04124	-0.54414	TRUE	-3.03521	-3.46124	3	3	down
VIT_19s0135g00120	1.77291	-3.29645	5.20689	0.00127329	0.04124	-0.569205	TRUE	-4.18291	-2.41	3	3	up
VIT_16s0039g02540	-0.385614	-3.20724	-5.18802	0.00129982	0.041343	-0.590364	TRUE	-3.01443	-3.40005	3	3	down
VIT_16s0098g00360	0.565361	-3.0761	5.16714	0.00132988	0.0419468	-0.61383	TRUE	-3.35878	-2.79342	3	3	up
VIT_06s0004g07940	-0.512347	-3.22552	-5.15083	0.00135392	0.0420048	-0.632215	TRUE	-2.96934	-3.48169	3	3	down
VIT_08s0007g00840	-0.385252	-3.18782	-5.15716	0.00134454	0.0420048	-0.625076	TRUE	-2.99519	-3.38045	3	3	down
VIT_19s0014g03160	-0.499875	-3.26282	-5.12964	0.00138585	0.042646	-0.656153	TRUE	-3.01288	-3.51276	3	3	down
VIT_14s0030g02200	-0.646451	-3.27952	-5.11848	0.00140301	0.0426866	-0.668789	TRUE	-2.95629	-3.60274	3	3	down
VIT_02s0025g04830	-0.669683	-3.06301	-5.08754	0.00145182	0.0429309	-0.703923	TRUE	-2.72817	-3.39786	3	3	down
VIT_08s0007g08300	0.46592	-3.10094	5.09024	0.00144749	0.0429309	-0.700853	TRUE	-3.3339	-2.86798	3	3	up
VIT_18s0001g00760	-0.633016	-3.30787	-5.09458	0.00144055	0.0429309	-0.695915	TRUE	-2.99136	-3.62437	3	3	down
VIT_06s0004g02200	-0.441707	-3.14644	-5.0232	0.00155952	0.0440508	-0.777477	TRUE	-2.92559	-3.36729	3	3	down
VIT_09s0002g04440	-0.484755	-3.237	-5.02319	0.00155953	0.0440508	-0.777481	TRUE	-2.99462	-3.47938	3	3	down
VIT_04s0210g00110	0.43478	-3.0833	5.01313	0.00157716	0.0442188	-0.789042	TRUE	-3.30069	-2.86591	3	3	up
VIT_00s0246g00200	-0.40065	-3.21185	-4.95787	0.00167801	0.0448188	-0.852813	TRUE	-3.01152	-3.41217	3	3	down
VIT_00s1995g00010	-0.427178	-3.04655	-4.80386	0.00199896	0.0448188	-1.03308	TRUE	-2.83296	-3.26014	3	3	down
VIT_01s0244g00030	-0.510977	-3.45568	-4.8711	0.00185113	0.0448188	-0.953908	TRUE	-3.20019	-3.71116	3	3	down
VIT_02s0025g04330	-0.4475	-3.28517	-4.92932	0.0017329	0.0448188	-0.885944	TRUE	-3.06142	-3.50892	3	3	down
VIT_02s0025g04560	0.384177	-3.23187	4.97046	0.00165441	0.0448188	-0.838237	TRUE	-3.42396	-3.03978	3	3	up
VIT_03s0038g02740	-0.486252	-3.11776	-4.85325	0.00188916	0.0448188	-0.974857	TRUE	-2.87464	-3.36089	3	3	down
VIT_04s0008g02930	0.436922	-3.10412	4.93491	0.00172201	0.0448188	-0.879452	TRUE	-3.32258	-2.88566	3	3	up
VIT_04s0008g07110	-0.594258	-3.52587	-4.79651	0.00201589	0.0448188	-1.04178	TRUE	-3.22874	-3.823	3	3	down
VIT_04s0023g02040	0.441215	-3.1936	4.90059	0.00179018	0.0448188	-0.919422	TRUE	-3.41421	-2.97299	3	3	up
VIT_07s0005g04920	-0.417152	-3.28599	-4.85732	0.00188041	0.0448188	-0.970075	TRUE	-3.07741	-3.49457	3	3	down
VIT_07s0191g00060	-0.554385	-3.21297	-4.83355	0.00193214	0.0448188	-0.998038	TRUE	-2.93578	-3.49016	3	3	down
VIT_11s0016g05840	-0.539026	-3.25845	-4.96527	0.00166411	0.0448188	-0.844249	TRUE	-2.98893	-3.52796	3	3	down
VIT_12s0055g00290	0.476798	-3.03733	4.97019	0.00165493	0.0448188	-0.838557	TRUE	-3.27573	-2.79893	3	3	up
VIT_12s0057g01080	0.388954	-3.16084	4.93121	0.00172921	0.0448188	-0.883747	TRUE	-3.35532	-2.96636	3	3	up
VIT_13s0064g00670	-1.21515	-3.56305	-4.78844	0.00203466	0.0448188	-1.05133	TRUE	-2.95547	-4.17062	3	3	down
VIT_17s0000g02950	0.58051	-3.11657	4.81244	0.0019794	0.0448188	-1.02294	TRUE	-3.40683	-2.82632	3	3	up
VIT_17s0000g06350	-0.539275	-3.28394	-4.86625	0.00186139	0.0448188	-0.959603	TRUE	-3.0143	-3.55358	3	3	down
VIT_18s0072g00340	-0.430668	-3.24391	-4.88698	0.00181802	0.0448188	-0.935317	TRUE	-3.02858	-3.45925	3	3	down
VIT_04s0210g00140	0.497613	-3.05982	4.78135	0.00205133	0.0448803	-1.05974	TRUE	-3.30863	-2.81101	3	3	up
VIT_00s2349g00010	-0.752735	-3.41915	-4.74045	0.00215043	0.0455995	-1.1084	TRUE	-3.04278	-3.79552	3	3	down
VIT_04s0044g00220	0.39259	-3.07447	4.73999	0.00215157	0.0455995	-1.10895	TRUE	-3.27077	-2.87818	3	3	up
VIT_14s0030g01650	-0.441278	-3.34856	-4.7332	0.00216854	0.0455995	-1.11705	TRUE	-3.12792	-3.5692	3	3	down
VIT_16s0013g00330	-0.418589	-3.21144	-4.75329	0.00211876	0.0455995	-1.09309	TRUE	-3.00215	-3.42074	3	3	down
VIT_17s0000g10280	-0.388579	-3.24734	-4.73477	0.00216459	0.0455995	-1.11517	TRUE	-3.05305	-3.44163	3	3	down
VIT_13s0156g00320	0.436857	-3.08533	4.71034	0.00222676	0.0459947	-1.14438	TRUE	-3.30376	-2.8669	3	3	up
VIT_03s0038g02510	-0.484381	-3.25909	-4.68985	0.00228041	0.046656	-1.16895	TRUE	-3.0169	-3.50128	3	3	down
VIT_05s0020g03140	0.411142	-2.92311	4.65732	0.00236859	0.0471882	-1.2081	TRUE	-3.12868	-2.71754	3	3	up
VIT_11s0052g01600	-0.451418	-3.35886	-4.65276	0.00238123	0.0471882	-1.21359	TRUE	-3.13315	-3.58457	3	3	down
VIT_10s0071g00840	0.390474	-3.06521	4.62514	0.0024595	0.0477993	-1.24698	TRUE	-3.26044	-2.86997	3	3	up
VIT_01s0011g06470	0.441164	-3.28987	4.61359	0.00249308	0.0479181	-1.26099	TRUE	-3.51045	-3.06928	3	3	up
VIT_01s0026g02410	-0.488917	-3.28552	-4.60426	0.00252057	0.0479181	-1.27231	TRUE	-3.04106	-3.52998	3	3	down
VIT_04s0044g00130	-0.574847	-3.28296	-4.60042	0.002532	0.0479181	-1.27698	TRUE	-2.99554	-3.57039	3	3	down
VIT_09s0002g07070	-0.717732	-3.33525	-4.6038	0.00252196	0.0479181	-1.27288	TRUE	-2.97638	-3.69411	3	3	down
VIT_04s0008g03370	-0.427595	-3.27346	-4.58419	0.00258087	0.0484224	-1.29672	TRUE	-3.05966	-3.48725	3	3	down
VIT_14s0036g00480	-0.681273	-3.23445	-4.57303	0.00261507	0.0484265	-1.31032	TRUE	-2.89381	-3.57508	3	3	down
VIT_12s0035g00270	-0.662813	-3.45682	-4.55021	0.00268659	0.0491243	-1.33819	TRUE	-3.12542	-3.78823	3	3	down
VIT_00s0684g00030	-0.627027	-3.44613	-4.53588	0.00273259	0.0494044	-1.35573	TRUE	-3.13262	-3.75964	3	3	down
VIT_16s0022g01970	0.568145	-3.2465	4.53324	0.00274116	0.0494044	-1.35896	TRUE	-3.53057	-2.96242	3	3	up
VIT_07s0129g00320	0.390444	-3.14438	4.46812	0.00296227	0.0499796	-1.43913	TRUE	-3.33961	-2.94916	3	3	up
VIT_10s0003g05320	0.440456	-3.15024	4.42234	0.0031295	0.0499796	-1.4959	TRUE	-3.37047	-2.93001	3	3	up
VIT_13s0019g04140	-0.400362	-3.19711	-4.48685	0.00289673	0.0499796	-1.41601	TRUE	-2.99693	-3.39729	3	3	down
VIT_13s0047g00110	-0.427667	-3.02707	-4.42369	0.0031244	0.0499796	-1.49421	TRUE	-2.81324	-3.2409	3	3	down
VIT_16s0013g00520	0.532804	-3.1957	5.43669	0.00295101	0.0499796	-1.07607	TRUE	-3.46211	-2.9293	2	2	up
VIT_17s0000g06180	-0.75174	-3.44538	-4.46446	0.00297529	0.0499796	-1.44366	TRUE	-3.06951	-3.82125	3	3	down
VIT_18s0001g11710	-0.457466	-3.45329	-4.48156	0.00291509	0.0499796	-1.42254	TRUE	-3.22456	-3.68202	3	3	down
VIT_18s0122g00680	-0.388586	-3.31636	-4.45705	0.00300179	0.0499796	-1.45283	TRUE	-3.12207	-3.51065	3	3	down
VIT_06s0004g05670	0.404619	-3.06595	4.41473	0.00315826	0.0500168	-1.50536	FALSE	-3.26826	-2.86364	3	3	up
VIT_13s0019g02050	-0.66214	-3.65967	-4.41669	0.00315084	0.0500168	-1.50292	FALSE	-3.3286	-3.99074	3	3	down
VIT_10s0042g00430	-0.793179	-3.45984	-4.38521	0.00327277	0.0511878	-1.54218	FALSE	-3.06325	-3.85643	3	3	down
VIT_11s0016g05770	0.590968	-2.99854	4.37533	0.0033121	0.0514326	-1.55453	FALSE	-3.29403	-2.70306	3	3	up
VIT_09s0002g02620	0.451995	-3.14959	4.3215	0.00353572	0.0531059	-1.6221	FALSE	-3.37559	-2.92359	3	3	up
VIT_17s0000g03820	-0.470962	-3.16712	-4.33731	0.00346837	0.0531059	-1.60221	FALSE	-2.93164	-3.4026	3	3	down
VIT_17s0000g00780	-0.417881	-3.27394	-4.31043	0.00358373	0.0534032	-1.63605	FALSE	-3.065	-3.48288	3	3	down
VIT_06s0004g04700	0.537149	-2.93262	4.28788	0.00368381	0.0534224	-1.66454	FALSE	-3.20119	-2.66404	3	3	up
VIT_13s0019g01010	0.435065	-3.09934	4.29645	0.00364544	0.0534224	-1.65371	FALSE	-3.31687	-2.88181	3	3	up
VIT_13s0019g02850	-0.722258	-3.08369	-4.27277	0.00375255	0.0540053	-1.68367	FALSE	-2.72256	-3.44481	3	3	down
VIT_03s0038g03560	-0.40082	-3.26639	-4.26774	0.00377578	0.054054	-1.69005	FALSE	-3.06598	-3.4668	3	3	down
VIT_15s0046g01980	0.682066	-3.20485	4.26522	0.00378745	0.054054	-1.69324	FALSE	-3.54588	-2.86381	3	3	up
VIT_12s0035g01220	0.41826	-3.09347	4.24914	0.00386296	0.0544569	-1.71367	FALSE	-3.3026	-2.88434	3	3	up
VIT_14s0036g00470	0.606909	-3.307	4.23439	0.00393366	0.0548666	-1.73243	FALSE	-3.61045	-3.00354	3	3	up
VIT_03s0088g00260	0.610851	-3.2154	4.21224	0.00404255	0.0560479	-1.76068	FALSE	-3.52082	-2.90997	3	3	up
VIT_18s0001g07730	0.406466	-3.15984	4.20473	0.00408021	0.0561925	-1.77027	FALSE	-3.36308	-2.95661	3	3	up
VIT_15s0045g00710	0.548687	-3.13377	4.19809	0.0041138	0.0563552	-1.77876	FALSE	-3.40812	-2.85943	3	3	up
VIT_08s0007g02450	-0.733475	-3.30864	-4.17405	0.0042381	0.056701	-1.80956	FALSE	-2.9419	-3.67537	3	3	down
VIT_01s0011g05300	-0.433497	-3.10996	-4.12956	0.00447914	0.0585902	-1.86679	FALSE	-2.89322	-3.32671	3	3	down
VIT_02s0033g01000	-0.667898	-3.20073	-4.12778	0.00448907	0.0585902	-1.86909	FALSE	-2.86678	-3.53468	3	3	down
VIT_16s0039g00690	0.458644	-3.08876	4.11572	0.00455717	0.0592745	-1.88466	FALSE	-3.31808	-2.85944	3	3	up
VIT_08s0007g08310	0.936911	-3.01082	4.10887	0.00459633	0.0593758	-1.89352	FALSE	-3.47928	-2.54236	3	3	up
VIT_14s0171g00190	-0.709052	-3.07469	-4.79768	0.00503145	0.0625221	-1.57293	FALSE	-2.89742	-3.60647	3	1	down
VIT_04s0023g02390	0.390909	-3.20971	4.02881	0.00508242	0.0627696	-1.99754	FALSE	-3.40516	-3.01425	3	3	up
VIT_05s0102g00310	-0.632481	-3.44514	-4.01976	0.00514085	0.0629713	-2.00937	FALSE	-3.12889	-3.76138	3	3	down
VIT_05s0102g00120	-0.420687	-3.21969	-4.01574	0.00516699	0.0630873	-2.01462	FALSE	-3.00934	-3.43003	3	3	down
VIT_07s0005g02130	0.435222	-3.11708	4.00952	0.00520777	0.0633808	-2.02275	FALSE	-3.3347	-2.89947	3	3	up
VIT_08s0007g06700	-0.895268	-3.37491	-3.97802	0.0054199	0.064587	-2.06406	FALSE	-2.92728	-3.82254	3	3	down
VIT_19s0014g03350	-0.398401	-3.29212	-3.97708	0.00542633	0.064587	-2.06529	FALSE	-3.09292	-3.49132	3	3	down
VIT_19s0085g01050	-0.451915	-3.09926	-3.96315	0.00552325	0.064886	-2.0836	FALSE	-2.87331	-3.32522	3	3	down
VIT_01s0011g01290	0.459963	-3.06507	3.93857	0.00569892	0.0657714	-2.116	FALSE	-3.29505	-2.83509	3	3	up
VIT_05s0077g01430	0.587353	-3.192	5.42798	0.00580387	0.0657714	-1.56415	FALSE	-3.38778	-2.80043	2	1	up
VIT_07s0191g00070	0.443514	-3.07894	3.92982	0.00576287	0.0657714	-2.12754	FALSE	-3.3007	-2.85718	3	3	up
VIT_08s0007g06060	-0.930328	-3.62183	-3.93046	0.00575817	0.0657714	-2.1267	FALSE	-3.15667	-4.08699	3	3	down
VIT_01s0026g01460	0.423374	-3.00966	3.90939	0.00591534	0.0659003	-2.15455	FALSE	-3.22135	-2.79798	3	3	up
VIT_05s0020g02790	0.537536	-3.20295	3.89936	0.00599183	0.0659003	-2.16784	FALSE	-3.47172	-2.93418	3	3	up
VIT_19s0090g00910	-0.568726	-3.3061	-3.90441	0.00595317	0.0659003	-2.16115	FALSE	-3.02174	-3.59046	3	3	down
VIT_00s0259g00200	0.385388	-3.29088	3.88822	0.00607805	0.0662073	-2.18262	FALSE	-3.48357	-3.09818	3	3	up
VIT_09s0002g03270	1.35166	-3.32995	3.88837	0.00607687	0.0662073	-2.18242	FALSE	-4.00578	-2.65412	3	3	up
VIT_14s0006g01390	0.99212	-3.24526	3.88239	0.00612368	0.0662168	-2.19036	FALSE	-3.74132	-2.7492	3	3	up
VIT_18s0001g03190	-0.379065	-3.20549	-3.85733	0.00632422	0.0676191	-2.22369	FALSE	-3.01596	-3.39503	3	3	down
VIT_04s0023g03150	0.58564	-3.12376	3.83673	0.00649444	0.0686632	-2.25116	FALSE	-3.41657	-2.83094	3	3	up
VIT_08s0007g02460	-0.686972	-3.27513	-3.82818	0.00656651	0.0689489	-2.26257	FALSE	-2.93164	-3.61861	3	3	down
VIT_09s0002g05200	-0.38092	-3.22556	-3.80233	0.0067899	0.0697268	-2.29716	FALSE	-3.0351	-3.41602	3	3	down
VIT_04s0023g02870	-0.420403	-3.34528	-3.79274	0.00687482	0.0698347	-2.31001	FALSE	-3.13508	-3.55548	3	3	down
VIT_11s0016g02910	0.557823	-3.27822	3.77566	0.00702901	0.0698347	-2.33294	FALSE	-3.55713	-2.99931	3	3	up
VIT_13s0019g00310	0.401163	-3.04512	3.77148	0.00706735	0.0698347	-2.33857	FALSE	-3.2457	-2.84453	3	3	up
VIT_19s0090g01020	0.575871	-3.12681	3.79721	0.00683508	0.0698347	-2.30402	FALSE	-3.41474	-2.83887	3	3	up
VIT_01s0011g01850	-0.646923	-3.3096	-3.75332	0.00723646	0.0704113	-2.36301	FALSE	-2.98614	-3.63306	3	3	down
VIT_13s0019g02490	1.49587	-3.53834	3.74777	0.00728894	0.0707401	-2.37048	FALSE	-4.28627	-2.7904	3	3	up
VIT_08s0007g03250	-0.444137	-3.1266	-3.73745	0.00738781	0.0713338	-2.38441	FALSE	-2.90453	-3.34867	3	3	down
VIT_15s0046g00740	-0.404718	-3.16302	-3.72343	0.00752439	0.0717376	-2.40334	FALSE	-2.96066	-3.36538	3	3	down
VIT_07s0005g00490	0.379113	-3.04483	3.70419	0.00771629	0.0724379	-2.42936	FALSE	-3.23439	-2.85527	3	3	up
VIT_19s0014g00980	0.38523	-3.14302	3.70077	0.00775095	0.0724379	-2.43399	FALSE	-3.33563	-2.9504	3	3	up
VIT_13s0019g02200	-0.481242	-3.18455	-3.67954	0.00796999	0.0733509	-2.46279	FALSE	-2.94393	-3.42518	3	3	down
VIT_13s0074g00720	-0.484408	-3.14853	-3.65402	0.00824222	0.0740698	-2.49748	FALSE	-2.90632	-3.39073	3	3	down
VIT_11s0118g00050	-0.422404	-3.25861	-3.62798	0.00853053	0.075616	-2.53299	FALSE	-3.0474	-3.46981	3	3	down
VIT_19s0014g00160	-2.20316	-3.83988	-3.62587	0.00855429	0.0756495	-2.53586	FALSE	-2.7383	-4.94147	3	3	down
VIT_11s0103g00630	-0.381304	-3.21191	-3.60002	0.00885218	0.0766716	-2.5712	FALSE	-3.02126	-3.40256	3	3	down
VIT_18s0001g02250	0.399503	-3.05975	3.56529	0.00927023	0.0786722	-2.61883	FALSE	-3.2595	-2.86	3	3	up
VIT_00s0231g00040	-0.614153	-3.2291	-3.56332	0.00929464	0.0787029	-2.62155	FALSE	-2.92202	-3.53617	3	3	down
VIT_08s0040g03360	0.424012	-3.14684	3.55445	0.00940506	0.0789316	-2.63373	FALSE	-3.35884	-2.93483	3	3	up
VIT_07s0104g00430	0.490435	-3.03546	3.53282	0.00968053	0.0789672	-2.66352	FALSE	-3.28068	-2.79025	3	3	up
VIT_10s0003g00960	0.53679	-3.14728	3.54357	0.00954255	0.0789672	-2.64871	FALSE	-3.41568	-2.87889	3	3	up
VIT_12s0059g00590	0.443463	-3.19996	3.53397	0.00966564	0.0789672	-2.66193	FALSE	-3.42169	-2.97822	3	3	up
VIT_01s0011g01710	-0.655802	-3.10222	-3.52637	0.00976427	0.079479	-2.6724	FALSE	-2.77432	-3.43012	3	3	down
VIT_13s0067g03560	0.403201	-3.10977	3.50394	0.0100618	0.0805957	-2.70336	FALSE	-3.31137	-2.90817	3	3	up
VIT_17s0000g02020	0.380926	-3.17669	3.49998	0.0101155	0.0805957	-2.70885	FALSE	-3.36716	-2.98623	3	3	up
VIT_18s0001g08250	0.386334	-3.31413	3.4953	0.010179	0.0805957	-2.71531	FALSE	-3.50729	-3.12096	3	3	up
VIT_19s0027g00760	0.410701	-3.12457	3.49795	0.0101429	0.0805957	-2.71164	FALSE	-3.32992	-2.91922	3	3	up
VIT_18s0001g10330	-0.418867	-3.15275	-3.48645	0.0103008	0.0807214	-2.72757	FALSE	-2.94331	-3.36218	3	3	down
VIT_07s0005g05850	-0.412246	-3.24223	-3.47476	0.0104638	0.0810668	-2.74375	FALSE	-3.0361	-3.44835	3	3	down
VIT_12s0035g01980	0.393674	-3.02946	3.47408	0.0104734	0.0810668	-2.7447	FALSE	-3.2263	-2.83262	3	3	up
VIT_04s0023g01970	-0.409344	-3.1696	-3.44563	0.0108824	0.0827622	-2.78418	FALSE	-2.96493	-3.37428	3	3	down
VIT_01s0011g00230	-0.499912	-3.34588	-3.42992	0.0111155	0.0831467	-2.80602	FALSE	-3.09593	-3.59584	3	3	down
VIT_18s0001g08450	0.442026	-3.15454	3.41494	0.0113429	0.0840175	-2.82688	FALSE	-3.37555	-2.93352	3	3	up
VIT_09s0002g08670	0.383857	-3.05769	3.41258	0.0113792	0.0841217	-2.83017	FALSE	-3.24962	-2.86576	3	3	up
VIT_00s0317g00030	-0.527994	-3.28614	-3.40229	0.0115389	0.084374	-2.84452	FALSE	-3.02215	-3.55014	3	3	down
VIT_00s1231g00010	-0.402964	-3.14235	-3.40512	0.0114947	0.084374	-2.84058	FALSE	-2.94087	-3.34383	3	3	down
VIT_02s0025g01690	-0.544604	-3.31108	-3.40511	0.0114949	0.084374	-2.84059	FALSE	-3.03878	-3.58338	3	3	down
VIT_15s0048g02500	-0.388642	-3.45452	-3.40009	0.0115732	0.084374	-2.84758	FALSE	-3.2602	-3.64884	3	3	down
VIT_07s0005g04890	0.522754	-3.05079	3.36862	0.0120783	0.0862573	-2.89156	FALSE	-3.31217	-2.78942	3	3	up
VIT_05s0077g01580	0.517939	-3.13079	3.35713	0.0122687	0.086386	-2.90765	FALSE	-3.38976	-2.87182	3	3	up
VIT_07s0005g06730	-0.633854	-3.15226	-3.35689	0.0122727	0.086386	-2.90799	FALSE	-2.83534	-3.46919	3	3	down
VIT_08s0032g00890	-0.613295	-3.32292	-3.34207	0.0125229	0.0869204	-2.92876	FALSE	-3.01627	-3.62957	3	3	down
VIT_12s0142g00220	-0.406655	-3.17134	-3.34402	0.0124897	0.0869204	-2.92603	FALSE	-2.96801	-3.37466	3	3	down
VIT_16s0022g00510	-0.494252	-3.05266	-3.31305	0.013029	0.0888552	-2.9695	FALSE	-2.80554	-3.29979	3	3	down
VIT_16s0098g01060	-0.838545	-3.05933	-3.28691	0.0135038	0.0912711	-3.0063	FALSE	-2.64006	-3.4786	3	3	down
VIT_03s0038g04570	0.387358	-3.00761	3.2704	0.0138132	0.0918857	-3.02958	FALSE	-3.20129	-2.81394	3	3	up
VIT_07s0289g00060	0.661143	-3.09012	3.26734	0.0138713	0.0921105	-3.03389	FALSE	-3.42069	-2.75955	3	3	up
VIT_09s0002g00810	-0.422193	-3.24235	-3.26032	0.0140059	0.0924531	-3.04381	FALSE	-3.03125	-3.45345	3	3	down
VIT_03s0063g02680	-0.38091	-3.51271	-3.25069	0.0141924	0.0924584	-3.0574	FALSE	-3.32226	-3.70317	3	3	down
VIT_08s0007g04780	0.553744	-3.18796	3.23431	0.0145162	0.0926993	-3.08056	FALSE	-3.46484	-2.91109	3	3	up
VIT_09s0002g04250	0.388659	-3.05668	3.22902	0.0146225	0.0926993	-3.08806	FALSE	-3.25101	-2.86235	3	3	up
VIT_16s0115g00340	0.428968	-3.19063	3.24228	0.0143576	0.0926993	-3.06929	FALSE	-3.40511	-2.97615	3	3	up
VIT_03s0180g00260	0.404313	-3.13937	3.22013	0.0148029	0.0930715	-3.10064	FALSE	-3.34153	-2.93722	3	3	up
VIT_18s0089g00410	-0.558257	-3.32024	-3.18118	0.0156219	0.0967739	-3.15589	FALSE	-3.04111	-3.59937	3	3	down
VIT_11s0037g00800	0.972633	-3.29085	3.16673	0.015938	0.097657	-3.17643	FALSE	-3.77717	-2.80454	3	3	up
VIT_04s0044g01110	-0.398421	-3.16274	-3.16192	0.0160449	0.0978311	-3.18328	FALSE	-2.96353	-3.36195	3	3	down
VIT_07s0005g04750	-0.698578	-3.15401	-3.15905	0.0161087	0.0978311	-3.18735	FALSE	-2.80472	-3.5033	3	3	down
VIT_08s0058g00870	0.382301	-3.0868	3.14131	0.0165108	0.0993534	-3.21262	FALSE	-3.27795	-2.89565	3	3	up
VIT_13s0067g02270	-1.67922	-3.65379	-3.1392	0.0165593	0.0994873	-3.21563	FALSE	-2.81418	-4.49341	3	3	down
VIT_17s0000g02190	0.611703	-3.2959	3.12311	0.0169344	0.100465	-3.23857	FALSE	-3.60175	-2.99005	3	3	up
VIT_14s0066g02240	-0.713486	-3.24182	-3.10013	0.0174857	0.102316	-3.27137	FALSE	-2.88507	-3.59856	3	3	down
VIT_05s0062g01010	0.661802	-3.04463	3.07836	0.0180257	0.103846	-3.30249	FALSE	-3.37553	-2.71373	3	3	up
VIT_00s2430g00010	0.425387	-3.06848	3.06181	0.0184481	0.105313	-3.32618	FALSE	-3.28117	-2.85578	3	3	up
VIT_17s0000g00660	-0.620224	-3.39289	-3.06235	0.0184343	0.105313	-3.32542	FALSE	-3.08278	-3.70301	3	3	down
VIT_18s0001g13250	-0.415554	-3.11919	-3.05442	0.0186403	0.105461	-3.33678	FALSE	-2.91142	-3.32697	3	3	down
VIT_13s0019g03000	-0.444433	-3.11865	-3.05069	0.018738	0.105698	-3.34213	FALSE	-2.89644	-3.34087	3	3	down
VIT_05s0124g00670	-0.560191	-3.21054	-3.03755	0.0190865	0.106541	-3.36096	FALSE	-2.93044	-3.49064	3	3	down
VIT_18s0001g11150	0.490808	-3.2129	3.02274	0.0194879	0.107212	-3.38222	FALSE	-3.4583	-2.9675	3	3	up
VIT_09s0002g05710	0.416232	-3.12984	3.0081	0.0198933	0.10881	-3.40325	FALSE	-3.33795	-2.92172	3	3	up
VIT_13s0064g00810	0.596979	-3.23029	3.005	0.0199801	0.109127	-3.40769	FALSE	-3.52878	-2.9318	3	3	up
VIT_18s0001g08820	-0.405548	-3.15292	-2.9883	0.0204559	0.110445	-3.43171	FALSE	-2.95014	-3.35569	3	3	down
VIT_14s0108g01160	-0.431822	-3.21385	-2.95516	0.0214358	0.113379	-3.47944	FALSE	-2.99793	-3.42976	3	3	down
VIT_15s0046g03380	-0.381778	-3.1661	-2.94673	0.0216929	0.11388	-3.49159	FALSE	-2.97521	-3.35699	3	3	down
VIT_02s0025g03660	0.498109	-3.15341	2.93843	0.0219493	0.114867	-3.50356	FALSE	-3.40246	-2.90435	3	3	up
VIT_08s0007g04670	0.490443	-3.1366	2.89515	0.0233388	0.118651	-3.56605	FALSE	-3.38182	-2.89138	3	3	up
VIT_04s0023g00700	-0.580788	-3.22751	-2.87661	0.0239621	0.120768	-3.59286	FALSE	-2.93712	-3.5179	3	3	down
VIT_13s0019g03090	-0.608851	-3.1736	-2.83459	0.0254411	0.124818	-3.65371	FALSE	-2.86917	-3.47802	3	3	down
VIT_01s0011g00560	0.514864	-3.13955	2.81143	0.026297	0.126312	-3.68729	FALSE	-3.39698	-2.88211	3	3	up
VIT_01s0011g01680	-0.39615	-3.18016	-2.79704	0.0268438	0.127483	-3.70816	FALSE	-2.98208	-3.37823	3	3	down
VIT_04s0008g04700	-0.571764	-3.49975	-2.79256	0.0270166	0.127982	-3.71466	FALSE	-3.21387	-3.78563	3	3	down
VIT_17s0000g08660	-0.403415	-3.38838	-2.78782	0.0272007	0.128124	-3.72155	FALSE	-3.18667	-3.59009	3	3	down
VIT_18s0001g15560	-0.406568	-3.1821	-2.78319	0.0273817	0.128137	-3.72827	FALSE	-2.97881	-3.38538	3	3	down
VIT_04s0008g00790	-0.387298	-3.36157	-2.77473	0.0277158	0.128559	-3.74055	FALSE	-3.16792	-3.55521	3	3	down
VIT_03s0091g01290	0.41855	-3.18544	2.77048	0.0278854	0.128742	-3.74673	FALSE	-3.39472	-2.97617	3	3	up
VIT_05s0102g00480	0.493494	-3.15194	2.74504	0.0289227	0.13017	-3.7837	FALSE	-3.39869	-2.90519	3	3	up
VIT_19s0090g01610	0.410431	-3.19251	2.71749	0.0300915	0.132901	-3.82376	FALSE	-3.39773	-2.9873	3	3	up
VIT_01s0244g00170	-0.498713	-3.22471	-2.71337	0.0302707	0.133063	-3.82975	FALSE	-2.97535	-3.47406	3	3	down
VIT_13s0067g02560	-0.655397	-3.54672	-2.71215	0.030324	0.133063	-3.83154	FALSE	-3.21902	-3.87442	3	3	down
VIT_03s0017g01340	-0.581831	-3.11484	-2.68077	0.0317269	0.136276	-3.87719	FALSE	-2.82392	-3.40575	3	3	down
VIT_07s0005g00840	-0.383174	-3.24946	-2.65232	0.0330578	0.140116	-3.91862	FALSE	-3.05787	-3.44105	3	3	down
VIT_15s0048g02600	-0.572981	-2.91272	-2.63965	0.0336694	0.142027	-3.93709	FALSE	-2.62623	-3.19921	3	3	down
VIT_06s0004g08380	-0.471902	-3.27543	-2.63135	0.0340761	0.142517	-3.94918	FALSE	-3.03948	-3.51139	3	3	down
VIT_00s0585g00030	0.386228	-3.14973	2.62105	0.0345884	0.14355	-3.96419	FALSE	-3.34284	-2.95661	3	3	up
VIT_03s0097g00570	-0.538437	-3.35261	-2.61383	0.0349518	0.14407	-3.9747	FALSE	-3.08339	-3.62183	3	3	down
VIT_04s0023g00410	-0.392238	-3.22429	-2.61327	0.0349802	0.14407	-3.97552	FALSE	-3.02817	-3.42041	3	3	down
VIT_09s0002g01450	-0.431834	-3.26686	-2.61129	0.0350806	0.144203	-3.9784	FALSE	-3.05094	-3.48277	3	3	down
VIT_14s0081g00490	-0.474063	-3.29322	-2.59682	0.0358243	0.146056	-3.99949	FALSE	-3.05619	-3.53025	3	3	down
VIT_10s0092g00120	0.401029	-3.07555	2.58793	0.0362895	0.146748	-4.01245	FALSE	-3.27606	-2.87503	3	3	up
VIT_01s0026g02680	-0.410729	-3.17018	-2.5568	0.0379681	0.150772	-4.05783	FALSE	-2.96482	-3.37554	3	3	down
VIT_14s0006g01830	-0.434143	-3.26688	-2.55591	0.0380171	0.150772	-4.05913	FALSE	-3.04981	-3.48395	3	3	down
VIT_05s0049g02350	-0.394492	-3.33288	-2.54786	0.038465	0.151913	-4.07087	FALSE	-3.13563	-3.53013	3	3	down
VIT_08s0007g00920	-0.558204	-3.38348	-2.54738	0.0384915	0.151913	-4.07156	FALSE	-3.10438	-3.66258	3	3	down
VIT_01s0011g04500	0.448389	-3.29243	2.50331	0.0410422	0.157551	-4.13579	FALSE	-3.51662	-3.06823	3	3	up
VIT_16s0050g00390	-0.714572	-3.31675	-2.49161	0.0417483	0.158971	-4.15284	FALSE	-2.95946	-3.67404	3	3	down
VIT_16s0022g01840	0.437657	-3.24796	2.47754	0.0426142	0.160839	-4.17335	FALSE	-3.46679	-3.02913	3	3	up
VIT_02s0025g03970	0.521941	-3.21583	2.47652	0.0426781	0.160893	-4.17484	FALSE	-3.4768	-2.95486	3	3	up
VIT_08s0058g00570	0.435288	-3.17096	2.4742	0.0428224	0.161276	-4.17821	FALSE	-3.38861	-2.95332	3	3	up
VIT_14s0030g00660	-0.750759	-3.57853	-2.46314	0.0435196	0.162447	-4.19433	FALSE	-3.20315	-3.95391	3	3	down
VIT_00s0386g00050	-0.877792	-3.50452	-2.44854	0.0444576	0.164008	-4.21559	FALSE	-3.06563	-3.94342	3	3	down
VIT_02s0025g03760	1.97047	-3.72954	2.44228	0.0448667	0.164874	-4.22472	FALSE	-4.71478	-2.7443	3	3	up
VIT_08s0058g01230	-0.417746	-3.14802	-2.43835	0.0451249	0.165342	-4.23043	FALSE	-2.93915	-3.35689	3	3	down
VIT_16s0050g02210	-0.43104	-3.38999	-2.43086	0.0456216	0.166196	-4.24133	FALSE	-3.17447	-3.60552	3	3	down
VIT_09s0018g01140	-0.687619	-3.30966	-2.42492	0.0460194	0.167163	-4.24998	FALSE	-2.96585	-3.65347	3	3	down
VIT_04s0210g00050	0.38612	-3.04892	2.39542	0.0480497	0.171673	-4.2929	FALSE	-3.24198	-2.85586	3	3	up
VIT_04s0043g00400	0.428941	-3.20497	2.39036	0.0484076	0.172413	-4.30027	FALSE	-3.41944	-2.9905	3	3	up
VIT_06s0004g04060	-0.418725	-3.2391	-2.38522	0.048773	0.172922	-4.30774	FALSE	-3.02974	-3.44846	3	3	down
VIT_08s0056g00710	-0.787381	-3.2087	-2.38494	0.0487929	0.172922	-4.30814	FALSE	-2.81501	-3.60239	3	3	down

## Sheet: T0d vs T20d-DEPs
protein	logFC	AveExpr	t	P.Value	adj.P.Val	B	significant	mean_T0d	mean_T20d	ngood_T0d	ngood_T20d	regulated
VIT_07s0031g03210	1.14823	-3.3199	13.0559	1.69898e-06	0.00642044	5.54414	TRUE	-3.89402	-2.74579	3	3	up
VIT_14s0108g01560	1.06233	-3.26041	11.7049	3.77643e-06	0.00713557	4.89444	TRUE	-3.79158	-2.72924	3	3	up
VIT_05s0020g00600	-1.14748	-3.26253	-10.5126	8.21825e-06	0.00725105	4.22853	TRUE	-2.68879	-3.83627	3	3	down
VIT_05s0020g03140	1.20088	-3.31798	10.5738	7.88165e-06	0.00725105	4.26512	TRUE	-3.91842	-2.71754	3	3	up
VIT_19s0135g00120	1.41131	-2.97452	11.9976	9.59387e-06	0.00725105	3.92043	TRUE	-3.82131	-2.41	2	3	up
VIT_06s0004g04700	1.27871	-3.3034	9.65589	1.51027e-05	0.00774936	3.68681	TRUE	-3.94275	-2.66404	3	3	up
VIT_12s0028g01390	-1.05818	-3.54871	-9.87979	1.28253e-05	0.00774936	3.83398	TRUE	-3.01962	-4.07779	3	3	down
VIT_15s0048g02150	-1.01621	-3.23766	-9.54427	1.64051e-05	0.00774936	3.61189	TRUE	-2.72956	-3.74577	3	3	down
VIT_01s0011g03620	0.932951	-3.32648	9.25735	2.03707e-05	0.00855341	3.41442	TRUE	-3.79296	-2.86001	3	3	up
VIT_13s0019g02180	1.20596	-3.18412	8.85716	2.78223e-05	0.00955824	3.12673	TRUE	-3.7871	-2.58114	3	3	up
VIT_16s0022g01340	-1.09548	-3.15262	-8.94343	2.59881e-05	0.00955824	3.19	TRUE	-2.60488	-3.70036	3	3	down
VIT_01s0026g01460	0.822354	-3.20915	8.7365	3.06358e-05	0.00964772	3.03706	TRUE	-3.62033	-2.79798	3	3	up
VIT_00s1240g00010	-0.706286	-3.25611	-7.90855	6.12315e-05	0.0130282	2.38263	TRUE	-2.90296	-3.60925	3	3	down
VIT_02s0033g00870	0.632372	-3.09159	7.78403	6.82975e-05	0.0130282	2.27795	TRUE	-3.40778	-2.7754	3	3	up
VIT_02s0154g00080	-1.07078	-3.24167	-8.04873	5.4237e-05	0.0130282	2.49845	TRUE	-2.70628	-3.77706	3	3	down
VIT_04s0043g01010	-0.890638	-3.17993	-8.25163	4.56406e-05	0.0130282	2.66238	TRUE	-2.73461	-3.62525	3	3	down
VIT_10s0003g02730	-0.7075	-3.12264	-7.9644	5.83309e-05	0.0130282	2.42903	TRUE	-2.76889	-3.47639	3	3	down
VIT_13s0064g00580	0.613545	-3.17188	7.83765	6.5149e-05	0.0130282	2.32323	TRUE	-3.47865	-2.86511	3	3	up
VIT_14s0030g01250	0.616349	-3.21556	7.77326	6.89503e-05	0.0130282	2.26881	TRUE	-3.52374	-2.90739	3	3	up
VIT_17s0000g01170	-0.726292	-3.2069	-8.02193	5.55023e-05	0.0130282	2.47647	TRUE	-2.84376	-3.57005	3	3	down
VIT_01s0150g00200	-0.666896	-3.15812	-7.33586	0.000102394	0.0138126	1.88661	TRUE	-2.82468	-3.49157	3	3	down
VIT_01s0244g00030	-0.936046	-3.24314	-7.36933	9.92775e-05	0.0138126	1.91665	TRUE	-2.77512	-3.71116	3	3	down
VIT_04s0008g04260	-0.694601	-3.22958	-7.29854	0.000105997	0.0138126	1.85296	TRUE	-2.88228	-3.57688	3	3	down
VIT_06s0004g02740	-1.17491	-3.37147	-7.39575	9.68923e-05	0.0138126	1.94026	TRUE	-2.78402	-3.95893	3	3	down
VIT_06s0004g03020	-0.722637	-3.25693	-7.47705	8.99445e-05	0.0138126	2.01241	TRUE	-2.89561	-3.61825	3	3	down
VIT_07s0005g04890	0.752198	-3.16552	7.30704	0.000105165	0.0138126	1.86064	TRUE	-3.54162	-2.78942	3	3	up
VIT_08s0040g00410	0.618626	-3.14668	7.54736	8.43825e-05	0.0138126	2.07418	TRUE	-3.45599	-2.83737	3	3	up
VIT_17s0000g00660	-0.81483	-3.29559	-7.56919	8.2734e-05	0.0138126	2.09324	TRUE	-2.88818	-3.70301	3	3	down
VIT_19s0090g01040	-1.18009	-3.37153	-7.40157	9.63759e-05	0.0138126	1.94545	TRUE	-2.78149	-3.96158	3	3	down
VIT_04s0008g04700	-1.04501	-3.26313	-7.14008	0.000122956	0.01393	1.70822	TRUE	-2.74063	-3.78563	3	3	down
VIT_06s0004g05230	-0.687504	-3.28959	-7.06372	0.000132192	0.01393	1.63736	TRUE	-2.94583	-3.63334	3	3	down
VIT_12s0057g00670	0.671598	-3.34283	7.12709	0.000124475	0.01393	1.69621	TRUE	-3.67863	-3.00703	3	3	up
VIT_13s0067g02560	-1.14619	-3.30132	-7.21254	0.000114853	0.01393	1.77478	TRUE	-2.72823	-3.87442	3	3	down
VIT_14s0006g02720	0.648928	-3.20057	7.05969	0.000132702	0.01393	1.63359	TRUE	-3.52504	-2.87611	3	3	up
VIT_18s0001g11710	-0.911358	-3.22634	-7.08903	0.000129049	0.01393	1.66092	TRUE	-2.77066	-3.68202	3	3	down
VIT_19s0015g01720	-0.821169	-3.17384	-7.0991	0.000127821	0.01393	1.67028	TRUE	-2.76326	-3.58443	3	3	down
VIT_01s0011g05650	0.572263	-3.16288	6.9859	0.000142408	0.0145448	1.5644	TRUE	-3.44901	-2.87674	3	3	up
VIT_05s0020g03330	0.686736	-3.27033	6.85777	0.000161196	0.0148576	1.44262	TRUE	-3.61369	-2.92696	3	3	up
VIT_12s0035g00270	-0.985909	-3.29528	-6.90259	0.000154326	0.0148576	1.48546	TRUE	-2.80232	-3.78823	3	3	down
VIT_14s0030g01650	-0.666832	-3.23578	-6.90432	0.000154069	0.0148576	1.4871	TRUE	-2.90237	-3.5692	3	3	down
VIT_16s0050g01150	0.633101	-3.37125	6.85921	0.00016097	0.0148576	1.444	TRUE	-3.6878	-3.0547	3	3	up
VIT_08s0040g00320	-0.55061	-3.14468	-6.79481	0.000171428	0.0149326	1.382	TRUE	-2.86938	-3.41999	3	3	down
VIT_10s0116g00530	-0.69584	-3.29156	-6.78043	0.000173864	0.0149326	1.36809	TRUE	-2.94364	-3.63948	3	3	down
VIT_12s0059g01810	-0.781532	-3.28834	-6.80512	0.000169704	0.0149326	1.39196	TRUE	-2.89758	-3.67911	3	3	down
VIT_01s0011g06450	0.585995	-3.2202	6.71092	0.0001862	0.0150184	1.30044	TRUE	-3.51319	-2.9272	3	3	up
VIT_09s0018g01150	0.745727	-3.25609	6.70774	0.000186786	0.0150184	1.29734	TRUE	-3.62895	-2.88323	3	3	up
VIT_11s0016g05770	1.02388	-3.215	6.70918	0.000186519	0.0150184	1.29875	TRUE	-3.72694	-2.70306	3	3	up
VIT_00s0207g00250	-0.881365	-3.18636	-6.67239	0.000193455	0.0152305	1.26267	TRUE	-2.74568	-3.62704	3	3	down
VIT_01s0011g05150	-0.61963	-3.27515	-6.63162	0.000201475	0.0152715	1.22249	TRUE	-2.96533	-3.58496	3	3	down
VIT_05s0094g01260	0.571814	-3.15886	6.62873	0.000202057	0.0152715	1.21964	TRUE	-3.44476	-2.87295	3	3	up
VIT_02s0025g02790	0.995962	-3.16012	6.39254	0.000256633	0.0168706	0.982393	TRUE	-3.6581	-2.66214	3	3	up
VIT_03s0063g02680	-0.997457	-3.20444	-6.45085	0.000241779	0.0168706	1.04167	TRUE	-2.70571	-3.70317	3	3	down
VIT_07s0031g02690	0.608743	-3.17309	6.38402	0.000258886	0.0168706	0.973693	TRUE	-3.47746	-2.86872	3	3	up
VIT_10s0071g00840	0.577122	-3.15853	6.38385	0.00025893	0.0168706	0.973525	TRUE	-3.44709	-2.86997	3	3	up
VIT_11s0052g01600	-0.693702	-3.23772	-6.43083	0.000246768	0.0168706	1.02137	TRUE	-2.89087	-3.58457	3	3	down
VIT_12s0028g01080	-0.760579	-3.21127	-6.46994	0.000237126	0.0168706	1.06097	TRUE	-2.83098	-3.59156	3	3	down
VIT_12s0055g00290	0.750514	-3.17419	6.41743	0.000250173	0.0168706	1.00775	TRUE	-3.54944	-2.79893	3	3	up
VIT_18s0001g01030	0.610671	-3.15385	6.50719	0.000228331	0.0168706	1.09849	TRUE	-3.45918	-2.84851	3	3	up
VIT_01s0011g01690	0.602239	-3.24291	6.32928	0.0002739	0.0171895	0.917565	TRUE	-3.54403	-2.94179	3	3	up
VIT_02s0025g01330	-0.615057	-3.16773	-6.30106	0.000282018	0.0171895	0.888461	TRUE	-2.86021	-3.47526	3	3	down
VIT_07s0130g00220	-0.602712	-3.09871	-6.32936	0.000273879	0.0171895	0.917643	TRUE	-2.79736	-3.40007	3	3	down
VIT_09s0002g08670	0.609431	-3.17048	6.3109	0.000279155	0.0171895	0.89863	TRUE	-3.47519	-2.86576	3	3	up
VIT_08s0007g08310	1.41326	-3.249	6.22487	0.000305292	0.0177492	0.809353	TRUE	-3.95563	-2.54236	3	3	up
VIT_11s0037g00740	0.692205	-3.20915	6.24788	0.000298046	0.0177492	0.833331	TRUE	-3.55525	-2.86304	3	3	up
VIT_16s0039g00520	-0.802517	-3.34842	-6.23141	0.000303213	0.0177492	0.816175	TRUE	-2.94716	-3.74968	3	3	down
VIT_03s0063g00120	0.818601	-3.18394	6.14208	0.000333031	0.0182395	0.722453	TRUE	-3.59324	-2.77464	3	3	up
VIT_08s0040g03150	0.660826	-3.20768	6.15977	0.000326879	0.0182395	0.741097	TRUE	-3.53809	-2.87727	3	3	up
VIT_10s0003g03830	-0.521036	-3.2149	-6.14305	0.00033269	0.0182395	0.723479	TRUE	-2.95438	-3.47542	3	3	down
VIT_18s0001g14450	-0.625954	-3.18144	-6.15672	0.000327929	0.0182395	0.737892	TRUE	-2.86846	-3.49441	3	3	down
VIT_09s0002g07500	-0.73504	-3.26198	-6.09473	0.000350145	0.0189028	0.672313	TRUE	-2.89446	-3.6295	3	3	down
VIT_01s0011g01290	0.635693	-3.15294	6.05329	0.000365923	0.0194637	0.628176	TRUE	-3.47078	-2.83509	3	3	up
VIT_07s0005g02580	-0.54123	-3.21865	-6.04079	0.000370835	0.0194637	0.614814	TRUE	-2.94804	-3.48927	3	3	down
VIT_12s0028g03380	0.61512	-3.22872	6.02752	0.000376129	0.0194711	0.60061	TRUE	-3.53628	-2.92116	3	3	up
VIT_07s0141g00260	-0.786579	-3.17665	-5.98951	0.000391768	0.0200066	0.559761	TRUE	-2.78336	-3.56994	3	3	down
VIT_04s0210g00050	0.668958	-3.19034	5.96963	0.000400233	0.0201664	0.538315	TRUE	-3.52482	-2.85586	3	3	up
VIT_14s0030g02190	0.760471	-3.48162	5.94345	0.00041169	0.0204708	0.509986	TRUE	-3.86186	-3.10139	3	3	up
VIT_18s0001g09360	-0.597459	-3.20058	-5.89853	0.000432204	0.0212117	0.461146	TRUE	-2.90185	-3.49931	3	3	down
VIT_00s0207g00210	-0.659065	-3.23841	-5.86682	0.000447364	0.0216742	0.426497	TRUE	-2.90887	-3.56794	3	3	down
VIT_14s0068g01160	-1.2422	-3.52524	-5.80761	0.000477278	0.0228095	0.361388	TRUE	-2.90414	-4.14634	3	3	down
VIT_18s0122g00680	-0.566847	-3.22723	-5.797	0.000482868	0.0228095	0.349667	TRUE	-2.94381	-3.51065	3	3	down
VIT_16s0050g02670	0.475058	-3.17072	5.77969	0.000492143	0.0229606	0.330513	TRUE	-3.40825	-2.93319	3	3	up
VIT_00s0505g00050	-0.894272	-3.40151	-5.76311	0.000501213	0.0230986	0.312122	TRUE	-2.95437	-3.84864	3	3	down
VIT_13s0019g02050	-1.37141	-3.30503	-5.73091	0.00051936	0.0234642	0.276287	TRUE	-2.61933	-3.99074	3	3	down
VIT_14s0030g02180	-0.539146	-3.12163	-5.72708	0.000521564	0.0234642	0.27202	TRUE	-2.85206	-3.3912	3	3	down
VIT_01s0011g02740	0.516897	-3.16343	5.71316	0.000529672	0.0235486	0.256471	TRUE	-3.42188	-2.90498	3	3	up
VIT_02s0025g01580	0.492743	-3.18038	5.64912	0.000568806	0.0241519	0.184573	TRUE	-3.42675	-2.93401	3	3	up
VIT_08s0007g02450	-0.631564	-3.35959	-5.65812	0.000563118	0.0241519	0.194715	TRUE	-3.04381	-3.67537	3	3	down
VIT_09s0002g03640	0.531543	-3.01815	5.65696	0.000563852	0.0241519	0.193401	TRUE	-3.28393	-2.75238	3	3	up
VIT_17s0000g05650	-0.45523	-3.18649	-5.66452	0.000559114	0.0241519	0.201915	TRUE	-2.95888	-3.41411	3	3	down
VIT_04s0008g01770	-0.674171	-3.17184	-5.59071	0.000607296	0.0245276	0.118461	TRUE	-2.83475	-3.50892	3	3	down
VIT_04s0044g00220	0.545757	-3.15106	5.58661	0.000610106	0.0245276	0.113798	TRUE	-3.42393	-2.87818	3	3	up
VIT_07s0031g02480	-0.478002	-3.27862	-5.60121	0.000600171	0.0245276	0.130383	TRUE	-3.03962	-3.51762	3	3	down
VIT_17s0000g06180	-0.982344	-3.33008	-5.61179	0.000593089	0.0245276	0.14237	TRUE	-2.83891	-3.82125	3	3	down
VIT_18s0001g05440	0.545518	-3.18536	5.5987	0.000601868	0.0245276	0.127531	TRUE	-3.45812	-2.9126	3	3	up
VIT_16s0098g01650	-0.663832	-3.13535	-5.57084	0.000621042	0.0246943	0.0958483	TRUE	-2.80343	-3.46726	3	3	down
VIT_18s0075g00120	-0.487217	-3.26753	-5.56192	0.000627322	0.0246943	0.0856811	TRUE	-3.02392	-3.51113	3	3	down
VIT_00s2086g00010	-0.494659	-3.14061	-5.54794	0.000637306	0.0248287	0.0697218	TRUE	-2.89328	-3.38794	3	3	down
VIT_04s0008g00790	-0.660271	-3.22508	-5.51765	0.000659547	0.025176	0.0350379	TRUE	-2.89494	-3.55521	3	3	down
VIT_07s0151g00860	-0.524939	-3.2133	-5.52077	0.000657221	0.025176	0.0386111	TRUE	-2.95083	-3.47577	3	3	down
VIT_19s0090g01740	0.482826	-3.19736	5.49887	0.000673767	0.0254616	0.0134626	TRUE	-3.43877	-2.95595	3	3	up
VIT_17s0000g06270	0.538075	-3.19853	5.48838	0.000681862	0.0255124	0.00137997	TRUE	-3.46757	-2.92949	3	3	up
VIT_01s0011g02860	-0.443562	-3.09114	-5.47411	0.000693035	0.0255269	-0.015067	TRUE	-2.86936	-3.31292	3	3	down
VIT_06s0004g03100	0.720943	-3.22347	5.46996	0.000696321	0.0255269	-0.0198543	TRUE	-3.58394	-2.86299	3	3	up
VIT_18s0001g08370	-0.680602	-3.13566	-5.46221	0.000702512	0.0255269	-0.0288133	TRUE	-2.79536	-3.47596	3	3	down
VIT_08s0007g02290	-0.92532	-3.49102	-5.43206	0.00072716	0.0261708	-0.0637257	TRUE	-3.02836	-3.95368	3	3	down
VIT_00s0684g00030	-0.937137	-3.29108	-5.40204	0.000752662	0.0268331	-0.0986386	TRUE	-2.82251	-3.75964	3	3	down
VIT_00s0904g00010	-0.899217	-3.30944	-5.36351	0.000786839	0.0276684	-0.143641	TRUE	-2.85984	-3.75905	3	3	down
VIT_04s0008g07110	-1.09187	-3.27707	-5.35924	0.000790736	0.0276684	-0.148649	TRUE	-2.73113	-3.823	3	3	down
VIT_17s0000g00920	0.642127	-3.19823	5.33474	0.000813472	0.0282029	-0.17739	TRUE	-3.5193	-2.87717	3	3	up
VIT_00s0291g00060	-0.600367	-3.14635	-5.30291	0.000844111	0.0289991	-0.214892	TRUE	-2.84617	-3.44654	3	3	down
VIT_02s0087g00030	0.455701	-3.3031	5.28155	0.000865375	0.0293505	-0.240135	TRUE	-3.53095	-3.07525	3	3	up
VIT_05s0020g02880	-0.671997	-3.24472	-5.27711	0.000869874	0.0293505	-0.245397	TRUE	-2.90872	-3.58072	3	3	down
VIT_03s0038g00320	-0.59134	-3.17118	-5.26324	0.000884079	0.0295658	-0.261838	TRUE	-2.87551	-3.46685	3	3	down
VIT_16s0013g01140	0.524818	-3.17228	5.22911	0.000920137	0.0302365	-0.302425	TRUE	-3.43469	-2.90988	3	3	up
VIT_19s0093g00510	-0.430545	-3.18742	-5.23612	0.000912595	0.0302365	-0.294068	TRUE	-2.97215	-3.4027	3	3	down
VIT_05s0094g00150	-0.526055	-3.15955	-5.20253	0.000949343	0.0309273	-0.334164	TRUE	-2.89652	-3.42257	3	3	down
VIT_04s0008g03560	0.417741	-3.14917	5.17671	0.000978686	0.0311797	-0.365092	TRUE	-3.35804	-2.9403	3	3	up
VIT_07s0005g00490	0.659121	-3.18483	5.16751	0.00098938	0.0311797	-0.376137	TRUE	-3.51439	-2.85527	3	3	up
VIT_07s0005g04400	-0.798915	-3.15799	-5.1747	0.000981005	0.0311797	-0.367498	TRUE	-2.75853	-3.55744	3	3	down
VIT_07s0104g00430	0.791681	-3.18609	5.1669	0.000990094	0.0311797	-0.37687	TRUE	-3.58193	-2.79025	3	3	up
VIT_01s0011g05670	-0.436688	-3.14829	-5.14135	0.0010205	0.0316104	-0.407618	TRUE	-2.92995	-3.36663	3	3	down
VIT_18s0001g12290	-0.413038	-3.14679	-5.14638	0.00101444	0.0316104	-0.401559	TRUE	-2.94028	-3.35331	3	3	down
VIT_01s0127g00600	0.449875	-3.19589	5.12386	0.00104191	0.0317531	-0.428728	TRUE	-3.42082	-2.97095	3	3	up
VIT_19s0014g02890	-0.414	-3.16869	-5.12743	0.0010375	0.0317531	-0.424414	TRUE	-2.96169	-3.37569	3	3	down
VIT_02s0012g01030	-0.41731	-3.21517	-5.11181	0.00105695	0.0317728	-0.443298	TRUE	-3.00651	-3.42382	3	3	down
VIT_03s0167g00190	-0.688468	-3.23366	-5.07725	0.00110141	0.0317728	-0.485217	TRUE	-2.88942	-3.57789	3	3	down
VIT_05s0020g01990	0.45963	-3.13322	5.08434	0.00109212	0.0317728	-0.476601	TRUE	-3.36303	-2.9034	3	3	up
VIT_07s0031g01150	-0.939961	-3.17752	-5.10876	0.00106079	0.0317728	-0.446989	TRUE	-2.70754	-3.6475	3	3	down
VIT_11s0016g01730	-0.472524	-3.23192	-5.0956	0.00107755	0.0317728	-0.462936	TRUE	-2.99565	-3.46818	3	3	down
VIT_12s0028g00920	0.46639	-3.14472	5.07947	0.0010985	0.0317728	-0.482522	TRUE	-3.37792	-2.91153	3	3	up
VIT_13s0156g00120	-0.508185	-3.15555	-5.09184	0.00108239	0.0317728	-0.467498	TRUE	-2.90146	-3.40964	3	3	down
VIT_08s0007g00920	-0.744964	-3.2901	-5.06098	0.00112306	0.0321517	-0.505019	TRUE	-2.91762	-3.66258	3	3	down
VIT_01s0010g00680	0.481571	-3.30896	5.02213	0.00117665	0.0322214	-0.552468	TRUE	-3.54974	-3.06817	3	3	up
VIT_04s0008g05010	-0.62682	-3.16589	-5.02968	0.00116601	0.0322214	-0.543224	TRUE	-2.85248	-3.4793	3	3	down
VIT_07s0130g00410	0.53842	-3.18247	5.04449	0.00114547	0.0322214	-0.525133	TRUE	-3.45168	-2.91326	3	3	up
VIT_08s0058g00870	0.507491	-3.14939	5.02711	0.00116962	0.0322214	-0.546372	TRUE	-3.40314	-2.89565	3	3	up
VIT_14s0066g00220	0.464982	-3.1709	5.02352	0.00117469	0.0322214	-0.550768	TRUE	-3.40339	-2.93841	3	3	up
VIT_15s0048g02980	0.422104	-3.29882	5.04642	0.00114282	0.0322214	-0.522772	TRUE	-3.50988	-3.08777	3	3	up
VIT_01s0011g00930	-0.424325	-3.17097	-5.00751	0.00119753	0.0325573	-0.570378	TRUE	-2.95881	-3.38314	3	3	down
VIT_00s0415g00040	1.08545	-2.93059	4.96336	0.00126312	0.0325935	-0.62469	TRUE	-3.47332	-2.38787	3	3	up
VIT_01s0011g01650	-0.50732	-3.18346	-4.97184	0.00125022	0.0325935	-0.614231	TRUE	-2.9298	-3.43712	3	3	down
VIT_01s0026g00220	0.623828	-3.08907	4.9706	0.00125211	0.0325935	-0.615769	TRUE	-3.40098	-2.77716	3	3	up
VIT_02s0154g00040	-0.389528	-3.13635	-4.99681	0.00121309	0.0325935	-0.58352	TRUE	-2.94158	-3.33111	3	3	down
VIT_09s0002g02120	-0.465468	-3.15282	-4.97064	0.00125205	0.0325935	-0.615718	TRUE	-2.92008	-3.38555	3	3	down
VIT_16s0050g01160	0.444311	-3.15797	4.98141	0.00123585	0.0325935	-0.602453	TRUE	-3.38012	-2.93581	3	3	up
VIT_17s0000g08660	-0.729004	-3.22558	-4.95766	0.00127187	0.0325935	-0.63172	TRUE	-2.86108	-3.59009	3	3	down
VIT_18s0001g02250	0.619473	-3.16974	4.95793	0.00127147	0.0325935	-0.631397	TRUE	-3.47947	-2.86	3	3	up
VIT_19s0014g00450	-0.587674	-3.29538	-4.95468	0.00127649	0.0325935	-0.635411	TRUE	-3.00154	-3.58921	3	3	down
VIT_05s0049g01480	-0.479922	-3.24789	-4.92205	0.00132808	0.0332372	-0.675784	TRUE	-3.00793	-3.48785	3	3	down
VIT_10s0116g00650	0.49433	-3.17284	4.92757	0.0013192	0.0332372	-0.668949	TRUE	-3.42	-2.92567	3	3	up
VIT_18s0001g01620	0.52648	-3.19542	4.92443	0.00132424	0.0332372	-0.672834	TRUE	-3.45866	-2.93218	3	3	up
VIT_01s0011g02150	-0.596817	-3.16794	-4.88853	0.00138348	0.0335139	-0.71744	TRUE	-2.86953	-3.46635	3	3	down
VIT_03s0038g00800	0.413444	-3.1683	4.88882	0.00138299	0.0335139	-0.717082	TRUE	-3.37502	-2.96157	3	3	up
VIT_03s0038g01480	0.571272	-3.22918	4.89257	0.00137668	0.0335139	-0.712419	TRUE	-3.51481	-2.94354	3	3	up
VIT_13s0067g02640	0.732746	-3.28225	4.89755	0.00136833	0.0335139	-0.70622	TRUE	-3.64863	-2.91588	3	3	up
VIT_03s0088g01190	-0.440466	-3.19271	-4.8539	0.0014434	0.0335976	-0.760671	TRUE	-2.97248	-3.41294	3	3	down
VIT_05s0020g02480	-0.576031	-3.26847	-4.85805	0.00143606	0.0335976	-0.755476	TRUE	-2.98046	-3.55649	3	3	down
VIT_07s0151g01000	-0.761725	-3.31436	-4.85484	0.00144173	0.0335976	-0.759495	TRUE	-2.9335	-3.69522	3	3	down
VIT_14s0066g01900	-0.555491	-3.21468	-4.87926	0.00139924	0.0335976	-0.72899	TRUE	-2.93694	-3.49243	3	3	down
VIT_15s0046g03520	-0.388662	-3.15369	-4.86054	0.0014317	0.0335976	-0.752371	TRUE	-2.95936	-3.34803	3	3	down
VIT_18s0001g02560	-0.453125	-3.11976	-4.8541	0.00144303	0.0335976	-0.760412	TRUE	-2.8932	-3.34632	3	3	down
VIT_19s0014g05080	-0.601095	-3.172	-4.85064	0.00144917	0.0335976	-0.764741	TRUE	-2.87146	-3.47255	3	3	down
VIT_13s0019g03350	-0.506428	-3.13248	-4.84485	0.00145951	0.0336311	-0.771994	TRUE	-2.87927	-3.38569	3	3	down
VIT_06s0004g05670	0.593521	-3.1604	4.83222	0.00148234	0.0339501	-0.787825	TRUE	-3.45716	-2.86364	3	3	up
VIT_07s0151g01110	-0.622995	-3.18447	-4.82121	0.00150256	0.0342059	-0.801646	TRUE	-2.87297	-3.49596	3	3	down
VIT_01s0137g00500	-0.441757	-3.21951	-4.80173	0.00153909	0.0348276	-0.826148	TRUE	-2.99863	-3.44039	3	3	down
VIT_00s0338g00050	0.834717	-2.98384	5.65778	0.00161432	0.035468	-0.570728	TRUE	-3.60988	-2.77516	1	3	up
VIT_09s0002g04250	0.628577	-3.17664	4.76719	0.00160624	0.035468	-0.869727	TRUE	-3.49093	-2.86235	3	3	up
VIT_13s0019g00310	0.680787	-3.18493	4.76693	0.00160676	0.035468	-0.870059	TRUE	-3.52532	-2.84453	3	3	up
VIT_14s0030g01900	-0.4827	-3.17833	-4.77603	0.00158876	0.035468	-0.858559	TRUE	-2.93698	-3.41968	3	3	down
VIT_16s0098g01230	0.409206	-3.17766	4.782	0.00157705	0.035468	-0.851014	TRUE	-3.38227	-2.97306	3	3	up
VIT_19s0090g00910	-0.598677	-3.29112	-4.75701	0.00162665	0.0355324	-0.882615	TRUE	-2.99179	-3.59046	3	3	down
VIT_11s0016g00870	0.535102	-3.18843	4.74364	0.00165388	0.0359195	-0.899558	TRUE	-3.45598	-2.92088	3	3	up
VIT_07s0031g00200	-0.684157	-3.1743	-4.72974	0.00168271	0.0363368	-0.9172	TRUE	-2.83222	-3.51638	3	3	down
VIT_14s0068g01700	-0.638998	-3.21803	-4.72236	0.00169825	0.0364642	-0.926588	TRUE	-2.89853	-3.53753	3	3	down
VIT_07s0005g04920	-0.50126	-3.24394	-4.7166	0.00171048	0.0365192	-0.933912	TRUE	-2.99331	-3.49457	3	3	down
VIT_06s0004g03300	0.433262	-3.19392	4.70767	0.00172964	0.0367207	-0.945284	TRUE	-3.41055	-2.97729	3	3	up
VIT_14s0060g00850	-0.725589	-3.20147	-4.6968	0.00175328	0.0370148	-0.959148	TRUE	-2.83868	-3.56427	3	3	down
VIT_17s0000g09370	-0.417405	-3.19031	-4.69065	0.00176681	0.0370931	-0.966996	TRUE	-2.98161	-3.39901	3	3	down
VIT_15s0048g02600	0.923677	-3.66105	4.6826	0.00178467	0.0372612	-0.977271	TRUE	-4.12288	-3.19921	3	3	up
VIT_06s0004g05180	-0.65407	-3.19715	-4.67254	0.00180731	0.0373273	-0.990147	TRUE	-2.87011	-3.52418	3	3	down
VIT_17s0000g06350	-0.531331	-3.28791	-4.67241	0.00180759	0.0373273	-0.990305	TRUE	-3.02225	-3.55358	3	3	down
VIT_00s1596g00010	-0.485293	-3.18602	-4.6629	0.00182927	0.0375666	-1.00248	TRUE	-2.94338	-3.42867	3	3	down
VIT_05s0094g00420	-0.500841	-3.15201	-4.65435	0.00184901	0.0375666	-1.01344	TRUE	-2.90159	-3.40243	3	3	down
VIT_14s0030g00030	0.462799	-3.16491	4.65464	0.00184834	0.0375666	-1.01307	TRUE	-3.39631	-2.93351	3	3	up
VIT_05s0029g01200	0.459722	-3.17758	4.64491	0.00187108	0.0378118	-1.02556	TRUE	-3.40744	-2.94772	3	3	up
VIT_03s0063g01030	0.380497	-3.17971	4.63489	0.00189479	0.0378859	-1.03843	TRUE	-3.36996	-2.98946	3	3	up
VIT_11s0016g03510	-0.47108	-3.29703	-4.63721	0.00188927	0.0378859	-1.03545	TRUE	-3.06149	-3.53257	3	3	down
VIT_15s0021g01300	0.541274	-3.21808	4.6275	0.0019125	0.0380386	-1.04793	TRUE	-3.48872	-2.94744	3	3	up
VIT_04s0210g00110	0.551609	-3.14172	4.622	0.00192582	0.038103	-1.05502	TRUE	-3.41752	-2.86591	3	3	up
VIT_05s0020g02600	0.381343	-3.17531	4.61398	0.00194539	0.0382896	-1.06535	TRUE	-3.36598	-2.98464	3	3	up
VIT_08s0040g01400	-0.627895	-3.22335	-4.60059	0.00197855	0.0383433	-1.08263	TRUE	-2.9094	-3.53729	3	3	down
VIT_14s0066g02550	0.431068	-3.15386	4.60171	0.00197575	0.0383433	-1.08118	TRUE	-3.3694	-2.93833	3	3	up
VIT_02s0109g00080	-0.508734	-3.18509	-4.58913	0.00200742	0.0384721	-1.09742	TRUE	-2.93073	-3.43946	3	3	down
VIT_12s0028g03310	-0.426153	-3.11971	-4.58541	0.0020169	0.0384721	-1.10224	TRUE	-2.90664	-3.33279	3	3	down
VIT_18s0001g12000	-0.560016	-3.14752	-4.58188	0.00202592	0.0384721	-1.1068	TRUE	-2.86751	-3.42753	3	3	down
VIT_10s0003g00990	0.474979	-3.21453	4.5557	0.00209433	0.0395723	-1.14074	TRUE	-3.45202	-2.97704	3	3	up
VIT_06s0004g00260	-0.473742	-3.23594	-4.53322	0.00215507	0.0405174	-1.16996	TRUE	-2.99907	-3.47281	3	3	down
VIT_01s0011g04910	0.408611	-3.14113	4.52162	0.00218716	0.0407394	-1.18508	TRUE	-3.34544	-2.93683	3	3	up
VIT_08s0007g06830	0.524234	-3.19122	4.52116	0.00218844	0.0407394	-1.18567	TRUE	-3.45334	-2.9291	3	3	up
VIT_00s0386g00050	-1.04337	-3.42174	-4.51246	0.00221287	0.0407924	-1.19703	TRUE	-2.90005	-3.94342	3	3	down
VIT_01s0011g01900	0.493108	-3.16257	4.51352	0.00220988	0.0407924	-1.19564	TRUE	-3.40912	-2.91601	3	3	up
VIT_01s0026g02410	-0.516383	-3.27179	-4.49822	0.00225349	0.040942	-1.21562	TRUE	-3.0136	-3.52998	3	3	down
VIT_06s0004g06170	-0.954421	-3.19678	-4.5007	0.00224636	0.040942	-1.21238	TRUE	-2.71956	-3.67399	3	3	down
VIT_17s0000g05800	0.431085	-3.18396	4.49876	0.00225193	0.040942	-1.21491	TRUE	-3.3995	-2.96842	3	3	up
VIT_00s0780g00010	0.434679	-3.1704	4.44324	0.00241814	0.041267	-1.28773	TRUE	-3.38774	-2.95306	3	3	up
VIT_01s0011g03010	-0.517153	-3.15671	-4.4382	0.00243389	0.041267	-1.29437	TRUE	-2.89813	-3.41529	3	3	down
VIT_03s0088g01290	-0.620513	-3.21893	-4.4519	0.00239135	0.041267	-1.27634	TRUE	-2.90867	-3.52919	3	3	down
VIT_04s0008g01900	-0.421784	-3.14708	-4.41521	0.00250709	0.041267	-1.32468	TRUE	-2.93619	-3.35797	3	3	down
VIT_04s0008g07020	0.405987	-3.16572	4.42816	0.00246554	0.041267	-1.30759	TRUE	-3.36871	-2.96272	3	3	up
VIT_05s0049g02350	-0.59273	-3.23376	-4.45767	0.0023737	0.041267	-1.26876	TRUE	-2.9374	-3.53013	3	3	down
VIT_05s0077g00550	0.413811	-3.18013	4.41522	0.00250705	0.041267	-1.32466	TRUE	-3.38704	-2.97323	3	3	up
VIT_06s0004g03250	-0.614229	-3.10414	-4.47862	0.00231075	0.041267	-1.24128	TRUE	-2.79703	-3.41126	3	3	down
VIT_07s0185g00020	0.446993	-3.20639	4.43485	0.00244439	0.041267	-1.29877	TRUE	-3.42989	-2.98289	3	3	up
VIT_08s0007g03390	-0.650435	-3.17509	-4.44881	0.00240086	0.041267	-1.2804	TRUE	-2.84988	-3.50031	3	3	down
VIT_08s0007g08350	-0.447836	-3.17321	-4.48799	0.00228317	0.041267	-1.229	TRUE	-2.94929	-3.39713	3	3	down
VIT_08s0058g01310	-0.51609	-3.18683	-4.41968	0.00249266	0.041267	-1.31877	TRUE	-2.92878	-3.44487	3	3	down
VIT_09s0002g00870	-0.45236	-3.17626	-4.4779	0.00231289	0.041267	-1.24222	TRUE	-2.95008	-3.40244	3	3	down
VIT_09s0018g01610	-0.381659	-3.19917	-4.41045	0.00252254	0.041267	-1.33096	TRUE	-3.00834	-3.39	3	3	down
VIT_11s0118g00510	0.680029	-3.21242	4.44696	0.00240658	0.041267	-1.28283	TRUE	-3.55244	-2.87241	3	3	up
VIT_12s0034g02230	0.430157	-3.18733	4.41148	0.00251918	0.041267	-1.3296	TRUE	-3.40241	-2.97225	3	3	up
VIT_14s0066g01920	0.522583	-3.24856	4.44988	0.00239758	0.041267	-1.279	TRUE	-3.50985	-2.98726	3	3	up
VIT_15s0048g00370	-0.69616	-3.2342	-4.47494	0.00232167	0.041267	-1.2461	TRUE	-2.88612	-3.58228	3	3	down
VIT_15s0048g00900	0.386026	-3.12644	4.43985	0.00242872	0.041267	-1.29219	TRUE	-3.31945	-2.93342	3	3	up
VIT_18s0001g14010	-0.602045	-3.24619	-4.46518	0.0023509	0.041267	-1.25889	TRUE	-2.94517	-3.54721	3	3	down
VIT_18s0072g00770	-0.443082	-3.17545	-4.41258	0.00251561	0.041267	-1.32815	TRUE	-2.95391	-3.39699	3	3	down
VIT_04s0008g00680	0.595889	-3.21671	4.40268	0.00254801	0.0413258	-1.34123	TRUE	-3.51466	-2.91877	3	3	up
VIT_05s0049g01930	-0.406393	-3.20133	-4.40428	0.00254274	0.0413258	-1.33912	TRUE	-2.99813	-3.40452	3	3	down
VIT_04s0210g00140	0.699016	-3.16052	4.38953	0.00259172	0.0418551	-1.35863	TRUE	-3.51003	-2.81101	3	3	up
VIT_04s0044g01310	-0.770223	-3.15813	-4.38275	0.00261458	0.0420447	-1.36762	TRUE	-2.77302	-3.54324	3	3	down
VIT_10s0003g00960	0.418347	-3.08806	4.36158	0.00268736	0.043032	-1.3957	TRUE	-3.29724	-2.87889	3	3	up
VIT_10s0092g00120	0.582648	-3.16636	4.34824	0.00273439	0.0432355	-1.41345	TRUE	-3.45768	-2.87503	3	3	up
VIT_11s0149g00040	-0.448357	-3.21812	-4.35433	0.00271281	0.0432355	-1.40534	TRUE	-2.99394	-3.4423	3	3	down
VIT_13s0156g00320	0.547809	-3.14081	4.3495	0.0027299	0.0432355	-1.41177	TRUE	-3.41471	-2.8669	3	3	up
VIT_12s0055g00710	0.59006	-3.20528	4.34476	0.00274678	0.0432503	-1.41808	TRUE	-3.50031	-2.91025	3	3	up
VIT_03s0038g04570	0.842821	-3.23535	4.32406	0.00282189	0.0435126	-1.44568	TRUE	-3.65676	-2.81394	3	3	up
VIT_04s0008g03370	-0.463933	-3.25529	-4.32809	0.0028071	0.0435126	-1.4403	TRUE	-3.02332	-3.48725	3	3	down
VIT_05s0102g00100	0.422063	-3.18229	4.31806	0.00284404	0.0435126	-1.45367	TRUE	-3.39332	-2.97126	3	3	up
VIT_14s0171g00090	0.523855	-3.15752	4.33067	0.00279765	0.0435126	-1.43685	TRUE	-3.41945	-2.8956	3	3	up
VIT_16s0039g02010	-0.670904	-3.17732	-4.32319	0.00282507	0.0435126	-1.44683	TRUE	-2.84186	-3.51277	3	3	down
VIT_12s0055g00840	0.402792	-3.18503	4.31218	0.00286597	0.0436714	-1.46154	TRUE	-3.38643	-2.98364	3	3	up
VIT_07s0191g00070	0.585804	-3.15008	4.28681	0.00296269	0.0449639	-1.49549	TRUE	-3.44299	-2.85718	3	3	up
VIT_09s0002g00780	0.567735	-3.19386	4.27674	0.00300204	0.0453788	-1.50899	TRUE	-3.47773	-2.90999	3	3	up
VIT_00s0838g00020	-0.402711	-3.16302	-4.25219	0.00310043	0.0458681	-1.54199	TRUE	-2.96167	-3.36438	3	3	down
VIT_02s0025g02240	-0.435389	-3.20968	-4.22832	0.00319943	0.0458681	-1.57415	TRUE	-2.99198	-3.42737	3	3	down
VIT_02s0025g04980	0.443582	-3.30962	4.25674	0.00308192	0.0458681	-1.53587	TRUE	-3.53141	-3.08783	3	3	up
VIT_03s0063g02020	-0.389357	-3.22157	-4.231	0.00318812	0.0458681	-1.57053	TRUE	-3.02689	-3.41624	3	3	down
VIT_12s0035g01130	0.385467	-3.20654	4.24534	0.00312847	0.0458681	-1.55121	TRUE	-3.39927	-3.0138	3	3	up
VIT_18s0001g02740	0.449504	-3.24332	4.25764	0.00307828	0.0458681	-1.53466	TRUE	-3.46808	-3.01857	3	3	up
VIT_19s0014g03160	-0.467291	-3.27911	-4.23178	0.00318483	0.0458681	-1.56948	TRUE	-3.04547	-3.51276	3	3	down
VIT_19s0090g01020	0.521357	-3.09955	4.23839	0.00315723	0.0458681	-1.56057	TRUE	-3.36023	-2.83887	3	3	up
VIT_07s0005g02230	-0.420312	-3.12885	-4.22399	0.00321774	0.0458862	-1.57999	TRUE	-2.91869	-3.33901	3	3	down
VIT_00s1506g00010	0.423322	-3.18409	4.21205	0.00326885	0.0459218	-1.59612	TRUE	-3.39575	-2.97242	3	3	up
VIT_04s0008g01690	0.381314	-3.15894	4.21891	0.00323939	0.0459218	-1.58685	TRUE	-3.3496	-2.96829	3	3	up
VIT_05s0102g01190	0.412211	-3.18266	4.21402	0.00326038	0.0459218	-1.59347	TRUE	-3.38877	-2.97656	3	3	up
VIT_09s0018g01280	0.530214	-3.19513	4.2122	0.00326823	0.0459218	-1.59593	TRUE	-3.46024	-2.93003	3	3	up
VIT_17s0000g01730	-0.383545	-3.17858	-4.20624	0.00329407	0.0459346	-1.60398	TRUE	-2.98681	-3.37035	3	3	down
VIT_02s0025g04210	-0.441666	-3.20929	-4.1967	0.00333587	0.0460083	-1.61689	TRUE	-2.98845	-3.43012	3	3	down
VIT_11s0206g00130	0.379028	-3.12782	4.1987	0.00332708	0.0460083	-1.61419	TRUE	-3.31733	-2.93831	3	3	up
VIT_12s0035g01220	0.505633	-3.13716	4.19762	0.00333181	0.0460083	-1.61564	TRUE	-3.38997	-2.88434	3	3	up
VIT_05s0020g04430	0.409926	-3.19035	4.18144	0.00340401	0.0466079	-1.63758	TRUE	-3.39531	-2.98538	3	3	up
VIT_01s0011g00560	0.439086	-3.10166	4.17448	0.00343557	0.0468701	-1.64702	TRUE	-3.3212	-2.88211	3	3	up
VIT_15s0048g02500	-0.851621	-3.22303	-4.1577	0.00351296	0.0477535	-1.66982	TRUE	-2.79722	-3.64884	3	3	down
VIT_11s0016g02280	-0.441991	-3.18197	-4.14971	0.0035505	0.0480908	-1.6807	TRUE	-2.96098	-3.40297	3	3	down
VIT_07s0031g01970	0.428834	-3.18425	4.14137	0.00359012	0.0484539	-1.69205	TRUE	-3.39867	-2.96983	3	3	up
VIT_00s0769g00010	0.51095	-3.39339	4.13031	0.00364344	0.0487444	-1.70714	TRUE	-3.64887	-3.13792	3	3	up
VIT_00s2349g00010	-0.904546	-3.34324	-4.11837	0.00370195	0.0487444	-1.72344	TRUE	-2.89097	-3.79552	3	3	down
VIT_03s0038g02680	0.509467	-3.23614	4.12835	0.00365295	0.0487444	-1.70981	TRUE	-3.49087	-2.9814	3	3	up
VIT_05s0049g01960	0.450553	-3.42228	4.12059	0.00369095	0.0487444	-1.7204	TRUE	-3.64756	-3.19701	3	3	up
VIT_05s0062g01010	0.967302	-3.19738	4.12415	0.00367349	0.0487444	-1.71554	TRUE	-3.68103	-2.71373	3	3	up
VIT_15s0045g00540	0.380443	-3.16706	4.12134	0.00368727	0.0487444	-1.71938	TRUE	-3.35728	-2.97684	3	3	up
VIT_18s0001g01660	-0.504055	-3.16503	-4.10606	0.0037633	0.0491466	-1.74026	TRUE	-2.913	-3.41705	3	3	down
VIT_02s0012g01120	-0.620966	-3.22495	-4.09858	0.00380115	0.0491936	-1.7505	TRUE	-2.91446	-3.53543	3	3	down
VIT_08s0007g08300	0.514936	-3.12545	4.09555	0.00381657	0.0492247	-1.75464	TRUE	-3.38291	-2.86798	3	3	up
VIT_12s0028g00350	0.413498	-3.15134	4.08624	0.00386444	0.0495398	-1.7674	TRUE	-3.35809	-2.94459	3	3	up
VIT_18s0001g03430	0.462805	-3.21719	4.08571	0.00386723	0.0495398	-1.76814	TRUE	-3.44859	-2.98579	3	3	up
VIT_05s0102g00310	-0.927195	-3.29778	-4.08255	0.00388361	0.0495816	-1.77246	TRUE	-2.83418	-3.76138	3	3	down
VIT_01s0026g02480	-0.493745	-3.13233	-4.07702	0.0039125	0.0496046	-1.78005	TRUE	-2.88546	-3.3792	3	3	down
VIT_03s0180g00070	-0.468913	-3.16202	-4.07485	0.00392393	0.0496046	-1.78303	TRUE	-2.92756	-3.39648	3	3	down
VIT_04s0023g00760	-0.388887	-3.12245	-4.07469	0.00392479	0.0496046	-1.78326	TRUE	-2.92801	-3.31689	3	3	down
VIT_10s0042g01220	0.44261	-3.18145	4.0602	0.00400188	0.0502429	-1.80316	FALSE	-3.40275	-2.96014	3	3	up
VIT_09s0054g00610	0.914364	-3.25351	4.04836	0.0040661	0.0508801	-1.81945	FALSE	-3.71069	-2.79633	3	3	up
VIT_16s0100g00300	0.538776	-3.17191	4.03615	0.00413346	0.0513828	-1.83626	FALSE	-3.4413	-2.90252	3	3	up
VIT_00s0555g00020	-0.452707	-3.14752	-4.00799	0.00429356	0.0518895	-1.87514	FALSE	-2.92117	-3.37388	3	3	down
VIT_01s0244g00110	0.429522	-3.14643	4.01537	0.00425094	0.0518895	-1.86493	FALSE	-3.36119	-2.93167	3	3	up
VIT_03s0038g01930	-0.529041	-3.22032	-4.01451	0.00425591	0.0518895	-1.86613	FALSE	-2.9558	-3.48484	3	3	down
VIT_18s0072g00970	-0.412446	-3.13025	-4.01791	0.00423641	0.0518895	-1.86143	FALSE	-2.92403	-3.33647	3	3	down
VIT_00s0215g00050	0.518026	-3.18108	4.0041	0.00431619	0.0519455	-1.88052	FALSE	-3.44009	-2.92207	3	3	up
VIT_13s0019g01010	0.502495	-3.13305	3.99968	0.00434203	0.0520186	-1.88663	FALSE	-3.3843	-2.88181	3	3	up
VIT_01s0011g02430	-0.705624	-3.20534	-3.99254	0.00438422	0.0521138	-1.89652	FALSE	-2.85253	-3.55815	3	3	down
VIT_08s0007g07460	0.448537	-3.17924	3.98784	0.00441222	0.0521138	-1.90303	FALSE	-3.40351	-2.95497	3	3	up
VIT_08s0032g01140	0.433516	-3.18045	3.98865	0.00440735	0.0521138	-1.9019	FALSE	-3.39721	-2.96369	3	3	up
VIT_12s0028g01070	0.480418	-3.19422	3.98632	0.0044213	0.0521138	-1.90513	FALSE	-3.43443	-2.95401	3	3	up
VIT_12s0059g01170	0.497761	-3.18843	3.98368	0.00443715	0.0521138	-1.9088	FALSE	-3.43731	-2.93955	3	3	up
VIT_07s0005g01150	0.460817	-3.21433	3.97951	0.00446226	0.0522071	-1.91457	FALSE	-3.44474	-2.98392	3	3	up
VIT_13s0019g03920	0.458727	-3.14704	3.96172	0.00457129	0.0530893	-1.93926	FALSE	-3.37641	-2.91768	3	3	up
VIT_19s0014g03350	-0.497366	-3.24263	-3.96035	0.00457981	0.0530893	-1.94117	FALSE	-2.99395	-3.49132	3	3	down
VIT_03s0038g02830	0.496287	-3.19188	3.94028	0.00470653	0.0540218	-1.96909	FALSE	-3.44002	-2.94374	3	3	up
VIT_11s0016g03720	0.424607	-3.28584	3.94359	0.00468535	0.0540218	-1.96448	FALSE	-3.49814	-3.07353	3	3	up
VIT_01s0150g00150	0.379201	-3.20532	3.91837	0.00484923	0.0549591	-1.99964	FALSE	-3.39492	-3.01572	3	3	up
VIT_09s0070g00500	0.402419	-3.15724	3.92077	0.00483335	0.0549591	-1.99628	FALSE	-3.35845	-2.95603	3	3	up
VIT_11s0016g00900	0.394512	-3.23363	3.91484	0.00487263	0.0549591	-2.00456	FALSE	-3.43089	-3.03638	3	3	up
VIT_11s0037g01130	0.53624	-3.16095	3.89322	0.00501875	0.056112	-2.03478	FALSE	-3.42907	-2.89283	3	3	up
VIT_08s0058g01350	0.46915	-3.19729	3.88703	0.00506148	0.0564228	-2.04345	FALSE	-3.43187	-2.96272	3	3	up
VIT_04s0023g00740	-0.581448	-3.21444	-3.88395	0.00508283	0.0564942	-2.04776	FALSE	-2.92371	-3.50516	3	3	down
VIT_12s0035g01980	0.759857	-3.21255	3.87967	0.00511274	0.0566599	-2.05376	FALSE	-3.59248	-2.83262	3	3	up
VIT_18s0001g00380	0.428096	-3.16606	3.87653	0.00513476	0.0567376	-2.05815	FALSE	-3.38011	-2.95201	3	3	up
VIT_17s0000g09780	-0.436596	-3.19585	-3.84842	0.0053368	0.05827	-2.09761	FALSE	-2.97755	-3.41415	3	3	down
VIT_18s0001g00060	0.481226	-3.23651	3.84711	0.0053464	0.05827	-2.09945	FALSE	-3.47712	-2.99589	3	3	up
VIT_17s0000g02950	0.551227	-3.10193	3.83737	0.00541854	0.0586724	-2.11315	FALSE	-3.37754	-2.82632	3	3	up
VIT_02s0025g04330	-0.498028	-3.25991	-3.83323	0.00544949	0.0588389	-2.11898	FALSE	-3.0109	-3.50892	3	3	down
VIT_03s0097g00080	0.510875	-3.25123	3.82655	0.0054999	0.0590458	-2.12839	FALSE	-3.50666	-2.99579	3	3	up
VIT_14s0060g01030	-0.488412	-3.23406	-3.82752	0.00549251	0.0590458	-2.12701	FALSE	-2.98986	-3.47827	3	3	down
VIT_12s0028g03200	0.539853	-3.2182	3.82191	0.00553521	0.0592565	-2.13493	FALSE	-3.48813	-2.94828	3	3	up
VIT_19s0014g00070	-0.411796	-3.19087	-3.81182	0.00561277	0.0599172	-2.14916	FALSE	-2.98497	-3.39677	3	3	down
VIT_08s0007g02460	-0.529181	-3.35402	-3.80451	0.00566967	0.0601845	-2.15947	FALSE	-3.08943	-3.61861	3	3	down
VIT_01s0011g05190	-0.411651	-3.11449	-3.78894	0.00579305	0.0606758	-2.18147	FALSE	-2.90866	-3.32032	3	3	down
VIT_00s0370g00020	-0.510704	-3.16989	-3.77959	0.0058685	0.0607591	-2.1947	FALSE	-2.91454	-3.42524	3	3	down
VIT_03s0180g00140	-0.402813	-3.16249	-3.75598	0.00606378	0.0618456	-2.22815	FALSE	-2.96109	-3.3639	3	3	down
VIT_09s0002g03450	0.46713	-3.26525	3.75736	0.0060522	0.0618456	-2.22619	FALSE	-3.49881	-3.03168	3	3	up
VIT_12s0035g01160	0.409694	-3.18241	3.75332	0.00608618	0.0618456	-2.23192	FALSE	-3.38726	-2.97757	3	3	up
VIT_14s0066g01500	-0.412946	-3.1089	-3.74909	0.00612205	0.0620247	-2.23792	FALSE	-2.90243	-3.31538	3	3	down
VIT_03s0063g02610	-0.512782	-2.88172	-3.74381	0.00616715	0.0621484	-2.24542	FALSE	-2.62533	-3.13811	3	3	down
VIT_04s0044g01450	-0.493338	-3.16458	-3.74409	0.00616476	0.0621484	-2.24502	FALSE	-2.91792	-3.41125	3	3	down
VIT_13s0019g02360	0.40673	-3.19907	3.73823	0.0062152	0.0624661	-2.25335	FALSE	-3.40244	-2.99571	3	3	up
VIT_08s0007g01430	0.441613	-3.16958	3.73046	0.00628279	0.0629779	-2.2644	FALSE	-3.39039	-2.94878	3	3	up
VIT_19s0014g03850	-0.469536	-3.14372	-3.71969	0.00637772	0.0637603	-2.27972	FALSE	-2.90895	-3.37849	3	3	down
VIT_00s1274g00010	0.509553	-3.39491	3.71527	0.00641708	0.0638162	-2.286	FALSE	-3.64969	-3.14014	3	3	up
VIT_04s0023g02870	-0.622576	-3.24419	-3.71621	0.00640869	0.0638162	-2.28467	FALSE	-2.93291	-3.55548	3	3	down
VIT_02s0012g00450	-0.410713	-3.19923	-3.71193	0.00644711	0.0638284	-2.29077	FALSE	-2.99387	-3.40458	3	3	down
VIT_13s0084g00160	-0.626978	-3.18045	-3.71137	0.00645209	0.0638284	-2.29156	FALSE	-2.86696	-3.49394	3	3	down
VIT_13s0019g00260	-0.39841	-3.17571	-3.70607	0.00649994	0.0638496	-2.29911	FALSE	-2.97651	-3.37492	3	3	down
VIT_01s0011g03450	-0.447096	-3.19128	-3.68268	0.00671593	0.0644473	-2.33249	FALSE	-2.96774	-3.41483	3	3	down
VIT_02s0012g00150	0.397633	-3.20799	3.68178	0.00672435	0.0644473	-2.33377	FALSE	-3.4068	-3.00917	3	3	up
VIT_09s0002g07110	0.381595	-3.18578	3.68341	0.00670908	0.0644473	-2.33145	FALSE	-3.37658	-2.99498	3	3	up
VIT_10s0071g01160	-0.756383	-3.21234	-3.6924	0.00662522	0.0644473	-2.31861	FALSE	-2.83415	-3.59053	3	3	down
VIT_16s0050g02210	-0.711332	-3.24985	-3.68453	0.00669853	0.0644473	-2.32984	FALSE	-2.89418	-3.60552	3	3	down
VIT_17s0000g07080	0.437269	-3.14245	3.68004	0.00674076	0.0644473	-2.33626	FALSE	-3.36108	-2.92381	3	3	up
VIT_18s0122g00880	0.39628	-3.19918	3.68028	0.00673847	0.0644473	-2.33591	FALSE	-3.39732	-3.00104	3	3	up
VIT_09s0002g04830	-0.435806	-3.20754	-3.67477	0.00679066	0.0646396	-2.34379	FALSE	-2.98964	-3.42544	3	3	down
VIT_00s0414g00060	0.417172	-3.16749	3.66819	0.00685347	0.0647125	-2.35319	FALSE	-3.37608	-2.9589	3	3	up
VIT_12s0121g00230	-0.525778	-3.26212	-3.66678	0.00686707	0.0647125	-2.35522	FALSE	-2.99923	-3.52501	3	3	down
VIT_19s0014g01330	-0.425538	-3.14383	-3.66587	0.0068758	0.0647125	-2.35652	FALSE	-2.93106	-3.3566	3	3	down
VIT_00s2580g00010	0.587679	-3.19084	3.66046	0.00692813	0.0649663	-2.36426	FALSE	-3.48468	-2.897	3	3	up
VIT_17s0000g05210	-0.636018	-3.22188	-3.65211	0.00700978	0.0655692	-2.37622	FALSE	-2.90388	-3.53989	3	3	down
VIT_00s0259g00120	-0.487187	-3.14963	-3.63722	0.00715782	0.0664605	-2.39755	FALSE	-2.90603	-3.39322	3	3	down
VIT_17s0000g05260	-0.555439	-3.21202	-3.63109	0.00721983	0.0666438	-2.40636	FALSE	-2.9343	-3.48974	3	3	down
VIT_14s0030g00660	-1.20451	-3.35166	-3.62247	0.00730786	0.0667755	-2.41872	FALSE	-2.74941	-3.95391	3	3	down
VIT_18s0089g00410	-0.609712	-3.29451	-3.62174	0.00731544	0.0667755	-2.41978	FALSE	-2.98966	-3.59937	3	3	down
VIT_09s0002g05710	0.391996	-3.11772	3.61547	0.00738022	0.0671645	-2.42878	FALSE	-3.31372	-2.92172	3	3	up
VIT_04s0008g02930	0.485208	-3.12826	3.60819	0.00745635	0.0674104	-2.43925	FALSE	-3.37087	-2.88566	3	3	up
VIT_08s0032g00890	-0.609814	-3.32466	-3.59371	0.00761014	0.0681486	-2.46008	FALSE	-3.01976	-3.62957	3	3	down
VIT_03s0091g00160	-0.799075	-3.11477	-3.58154	0.00774211	0.0690033	-2.47762	FALSE	-2.71523	-3.5143	3	3	down
VIT_00s0301g00090	0.691609	-3.17373	3.57255	0.00784113	0.0695689	-2.49058	FALSE	-3.51953	-2.82792	3	3	up
VIT_09s0002g04440	-0.382585	-3.28808	-3.57078	0.00786079	0.0695689	-2.49314	FALSE	-3.09679	-3.47938	3	3	down
VIT_17s0000g10280	-0.380705	-3.25128	-3.5645	0.00793088	0.0699991	-2.50219	FALSE	-3.06092	-3.44163	3	3	down
VIT_11s0016g05750	0.386237	-3.16552	3.5459	0.00814271	0.0712298	-2.52907	FALSE	-3.35864	-2.9724	3	3	up
VIT_18s0164g00030	-0.563293	-3.17693	-3.5273	0.00836052	0.0723082	-2.55599	FALSE	-2.89529	-3.45858	3	3	down
VIT_19s0014g05220	-0.489959	-3.15014	-3.52918	0.00833822	0.0723082	-2.55326	FALSE	-2.90516	-3.39512	3	3	down
VIT_03s0038g02510	-0.43779	-3.28239	-3.5031	0.00865328	0.0739229	-2.59107	FALSE	-3.06349	-3.50128	3	3	down
VIT_07s0289g00060	0.78271	-3.15091	3.49816	0.0087143	0.0739229	-2.59823	FALSE	-3.54226	-2.75955	3	3	up
VIT_08s0007g04340	-0.414726	-3.2207	-3.49472	0.00875716	0.0739229	-2.60323	FALSE	-3.01333	-3.42806	3	3	down
VIT_16s0039g00690	0.569118	-3.144	3.49421	0.00876355	0.0739229	-2.60397	FALSE	-3.42856	-2.85944	3	3	up
VIT_17s0000g08890	0.564452	-3.36212	3.4966	0.00873369	0.0739229	-2.60049	FALSE	-3.64435	-3.0799	3	3	up
VIT_18s0072g00380	-0.871945	-3.1963	-3.49614	0.00873941	0.0739229	-2.60116	FALSE	-2.76033	-3.63227	3	3	down
VIT_19s0090g01030	-0.438879	-3.1808	-3.49664	0.00873322	0.0739229	-2.60044	FALSE	-2.96136	-3.40024	3	3	down
VIT_08s0007g07210	-0.381114	-3.21471	-3.48414	0.00889026	0.0748247	-2.6186	FALSE	-3.02415	-3.40527	3	3	down
VIT_18s0001g04770	0.382124	-3.17363	3.46804	0.00909691	0.0762244	-2.642	FALSE	-3.36469	-2.98257	3	3	up
VIT_02s0025g03100	0.392812	-3.18059	3.4637	0.00915356	0.0763272	-2.64833	FALSE	-3.37699	-2.98418	3	3	up
VIT_13s0019g01230	0.445023	-3.10769	3.46348	0.00915635	0.0763272	-2.64864	FALSE	-3.3302	-2.88518	3	3	up
VIT_05s0020g01370	-0.707776	-3.31995	-3.44913	0.00934622	0.0774547	-2.66954	FALSE	-2.96606	-3.67384	3	3	down
VIT_08s0007g02120	0.438896	-3.212	3.44443	0.0094094	0.0777743	-2.6764	FALSE	-3.43145	-2.99256	3	3	up
VIT_03s0038g02530	0.603741	-3.25575	3.43433	0.00954654	0.0785591	-2.69113	FALSE	-3.55762	-2.95388	3	3	up
VIT_07s0031g02850	-0.40546	-3.24574	-3.42554	0.0096676	0.0787141	-2.70396	FALSE	-3.04301	-3.44847	3	3	down
VIT_13s0139g00170	0.406017	-3.19916	3.42446	0.00968249	0.0787141	-2.70553	FALSE	-3.40217	-2.99615	3	3	up
VIT_18s0086g00410	0.610432	-3.21967	3.42617	0.00965888	0.0787141	-2.70304	FALSE	-3.52489	-2.91446	3	3	up
VIT_19s0090g00410	0.379801	-3.14164	3.42424	0.00968565	0.0787141	-2.70586	FALSE	-3.33154	-2.95174	3	3	up
VIT_00s0323g00040	-0.709259	-3.15501	-3.39788	0.0100593	0.0792242	-2.74438	FALSE	-2.80038	-3.50964	3	3	down
VIT_02s0012g01380	0.643984	-2.96735	3.41196	0.0098579	0.0792242	-2.7238	FALSE	-3.28934	-2.64535	3	3	up
VIT_04s0023g00780	-0.400975	-3.20219	-3.39619	0.0100838	0.0792242	-2.74686	FALSE	-3.0017	-3.40267	3	3	down
VIT_05s0094g00800	0.385786	-3.16296	3.40139	0.0100087	0.0792242	-2.73925	FALSE	-3.35586	-2.97007	3	3	up
VIT_06s0080g00030	-0.429969	-3.21305	-3.40063	0.0100197	0.0792242	-2.74036	FALSE	-2.99806	-3.42803	3	3	down
VIT_14s0030g02220	-0.45991	-3.18263	-3.40688	0.00993005	0.0792242	-2.73122	FALSE	-2.95267	-3.41259	3	3	down
VIT_16s0098g00360	0.709951	-3.14839	3.40474	0.00996057	0.0792242	-2.73434	FALSE	-3.50337	-2.79342	3	3	up
VIT_05s0077g01580	0.468525	-3.10608	3.39258	0.0101363	0.0794709	-2.75214	FALSE	-3.34034	-2.87182	3	3	up
VIT_06s0004g05030	0.404772	-3.1238	3.38267	0.010282	0.0800194	-2.76665	FALSE	-3.32619	-2.92142	3	3	up
VIT_05s0049g01980	-0.425335	-3.1738	-3.37858	0.0103427	0.0800926	-2.77265	FALSE	-2.96113	-3.38647	3	3	down
VIT_02s0025g03660	0.381927	-3.09531	3.35977	0.0106271	0.0818365	-2.80023	FALSE	-3.28628	-2.90435	3	3	up
VIT_13s0064g00670	-1.19279	-3.57423	-3.35925	0.010635	0.0818365	-2.80099	FALSE	-2.97783	-4.17062	3	3	down
VIT_03s0038g00910	-0.491555	-3.14245	-3.34735	0.0108193	0.0821123	-2.81846	FALSE	-2.89668	-3.38823	3	3	down
VIT_18s0041g00350	-0.40601	-3.22173	-3.3511	0.0107609	0.0821123	-2.81295	FALSE	-3.01872	-3.42473	3	3	down
VIT_12s0034g02430	-0.766242	-3.41099	-3.33879	0.0109539	0.0824775	-2.83102	FALSE	-3.02787	-3.79411	3	3	down
VIT_19s0090g01320	-0.479516	-3.16456	-3.33865	0.0109563	0.0824775	-2.83124	FALSE	-2.92481	-3.40432	3	3	down
VIT_05s0094g01070	0.430018	-3.26393	3.33251	0.0110539	0.0830469	-2.84026	FALSE	-3.47894	-3.04892	3	3	up
VIT_00s0323g00060	0.532665	-3.26476	3.31858	0.011279	0.0841693	-2.86074	FALSE	-3.53109	-2.99842	3	3	up
VIT_07s0151g00110	0.468703	-3.22899	3.31777	0.0112924	0.0841693	-2.86194	FALSE	-3.46335	-2.99464	3	3	up
VIT_01s0010g03600	0.39869	-3.22035	3.31448	0.0113462	0.0842923	-2.86677	FALSE	-3.4197	-3.02101	3	3	up
VIT_07s0104g00440	0.447268	-3.17732	3.31404	0.0113535	0.0842923	-2.86743	FALSE	-3.40095	-2.95369	3	3	up
VIT_11s0016g01380	0.44216	-3.19216	3.30588	0.0114886	0.084386	-2.87945	FALSE	-3.41324	-2.97108	3	3	up
VIT_15s0046g01050	0.618944	-3.03788	3.30213	0.0115513	0.0845122	-2.88497	FALSE	-3.34735	-2.72841	3	3	up
VIT_00s0259g00160	-0.418998	-3.16663	-3.28715	0.0118052	0.0853632	-2.90705	FALSE	-2.95713	-3.37613	3	3	down
VIT_12s0142g00420	-0.442649	-3.16464	-3.28039	0.0119215	0.0853632	-2.91701	FALSE	-2.94331	-3.38596	3	3	down
VIT_15s0021g01180	0.429403	-3.13843	3.28134	0.0119052	0.0853632	-2.91562	FALSE	-3.35313	-2.92373	3	3	up
VIT_19s0014g03660	-0.396939	-3.26277	-3.2557	0.0123576	0.0874523	-2.95348	FALSE	-3.0643	-3.46124	3	3	down
VIT_00s0261g00020	-0.560059	-3.22318	-3.25382	0.0123915	0.0874873	-2.95625	FALSE	-2.94315	-3.50321	3	3	down
VIT_11s0016g01820	-0.574326	-3.20762	-3.25286	0.0124089	0.0874873	-2.95768	FALSE	-2.92045	-3.49478	3	3	down
VIT_02s0025g02640	-0.441161	-3.17233	-3.22932	0.0128421	0.0889038	-2.99249	FALSE	-2.95174	-3.39291	3	3	down
VIT_11s0016g02830	-0.454462	-3.14839	-3.23169	0.0127978	0.0889038	-2.98899	FALSE	-2.92116	-3.37562	3	3	down
VIT_00s0317g00030	-0.506867	-3.29671	-3.22212	0.012978	0.0893328	-3.00316	FALSE	-3.04327	-3.55014	3	3	down
VIT_10s0116g01660	0.468678	-3.20804	3.21806	0.0130551	0.0895378	-3.00917	FALSE	-3.44238	-2.9737	3	3	up
VIT_01s0010g01840	0.381961	-3.14338	3.21179	0.0131753	0.089711	-3.01847	FALSE	-3.33436	-2.9524	3	3	up
VIT_14s0066g00480	-0.398924	-3.11348	-3.21292	0.0131535	0.089711	-3.01678	FALSE	-2.91402	-3.31295	3	3	down
VIT_00s0204g00220	-0.733428	-3.23532	-3.20769	0.0132544	0.0897488	-3.02453	FALSE	-2.86861	-3.60204	3	3	down
VIT_13s0067g00150	0.594088	-3.20618	3.19692	0.0134649	0.0901254	-3.0405	FALSE	-3.50322	-2.90913	3	3	up
VIT_18s0001g09110	-0.437375	-3.29952	-3.19202	0.0135619	0.0901254	-3.04778	FALSE	-3.08083	-3.5182	3	3	down
VIT_07s0129g00790	-0.406992	-3.2056	-3.18614	0.0136792	0.0902357	-3.0565	FALSE	-3.00211	-3.4091	3	3	down
VIT_05s0029g00440	-0.504087	-3.1052	-3.1637	0.0141367	0.0910346	-3.08982	FALSE	-2.85315	-3.35724	3	3	down
VIT_05s0062g00900	0.414665	-3.28655	3.16563	0.0140967	0.0910346	-3.08695	FALSE	-3.49388	-3.07922	3	3	up
VIT_05s0094g00100	-0.475103	-3.18422	-3.16351	0.0141406	0.0910346	-3.0901	FALSE	-2.94666	-3.42177	3	3	down
VIT_07s0005g01600	0.434868	-3.17615	3.16433	0.0141237	0.0910346	-3.08889	FALSE	-3.39358	-2.95871	3	3	up
VIT_12s0028g01750	-0.541511	-3.17066	-3.17218	0.0139619	0.0910346	-3.07722	FALSE	-2.89991	-3.44142	3	3	down
VIT_14s0060g02170	0.521172	-3.20218	3.16482	0.0141136	0.0910346	-3.08817	FALSE	-3.46276	-2.94159	3	3	up
VIT_17s0000g04630	0.42559	-3.16909	3.17331	0.0139388	0.0910346	-3.07554	FALSE	-3.38189	-2.9563	3	3	up
VIT_04s0008g03800	0.545236	-3.21644	3.157	0.0142764	0.0917523	-3.09978	FALSE	-3.48906	-2.94382	3	3	up
VIT_07s0205g00150	0.417408	-3.20284	3.14723	0.0144828	0.0927633	-3.11431	FALSE	-3.41155	-2.99414	3	3	up
VIT_05s0020g02640	-0.639373	-3.25615	-3.13498	0.0147461	0.0933142	-3.13254	FALSE	-2.93646	-3.57584	3	3	down
VIT_12s0035g01740	0.413603	-3.18882	3.13829	0.0146743	0.0933142	-3.12761	FALSE	-3.39562	-2.98201	3	3	up
VIT_13s0158g00180	0.680449	-3.37833	3.13405	0.0147663	0.0933142	-3.13393	FALSE	-3.71855	-3.0381	3	3	up
VIT_11s0103g00220	-0.437061	-3.18769	-3.12912	0.0148736	0.0938356	-3.14126	FALSE	-2.96916	-3.40622	3	3	down
VIT_07s0005g00770	-0.492062	-3.23157	-3.12428	0.0149801	0.0940176	-3.14847	FALSE	-2.98553	-3.4776	3	3	down
VIT_18s0001g00090	-0.382453	-3.17439	-3.12599	0.0149424	0.0940176	-3.14593	FALSE	-2.98316	-3.36562	3	3	down
VIT_18s0001g15360	-0.799678	-3.29313	-3.12477	0.0149691	0.0940176	-3.14774	FALSE	-2.8933	-3.69297	3	3	down
VIT_07s0031g03200	0.425036	-3.24839	3.11864	0.015105	0.0943502	-3.15688	FALSE	-3.46091	-3.03588	3	3	up
VIT_15s0045g00710	0.479408	-3.09914	3.11049	0.0152875	0.0948631	-3.16902	FALSE	-3.33884	-2.85943	3	3	up
VIT_10s0003g04350	-0.806969	-3.40782	-3.10244	0.01547	0.0955247	-3.18102	FALSE	-3.00433	-3.8113	3	3	down
VIT_12s0142g00720	0.616159	-3.16046	3.09247	0.0156993	0.0961501	-3.1959	FALSE	-3.46854	-2.85239	3	3	up
VIT_03s0063g02110	0.391094	-3.26475	3.07966	0.015999	0.0971685	-3.215	FALSE	-3.46029	-3.0692	3	3	up
VIT_05s0077g02190	-0.895194	-3.17115	-3.0745	0.0161214	0.0971685	-3.22271	FALSE	-2.72355	-3.61875	3	3	down
VIT_17s0000g02320	0.402138	-3.15658	3.07614	0.0160824	0.0971685	-3.22026	FALSE	-3.35765	-2.95551	3	3	up
VIT_18s0117g00150	-0.495898	-3.19294	-3.07518	0.0161051	0.0971685	-3.22169	FALSE	-2.94499	-3.44089	3	3	down
VIT_19s0090g00920	0.38134	-3.33199	3.06161	0.0164316	0.0980966	-3.24196	FALSE	-3.52266	-3.14132	3	3	up
VIT_12s0057g00250	0.390958	-3.31119	3.0569	0.0165466	0.0984719	-3.249	FALSE	-3.50667	-3.11571	3	3	up
VIT_02s0087g00400	-0.479111	-3.24012	-3.04709	0.0167886	0.0993408	-3.26366	FALSE	-3.00057	-3.47968	3	3	down
VIT_08s0032g00790	0.483954	-3.17807	3.03972	0.016973	0.0995016	-3.27469	FALSE	-3.42005	-2.93609	3	3	up
VIT_04s0079g00840	0.486097	-3.2809	3.03267	0.0171512	0.10002	-3.28523	FALSE	-3.52395	-3.03785	3	3	up
VIT_05s0020g05060	0.649556	-3.26731	3.02494	0.017349	0.10066	-3.2968	FALSE	-3.59209	-2.94253	3	3	up
VIT_05s0094g01550	0.445923	-3.165	3.0232	0.0173938	0.10066	-3.2994	FALSE	-3.38796	-2.94203	3	3	up
VIT_14s0030g02200	-0.530243	-3.33762	-3.02166	0.0174336	0.100736	-3.30171	FALSE	-3.0725	-3.60274	3	3	down
VIT_07s0005g02130	0.450069	-3.12451	3.01485	0.0176105	0.1013	-3.31189	FALSE	-3.34954	-2.89947	3	3	up
VIT_18s0041g01280	-0.44397	-3.21513	-3.01406	0.0176313	0.1013	-3.31308	FALSE	-2.99315	-3.43712	3	3	down
VIT_00s2430g00010	0.651554	-3.18156	2.99138	0.0182354	0.102554	-3.34705	FALSE	-3.50734	-2.85578	3	3	up
VIT_07s0129g00170	-0.411743	-3.19052	-2.99034	0.0182638	0.102554	-3.34862	FALSE	-2.98465	-3.39639	3	3	down
VIT_09s0002g08370	0.384772	-3.17975	2.99288	0.0181949	0.102554	-3.34481	FALSE	-3.37214	-2.98737	3	3	up
VIT_18s0089g01390	-0.386891	-3.15024	-2.99461	0.0181481	0.102554	-3.34221	FALSE	-2.9568	-3.34369	3	3	down
VIT_00s1682g00010	-0.460453	-3.14947	-2.97228	0.0187612	0.104416	-3.37569	FALSE	-2.91924	-3.37969	3	3	down
VIT_07s0104g00510	-0.378747	-3.20128	-2.96915	0.018849	0.10475	-3.38039	FALSE	-3.01191	-3.39066	3	3	down
VIT_14s0068g01990	-0.433593	-3.19463	-2.96177	0.0190572	0.105288	-3.39145	FALSE	-2.97783	-3.41142	3	3	down
VIT_16s0050g00610	-0.420334	-3.22659	-2.95791	0.0191671	0.105741	-3.39724	FALSE	-3.01643	-3.43676	3	3	down
VIT_14s0068g00280	-0.47304	-3.07958	-2.94514	0.0195358	0.106692	-3.41642	FALSE	-2.84306	-3.3161	3	3	down
VIT_02s0025g04640	0.445754	-3.15575	2.93609	0.0198012	0.107229	-3.43	FALSE	-3.37863	-2.93287	3	3	up
VIT_11s0016g05840	-0.44897	-3.30347	-2.93146	0.0199384	0.107712	-3.43695	FALSE	-3.07899	-3.52796	3	3	down
VIT_05s0020g00670	-0.42445	-3.10373	-2.88911	0.0212421	0.111566	-3.50061	FALSE	-2.8915	-3.31595	3	3	down
VIT_10s0042g00430	-0.909714	-3.40158	-2.8912	0.0211756	0.111566	-3.49746	FALSE	-2.94672	-3.85643	3	3	down
VIT_11s0118g00720	0.468512	-3.15245	2.89065	0.021193	0.111566	-3.49829	FALSE	-3.38671	-2.9182	3	3	up
VIT_02s0241g00140	-0.419987	-3.14554	-2.86907	0.0218893	0.113782	-3.53075	FALSE	-2.93555	-3.35553	3	3	down
VIT_06s0004g01430	0.386993	-3.28093	2.86756	0.0219389	0.113883	-3.53302	FALSE	-3.47443	-3.08743	3	3	up
VIT_09s0002g01310	0.560838	-3.24167	2.85993	0.0221916	0.114076	-3.54451	FALSE	-3.52209	-2.96125	3	3	up
VIT_17s0000g03620	-0.471132	-3.22994	-2.85749	0.0222729	0.114076	-3.54818	FALSE	-2.99438	-3.46551	3	3	down
VIT_14s0030g00740	-0.632435	-3.22418	-2.85336	0.0224114	0.114199	-3.5544	FALSE	-2.90797	-3.5404	3	3	down
VIT_05s0051g00830	0.428683	-3.21525	2.83513	0.0230332	0.116057	-3.58184	FALSE	-3.42959	-3.00091	3	3	up
VIT_19s0015g02880	0.50436	-3.27817	2.82993	0.0232141	0.116502	-3.58968	FALSE	-3.53035	-3.02599	3	3	up
VIT_03s0038g03560	-0.422309	-3.25565	-2.81513	0.0237361	0.117526	-3.61197	FALSE	-3.04449	-3.4668	3	3	down
VIT_08s0058g00200	0.469698	-3.09059	2.80892	0.0239589	0.117742	-3.62133	FALSE	-3.32544	-2.85574	3	3	up
VIT_13s0067g03560	0.46239	-3.13936	2.7742	0.0252454	0.121687	-3.67367	FALSE	-3.37056	-2.90817	3	3	up
VIT_14s0036g00520	0.433575	-3.24271	2.7733	0.0252797	0.121697	-3.67502	FALSE	-3.4595	-3.02592	3	3	up
VIT_11s0206g00110	-0.874412	-3.21595	-2.75585	0.0259537	0.123784	-3.70133	FALSE	-2.77875	-3.65316	3	3	down
VIT_18s0089g00360	0.746869	-3.23103	2.75482	0.0259943	0.123784	-3.70289	FALSE	-3.60446	-2.85759	3	3	up
VIT_08s0058g00970	0.605294	-3.23224	2.74914	0.0262178	0.124292	-3.71145	FALSE	-3.53488	-2.92959	3	3	up
VIT_14s0081g00490	-0.493052	-3.28373	-2.73497	0.0267852	0.124964	-3.73283	FALSE	-3.0372	-3.53025	3	3	down
VIT_08s0007g03150	-0.411655	-3.1705	-2.73155	0.0269239	0.125092	-3.73799	FALSE	-2.96467	-3.37633	3	3	down
VIT_02s0025g01690	-0.555032	-3.30587	-2.72749	0.0270893	0.125395	-3.7441	FALSE	-3.02835	-3.58338	3	3	down
VIT_04s0023g03150	0.578376	-3.12012	2.71152	0.0277513	0.127118	-3.76819	FALSE	-3.40931	-2.83094	3	3	up
VIT_07s0005g00260	0.49163	-3.16063	2.70434	0.0280547	0.127888	-3.77903	FALSE	-3.40645	-2.91482	3	3	up
VIT_04s0044g00070	-0.50329	-3.26745	-2.69135	0.0286116	0.129672	-3.79862	FALSE	-3.0158	-3.51909	3	3	down
VIT_19s0027g00690	0.495446	-3.193	2.67386	0.0293798	0.131639	-3.82501	FALSE	-3.44072	-2.94528	3	3	up
VIT_13s0019g01240	-0.405693	-3.0879	-2.66814	0.0296354	0.13207	-3.83364	FALSE	-2.88505	-3.29075	3	3	down
VIT_13s0019g04410	-0.435883	-3.17758	-2.66918	0.029589	0.13207	-3.83208	FALSE	-2.95963	-3.39552	3	3	down
VIT_19s0014g01410	0.406032	-3.18238	2.668	0.0296417	0.13207	-3.83385	FALSE	-3.38539	-2.97936	3	3	up
VIT_18s0072g00400	-0.405787	-3.18732	-2.65899	0.0300494	0.13235	-3.84744	FALSE	-2.98442	-3.39021	3	3	down
VIT_08s0040g00850	-0.423085	-3.24673	-2.64996	0.0304641	0.1334	-3.86108	FALSE	-3.03519	-3.45828	3	3	down
VIT_00s0218g00030	0.387051	-3.21546	2.63976	0.0309389	0.134698	-3.87645	FALSE	-3.40899	-3.02193	3	3	up
VIT_15s0021g01850	-0.430087	-3.22434	-2.63809	0.0310176	0.134818	-3.87898	FALSE	-3.00929	-3.43938	3	3	down
VIT_13s0047g00170	-0.653386	-3.18218	-2.62334	0.03172	0.136216	-3.90123	FALSE	-2.85549	-3.50888	3	3	down
VIT_03s0097g00570	-0.615465	-3.3141	-2.61953	0.0319039	0.13685	-3.90697	FALSE	-3.00637	-3.62183	3	3	down
VIT_19s0177g00150	-0.481505	-3.17668	-2.61276	0.0322341	0.137438	-3.91719	FALSE	-2.93593	-3.41743	3	3	down
VIT_00s0282g00020	-0.401906	-3.1969	-2.60641	0.0325467	0.138043	-3.92677	FALSE	-2.99595	-3.39785	3	3	down
VIT_08s0007g07240	0.610646	-3.37124	2.60112	0.032809	0.138623	-3.93474	FALSE	-3.67656	-3.06592	3	3	up
VIT_14s0036g00480	-0.400979	-3.37459	-2.59922	0.0329042	0.138623	-3.93761	FALSE	-3.1741	-3.57508	3	3	down
VIT_14s0171g00460	0.427604	-3.14857	2.60282	0.0327245	0.138623	-3.93218	FALSE	-3.36237	-2.93477	3	3	up
VIT_19s0027g00760	0.417236	-3.12784	2.6005	0.0328404	0.138623	-3.93569	FALSE	-3.33646	-2.91922	3	3	up
VIT_06s0004g08380	-0.469762	-3.2765	-2.59001	0.0333681	0.139323	-3.9515	FALSE	-3.04162	-3.51139	3	3	down
VIT_07s0005g04280	0.512465	-3.17859	2.58523	0.0336116	0.139323	-3.95871	FALSE	-3.43482	-2.92235	3	3	up
VIT_17s0000g09680	-0.384527	-2.99028	-2.58534	0.033606	0.139323	-3.95854	FALSE	-2.79802	-3.18255	3	3	down
VIT_05s0062g01160	-0.409845	-3.11562	-2.5792	0.0339216	0.139498	-3.96781	FALSE	-2.9107	-3.32054	3	3	down
VIT_01s0011g01850	-0.572554	-3.34678	-2.57345	0.0342197	0.140104	-3.97647	FALSE	-3.06051	-3.63306	3	3	down
VIT_05s0020g02150	-0.416845	-3.226	-2.57509	0.0341342	0.140104	-3.974	FALSE	-3.01757	-3.43442	3	3	down
VIT_09s0002g02750	0.428083	-3.26867	2.55893	0.0349842	0.142044	-3.99836	FALSE	-3.48271	-3.05463	3	3	up
VIT_12s0057g01140	-0.400912	-3.26848	-2.55974	0.0349411	0.142044	-3.99714	FALSE	-3.06802	-3.46893	3	3	down
VIT_19s0014g05020	0.513136	-3.11908	2.53159	0.0364716	0.145386	-4.03954	FALSE	-3.37565	-2.86251	3	3	up
VIT_02s0025g03190	-0.384662	-3.10372	-2.47141	0.0399786	0.153219	-4.13014	FALSE	-2.91139	-3.29605	3	3	down
VIT_07s0031g02310	0.400123	-3.22514	2.46729	0.0402308	0.153568	-4.13633	FALSE	-3.4252	-3.02508	3	3	up
VIT_08s0007g06700	-0.730262	-3.45741	-2.45963	0.040704	0.154168	-4.14784	FALSE	-3.09228	-3.82254	3	3	down
VIT_17s0000g07790	0.504518	-3.12616	2.45575	0.0409458	0.154811	-4.15367	FALSE	-3.37842	-2.8739	3	3	up
VIT_05s0077g01570	-0.517217	-3.12217	-2.45182	0.0411927	0.154893	-4.15959	FALSE	-2.86356	-3.38078	3	3	down
VIT_07s0031g02220	-0.434252	-3.18604	-2.45329	0.0411	0.154893	-4.15737	FALSE	-2.96891	-3.40317	3	3	down
VIT_07s0005g04610	-0.551435	-3.10288	-2.43211	0.0424519	0.157801	-4.18919	FALSE	-2.82716	-3.3786	3	3	down
VIT_11s0118g00050	-0.403371	-3.26812	-2.41911	0.0433035	0.159032	-4.2087	FALSE	-3.06644	-3.46981	3	3	down
VIT_18s0001g01430	-0.42876	-3.23099	-2.41845	0.0433474	0.159039	-4.2097	FALSE	-3.01661	-3.44537	3	3	down
VIT_14s0006g01830	-0.407468	-3.28022	-2.40136	0.0444945	0.161213	-4.23533	FALSE	-3.07649	-3.48395	3	3	down
VIT_17s0000g00780	-0.435935	-3.26492	-2.39371	0.0450184	0.162178	-4.2468	FALSE	-3.04695	-3.48288	3	3	down
VIT_08s0007g04670	0.464478	-3.12362	2.38953	0.0453068	0.162443	-4.25306	FALSE	-3.35586	-2.89138	3	3	up
VIT_14s0066g01110	-0.48532	-3.13551	-2.38839	0.0453863	0.162573	-4.25478	FALSE	-2.89285	-3.37817	3	3	down
VIT_12s0028g03770	-0.403658	-3.19698	-2.37875	0.0460603	0.16452	-4.26922	FALSE	-2.99515	-3.39881	3	3	down
VIT_05s0020g02510	-0.599476	-3.48889	-2.54139	0.0464715	0.165519	-3.97424	FALSE	-3.18915	-3.78862	2	2	down
VIT_14s0006g01390	0.544639	-3.02152	2.37065	0.0466346	0.165632	-4.28135	FALSE	-3.29384	-2.7492	3	3	up
VIT_17s0053g00760	-0.429387	-3.21242	-2.36597	0.0469695	0.166041	-4.28835	FALSE	-2.99773	-3.42711	3	3	down
VIT_14s0030g02020	0.402536	-3.19137	2.35747	0.0475846	0.167432	-4.30108	FALSE	-3.39264	-2.99011	3	3	up
VIT_10s0116g00010	0.391971	-3.21588	2.33367	0.0493494	0.171093	-4.33666	FALSE	-3.41187	-3.0199	3	3	up
VIT_18s0001g00760	-0.56276	-3.34299	-2.32868	0.0497283	0.171783	-4.34412	FALSE	-3.06161	-3.62437	3	3	down
